# Supplementary material for: Impaired interactions of ataxin-3 with protein complexes reveals their specific structure and functions in SCA3 Ki150 model
Source: Front Mol Neurosci. 2023 Mar 24;16:1122308. doi: 10.3389/fnmol.2023.1122308 (PMC10080164; doi:10.3389/fnmol.2023.1122308)
Supplement: Supplementary file 1 [file Table_1.XLSX]

## Sheet: Arkusz1
Fasta headers	LFQ intensity K21_1_11	LFQ intensity K21_1_12	LFQ intensity K21_1_13	LFQ intensity K21_1_18	LFQ intensity K21_1_19	LFQ intensity K21_1_20	LFQ intensity K21_1_3	LFQ intensity K21_1_4	LFQ intensity K21_1_5	LFQ intensity K21_2_11	LFQ intensity K21_2_12	LFQ intensity K21_2_13	LFQ intensity K21_2_18	LFQ intensity K21_2_19	LFQ intensity K21_2_20	LFQ intensity K21_2_21	LFQ intensity K21_2_3	LFQ intensity K21_2_4	LFQ intensity K21_2_5	LFQ intensity K21_3_11	LFQ intensity K21_3_12	LFQ intensity K21_3_13	LFQ intensity K21_3_18	LFQ intensity Ki21_3_19	LFQ intensity K21_3_20	LFQ intensity K21_3_3	LFQ intensity K21_3_4	LFQ intensity K21_3_5	LFQ intensity K150_1_11	LFQ intensity K150_1_12	LFQ intensity K150_1_13	LFQ intensity K150_1_15	LFQ intensity K150_1_16	LFQ intensity K150_1_17	LFQ intensity K150_1_18	LFQ intensity K150_1_19	LFQ intensity K150_1_20	LFQ intensity K150_1_3	LFQ intensity K150_1_4	LFQ intensity K150_1_5	LFQ intensity K150_2_11	LFQ intensity K150_2_12	LFQ intensity K150_2_13	LFQ intensity K150_2_18	LFQ intensity K150_2_19	LFQ intensity K150_2_20	LFQ intensity K150_2_3	LFQ intensity K150_2_4	LFQ intensity K150_2_5
;	0	0	0	0	22.1294	0	0	0	0	0	0	0	0	0	0	0	0	0	0	0	0	0	0	0	0	0	0	0	0	0	0	0	0	0	0	0	0	0	0	0	0	0	0	0	0	0	23.2902	0	0
sp|A0A286YDK6|PERC1_MOUSE Protein PERCC1 OS=Mus musculus OX=10090 GN=Percc1 PE=2 SV=1	0	0	0	0	0	0	0	0	0	0	0	0	0	0	0	0	0	0	0	0	0	0	0	0	20.1202	0	0	0	0	0	0	0	0	0	0	0	0	0	0	0	0	0	0	0	0	0	0	0	0
sp|A2ACJ2|FP100_MOUSE Fanconi anemia core complex-associated protein 100 OS=Mus musculus OX=10090 GN=Faap100 PE=2 SV=1	0	0	0	0	0	0	0	0	0	0	0	20.8256	0	0	0	0	0	0	0	0	0	0	0	0	0	0	0	0	0	0	0	0	0	0	0	0	0	0	0	0	0	0	0	0	0	0	0	0	0
sp|A2ALS5|RPGP1_MOUSE Rap1 GTPase-activating protein 1 OS=Mus musculus OX=10090 GN=Rap1gap PE=1 SV=2;tr|A2ALS7|A2ALS7_MOUSE Rap1 GTPase-activating protein 1 (Fragment) OS=Mus musculus OX=10090 GN=Rap1gap PE=1 SV=1;tr|A2ALS4|A2ALS4_MOUSE Rap1 GTPase-activat	0	0	20.4435	0	0	0	0	0	0	0	0	0	0	0	0	0	0	0	0	0	0	0	0	0	0	0	0	0	0	0	0	0	0	0	0	0	0	0	0	0	0	0	0	0	0	0	0	0	0
sp|D3Z7P3|GLSK_MOUSE Glutaminase kidney isoform, mitochondrial OS=Mus musculus OX=10090 GN=Gls PE=1 SV=1;tr|D3Z7P4|D3Z7P4_MOUSE Glutaminase kidney isoform, mitochondrial OS=Mus musculus OX=10090 GN=Gls PE=1 SV=1	0	0	0	21.8189	22.3233	21.548	0	0	0	0	0	0	21.7273	21.9874	0	0	0	0	0	0	0	0	21.9276	0	21.1978	0	0	0	0	0	0	0	0	0	22.3231	22.059	21.6085	0	0	0	0	0	0	21.988	22.2658	21.7713	0	0	0
sp|E9PUL5|PRRT2_MOUSE Proline-rich transmembrane protein 2 OS=Mus musculus OX=10090 GN=Prrt2 PE=1 SV=1	0	0	0	0	21.2069	0	0	0	0	0	0	0	0	20.6938	0	0	0	0	0	0	0	0	0	0	0	0	0	0	0	0	0	0	0	0	0	0	20.5087	0	0	0	0	0	0	0	0	0	0	0	0
sp|E9PV24|FIBA_MOUSE Fibrinogen alpha chain OS=Mus musculus OX=10090 GN=Fga PE=1 SV=1	21.6439	0	0	0	0	0	0	0	0	0	0	0	0	0	0	0	0	0	0	0	0	0	0	0	0	0	0	0	0	0	0	0	0	0	0	0	0	0	0	0	0	0	0	0	0	0	0	0	0
sp|O08529|CAN2_MOUSE Calpain-2 catalytic subunit OS=Mus musculus OX=10090 GN=Capn2 PE=1 SV=4	0	0	0	0	0	0	0	0	0	0	0	0	0	20.3017	0	0	0	0	0	0	0	0	0	0	0	0	0	0	0	0	0	0	0	0	0	0	0	0	0	0	0	0	0	0	0	0	0	0	0
sp|O08539|BIN1_MOUSE Myc box-dependent-interacting protein 1 OS=Mus musculus OX=10090 GN=Bin1 PE=1 SV=1;tr|Q6P1B9|Q6P1B9_MOUSE Bin1 protein OS=Mus musculus OX=10090 GN=Bin1 PE=1 SV=1;tr|A0A3Q4EBK4|A0A3Q4EBK4_MOUSE Myc box-dependent-interacting protein 1 OS	22.8032	22.6055	22.7418	0	0	0	0	0	0	23.4333	23.0607	22.7745	0	0	0	0	0	0	0	23.9664	23.3296	0	0	0	0	0	0	0	0	23.2082	0	0	0	0	0	0	0	0	0	0	0	23.3991	22.6925	0	0	0	0	0	0
sp|O08553|DPYL2_MOUSE Dihydropyrimidinase-related protein 2 OS=Mus musculus OX=10090 GN=Dpysl2 PE=1 SV=2	29.4509	30.0636	30.6466	28.8528	28.1701	27.2947	0	0	0	29.6452	29.962	30.5998	28.9208	27.8979	26.8046	24.693	0	0	23.8072	30.0129	30.1702	30.5153	28.7664	27.3693	26.682	0	0	23.7667	28.3103	29.83	30.0775	30.0285	29.8282	29.3332	28.4858	27.3943	26.364	0	0	0	28.7588	29.5688	30.2099	28.3057	27.4462	26.3589	0	0	0
sp|O08599|STXB1_MOUSE Syntaxin-binding protein 1 OS=Mus musculus OX=10090 GN=Stxbp1 PE=1 SV=2	0	0	0	0	22.2293	23.0302	0	0	0	0	21.4399	21.3357	22.3983	22.8915	23.4541	23.3318	0	0	0	0	21.283	0	22.6423	0	23.1122	0	0	0	0	0	0	0	21.7121	22.0274	22.8422	23.0833	23.666	0	0	0	0	0	21.8459	0	22.4812	22.9406	0	0	0
sp|O08749|DLDH_MOUSE Dihydrolipoyl dehydrogenase, mitochondrial OS=Mus musculus OX=10090 GN=Dld PE=1 SV=2	0	0	0	20.2136	23.7097	24.1783	0	0	0	0	0	0	19.9536	23.0478	24.2437	23.5451	0	0	0	0	0	0	19.3953	0	24.0915	0	0	0	0	0	0	0	0	0	19.746	22.7379	24.1796	0	0	0	0	0	0	0	23.1748	24.6652	0	0	0
sp|O09061|PSB1_MOUSE Proteasome subunit beta type-1 OS=Mus musculus OX=10090 GN=Psmb1 PE=1 SV=1;tr|A0A338P7C0|A0A338P7C0_MOUSE Proteasome subunit beta type-1 OS=Mus musculus OX=10090 GN=Psmb1 PE=1 SV=1;tr|A0A338P7F1|A0A338P7F1_MOUSE Proteasome subunit beta	26.1142	25.7494	25.0959	0	0	0	0	0	0	25.371	24.8562	24.1993	0	0	0	0	0	0	0	24.8593	24.341	0	0	0	0	0	0	0	0	24.6906	22.9419	0	0	0	0	0	0	0	0	0	0	24.6632	23.6776	0	0	0	0	0	0
sp|O35326|SRSF5_MOUSE Serine/arginine-rich splicing factor 5 OS=Mus musculus OX=10090 GN=Srsf5 PE=1 SV=2;tr|Q9D8S5|Q9D8S5_MOUSE MCG7614, isoform CRA_c OS=Mus musculus OX=10090 GN=Srsf5 PE=1 SV=1;sp|Q3TWW8|SRSF6_MOUSE Serine/arginine-rich splicing factor 6	0	0	0	0	0	0	0	0	0	0	0	0	0	0	0	0	0	0	0	0	0	0	0	0	0	0	0	0	0	0	0	0	0	0	0	0	0	0	0	0	0	0	0	0	0	0	0	0	0
sp|O35459|ECH1_MOUSE Delta(3,5)-Delta(2,4)-dienoyl-CoA isomerase, mitochondrial OS=Mus musculus OX=10090 GN=Ech1 PE=1 SV=1;tr|F7B227|F7B227_MOUSE Delta(3,5)-Delta(2,4)-dienoyl-CoA isomerase, mitochondrial (Fragment) OS=Mus musculus OX=10090 GN=Ech1 PE=1 SV	0	0	0	0	20.3328	0	0	0	0	0	0	0	0	20.1116	0	0	0	0	0	0	0	0	20.5132	0	0	0	0	0	0	0	0	0	0	0	20.47	20.5546	0	0	0	0	0	0	0	0	0	0	0	0	0
sp|O35658|C1QBP_MOUSE Complement component 1 Q subcomponent-binding protein, mitochondrial OS=Mus musculus OX=10090 GN=C1qbp PE=1 SV=1;tr|Q8R5L1|Q8R5L1_MOUSE Complement component 1 Q subcomponent-binding protein, mitochondrial OS=Mus musculus OX=10090 GN=C	0	0	0	0	20.0478	0	0	0	0	0	0	0	20.2681	0	0	0	0	0	0	0	0	0	20.2466	0	20.4547	0	0	0	0	0	0	0	0	0	0	20.4852	0	0	0	0	0	0	0	0	0	20.5116	0	0	0
sp|O35685|NUDC_MOUSE Nuclear migration protein nudC OS=Mus musculus OX=10090 GN=Nudc PE=1 SV=1	0	0	0	21.4236	21.0193	0	0	0	0	0	0	0	21.9028	21.1497	0	0	0	0	0	0	0	0	22.2944	0	20.8592	0	0	0	0	0	0	0	22.1282	0	21.8715	21.3478	0	0	0	0	0	0	0	21.5678	21.0524	0	0	0	0
sp|O35864|CSN5_MOUSE COP9 signalosome complex subunit 5 OS=Mus musculus OX=10090 GN=Cops5 PE=1 SV=3;tr|A0A087WQA8|A0A087WQA8_MOUSE COP9 signalosome complex subunit 5 (Fragment) OS=Mus musculus OX=10090 GN=Cops5 PE=1 SV=1	0	22.2045	22.26	0	0	0	0	0	0	0	22.0963	22.2515	0	0	0	0	0	0	0	0	0	0	0	0	0	0	0	0	0	0	0	0	0	0	0	0	0	0	0	0	0	0	21.6735	0	0	0	0	0	0
sp|O54983|CRYM_MOUSE Ketimine reductase mu-crystallin OS=Mus musculus OX=10090 GN=Crym PE=1 SV=1	0	0	0	0	20.7813	21.2708	0	0	0	0	0	0	21.2827	21.0464	21.6526	21.7101	0	0	0	0	0	0	21.542	0	21.294	0	0	0	0	0	0	0	0	0	21.7028	21.6431	21.9844	0	0	0	0	0	21.2402	0	0	21.3324	0	0	0
sp|O54988|SLK_MOUSE STE20-like serine/threonine-protein kinase OS=Mus musculus OX=10090 GN=Slk PE=1 SV=2	0	21.8824	21.9101	0	0	0	0	0	0	0	21.9601	21.9216	0	0	0	0	0	0	0	0	21.9337	0	0	0	0	0	0	0	0	0	0	0	0	0	0	0	0	0	0	0	0	0	21.6869	0	0	0	0	0	0
sp|O55042|SYUA_MOUSE Alpha-synuclein OS=Mus musculus OX=10090 GN=Snca PE=1 SV=2	0	0	0	0	0	0	0	0	0	0	0	0	0	0	0	0	0	0	0	0	0	0	0	0	0	0	0	0	0	0	0	0	0	0	0	0	0	0	0	0	0	0	0	0	0	19.0961	0	0	0
sp|O55131|SEPT7_MOUSE Septin-7 OS=Mus musculus OX=10090 GN=Septin7 PE=1 SV=1;tr|E9Q9F5|E9Q9F5_MOUSE Septin 7 OS=Mus musculus OX=10090 GN=Sept7 PE=1 SV=2;tr|E9Q1G8|E9Q1G8_MOUSE Septin 7 OS=Mus musculus OX=10090 GN=Sept7 PE=1 SV=2	24.2904	23.9036	23.3288	0	0	0	0	0	0	22.9437	23.434	23.4212	0	0	0	0	0	0	0	23.6819	22.9776	0	0	0	0	0	0	0	0	23.3707	0	0	0	0	0	0	0	0	0	0	0	0	22.547	0	0	0	0	0	0
sp|O55234|PSB5_MOUSE Proteasome subunit beta type-5 OS=Mus musculus OX=10090 GN=Psmb5 PE=1 SV=3;tr|Q8BTY5|Q8BTY5_MOUSE Proteasome subunit beta type-5 OS=Mus musculus OX=10090 GN=Psmb5 PE=1 SV=1	26.57	26.2062	25.4859	0	0	0	0	0	0	25.3839	25.2685	24.7147	0	0	0	0	0	0	0	24.4814	24.4404	0	0	0	0	0	0	0	0	24.7553	0	0	0	0	0	0	0	0	0	0	0	24.4475	23.9024	0	0	0	0	0	0
sp|O70161|PI51C_MOUSE Phosphatidylinositol 4-phosphate 5-kinase type-1 gamma OS=Mus musculus OX=10090 GN=Pip5k1c PE=1 SV=2;tr|F8WHW6|F8WHW6_MOUSE Phosphatidylinositol 4-phosphate 5-kinase type-1 gamma OS=Mus musculus OX=10090 GN=Pip5k1c PE=1 SV=1	0	0	0	0	18.6886	0	0	0	0	0	0	0	0	0	0	0	0	0	0	0	0	0	0	0	0	0	0	0	0	0	0	0	0	0	0	0	0	0	0	0	0	0	0	0	0	0	0	0	0
sp|O70172|PI42A_MOUSE Phosphatidylinositol 5-phosphate 4-kinase type-2 alpha OS=Mus musculus OX=10090 GN=Pip4k2a PE=1 SV=1;sp|Q80XI4|PI42B_MOUSE Phosphatidylinositol 5-phosphate 4-kinase type-2 beta OS=Mus musculus OX=10090 GN=Pip4k2b PE=1 SV=1	0	0	0	0	0	0	0	0	0	0	0	0	0	0	0	0	0	0	0	0	0	0	20.3271	0	0	0	0	0	0	0	0	0	0	0	0	0	0	0	0	0	0	0	0	0	0	0	0	0	0
sp|O70251|EF1B_MOUSE Elongation factor 1-beta OS=Mus musculus OX=10090 GN=Eef1b PE=1 SV=5;tr|A0A087WS46|A0A087WS46_MOUSE Eukaryotic translation elongation factor 1 beta 2 OS=Mus musculus OX=10090 GN=Eef1b2 PE=1 SV=1	22.2156	22.2356	22.4032	21.9714	21.4064	0	0	0	0	22.6631	22.4053	22.501	22.4855	21.6798	21.8827	0	0	0	0	23.1903	22.1726	0	22.2908	0	0	0	0	0	0	22.2988	0	0	22.4209	22.6993	22.3723	22.3892	21.7813	0	0	0	0	22.5586	22.5459	21.8235	21.4825	0	0	0	0
sp|O70310|NMT1_MOUSE Glycylpeptide N-tetradecanoyltransferase 1 OS=Mus musculus OX=10090 GN=Nmt1 PE=1 SV=1	0	0	0	0	0	0	0	0	0	0	0	0	0	0	0	0	0	0	0	0	0	0	0	0	19.5582	0	0	0	0	0	0	0	20.9719	0	0	0	0	0	0	0	0	0	0	0	0	0	0	0	0
sp|O70435|PSA3_MOUSE Proteasome subunit alpha type-3 OS=Mus musculus OX=10090 GN=Psma3 PE=1 SV=3	26.143	25.9905	25.1399	0	0	0	0	0	0	25.3071	25.3393	24.8053	0	0	0	0	0	0	0	25.2266	24.9738	23.3414	0	0	0	0	0	0	0	25.1556	23.9415	0	0	0	0	0	0	0	0	0	0	24.952	24.6575	0	0	0	0	0	0
sp|O70591|PFD2_MOUSE Prefoldin subunit 2 OS=Mus musculus OX=10090 GN=Pfdn2 PE=1 SV=2;tr|F8WJ30|F8WJ30_MOUSE Prefoldin subunit 2 (Fragment) OS=Mus musculus OX=10090 GN=Pfdn2 PE=1 SV=1	0	0	0	0	21.5247	20.4278	0	0	0	0	0	0	21.8137	21.4173	21.0682	0	0	0	0	0	0	0	21.8995	0	20.5889	0	0	0	0	0	0	0	0	21.6402	22.1026	21.4846	20.4876	0	0	0	0	0	0	0	0	20.5803	0	0	0
sp|O88271|CFDP1_MOUSE Craniofacial development protein 1 OS=Mus musculus OX=10090 GN=Cfdp1 PE=1 SV=1	0	0	0	0	0	0	0	0	0	0	0	0	0	0	0	0	0	0	0	0	0	0	19.0661	0	0	0	0	0	0	0	0	0	0	0	0	0	0	0	0	0	0	0	0	0	0	0	0	0	0
sp|O88342|WDR1_MOUSE WD repeat-containing protein 1 OS=Mus musculus OX=10090 GN=Wdr1 PE=1 SV=3;tr|A0A0J9YU05|A0A0J9YU05_MOUSE WD repeat-containing protein 1 OS=Mus musculus OX=10090 GN=Wdr1 PE=1 SV=1	0	0	0	0	0	0	0	0	0	0	0	0	0	0	0	0	0	0	0	0	0	0	0	0	0	0	0	0	0	0	0	0	0	0	0	0	18.3614	0	0	0	0	0	0	0	0	0	0	0	0
sp|O88543|CSN3_MOUSE COP9 signalosome complex subunit 3 OS=Mus musculus OX=10090 GN=Cops3 PE=1 SV=3	22.4017	22.5757	22.5245	0	0	0	0	0	0	0	22.3837	22.5679	0	0	0	0	0	0	0	0	21.9656	0	0	0	0	0	0	0	0	0	0	0	0	0	0	0	0	0	0	0	0	21.7421	21.9659	0	0	0	0	0	0
sp|O88544|CSN4_MOUSE COP9 signalosome complex subunit 4 OS=Mus musculus OX=10090 GN=Cops4 PE=1 SV=1;tr|F6QTS1|F6QTS1_MOUSE COP9 signalosome complex subunit 4 (Fragment) OS=Mus musculus OX=10090 GN=Cops4 PE=1 SV=1;tr|D3YV99|D3YV99_MOUSE COP9 signalosome com	23.3911	23.949	23.7865	0	0	0	0	0	0	22.8668	24.1486	24.1912	0	0	0	0	0	0	0	22.5437	23.1348	0	0	0	0	0	0	0	0	22.704	22.6144	0	0	0	0	0	0	0	0	0	0	23.3279	23.4296	0	0	0	0	0	0
sp|O88545|CSN6_MOUSE COP9 signalosome complex subunit 6 OS=Mus musculus OX=10090 GN=Cops6 PE=1 SV=1;tr|D3Z0F5|D3Z0F5_MOUSE COP9 signalosome complex subunit 6 OS=Mus musculus OX=10090 GN=Cops6 PE=1 SV=1	0	22.3398	22.4124	0	0	0	0	0	0	0	22.2986	22.2853	0	0	0	0	0	0	0	0	0	0	0	0	0	0	0	0	0	0	0	0	0	0	0	0	0	0	0	0	0	0	22.0115	0	0	0	0	0	0
sp|O88569|ROA2_MOUSE Heterogeneous nuclear ribonucleoproteins A2/B1 OS=Mus musculus OX=10090 GN=Hnrnpa2b1 PE=1 SV=2	0	0	0	0	0	0	0	0	0	0	20.1637	0	0	0	0	0	0	0	0	0	0	0	0	0	0	0	0	0	0	0	0	0	0	0	0	0	0	0	0	0	0	0	0	0	0	0	0	0	0
sp|O88844|IDHC_MOUSE Isocitrate dehydrogenase [NADP] cytoplasmic OS=Mus musculus OX=10090 GN=Idh1 PE=1 SV=2	0	0	0	0	21.3412	22	0	0	0	0	0	20.9379	21.2439	21.409	21.0427	0	0	0	0	0	0	0	21.4256	0	21.2782	0	0	0	0	0	0	0	0	0	21.5773	21.6265	21.392	0	0	0	0	0	0	0	21.1887	21.1207	0	0	0
sp|O88935|SYN1_MOUSE Synapsin-1 OS=Mus musculus OX=10090 GN=Syn1 PE=1 SV=2	0	0	20.8487	24.7234	23.9547	23.2938	0	0	0	0	0	22.4658	24.9195	24.1955	0	20.6143	0	0	0	0	21.8627	0	26.1902	24.5005	24.8843	0	0	0	0	0	0	0	24.2284	26.1894	25.6794	24.8469	22.833	0	0	0	0	0	21.836	26.1801	24.8683	23.5504	0	0	0
sp|O88958|GNPI1_MOUSE Glucosamine-6-phosphate isomerase 1 OS=Mus musculus OX=10090 GN=Gnpda1 PE=1 SV=3;tr|A0A494B9X2|A0A494B9X2_MOUSE Glucosamine-6-phosphate isomerase 1 OS=Mus musculus OX=10090 GN=Gnpda1 PE=1 SV=1;tr|D3Z0R5|D3Z0R5_MOUSE Glucosamine-6-phos	0	0	20.4139	21.5766	21.7534	0	0	0	0	0	0	0	21.7088	21.4809	0	0	0	0	0	0	0	0	21.3225	0	20.9063	0	0	0	0	0	0	0	0	0	0	20.9989	0	0	0	0	0	0	0	0	0	0	0	0	0
sp|O89020|AFAM_MOUSE Afamin OS=Mus musculus OX=10090 GN=Afm PE=1 SV=2	0	0	0	0	0	18.1846	0	0	0	0	0	0	0	0	0	0	0	0	0	0	0	0	0	0	0	0	0	0	0	0	0	0	0	0	0	0	0	0	0	0	0	0	0	0	0	0	0	0	0
sp|O89053|COR1A_MOUSE Coronin-1A OS=Mus musculus OX=10090 GN=Coro1a PE=1 SV=5;tr|G3UYK8|G3UYK8_MOUSE Coronin OS=Mus musculus OX=10090 GN=Coro1a PE=1 SV=1	0	21.8027	23.4502	24.9743	24.4779	22.8881	0	0	0	0	22.6259	23.6514	25.3239	23.9227	21.3939	0	0	0	0	0	22.8185	0	24.414	0	21.9975	0	0	0	0	22.3617	0	0	24.8151	23.8917	25.0235	24.1217	22.9655	0	0	0	0	0	23.3281	23.8058	23.4625	22.8529	0	0	0
sp|O89112|LANC1_MOUSE Glutathione S-transferase LANCL1 OS=Mus musculus OX=10090 GN=Lancl1 PE=1 SV=1;tr|B2KGR2|B2KGR2_MOUSE Glutathione S-transferase LANCL1 (Fragment) OS=Mus musculus OX=10090 GN=Lancl1 PE=1 SV=1	0	0	0	0	0	0	0	0	0	0	0	0	0	0	0	0	0	0	0	0	0	0	0	0	0	0	0	0	0	0	0	0	0	0	19.9244	0	0	0	0	0	0	0	0	0	0	0	0	0	0
sp|P00493|HPRT_MOUSE Hypoxanthine-guanine phosphoribosyltransferase OS=Mus musculus OX=10090 GN=Hprt1 PE=1 SV=3	0	0	20.1848	0	22.8587	22.933	0	0	0	0	0	0	22.361	22.4257	0	22.233	0	0	0	0	0	0	21.9979	0	22.7607	0	0	0	0	0	0	0	21.7837	0	21.9575	22.2211	22.5937	0	0	0	0	0	0	0	21.7814	22.7685	0	0	0
sp|P00920|CAH2_MOUSE Carbonic anhydrase 2 OS=Mus musculus OX=10090 GN=Ca2 PE=1 SV=4;tr|A0A0A6YX78|A0A0A6YX78_MOUSE Carbonic anhydrase 2 (Fragment) OS=Mus musculus OX=10090 GN=Car2 PE=1 SV=1	0	0	0	21.3635	22.9691	22.6206	0	0	0	0	22.8108	23.197	23.7153	23.8644	23.0812	22.2493	0	0	0	0	23.017	0	23.5945	0	23.976	0	0	0	0	0	0	0	0	0	22.9939	23.3262	23.277	0	0	0	0	0	0	0	21.6517	22.8331	0	0	0
sp|P01027|CO3_MOUSE Complement C3 OS=Mus musculus OX=10090 GN=C3 PE=1 SV=3	0	0	0	22.7929	23.1945	21.6449	0	0	0	0	0	0	23.1807	22.5279	21.5777	0	0	0	0	0	0	0	23.4588	0	21.1573	0	0	0	0	0	0	0	0	20.7224	23.2147	22.8508	22.2106	0	0	0	0	0	0	0	0	20.5097	0	0	0
sp|P01638|KV5A6_MOUSE Ig kappa chain V-V region L6 (Fragment) OS=Mus musculus OX=10090 PE=4 SV=1;tr|A0A140T8P9|A0A140T8P9_MOUSE Immunoglobulin kappa variable 14-111 (Fragment) OS=Mus musculus OX=10090 GN=Igkv14-111 PE=4 SV=2;tr|A0A075B5K0|A0A075B5K0_MOUSE	0	0	0	0	0	0	0	0	0	0	0	0	0	21.2308	0	0	0	0	0	0	0	0	0	0	0	0	0	0	0	0	0	0	0	0	0	0	0	0	0	0	0	0	0	0	0	0	0	0	0
sp|P01647|KV5AE_MOUSE Ig kappa chain V-V region HP 124E1 OS=Mus musculus OX=10090 PE=1 SV=1;sp|P01645|KV5AC_MOUSE Ig kappa chain V-V region HP 93G7 OS=Mus musculus OX=10090 PE=1 SV=1;sp|P01644|KV5AB_MOUSE Ig kappa chain V-V region HP R16.7 OS=Mus musculus	0	0	0	0	22.1898	0	0	0	0	0	0	0	0	0	0	0	0	0	0	0	0	0	0	0	0	0	0	0	0	0	0	0	0	0	0	0	0	0	0	0	0	0	0	0	0	0	0	0	0
sp|P01837|IGKC_MOUSE Immunoglobulin kappa constant OS=Mus musculus OX=10090 GN=Igkc PE=1 SV=2	0	0	0	23.9416	23.8595	22.974	0	0	0	0	0	0	23.5803	23.1281	23.5976	0	0	0	0	0	0	0	23.5463	0	22.8211	0	0	0	0	0	0	0	0	0	23.2893	23.224	0	0	0	0	0	0	0	0	0	0	0	0	0
sp|P01872|IGHM_MOUSE Immunoglobulin heavy constant mu OS=Mus musculus OX=10090 GN=Ighm PE=1 SV=2;tr|A0A075B5P6|A0A075B5P6_MOUSE Immunoglobulin heavy constant mu (Fragment) OS=Mus musculus OX=10090 GN=Ighm PE=1 SV=1;tr|A0A075B6A0|A0A075B6A0_MOUSE Immunoglob	23.5427	22.9854	22.6315	0	0	0	0	0	0	0	0	0	0	0	0	0	0	0	0	0	0	0	0	0	0	0	0	0	0	0	0	0	0	0	0	0	0	0	0	0	0	0	0	0	0	0	0	0	0
sp|P02802|MT1_MOUSE Metallothionein-1 OS=Mus musculus OX=10090 GN=Mt1 PE=1 SV=1	0	0	0	0	0	0	0	0	0	0	0	0	0	0	0	0	0	0	0	0	0	0	0	0	0	0	0	0	0	0	0	0	0	0	0	0	0	0	0	0	0	0	0	0	0	0	0	0	0
sp|P05063|ALDOC_MOUSE Fructose-bisphosphate aldolase C OS=Mus musculus OX=10090 GN=Aldoc PE=1 SV=4	20.0877	0	19.0995	28.4729	29.2358	29.1564	0	0	0	0	0	20.6974	28.3321	28.9276	29.2291	28.6892	0	0	0	0	21.9038	0	28.5613	29.332	29.5094	0	0	0	0	22.0374	0	0	25.379	27.1688	28.2082	29.0597	29.1213	0	0	0	0	0	20.3252	28.1466	28.545	29.1347	0	0	0
sp|P05064|ALDOA_MOUSE Fructose-bisphosphate aldolase A OS=Mus musculus OX=10090 GN=Aldoa PE=1 SV=2;tr|A6ZI44|A6ZI44_MOUSE Fructose-bisphosphate aldolase OS=Mus musculus OX=10090 GN=Aldoa PE=1 SV=1;tr|D3YWI1|D3YWI1_MOUSE Fructose-bisphosphate aldolase (Frag	24.554	24.2829	24.6199	30.4178	30.956	30.9062	0	0	22.7979	21.7145	24.5777	25.4225	30.3168	30.5589	30.9248	30.1231	0	0	0	26.0364	26.5226	25.2967	30.5616	31.0148	30.7397	0	0	0	0	26.0701	24.6555	24.3883	27.8504	29.0137	30.1839	30.7928	30.6916	0	0	0	0	23.0666	25.6473	30.075	30.7022	30.8135	0	23.0974	0
sp|P05201|AATC_MOUSE Aspartate aminotransferase, cytoplasmic OS=Mus musculus OX=10090 GN=Got1 PE=1 SV=3	0	0	0	22.2131	25.9686	27.7723	0	0	0	0	0	0	22.7996	25.602	27.3815	28.1791	0	0	0	0	0	0	22.6584	25.4443	27.4051	0	0	0	0	0	0	0	0	0	22.6451	25.3358	27.3847	0	0	0	0	0	0	0	25.1096	27.531	0	0	0
sp|P05202|AATM_MOUSE Aspartate aminotransferase, mitochondrial OS=Mus musculus OX=10090 GN=Got2 PE=1 SV=1	0	0	0	0	22.043	24.9014	0	0	0	0	0	0	0	19.9941	22.34	24.7295	0	0	0	0	0	0	0	0	23.7639	0	0	0	0	0	0	0	0	0	0	0	24.0226	0	0	0	0	0	0	0	0	24.5727	0	0	0
sp|P05213|TBA1B_MOUSE Tubulin alpha-1B chain OS=Mus musculus OX=10090 GN=Tuba1b PE=1 SV=2;tr|A0A2R8VHF3|A0A2R8VHF3_MOUSE Tubulin alpha chain (Fragment) OS=Mus musculus OX=10090 GN=Gm49450 PE=3 SV=1	26.7108	26.7619	27.0552	27.2364	27.46	27.4656	0	0	22.3293	27.1636	27.4398	27.6477	27.8162	28.143	27.5127	27.0059	0	0	0	26.7533	27.093	23.2947	27.605	27.0949	27.768	0	0	0	0	27.0601	27.3062	27.1513	27.4261	27.353	27.9252	27.8848	27.8887	0	0	0	23.7388	27.1693	27.4281	27.5943	27.8572	27.6828	0	0	0
sp|P06151|LDHA_MOUSE L-lactate dehydrogenase A chain OS=Mus musculus OX=10090 GN=Ldha PE=1 SV=3;tr|A0A1B0GSX0|A0A1B0GSX0_MOUSE L-lactate dehydrogenase OS=Mus musculus OX=10090 GN=Ldha PE=1 SV=1;tr|A0A1B0GSR9|A0A1B0GSR9_MOUSE L-lactate dehydrogenase OS=Mus	0	0	22.5616	25.7175	26.9435	26.8898	0	0	0	0	22.1754	23.4205	26.0874	27.02	26.2391	25.4415	0	0	0	22.3168	22.8465	0	25.674	24.8912	26.3501	0	0	0	0	22.2677	0	0	23.6865	24.5326	25.9027	26.4094	26.771	0	0	0	0	22.3473	22.957	25.065	26.2202	26.8351	0	0	0
sp|P06745|G6PI_MOUSE Glucose-6-phosphate isomerase OS=Mus musculus OX=10090 GN=Gpi PE=1 SV=4	0	0	0	23.4237	26.757	27.9881	0	0	0	0	0	0	23.8409	26.3011	26.991	27.6839	0	0	0	0	0	0	23.623	25.9104	27.4599	0	0	0	0	0	0	0	0	0	22.1007	25.8366	27.5746	0	0	0	0	0	0	0	25.636	27.7038	0	0	0
sp|P06801|MAOX_MOUSE NADP-dependent malic enzyme OS=Mus musculus OX=10090 GN=Me1 PE=1 SV=2;tr|Q3TQP6|Q3TQP6_MOUSE Malic enzyme OS=Mus musculus OX=10090 GN=Me1 PE=1 SV=1	0	0	0	23.8917	23.6783	19.4023	0	0	0	0	0	0	22.8144	23.1843	0	0	0	0	0	0	0	0	21.4047	0	0	0	0	0	0	0	0	0	22.0106	0	22.4937	20.9694	0	0	0	0	0	0	0	21.2457	19.5952	0	0	0	0
sp|P06837|NEUM_MOUSE Neuromodulin OS=Mus musculus OX=10090 GN=Gap43 PE=1 SV=1	0	0	0	0	21.119	0	0	0	0	0	0	0	0	0	0	0	0	0	0	0	0	0	0	0	0	0	0	0	0	0	0	0	0	0	0	0	0	0	0	0	0	0	0	0	0	0	0	0	0
sp|P07724|ALBU_MOUSE Serum albumin OS=Mus musculus OX=10090 GN=Alb PE=1 SV=3	0	0	0	23.1438	27.4532	28.9427	0	0	0	0	0	20.394	24.888	27.2906	28.8569	29.8124	0	0	0	0	0	0	25.1684	27.4534	29.2588	0	0	0	0	0	0	0	0	0	22.6818	26.8634	28.6198	0	0	0	0	0	0	0	26.0857	28.4674	0	0	0
sp|P07759|SPA3K_MOUSE Serine protease inhibitor A3K OS=Mus musculus OX=10090 GN=Serpina3k PE=1 SV=2	0	0	0	0	0	0	0	0	0	0	0	0	0	0	0	0	0	0	0	0	0	0	0	0	0	0	0	0	0	0	0	0	0	0	0	0	20.74	0	0	0	0	0	0	0	0	0	0	0	0
sp|P07901|HS90A_MOUSE Heat shock protein HSP 90-alpha OS=Mus musculus OX=10090 GN=Hsp90aa1 PE=1 SV=4	24.9865	26.1315	26.863	22.4441	22.9177	0	0	0	0	26.0595	27.4015	27.8533	24.9978	24.1408	20.9651	0	0	0	0	25.1614	26.3833	23.3659	23.9702	0	21.2895	0	0	0	22.6229	26.8978	26.9679	24.7744	26.0358	24.8792	24.6394	23.7469	20.968	0	0	0	22.9549	27.0088	27.7163	24.0256	23.2148	22.0885	0	0	0
sp|P08003|PDIA4_MOUSE Protein disulfide-isomerase A4 OS=Mus musculus OX=10090 GN=Pdia4 PE=1 SV=3;tr|A0A0R4J0Z1|A0A0R4J0Z1_MOUSE Protein disulfide-isomerase A4 OS=Mus musculus OX=10090 GN=Pdia4 PE=1 SV=1	0	0	0	0	0	0	0	0	0	0	0	0	0	0	0	0	0	0	0	0	0	0	0	0	0	0	0	0	0	0	0	0	0	0	0	0	20.3511	0	0	0	0	0	0	0	0	20.9359	0	0	0
sp|P08226|APOE_MOUSE Apolipoprotein E OS=Mus musculus OX=10090 GN=Apoe PE=1 SV=2;tr|A0A1B0GX15|A0A1B0GX15_MOUSE Apolipoprotein E (Fragment) OS=Mus musculus OX=10090 GN=Apoe PE=1 SV=1;tr|G3UWN5|G3UWN5_MOUSE Apolipoprotein E (Fragment) OS=Mus musculus OX=100	22.6451	22.4057	22.4767	0	0	0	0	0	0	23.8065	23.8269	23.3811	0	0	0	0	0	0	0	22.7558	22.9792	0	0	0	0	0	0	0	0	23.5545	0	0	0	0	0	0	0	0	0	0	0	23.3284	23.2017	0	0	0	0	0	0
sp|P08249|MDHM_MOUSE Malate dehydrogenase, mitochondrial OS=Mus musculus OX=10090 GN=Mdh2 PE=1 SV=3	0	0	0	0	19.8066	23.8785	0	0	0	0	0	0	0	0	22.9816	24.7653	0	0	0	0	0	0	0	0	23.3545	0	0	0	0	0	0	0	0	0	0	0	23.3189	0	0	0	0	0	0	0	0	23.3052	0	0	0
sp|P08414|KCC4_MOUSE Calcium/calmodulin-dependent protein kinase type IV OS=Mus musculus OX=10090 GN=Camk4 PE=1 SV=2;tr|Q8BGR3|Q8BGR3_MOUSE Calcium/calmodulin-dependent protein kinase IV OS=Mus musculus OX=10090 GN=Camk4 PE=1 SV=1	0	0	0	0	21.9478	21.0947	0	0	0	0	0	0	22.0307	22.0381	0	0	0	0	0	0	0	0	22.2478	0	21.4099	0	0	0	0	0	0	0	0	0	0	22.049	21.5071	0	0	0	0	0	0	0	0	21.4988	0	0	0
sp|P09103|PDIA1_MOUSE Protein disulfide-isomerase OS=Mus musculus OX=10090 GN=P4hb PE=1 SV=2	0	0	0	0	0	0	0	0	0	0	0	0	0	0	0	0	0	0	0	0	0	0	0	0	0	0	0	0	0	0	0	0	0	0	0	0	0	0	0	0	0	0	0	0	0	18.587	0	0	0
sp|P09405|NUCL_MOUSE Nucleolin OS=Mus musculus OX=10090 GN=Ncl PE=1 SV=2	0	0	0	0	0	0	0	0	0	0	19.105	0	0	0	0	0	0	0	0	0	0	0	0	0	0	0	0	0	0	0	0	0	0	0	0	0	0	0	0	0	0	0	0	0	0	0	0	0	0
sp|P09528|FRIH_MOUSE Ferritin heavy chain OS=Mus musculus OX=10090 GN=Fth1 PE=1 SV=2;tr|A0A494BA92|A0A494BA92_MOUSE Ferritin OS=Mus musculus OX=10090 GN=Fth1 PE=1 SV=1	25.3176	26.5279	27.4884	24.7231	23.3534	19.7276	0	0	0	23.9308	26.1047	26.633	24.0216	23.032	0	0	0	0	0	24.2671	25.0181	25.9268	23.7644	0	21.8803	0	0	0	0	25.3348	25.3746	24.0876	25.1022	24.9011	23.6026	22.6338	0	0	0	0	0	24.6096	25.9916	0	20.8538	0	0	0	0
sp|P09671|SODM_MOUSE Superoxide dismutase [Mn], mitochondrial OS=Mus musculus OX=10090 GN=Sod2 PE=1 SV=3;tr|A0A3B2WBF0|A0A3B2WBF0_MOUSE Superoxide dismutase OS=Mus musculus OX=10090 GN=Sod2 PE=1 SV=1	0	0	0	0	0	22.1538	0	0	0	0	0	0	0	0	0	0	0	0	0	0	0	0	0	0	22.1722	0	0	0	0	0	0	0	0	0	0	0	21.9149	0	0	0	0	0	0	0	0	22.4484	0	0	0
sp|P10126|EF1A1_MOUSE Elongation factor 1-alpha 1 OS=Mus musculus OX=10090 GN=Eef1a1 PE=1 SV=3;tr|D3YZ68|D3YZ68_MOUSE Elongation factor 1-alpha 1 (Fragment) OS=Mus musculus OX=10090 GN=Eef1a1 PE=1 SV=1;tr|D3Z3I8|D3Z3I8_MOUSE Elongation factor 1-alpha 1 (Fr	24.5744	24.9795	25.0659	25.2643	25.4033	25.3756	0	0	0	23.406	25.4729	25.4117	25.7191	25.8321	25.4945	25.0035	0	0	0	25.2458	25.2497	0	25.7806	24.9888	25.5342	0	0	0	0	25.3881	24.6827	24.7064	25.3446	25.5619	26.1916	26.0096	25.9893	0	0	0	0	25.3779	25.4609	25.9642	25.9054	25.6265	0	0	0
sp|P10518|HEM2_MOUSE Delta-aminolevulinic acid dehydratase OS=Mus musculus OX=10090 GN=Alad PE=1 SV=1	0	0	0	21.2471	0	0	0	0	0	0	0	0	21.3956	0	0	0	0	0	0	0	0	0	20.9611	0	0	0	0	0	0	0	0	0	21.9616	0	21.4785	0	0	0	0	0	0	0	0	0	0	0	0	0	0
sp|P10605|CATB_MOUSE Cathepsin B OS=Mus musculus OX=10090 GN=Ctsb PE=1 SV=2	0	0	0	0	0	0	0	0	0	0	0	0	0	0	0	0	0	0	0	0	0	0	0	0	0	0	0	0	0	0	0	0	0	0	0	0	0	0	0	0	0	0	0	0	0	0	0	0	0
sp|P10639|THIO_MOUSE Thioredoxin OS=Mus musculus OX=10090 GN=Txn PE=1 SV=3	0	0	0	0	21.9852	21.3737	0	0	0	0	21.7062	21.8584	0	21.9364	0	0	0	0	0	0	0	0	21.6818	0	22.1944	0	0	0	0	0	0	0	0	0	22.1995	22.1614	21.9431	0	0	0	0	0	0	0	0	21.7976	0	0	0
sp|P10649|GSTM1_MOUSE Glutathione S-transferase Mu 1 OS=Mus musculus OX=10090 GN=Gstm1 PE=1 SV=2;tr|A2AE89|A2AE89_MOUSE Glutathione S-transferase Mu 1 OS=Mus musculus OX=10090 GN=Gstm1 PE=1 SV=2;tr|F6WHQ7|F6WHQ7_MOUSE Glutathione S-transferase Mu 1 (Fragme	0	0	22.2009	22.7249	23.1517	22.9934	0	0	0	0	22.0403	22.4261	22.8838	22.9542	22.639	22.4554	0	0	0	0	0	0	23.0269	22.7888	22.8535	0	0	0	0	0	0	0	22.6634	0	22.9063	22.9061	22.8041	0	0	0	0	0	0	0	22.9974	22.9045	0	0	0
sp|P11352|GPX1_MOUSE Glutathione peroxidase 1 OS=Mus musculus OX=10090 GN=Gpx1 PE=1 SV=2;tr|A0A0A6YY34|A0A0A6YY34_MOUSE Glutathione peroxidase OS=Mus musculus OX=10090 GN=Gpx1 PE=1 SV=1;tr|A0A0A6YVV2|A0A0A6YVV2_MOUSE Glutathione peroxidase OS=Mus musculus	0	0	0	0	0	0	0	0	0	0	0	0	0	0	0	0	0	0	0	0	0	0	0	0	0	0	0	0	0	0	0	0	0	0	0	0	0	0	0	0	0	0	0	0	0	18.0932	0	0	0
sp|P11499|HS90B_MOUSE Heat shock protein HSP 90-beta OS=Mus musculus OX=10090 GN=Hsp90ab1 PE=1 SV=3	23.2842	24.4887	25.2978	23.0816	22.9127	21.5882	0	0	0	24.6282	25.8056	26.3618	24.7075	23.9192	22.1507	0	0	0	0	23.7813	24.8361	23.8571	24.1944	0	22.408	0	0	0	0	25.3963	25.4996	24.8104	25.1495	24.3592	24.8532	24.0959	23.0189	0	0	0	0	25.5174	26.2172	24.6184	23.9873	23.1018	0	0	0
sp|P11798|KCC2A_MOUSE Calcium/calmodulin-dependent protein kinase type II subunit alpha OS=Mus musculus OX=10090 GN=Camk2a PE=1 SV=2;tr|F8WIS9|F8WIS9_MOUSE Calcium/calmodulin-dependent protein kinase type II subunit alpha OS=Mus musculus OX=10090 GN=Camk2a	27.182	26.6861	25.9277	0	0	0	0	0	0	25.4638	25.4576	24.7037	0	0	0	0	0	0	0	27.2807	26.8526	23.9001	0	0	0	0	0	0	0	22.5523	0	0	0	0	0	0	0	0	0	0	0	23.9402	24.2205	0	0	0	0	0	0
sp|P11983|TCPA_MOUSE T-complex protein 1 subunit alpha OS=Mus musculus OX=10090 GN=Tcp1 PE=1 SV=3	22.7806	22.054	21.5539	0	0	0	0	0	0	0	22.0854	0	0	0	0	0	0	0	0	0	0	0	0	0	0	0	0	0	0	0	0	0	0	0	0	0	0	0	0	0	0	0	0	0	0	0	0	0	0
sp|P12382|PFKAL_MOUSE ATP-dependent 6-phosphofructokinase, liver type OS=Mus musculus OX=10090 GN=Pfkl PE=1 SV=4	0	22.084	23.1311	0	0	0	0	0	0	0	21.7206	22.271	0	0	0	0	0	0	0	0	0	0	0	0	0	0	0	0	0	0	0	0	0	0	0	0	0	0	0	0	0	0	21.5514	0	0	0	0	0	0
sp|P12658|CALB1_MOUSE Calbindin OS=Mus musculus OX=10090 GN=Calb1 PE=1 SV=2	0	0	0	0	21.0002	20.8727	0	0	0	0	0	0	21.0447	21.2869	0	0	0	0	0	0	0	0	21.8249	0	22.1357	0	0	0	0	0	0	0	0	21.7464	21.824	21.9021	22.4205	0	0	0	0	0	20.8224	0	21.7032	22.2395	0	0	0
sp|P12960|CNTN1_MOUSE Contactin-1 OS=Mus musculus OX=10090 GN=Cntn1 PE=1 SV=1	22.4229	22.9703	24.1071	23.4287	23.0868	21.2278	0	0	0	0	22.9617	23.8505	23.7847	22.6297	0	0	0	0	0	21.4959	22.4167	0	24.0086	21.8967	20.9486	0	0	0	0	0	21.7873	0	24.4994	23.7815	23.4203	22.3347	20.9594	0	0	0	0	0	23.6926	22.7401	22.0479	21.33	0	0	0
sp|P13020|GELS_MOUSE Gelsolin OS=Mus musculus OX=10090 GN=Gsn PE=1 SV=3;;tr|A0A0J9YUJ8|A0A0J9YUJ8_MOUSE Gelsolin (Fragment) OS=Mus musculus OX=10090 GN=Gsn PE=1 SV=1;tr|A6PWS5|A6PWS5_MOUSE Gelsolin (Fragment) OS=Mus musculus OX=10090 GN=Gsn PE=1 SV=1;tr|A0	0	0	0	0	20.7162	20.6337	0	0	0	0	0	0	0	20.5674	0	0	0	0	0	0	0	0	0	0	0	0	0	0	0	0	0	0	0	0	0	0	20.3152	0	0	0	0	0	0	0	0	0	0	0	0
sp|P14152|MDHC_MOUSE Malate dehydrogenase, cytoplasmic OS=Mus musculus OX=10090 GN=Mdh1 PE=1 SV=3	0	0	0	0	24.5871	26.7866	0	0	0	0	0	0	20.7716	24.0825	26.4676	27.7873	0	0	0	0	0	0	0	22.2315	26.4602	0	0	0	0	0	0	0	0	0	0	23.9087	26.4622	0	0	0	0	0	0	0	23.5572	26.4199	0	0	0
sp|P14685|PSMD3_MOUSE 26S proteasome non-ATPase regulatory subunit 3 OS=Mus musculus OX=10090 GN=Psmd3 PE=1 SV=3;tr|F7B7L8|F7B7L8_MOUSE 26S proteasome non-ATPase regulatory subunit 3 (Fragment) OS=Mus musculus OX=10090 GN=Psmd3 PE=1 SV=1	0	0	0	0	0	0	0	0	0	0	0	20.5369	0	0	0	0	0	0	0	0	0	0	0	0	0	0	0	0	0	0	0	0	0	0	0	0	0	0	0	0	0	0	0	0	0	0	0	0	0
sp|P14869|RLA0_MOUSE 60S acidic ribosomal protein P0 OS=Mus musculus OX=10090 GN=Rplp0 PE=1 SV=3;tr|S4R1N1|S4R1N1_MOUSE 60S acidic ribosomal protein P0 (Fragment) OS=Mus musculus OX=10090 GN=Rplp0 PE=1 SV=1;tr|D3YVM5|D3YVM5_MOUSE 60S acidic ribosomal prote	0	0	0	0	0	0	0	0	0	0	0	0	0	0	0	0	0	0	0	0	0	0	0	0	0	0	0	0	0	0	0	0	0	0	18.2167	0	0	0	0	0	0	0	0	0	0	0	0	0	0
sp|P15105|GLNA_MOUSE Glutamine synthetase OS=Mus musculus OX=10090 GN=Glul PE=1 SV=6	27.7992	28.1817	27.9159	23.202	23.341	22.7315	0	0	0	28.1093	28.2965	28.0885	24.599	22.8572	0	0	0	0	0	27.8042	27.2136	25.4114	19.8065	0	21.9807	0	0	0	24.5755	27.3897	26.7693	23.8132	23.935	22.2461	22.8307	21.7493	18.5283	0	0	0	25.0485	27.6389	26.9833	0	0	0	0	0	22.9846
sp|P15532|NDKA_MOUSE Nucleoside diphosphate kinase A OS=Mus musculus OX=10090 GN=Nme1 PE=1 SV=1;tr|Q5NC80|Q5NC80_MOUSE Nucleoside diphosphate kinase (Fragment) OS=Mus musculus OX=10090 GN=Nme1 PE=1 SV=1	0	0	0	0	23.4276	23.9714	0	0	0	0	0	0	0	0	24.6469	24.5492	0	0	0	0	0	0	0	0	24.1796	0	0	0	0	0	0	0	0	0	0	23.2691	24.0461	0	0	0	0	0	0	0	0	23.6622	0	0	0
sp|P16054|KPCE_MOUSE Protein kinase C epsilon type OS=Mus musculus OX=10090 GN=Prkce PE=1 SV=1;sp|P23298|KPCL_MOUSE Protein kinase C eta type OS=Mus musculus OX=10090 GN=Prkch PE=1 SV=2	0	0	0	0	0	20.7008	0	0	0	0	0	0	0	0	0	0	0	0	0	0	0	0	0	0	0	0	0	0	0	0	0	0	0	0	0	0	0	0	0	0	0	0	0	0	0	0	0	0	0
sp|P16125|LDHB_MOUSE L-lactate dehydrogenase B chain OS=Mus musculus OX=10090 GN=Ldhb PE=1 SV=2;tr|D3Z7F0|D3Z7F0_MOUSE L-lactate dehydrogenase (Fragment) OS=Mus musculus OX=10090 GN=Ldhb PE=1 SV=1	21.841	0	23.4785	27.8034	29.0132	29.1883	0	0	0	0	23.6411	24.3391	28.0695	29.0014	28.5277	28.0434	0	0	0	22.695	23.8913	0	27.7541	27.966	28.6946	0	0	0	0	23.2328	0	0	25.1226	26.2401	27.7264	28.5696	28.9256	0	0	0	0	22.5664	24.2205	27.3828	28.3644	28.7907	0	0	0
sp|P16330|CN37_MOUSE 2,3-cyclic-nucleotide 3-phosphodiesterase OS=Mus musculus OX=10090 GN=Cnp PE=1 SV=3	0	0	0	0	0	0	0	0	0	0	0	0	0	19.4467	0	0	0	0	0	0	0	0	0	0	0	0	0	0	0	0	0	0	0	0	19.1847	0	0	0	0	0	0	0	0	0	0	0	0	0	0
sp|P16460|ASSY_MOUSE Argininosuccinate synthase OS=Mus musculus OX=10090 GN=Ass1 PE=1 SV=1	0	0	0	0	20.7733	20.9201	0	0	0	0	0	0	0	20.7856	0	0	0	0	0	0	0	0	0	0	20.0379	0	0	0	0	0	0	0	0	0	20.3483	0	0	0	0	0	0	0	0	0	0	0	0	0	0
sp|P16627|HS71L_MOUSE Heat shock 70 kDa protein 1-like OS=Mus musculus OX=10090 GN=Hspa1l PE=1 SV=4	0	0	19.2336	0	0	0	0	0	0	0	0	0	0	0	0	0	0	0	0	0	0	0	0	0	0	0	0	0	0	0	0	0	0	0	0	0	0	0	0	0	0	0	0	0	0	0	0	0	0
sp|P16858|G3P_MOUSE Glyceraldehyde-3-phosphate dehydrogenase OS=Mus musculus OX=10090 GN=Gapdh PE=1 SV=2;tr|A0A0A0MQF6|A0A0A0MQF6_MOUSE Glyceraldehyde-3-phosphate dehydrogenase OS=Mus musculus OX=10090 GN=Gapdh PE=1 SV=1;tr|S4R1W1|S4R1W1_MOUSE Glyceraldehy	26.81	27.1188	27.326	27.9593	27.9119	28.0271	0	0	0	27.6903	28.0165	28.0353	28.4119	28.3191	28.1972	27.2768	0	0	0	27.6905	27.8714	27.3519	28.3633	27.9207	27.9411	0	0	0	26.9988	27.8357	28.0447	27.693	27.949	27.9547	28.5711	28.3535	28.2932	0	0	0	27.5042	28.1353	28.1671	28.1848	28.0789	27.8939	0	0	23.7961
sp|P17156|HSP72_MOUSE Heat shock-related 70 kDa protein 2 OS=Mus musculus OX=10090 GN=Hspa2 PE=1 SV=2	0	0	0	0	0	0	0	0	0	0	0	18.0306	0	0	0	0	0	0	0	0	0	0	0	0	0	0	0	0	0	0	0	0	0	0	0	0	0	0	0	0	0	0	0	0	0	0	0	0	0
sp|P17182|ENOA_MOUSE Alpha-enolase OS=Mus musculus OX=10090 GN=Eno1 PE=1 SV=3;tr|Q6PHC1|Q6PHC1_MOUSE Alpha-enolase OS=Mus musculus OX=10090 GN=Eno1 PE=1 SV=1	0	23.6108	24.1465	24.5609	26.1057	27.248	0	0	0	23.043	25.2869	25.3404	26.1714	26.5852	27.0216	27.4767	0	0	0	25.9702	26.1228	0	26.541	26.4695	27.4223	0	0	0	0	26.0105	25.6198	24.005	25.9846	26.5576	26.7747	26.7732	27.3926	0	0	0	0	25.7074	26.1945	26.3971	26.6705	27.0498	0	0	0
sp|P17183|ENOG_MOUSE Gamma-enolase OS=Mus musculus OX=10090 GN=Eno2 PE=1 SV=2;tr|A0A0N4SUX5|A0A0N4SUX5_MOUSE Gamma-enolase OS=Mus musculus OX=10090 GN=Eno2 PE=1 SV=1;tr|D3Z6E4|D3Z6E4_MOUSE Gamma-enolase OS=Mus musculus OX=10090 GN=Eno2 PE=1 SV=1	0	0	0	0	25.2124	26.729	0	0	0	0	0	0	23.7061	25.0067	26.8038	27.0483	0	0	0	0	0	0	24.1592	23.9436	26.3971	0	0	0	0	0	0	0	0	22.5516	23.9799	24.9041	26.2638	0	0	0	0	0	21.124	22.0703	24.2031	26.2055	0	0	0
sp|P17426|AP2A1_MOUSE AP-2 complex subunit alpha-1 OS=Mus musculus OX=10090 GN=Ap2a1 PE=1 SV=1	0	21.0624	20.8368	0	0	0	0	0	0	0	21.0496	20.7103	0	0	0	0	0	0	0	0	0	0	0	0	0	0	0	0	0	0	0	0	0	0	0	0	0	0	0	0	0	0	0	0	0	0	0	0	0
sp|P17427|AP2A2_MOUSE AP-2 complex subunit alpha-2 OS=Mus musculus OX=10090 GN=Ap2a2 PE=1 SV=2	0	21.5501	21.7541	0	0	0	0	0	0	0	0	21.4828	0	0	0	0	0	0	0	0	0	0	0	0	0	0	0	0	0	0	0	0	0	0	0	0	0	0	0	0	0	0	0	0	0	0	0	0	0
sp|P17751|TPIS_MOUSE Triosephosphate isomerase OS=Mus musculus OX=10090 GN=Tpi1 PE=1 SV=4;tr|H7BXC3|H7BXC3_MOUSE Triosephosphate isomerase OS=Mus musculus OX=10090 GN=Tpi1 PE=1 SV=1	25.6784	25.946	26.2597	27.6411	27.6721	27.4285	0	0	0	26.2684	26.417	26.6517	27.7558	27.8161	27.7853	27.5416	0	0	0	27.3634	27.1726	27.6681	27.8934	28.2686	27.6716	0	0	0	24.6075	27.1665	27.4891	26.835	27.7628	28.081	27.8807	27.9915	27.7444	0	0	0	0	26.8879	26.8387	27.6925	27.7858	27.792	0	0	0
sp|P18760|COF1_MOUSE Cofilin-1 OS=Mus musculus OX=10090 GN=Cfl1 PE=1 SV=3;tr|F8WGL3|F8WGL3_MOUSE Cofilin-1 OS=Mus musculus OX=10090 GN=Cfl1 PE=1 SV=1;tr|A0A494B9A7|A0A494B9A7_MOUSE Cofilin-1 OS=Mus musculus OX=10090 GN=Cfl1 PE=1 SV=1	0	22.6056	22.926	24.0611	24.0145	23.6604	0	0	0	23.9372	23.3731	23.9254	24.3266	24.223	24.4461	23.9415	0	0	0	24.135	24.0992	0	24.2431	23.9266	24.1681	0	0	0	0	24.1077	24.1088	0	24.021	24.7724	24.4052	24.4	24.4191	0	0	0	0	0	23.8182	24.129	24.1179	24.2453	0	0	0
sp|P19096|FAS_MOUSE Fatty acid synthase OS=Mus musculus OX=10090 GN=Fasn PE=1 SV=2;tr|A0A0U1RNJ1|A0A0U1RNJ1_MOUSE Fatty acid synthase OS=Mus musculus OX=10090 GN=Fasn PE=1 SV=1	25.8169	25.7097	25.4923	0	0	0	0	0	0	23.1346	25.3711	24.8603	0	0	0	0	0	0	0	23.039	23.5304	0	0	0	0	0	0	0	0	23.1762	0	0	0	0	0	0	0	0	0	0	0	22.9651	23.5379	0	0	0	0	0	0
sp|P19157|GSTP1_MOUSE Glutathione S-transferase P 1 OS=Mus musculus OX=10090 GN=Gstp1 PE=1 SV=2;tr|A0A494B908|A0A494B908_MOUSE Glutathione S-transferase P 1 (Fragment) OS=Mus musculus OX=10090 GN=Gstp1 PE=1 SV=1;tr|A0A494BAW2|A0A494BAW2_MOUSE Glutathione S	0	0	21.8923	22.3251	22.7129	22.8319	0	0	0	0	21.5273	22.056	22.6888	22.6561	22.9462	21.7558	0	0	0	0	22.0402	0	22.6756	22.6388	22.6429	0	0	0	0	0	0	0	21.8693	0	22.4968	22.2031	22.5828	0	0	0	0	0	21.5074	0	22.1741	22.3718	0	0	0
sp|P20029|BIP_MOUSE Endoplasmic reticulum chaperone BiP OS=Mus musculus OX=10090 GN=Hspa5 PE=1 SV=3	0	0	20.4675	0	20.4992	0	0	0	0	0	21.0061	20.8605	0	0	0	0	0	0	0	0	0	0	0	0	0	0	0	0	0	0	0	0	0	0	0	0	20.3049	0	0	0	0	21.4953	21.4017	0	20.9009	21.0557	0	0	0
sp|P20060|HEXB_MOUSE Beta-hexosaminidase subunit beta OS=Mus musculus OX=10090 GN=Hexb PE=1 SV=2	0	0	0	0	22.9545	22.1551	0	0	0	0	0	0	21.8166	22.3335	21.8513	0	0	0	0	0	0	0	22.4098	0	22.6329	0	0	0	0	0	0	0	0	0	22.24	23.0831	22.5515	0	0	0	0	0	0	0	20.8448	22.84	0	0	0
sp|P20357|MTAP2_MOUSE Microtubule-associated protein 2 OS=Mus musculus OX=10090 GN=Map2 PE=1 SV=2;tr|G3UZK9|G3UZK9_MOUSE Microtubule-associated protein 2 (Fragment) OS=Mus musculus OX=10090 GN=Map2 PE=1 SV=1	25.9473	25.4409	25.2087	0	20.2603	0	0	0	22.891	25.5269	25.0868	24.5083	0	0	0	0	0	0	25.4561	26.2658	25.3992	0	0	0	0	0	0	23.1534	0	24.8739	0	0	0	0	0	0	0	0	0	0	0	25.6616	24.6746	0	0	0	0	0	25.913
sp|P21614|VTDB_MOUSE Vitamin D-binding protein OS=Mus musculus OX=10090 GN=Gc PE=1 SV=2	0	0	0	0	0	18.4809	0	0	0	0	0	0	0	0	0	0	0	0	0	0	0	0	0	0	0	0	0	0	0	0	0	0	0	0	0	0	0	0	0	0	0	0	0	0	0	0	0	0	0
sp|P22892|AP1G1_MOUSE AP-1 complex subunit gamma-1 OS=Mus musculus OX=10090 GN=Ap1g1 PE=1 SV=3;tr|Q8CBB7|Q8CBB7_MOUSE AP-1 complex subunit gamma OS=Mus musculus OX=10090 GN=Ap1g1 PE=1 SV=1	0	21.8747	22.2377	0	0	0	0	0	0	0	21.6726	21.964	0	0	0	0	0	0	0	0	0	0	0	0	0	0	0	0	0	0	0	0	0	0	0	0	0	0	0	0	0	0	0	0	0	0	0	0	0
sp|P23116|EIF3A_MOUSE Eukaryotic translation initiation factor 3 subunit A OS=Mus musculus OX=10090 GN=Eif3a PE=1 SV=5	0	0	0	0	0	0	0	0	0	19.8351	0	0	0	0	0	0	0	0	0	0	0	0	0	0	0	0	0	0	0	0	0	0	0	0	0	0	0	0	0	0	0	0	0	0	0	0	0	0	0
sp|P23927|CRYAB_MOUSE Alpha-crystallin B chain OS=Mus musculus OX=10090 GN=Cryab PE=1 SV=2;tr|A0A1L1SRG5|A0A1L1SRG5_MOUSE Alpha-crystallin B chain (Fragment) OS=Mus musculus OX=10090 GN=Cryab PE=1 SV=1	25.4715	24.9339	24.3028	0	0	0	0	0	0	25.013	24.72	24.269	0	0	0	0	0	0	0	25.3085	24.7613	0	0	0	0	0	0	0	0	24.3895	0	0	0	0	0	0	0	0	0	0	0	23.9217	23.6788	0	0	0	0	0	0
sp|P23953|EST1C_MOUSE Carboxylesterase 1C OS=Mus musculus OX=10090 GN=Ces1c PE=1 SV=4;tr|D3Z5G7|D3Z5G7_MOUSE Carboxylic ester hydrolase OS=Mus musculus OX=10090 GN=Ces1b PE=1 SV=1	0	0	0	0	21.2561	22.4132	0	0	0	0	0	0	0	0	0	0	0	0	0	0	0	0	0	0	21.43	0	0	0	0	0	0	0	0	0	0	0	21.324	0	0	0	0	0	0	0	0	0	0	0	0
sp|P24270|CATA_MOUSE Catalase OS=Mus musculus OX=10090 GN=Cat PE=1 SV=4	0	0	0	0	20.6511	0	0	0	0	0	0	0	0	0	0	0	0	0	0	0	0	0	20.9216	0	0	0	0	0	0	0	0	0	0	0	0	0	0	0	0	0	0	0	0	0	0	0	0	0	0
sp|P24288|BCAT1_MOUSE Branched-chain-amino-acid aminotransferase, cytosolic OS=Mus musculus OX=10090 GN=Bcat1 PE=1 SV=2;tr|Q8CBC8|Q8CBC8_MOUSE Branched-chain-amino-acid aminotransferase OS=Mus musculus OX=10090 GN=Bcat1 PE=1 SV=1;tr|E9Q4K3|E9Q4K3_MOUSE Bra	0	0	0	0	0	20.1309	0	0	0	0	0	0	0	19.7728	0	0	0	0	0	0	0	0	0	0	0	0	0	0	0	0	0	0	0	0	0	0	0	0	0	0	0	0	0	0	0	0	0	0	0
sp|P24549|AL1A1_MOUSE Retinal dehydrogenase 1 OS=Mus musculus OX=10090 GN=Aldh1a1 PE=1 SV=5	0	0	21.9036	24.5057	24.5129	23.5837	0	0	0	0	21.2044	22.7317	24.8409	24.1477	23.1547	0	0	0	0	0	0	0	24.5275	23.2013	23.1905	0	0	0	0	0	0	0	23.6132	23.9823	24.5127	23.8704	22.8695	0	0	0	0	0	0	23.7018	23.5759	22.9271	0	0	0
sp|P26040|EZRI_MOUSE Ezrin OS=Mus musculus OX=10090 GN=Ezr PE=1 SV=3	0	0	0	0	21.2529	21.7889	0	0	0	0	0	0	0	0	21.9264	0	0	0	0	0	0	0	0	0	21.6604	0	0	0	0	0	0	0	0	0	0	21.6317	21.6078	0	0	0	0	0	0	0	0	21.7295	0	0	0
sp|P26041|MOES_MOUSE Moesin OS=Mus musculus OX=10090 GN=Msn PE=1 SV=3	0	0	0	0	23.0776	23.2532	0	0	0	0	0	0	21.5576	23.0308	23.5106	23.0878	0	0	0	0	0	0	21.9362	21.966	23.6963	0	0	0	0	0	0	0	0	0	0	22.896	23.8488	0	0	0	0	0	0	0	22.6344	23.9223	0	0	0
sp|P26043|RADI_MOUSE Radixin OS=Mus musculus OX=10090 GN=Rdx PE=1 SV=3;tr|Q7TSG6|Q7TSG6_MOUSE Radixin OS=Mus musculus OX=10090 GN=Rdx PE=1 SV=1	0	0	0	0	0	0	0	0	0	0	0	0	0	0	0	0	0	0	0	0	0	0	0	0	20.9478	0	0	0	0	0	0	0	0	0	0	0	0	0	0	0	0	0	0	0	0	20.3957	0	0	0
sp|P26443|DHE3_MOUSE Glutamate dehydrogenase 1, mitochondrial OS=Mus musculus OX=10090 GN=Glud1 PE=1 SV=1	0	22.0334	25.3069	26.2965	25.3901	23.8489	0	0	0	0	0	24.592	26.1661	25.2837	22.2425	0	0	0	0	0	20.4632	0	25.7933	21.6331	22.7586	0	0	0	0	0	0	23.6384	26.6269	26.0657	26.1459	24.947	23.1898	0	0	0	0	0	24.3887	26.1523	25.2432	23.7248	0	0	0
sp|P26516|PSMD7_MOUSE 26S proteasome non-ATPase regulatory subunit 7 OS=Mus musculus OX=10090 GN=Psmd7 PE=1 SV=2	0	0	0	0	0	0	0	0	0	0	0	19.835	0	0	0	0	0	0	0	0	0	0	0	0	0	0	0	0	0	0	0	0	0	0	0	0	0	0	0	0	0	0	0	0	0	0	0	0	0
sp|P26638|SYSC_MOUSE Serine--tRNA ligase, cytoplasmic OS=Mus musculus OX=10090 GN=Sars PE=1 SV=3;tr|Q8C483|Q8C483_MOUSE Serine--tRNA ligase, cytoplasmic OS=Mus musculus OX=10090 GN=Sars PE=1 SV=1;tr|A2AFS0|A2AFS0_MOUSE Serine--tRNA ligase, cytoplasmic (Fra	0	0	0	23.9852	23.8085	23.0967	0	0	0	0	0	0	23.606	23.8203	23.1225	22.7866	0	0	0	0	0	0	24.1837	23.8012	23.7619	0	0	0	0	0	0	0	21.0066	0	23.6558	23.6017	23.3896	0	0	0	0	0	0	23.3832	23.5759	23.1793	0	0	0
sp|P27546|MAP4_MOUSE Microtubule-associated protein 4 OS=Mus musculus OX=10090 GN=Map4 PE=1 SV=3;tr|A0A140T8T5|A0A140T8T5_MOUSE Microtubule-associated protein OS=Mus musculus OX=10090 GN=Map4 PE=1 SV=1;tr|A0A0G2JG35|A0A0G2JG35_MOUSE Microtubule-associated	0	21.8021	0	0	0	0	0	0	0	0	22.2827	22.0074	0	0	0	0	0	0	0	23.134	22.8994	0	0	0	0	0	0	0	0	0	0	0	0	0	0	0	0	0	0	0	0	23.2136	22.2682	0	0	0	0	0	0
sp|P27773|PDIA3_MOUSE Protein disulfide-isomerase A3 OS=Mus musculus OX=10090 GN=Pdia3 PE=1 SV=2	0	0	0	0	0	20.5072	0	0	0	0	0	0	0	0	0	0	0	0	0	0	0	0	0	0	0	0	0	0	0	0	0	0	0	0	0	0	20.0738	0	0	0	0	0	0	0	0	20.7931	0	0	0
sp|P28271|ACOC_MOUSE Cytoplasmic aconitate hydratase OS=Mus musculus OX=10090 GN=Aco1 PE=1 SV=3;sp|Q811J3|IREB2_MOUSE Iron-responsive element-binding protein 2 OS=Mus musculus OX=10090 GN=Ireb2 PE=1 SV=2	0	0	0	0	0	26.3616	0	0	0	0	0	0	0	0	0	0	0	0	0	0	0	0	0	0	0	0	0	0	0	0	0	0	0	0	0	0	0	0	0	0	0	0	0	0	0	0	0	0	0
sp|P28474|ADHX_MOUSE Alcohol dehydrogenase class-3 OS=Mus musculus OX=10090 GN=Adh5 PE=1 SV=3	0	0	0	0	0	0	0	0	0	0	0	0	0	0	0	0	0	0	0	0	0	0	0	0	0	0	0	0	0	0	0	0	0	0	0	0	19.6908	0	0	0	0	0	0	0	0	0	0	0	0
sp|P28650|PURA1_MOUSE Adenylosuccinate synthetase isozyme 1 OS=Mus musculus OX=10090 GN=Adss1 PE=1 SV=2;tr|J3QN31|J3QN31_MOUSE Adenylosuccinate synthetase isozyme 1 OS=Mus musculus OX=10090 GN=Adssl1 PE=1 SV=1	0	0	0	0	0	21.5823	0	0	0	0	0	0	0	0	0	0	0	0	0	0	0	0	0	0	21.4788	0	0	0	0	0	0	0	0	0	0	0	21.0556	0	0	0	0	0	0	0	0	0	0	0	0
sp|P28660|NCKP1_MOUSE Nck-associated protein 1 OS=Mus musculus OX=10090 GN=Nckap1 PE=1 SV=2;tr|A2AS98|A2AS98_MOUSE Nck-associated protein 1 OS=Mus musculus OX=10090 GN=Nckap1 PE=1 SV=1	21.7482	21.6685	20.8902	0	0	0	0	0	0	0	20.8886	20.9104	0	0	0	0	0	0	0	0	0	0	0	0	0	0	0	0	0	0	0	0	0	0	0	0	0	0	0	0	0	0	0	0	0	0	0	0	0
sp|P28665|MUG1_MOUSE Murinoglobulin-1 OS=Mus musculus OX=10090 GN=Mug1 PE=1 SV=3;sp|P28666|MUG2_MOUSE Murinoglobulin-2 OS=Mus musculus OX=10090 GN=Mug2 PE=1 SV=2;tr|A0A0N4SVU1|A0A0N4SVU1_MOUSE Predicted gene 7298 OS=Mus musculus OX=10090 GN=Gm7298 PE=4 SV=	0	0	0	0	0	0	0	0	0	0	0	0	0	0	0	0	0	0	0	0	0	0	0	0	0	0	0	0	0	0	0	0	0	0	19.7989	0	0	0	0	0	0	0	0	0	0	0	0	0	0
sp|P29341|PABP1_MOUSE Polyadenylate-binding protein 1 OS=Mus musculus OX=10090 GN=Pabpc1 PE=1 SV=2;tr|Q9D4E6|Q9D4E6_MOUSE Polyadenylate-binding protein OS=Mus musculus OX=10090 GN=Pabpc6 PE=1 SV=1;tr|Q62029|Q62029_MOUSE Polyadenylate-binding protein OS=Mus	0	0	0	0	0	0	0	0	0	0	0	0	0	0	0	0	0	0	0	0	0	0	0	0	0	0	0	0	0	0	0	0	0	0	0	0	0	0	0	0	0	0	0	0	0	0	0	0	0
sp|P29758|OAT_MOUSE Ornithine aminotransferase, mitochondrial OS=Mus musculus OX=10090 GN=Oat PE=1 SV=1	0	0	0	0	0	0	0	0	0	0	0	0	0	0	0	0	0	0	0	0	0	0	0	0	0	0	0	0	0	0	0	0	0	0	0	0	0	0	0	0	0	0	0	0	0	20.4063	0	0	0
sp|P30275|KCRU_MOUSE Creatine kinase U-type, mitochondrial OS=Mus musculus OX=10090 GN=Ckmt1 PE=1 SV=1;tr|A2ARP5|A2ARP5_MOUSE Creatine kinase U-type, mitochondrial (Fragment) OS=Mus musculus OX=10090 GN=Ckmt1 PE=1 SV=1;tr|B0R0E9|B0R0E9_MOUSE Creatine kinas	0	20.7387	21.5827	21.0603	21.2621	21.3626	0	0	0	0	0	20.4255	20.5132	21.2851	0	21.9582	0	0	0	0	0	0	0	0	21.1767	0	0	0	0	0	0	0	0	0	20.5877	20.2624	20.9122	0	0	0	0	0	0	0	0	21.7942	0	0	0
sp|P30416|FKBP4_MOUSE Peptidyl-prolyl cis-trans isomerase FKBP4 OS=Mus musculus OX=10090 GN=Fkbp4 PE=1 SV=5	0	0	0	0	21.6067	21.8408	0	0	0	0	0	0	21.5142	21.7871	0	0	0	0	0	0	0	0	21.6956	0	21.7536	0	0	0	0	0	0	0	0	21.5447	0	21.8171	21.8888	0	0	0	0	0	0	0	21.7662	0	0	0	0
sp|P31324|KAP3_MOUSE cAMP-dependent protein kinase type II-beta regulatory subunit OS=Mus musculus OX=10090 GN=Prkar2b PE=1 SV=3;tr|H3BK84|H3BK84_MOUSE cAMP-dependent protein kinase type II-beta regulatory subunit OS=Mus musculus OX=10090 GN=Prkar2b PE=1 S	0	0	21.5886	0	0	0	0	0	0	0	0	21.7172	0	0	0	0	0	0	0	0	0	0	0	0	0	0	0	0	0	0	0	0	0	0	0	0	0	0	0	0	0	0	0	0	0	0	0	0	0
sp|P31938|MP2K1_MOUSE Dual specificity mitogen-activated protein kinase kinase 1 OS=Mus musculus OX=10090 GN=Map2k1 PE=1 SV=2;tr|Q91YS7|Q91YS7_MOUSE Dual-specificity mitogen-activated protein kinase kinase 2 OS=Mus musculus OX=10090 GN=Map2k2 PE=1 SV=1;sp|	0	0	0	0	21.4688	21.8261	0	0	0	0	0	0	21.6494	21.8086	0	0	0	0	0	0	0	0	22.2205	0	21.6144	0	0	0	0	0	0	0	0	0	22.0698	22.1379	22.0612	0	0	0	0	0	0	0	0	21.404	0	0	0
sp|P32921|SYWC_MOUSE Tryptophan--tRNA ligase, cytoplasmic OS=Mus musculus OX=10090 GN=Wars PE=1 SV=2	0	0	0	0	0	21.4797	0	0	0	0	0	0	0	0	0	0	0	0	0	0	0	0	0	0	0	0	0	0	0	0	0	0	0	0	0	0	0	0	0	0	0	0	0	0	0	0	0	0	0
sp|P35235|PTN11_MOUSE Tyrosine-protein phosphatase non-receptor type 11 OS=Mus musculus OX=10090 GN=Ptpn11 PE=1 SV=2	0	0	0	0	0	0	0	0	0	0	0	0	0	0	0	0	0	0	0	0	0	0	0	0	19.7188	0	0	0	0	0	0	0	0	0	0	0	0	0	0	0	0	0	0	0	0	0	0	0	0
sp|P35486|ODPA_MOUSE Pyruvate dehydrogenase E1 component subunit alpha, somatic form, mitochondrial OS=Mus musculus OX=10090 GN=Pdha1 PE=1 SV=1	0	0	0	0	20.7664	21.2059	0	0	0	0	0	0	21.1356	21.2316	0	0	0	0	0	0	0	0	0	0	20.9307	0	0	0	0	0	0	0	0	0	21.3314	21.303	21.1474	0	0	0	0	0	21.7665	0	22.0934	21.4102	0	0	0
sp|P35505|FAAA_MOUSE Fumarylacetoacetase OS=Mus musculus OX=10090 GN=Fah PE=1 SV=2	0	0	0	0	0	19.7857	0	0	0	0	0	0	0	0	0	0	0	0	0	0	0	0	0	0	0	0	0	0	0	0	0	0	0	0	0	0	0	0	0	0	0	0	0	0	0	0	0	0	0
sp|P35585|AP1M1_MOUSE AP-1 complex subunit mu-1 OS=Mus musculus OX=10090 GN=Ap1m1 PE=1 SV=3	0	0	21.8721	0	0	0	0	0	0	0	21.5467	21.9694	0	0	0	0	0	0	0	0	0	0	0	0	0	0	0	0	0	0	0	0	0	0	0	0	0	0	0	0	0	0	0	0	0	0	0	0	0
sp|P35700|PRDX1_MOUSE Peroxiredoxin-1 OS=Mus musculus OX=10090 GN=Prdx1 PE=1 SV=1;tr|B1AXW5|B1AXW5_MOUSE Peroxiredoxin-1 (Fragment) OS=Mus musculus OX=10090 GN=Prdx1 PE=1 SV=8;tr|B1AXW6|B1AXW6_MOUSE Peroxiredoxin-1 (Fragment) OS=Mus musculus OX=10090 GN=Pr	21.9308	22.6945	22.7049	23.3985	23.7941	23.3813	0	0	0	0	22.871	23.1463	23.4772	23.7714	23.7001	21.8904	0	0	0	0	23.2975	0	23.6792	0	24.1703	0	0	0	0	22.8626	0	0	23.0325	0	23.5711	23.7342	23.6785	0	0	0	0	0	23.0174	23.0464	23.6731	23.6977	0	0	0
sp|P38647|GRP75_MOUSE Stress-70 protein, mitochondrial OS=Mus musculus OX=10090 GN=Hspa9 PE=1 SV=3	0	0	0	0	20.2671	20.5448	0	0	0	0	0	20.8924	20.595	20.2877	20.9068	0	0	0	0	0	0	0	20.5534	0	20.1202	0	0	0	0	0	0	0	0	0	20.4487	0	20.4217	0	0	0	0	0	21.4217	0	0	20.3428	0	0	0
sp|P40124|CAP1_MOUSE Adenylyl cyclase-associated protein 1 OS=Mus musculus OX=10090 GN=Cap1 PE=1 SV=4	25.8595	25.807	25.7314	0	0	0	0	0	0	25.6816	25.4594	25.3961	21.1064	0	0	0	0	0	0	25.3592	25.2406	0	0	0	0	0	0	0	0	25.2354	23.4219	0	0	0	0	0	0	0	0	0	0	25.1795	24.9329	0	0	0	0	0	0
sp|P40142|TKT_MOUSE Transketolase OS=Mus musculus OX=10090 GN=Tkt PE=1 SV=1;tr|A0A286YE28|A0A286YE28_MOUSE Transketolase (Fragment) OS=Mus musculus OX=10090 GN=Tkt PE=1 SV=1	0	0	0	25.4037	27.3359	27.9547	0	0	0	0	0	0	25.6386	26.9704	28.1006	27.8173	0	0	0	0	0	0	25.8153	27.2716	28.0173	0	0	0	0	0	0	0	0	0	25.2731	26.9439	27.7757	0	0	0	0	0	0	24.3869	26.8998	27.9204	0	0	0
sp|P42932|TCPQ_MOUSE T-complex protein 1 subunit theta OS=Mus musculus OX=10090 GN=Cct8 PE=1 SV=3;tr|H3BL49|H3BL49_MOUSE T-complex protein 1 subunit theta OS=Mus musculus OX=10090 GN=Cct8 PE=1 SV=1;tr|H3BJB6|H3BJB6_MOUSE T-complex protein 1 subunit theta (	23.2192	22.6904	22.1244	0	0	0	0	0	0	22.7031	23.6821	22.3782	0	0	0	0	0	0	0	21.7638	22.1404	0	0	0	20.5435	0	0	0	0	21.1153	0	0	0	0	20.5576	0	20.385	0	0	0	0	21.6461	21.7874	0	0	0	0	0	0
sp|P45952|ACADM_MOUSE Medium-chain specific acyl-CoA dehydrogenase, mitochondrial OS=Mus musculus OX=10090 GN=Acadm PE=1 SV=1	0	0	0	0	0	19.6184	0	0	0	0	0	0	0	0	0	0	0	0	0	0	0	0	0	0	0	0	0	0	0	0	0	0	0	0	0	19.9697	0	0	0	0	0	0	0	0	0	0	0	0	0
sp|P46460|NSF_MOUSE Vesicle-fusing ATPase OS=Mus musculus OX=10090 GN=Nsf PE=1 SV=2	21.9323	22.8927	23.3847	21.7875	22.5669	22.6452	0	0	0	21.774	23.7928	24.2618	23.8894	24.3683	23.042	0	0	0	0	21.316	21.1356	0	20.6285	0	20.5118	0	0	0	0	21.9121	22.1534	0	23.117	21.6575	24.5277	23.757	24.2398	0	0	0	0	22.7076	23.9974	23.7025	23.9071	23.7981	0	0	0
sp|P46471|PRS7_MOUSE 26S proteasome regulatory subunit 7 OS=Mus musculus OX=10090 GN=Psmc2 PE=1 SV=5;tr|Q8BVQ9|Q8BVQ9_MOUSE 26S proteasome regulatory subunit 7 OS=Mus musculus OX=10090 GN=Psmc2 PE=1 SV=1	0	0	0	0	0	0	0	0	0	0	0	0	0	0	0	0	0	0	0	0	0	0	0	0	0	0	0	0	0	0	0	0	0	0	0	0	0	0	0	0	0	0	0	0	0	0	0	0	0
sp|P46664|PURA2_MOUSE Adenylosuccinate synthetase isozyme 2 OS=Mus musculus OX=10090 GN=Adss2 PE=1 SV=2	0	0	0	0	21.1265	22.0374	0	0	0	0	0	0	0	20.6856	21.3702	0	0	0	0	0	0	0	0	0	21.8987	0	0	0	0	0	0	0	0	0	0	0	21.5761	0	0	0	0	0	0	0	0	21.6542	0	0	0
sp|P47754|CAZA2_MOUSE F-actin-capping protein subunit alpha-2 OS=Mus musculus OX=10090 GN=Capza2 PE=1 SV=3;tr|A0A0N4SVM0|A0A0N4SVM0_MOUSE F-actin-capping protein subunit alpha (Fragment) OS=Mus musculus OX=10090 GN=Capza2 PE=1 SV=1;tr|D6RCW7|D6RCW7_MOUSE F	0	0	19.749	0	0	20.9421	0	0	0	0	0	19.8462	0	0	0	0	0	0	0	0	0	0	0	0	0	0	0	0	0	0	0	0	0	0	20.2529	0	0	0	0	0	0	0	0	0	0	0	0	0	0
sp|P47757|CAPZB_MOUSE F-actin-capping protein subunit beta OS=Mus musculus OX=10090 GN=Capzb PE=1 SV=3;tr|A0A0A0MQI9|A0A0A0MQI9_MOUSE F-actin-capping protein subunit beta (Fragment) OS=Mus musculus OX=10090 GN=Capzb PE=1 SV=6;tr|F6YHZ8|F6YHZ8_MOUSE F-actin	0	0	0	0	0	0	0	0	0	0	0	0	0	0	0	0	0	0	0	0	0	0	0	0	18.3711	0	0	0	0	0	0	0	0	0	0	0	0	0	0	0	0	0	0	0	0	0	0	0	0
sp|P47791|GSHR_MOUSE Glutathione reductase, mitochondrial OS=Mus musculus OX=10090 GN=Gsr PE=1 SV=3	0	0	0	22.042	22.553	22.8696	0	0	0	0	0	20.5751	21.862	22.1487	22.4243	21.9869	0	0	0	0	0	0	22.1462	0	22.2099	0	0	0	0	0	0	0	0	21.3046	21.8378	22.2637	22.614	0	0	0	0	0	0	0	22.1605	22.627	0	0	0
sp|P47857|PFKAM_MOUSE ATP-dependent 6-phosphofructokinase, muscle type OS=Mus musculus OX=10090 GN=Pfkm PE=1 SV=3	25.1894	26.3085	27.0895	24.3304	23.9372	22.5146	0	0	0	24.1703	26.299	26.7136	24.7236	23.9166	0	0	0	0	0	25.308	25.755	0	23.9308	0	0	0	0	0	0	24.9435	24.4992	0	24.9176	21.8012	24.0494	22.5803	21.9417	0	0	0	0	24.3765	25.864	22.1032	0	21.3147	0	0	0
sp|P48318|DCE1_MOUSE Glutamate decarboxylase 1 OS=Mus musculus OX=10090 GN=Gad1 PE=1 SV=2	0	0	0	0	20.0684	0	0	0	0	0	0	0	0	19.8901	0	0	0	0	0	0	0	0	20.4909	0	20.2926	0	0	0	0	0	0	0	0	0	0	0	19.9029	0	0	0	0	0	0	0	0	0	0	0	0
sp|P48320|DCE2_MOUSE Glutamate decarboxylase 2 OS=Mus musculus OX=10090 GN=Gad2 PE=1 SV=1	0	0	0	0	20.0589	20.1313	0	0	0	0	0	0	0	19.7068	0	0	0	0	0	0	0	0	0	0	19.6355	0	0	0	0	0	0	0	0	0	0	0	0	0	0	0	0	0	0	0	0	0	0	0	0
sp|P48722|HS74L_MOUSE Heat shock 70 kDa protein 4L OS=Mus musculus OX=10090 GN=Hspa4l PE=1 SV=2;tr|E0CY23|E0CY23_MOUSE Heat shock 70 kDa protein 4L (Fragment) OS=Mus musculus OX=10090 GN=Hspa4l PE=1 SV=1	24.0657	24.5699	25.253	23.698	23.5992	20.9338	0	0	0	0	24.7904	25.1441	24.1292	22.6584	0	0	0	0	0	21.8125	24.3244	0	23.2981	0	19.2888	0	0	0	0	23.5869	22.5623	0	24.0105	23.3141	24.1088	22.9217	20.5528	0	0	0	0	21.6759	24.4813	21.5869	21.5702	0	0	0	0
sp|P49312|ROA1_MOUSE Heterogeneous nuclear ribonucleoprotein A1 OS=Mus musculus OX=10090 GN=Hnrnpa1 PE=1 SV=2;tr|Q5EBP8|Q5EBP8_MOUSE Heterogeneous nuclear ribonucleoprotein A1 OS=Mus musculus OX=10090 GN=Hnrnpa1 PE=1 SV=1	0	0	0	0	0	0	0	0	0	0	21.3587	0	0	0	0	0	0	0	0	0	0	0	0	0	0	0	0	0	0	0	0	0	0	0	0	0	0	0	0	0	0	0	0	0	0	0	0	0	0
sp|P49722|PSA2_MOUSE Proteasome subunit alpha type-2 OS=Mus musculus OX=10090 GN=Psma2 PE=1 SV=3;tr|Q8BKE0|Q8BKE0_MOUSE Proteasome endopeptidase complex (Fragment) OS=Mus musculus OX=10090 GN=Psma2 PE=1 SV=1	26.5026	26.1568	25.5458	0	0	0	0	0	0	25.648	25.64	25.1401	0	0	0	0	0	0	0	25.5113	25.2628	0	0	0	0	0	0	0	0	25.4268	23.6374	0	0	0	0	0	0	0	0	0	0	25.1747	24.9094	0	0	0	0	0	0
sp|P50247|SAHH_MOUSE Adenosylhomocysteinase OS=Mus musculus OX=10090 GN=Ahcy PE=1 SV=3	27.0874	26.6146	26.9837	26.7282	26.6682	27.2876	25.5697	25.0237	23.2512	26.9573	26.7021	26.5869	26.1167	26.5084	24.6866	27.1816	23.5335	0	0	25.4204	25.9926	0	25.6917	26.2256	25.0857	0	0	25.4648	25.7948	26.6082	28.0954	27.5772	25.6775	26.2117	26.3396	26.7182	26.1384	0	0	0	25.9922	27.2404	26.3524	27.5598	26.9358	25.7713	22.8119	0	0
sp|P50396|GDIA_MOUSE Rab GDP dissociation inhibitor alpha OS=Mus musculus OX=10090 GN=Gdi1 PE=1 SV=3	0	0	0	0	0	23.0756	0	0	0	0	0	0	0	0	22.6614	23.9308	0	0	0	0	0	0	0	0	23.0763	0	0	0	0	0	0	0	0	0	0	0	21.8601	0	0	0	0	0	0	0	0	21.1679	0	0	0
sp|P50428|ARSA_MOUSE Arylsulfatase A OS=Mus musculus OX=10090 GN=Arsa PE=1 SV=2;tr|Q8CC47|Q8CC47_MOUSE N-acetylgalactosamine-6-sulfatase OS=Mus musculus OX=10090 GN=Galns PE=1 SV=1;sp|Q571E4|GALNS_MOUSE N-acetylgalactosamine-6-sulfatase OS=Mus musculus OX=	0	0	0	0	0	16.8307	0	0	0	0	0	0	0	0	0	0	0	0	0	0	0	0	0	0	0	0	0	0	0	0	0	0	0	0	0	0	0	0	0	0	0	0	0	0	0	0	0	0	0
sp|P50516|VATA_MOUSE V-type proton ATPase catalytic subunit A OS=Mus musculus OX=10090 GN=Atp6v1a PE=1 SV=2	27.17	27.337	27.7549	24.0988	24.0868	23.4061	0	0	0	26.7065	27.4633	27.5543	24.4977	23.6548	23.1737	20.1032	0	0	0	26.6417	27.1985	24.8958	24.3272	0	23.6189	0	0	0	22.9211	26.9147	26.0227	0	24.2218	20.9792	23.146	22.5019	23.1915	0	0	0	22.6147	26.7708	27.0615	0	21.3648	22.5945	0	0	0
sp|P50518|VATE1_MOUSE V-type proton ATPase subunit E 1 OS=Mus musculus OX=10090 GN=Atp6v1e1 PE=1 SV=2;tr|A0A0N4SW07|A0A0N4SW07_MOUSE V-type proton ATPase subunit E 1 (Fragment) OS=Mus musculus OX=10090 GN=Atp6v1e1 PE=1 SV=1	24.2636	25.5186	25.4951	0	21.5531	21.8493	0	0	0	24.3318	24.7066	24.7542	23.0878	22.2204	21.6217	0	0	0	0	23.7569	24.8271	0	22.5406	0	21.115	0	0	0	0	24.0972	0	0	21.579	22.2411	22.3765	21.1842	21.3322	0	0	0	0	23.4793	24.0041	0	21.7223	21.4879	0	0	0
sp|P51855|GSHB_MOUSE Glutathione synthetase OS=Mus musculus OX=10090 GN=Gss PE=1 SV=1;tr|Q3UEE2|Q3UEE2_MOUSE Glutathione synthetase OS=Mus musculus OX=10090 GN=Gss PE=1 SV=1;tr|A2AQN9|A2AQN9_MOUSE Glutathione synthetase (Fragment) OS=Mus musculus OX=10090	0	0	0	0	20.6376	20.4507	0	0	0	0	0	0	0	20.4478	21.0612	0	0	0	0	0	0	0	0	0	0	0	0	0	0	0	0	0	0	0	0	0	20.3352	0	0	0	0	0	0	0	0	0	0	0	0
sp|P51859|HDGF_MOUSE Hepatoma-derived growth factor OS=Mus musculus OX=10090 GN=Hdgf PE=1 SV=2;tr|E0CXA0|E0CXA0_MOUSE Hepatoma-derived growth factor (Fragment) OS=Mus musculus OX=10090 GN=Hdgf PE=1 SV=1;tr|E0CYW7|E0CYW7_MOUSE Hepatoma-derived growth factor	0	0	0	0	21.3551	21.5688	0	0	0	0	0	0	0	21.4538	21.6005	22.1634	0	0	0	0	0	0	0	0	22.0086	0	0	0	0	0	0	0	0	0	0	21.5564	22.2545	0	0	0	0	0	0	0	0	22.5994	0	0	0
sp|P52480|KPYM_MOUSE Pyruvate kinase PKM OS=Mus musculus OX=10090 GN=Pkm PE=1 SV=4	23.5046	25.2152	27.2557	30.7583	30.1663	29.1408	0	0	0	22.8031	25.9831	27.5341	30.3968	29.9024	28.3618	27.0205	0	0	0	26.4473	27.3708	26.2174	30.1253	29.1269	28.6849	0	0	0	23.4284	26.9779	27.4881	28.8244	29.8546	29.7693	29.9134	29.3017	28.3658	0	0	0	24.3985	26.8223	27.8358	29.7174	29.1486	28.2972	0	0	0
sp|P54728|RD23B_MOUSE UV excision repair protein RAD23 homolog B OS=Mus musculus OX=10090 GN=Rad23b PE=1 SV=2	0	0	0	24.277	24.4512	23.8564	0	0	0	0	0	0	24.1423	24.2087	21.9153	0	0	0	0	0	0	0	23.8961	23.464	23.421	0	0	0	0	0	0	0	0	0	24.1387	24.1632	23.7785	0	0	0	0	0	0	23.7491	23.7318	23.3915	0	0	0
sp|P55821|STMN2_MOUSE Stathmin-2 OS=Mus musculus OX=10090 GN=Stmn2 PE=1 SV=1	0	0	0	0	0	0	0	0	0	0	0	0	0	0	0	0	0	0	0	0	0	0	0	0	0	0	0	0	0	0	0	0	0	0	0	0	0	0	0	0	0	0	0	0	0	0	0	0	0
sp|P56480|ATPB_MOUSE ATP synthase subunit beta, mitochondrial OS=Mus musculus OX=10090 GN=Atp5f1b PE=1 SV=2	0	0	20.7128	0	20.8577	20.8421	0	0	0	0	0	0	20.9184	20.921	20.9125	0	0	0	0	0	0	0	0	0	20.8283	0	0	0	0	0	0	0	0	0	20.9191	20.8371	20.5428	0	0	0	0	0	0	0	0	20.7484	0	0	0
sp|P57746|VATD_MOUSE V-type proton ATPase subunit D OS=Mus musculus OX=10090 GN=Atp6v1d PE=1 SV=1	0	22.6767	22.8718	0	0	0	0	0	0	0	22.2078	22.6994	0	0	0	0	0	0	0	0	0	0	0	0	0	0	0	0	0	0	0	0	0	0	0	0	0	0	0	0	0	0	21.3222	0	0	0	0	0	0
sp|P58252|EF2_MOUSE Elongation factor 2 OS=Mus musculus OX=10090 GN=Eef2 PE=1 SV=2	0	0	0	24.9546	26.4257	26.6075	0	0	0	0	20.1932	21.3654	25.6491	26.5137	26.3772	25.2673	0	0	0	0	0	0	25.5185	24.279	26.6209	0	0	0	0	0	0	0	21.395	22.2397	25.6422	26.4137	26.9006	0	0	0	0	0	20.7774	23.9717	26.008	26.579	0	0	0
sp|P59999|ARPC4_MOUSE Actin-related protein 2/3 complex subunit 4 OS=Mus musculus OX=10090 GN=Arpc4 PE=1 SV=3	0	0	22.3489	23.9104	23.9965	22.7936	0	0	0	0	22.5108	22.7031	24.178	23.7543	21.6711	0	0	0	0	0	21.8039	0	23.5219	21.9179	22.0482	0	0	0	0	0	0	0	23.8867	24.0245	24.1334	23.573	22.6191	0	0	0	0	0	22.096	23.5082	23.3557	22.4301	0	0	0
sp|P60335|PCBP1_MOUSE Poly(rC)-binding protein 1 OS=Mus musculus OX=10090 GN=Pcbp1 PE=1 SV=1	0	0	0	0	21.7207	21.7647	0	0	0	0	0	21.8727	22.3059	22.3956	22.3565	0	0	0	0	0	0	0	22.4378	0	22.1996	0	0	0	0	0	0	0	0	0	22.5074	22.5209	22.5503	0	0	0	0	0	0	0	0	21.8766	0	0	0
sp|P60469|LIPA3_MOUSE Liprin-alpha-3 OS=Mus musculus OX=10090 GN=Ppfia3 PE=1 SV=2;tr|A0A1B0GRM4|A0A1B0GRM4_MOUSE Liprin-alpha-3 (Fragment) OS=Mus musculus OX=10090 GN=Ppfia3 PE=1 SV=1	0	0	0	0	0	0	0	0	0	0	0	0	0	0	0	0	0	0	0	0	0	0	0	0	0	0	0	0	0	0	0	0	0	0	0	0	0	0	0	0	0	0	0	0	0	0	0	0	0
sp|P60710|ACTB_MOUSE Actin, cytoplasmic 1 OS=Mus musculus OX=10090 GN=Actb PE=1 SV=1;tr|E9Q1F2|E9Q1F2_MOUSE Actin, cytoplasmic 1 OS=Mus musculus OX=10090 GN=Actb PE=1 SV=1;tr|E9Q5F4|E9Q5F4_MOUSE Actin, cytoplasmic 1 (Fragment) OS=Mus musculus OX=10090 GN=A	27.3191	27.4693	27.3116	26.9325	27.0676	26.929	0	0	0	27.4862	27.7679	27.598	27.5113	27.5397	27.2826	26.3551	0	0	0	27.7058	27.7941	27.4878	27.5314	27.2425	27.0604	0	0	0	27.4077	27.7582	27.5382	27.3424	27.336	27.5815	27.6248	27.4671	27.2682	0	0	0	26.341	27.6377	27.7242	27.4458	27.3917	27.1367	0	0	0
sp|P60761|NEUG_MOUSE Neurogranin OS=Mus musculus OX=10090 GN=Nrgn PE=1 SV=1	0	22.4781	22.5216	0	23.0227	22.356	0	0	0	0	0	23.4397	23.4012	23.037	23.7301	0	0	0	0	23.7045	0	0	23.7792	0	22.7576	0	0	0	0	0	0	0	23.2852	23.6779	23.6169	23.4685	23.2421	0	0	0	0	0	23.3145	0	22.8391	23.0143	0	0	0
sp|P60879|SNP25_MOUSE Synaptosomal-associated protein 25 OS=Mus musculus OX=10090 GN=Snap25 PE=1 SV=1	0	0	0	0	0	0	0	0	0	0	0	0	0	0	0	0	0	0	0	0	0	0	0	0	20.8908	0	0	0	0	0	0	0	0	0	0	0	0	0	0	0	0	0	0	0	0	0	0	0	0
sp|P61089|UBE2N_MOUSE Ubiquitin-conjugating enzyme E2 N OS=Mus musculus OX=10090 GN=Ube2n PE=1 SV=1	0	0	0	22.0927	22.7501	22.3675	0	0	0	0	0	20.7794	22.2335	23.0136	21.4572	21.288	0	0	0	0	0	0	21.4029	0	21.8427	0	0	0	0	0	0	0	0	22.1186	22.2233	22.5093	22.282	0	0	0	0	0	21.0288	21.849	22.025	21.8717	0	0	0
sp|P61161|ARP2_MOUSE Actin-related protein 2 OS=Mus musculus OX=10090 GN=Actr2 PE=1 SV=1	0	0	21.3259	23.4124	23.5557	22.0538	0	0	0	0	0	21.2684	23.8058	23.466	0	0	0	0	0	0	0	0	22.514	0	21.2084	0	0	0	0	0	0	0	23.0004	0	23.6112	22.7701	21.537	0	0	0	0	0	0	22.9044	22.4156	21.498	0	0	0
sp|P61202|CSN2_MOUSE COP9 signalosome complex subunit 2 OS=Mus musculus OX=10090 GN=Cops2 PE=1 SV=1;tr|A2AQE4|A2AQE4_MOUSE COP9 signalosome complex subunit 2 OS=Mus musculus OX=10090 GN=Cops2 PE=1 SV=1	22.8741	22.9439	22.9803	0	0	0	0	0	0	0	22.7959	22.6622	0	0	0	0	0	0	0	0	22.2015	0	0	0	0	0	0	0	0	0	0	0	0	0	0	0	0	0	0	0	0	0	22.1528	0	0	0	0	0	0
sp|P61264|STX1B_MOUSE Syntaxin-1B OS=Mus musculus OX=10090 GN=Stx1b PE=1 SV=1	0	0	0	0	0	0	0	0	0	0	0	0	0	0	0	0	0	0	0	0	0	0	0	0	19.6662	0	0	0	0	0	0	0	0	0	0	0	0	0	0	0	0	0	0	0	0	0	0	0	0
sp|P61750|ARF4_MOUSE ADP-ribosylation factor 4 OS=Mus musculus OX=10090 GN=Arf4 PE=1 SV=2;tr|D3YV25|D3YV25_MOUSE ADP-ribosylation factor 3 (Fragment) OS=Mus musculus OX=10090 GN=Arf3 PE=4 SV=1;tr|F6UFB9|F6UFB9_MOUSE ADP-ribosylation factor 4 (Fragment) OS=	0	0	0	0	0	0	0	0	0	0	0	0	0	0	0	0	0	0	0	0	0	0	0	0	0	0	0	0	0	0	0	0	0	0	0	0	19.1353	0	0	0	0	0	0	0	0	0	0	0	0
sp|P61922|GABT_MOUSE 4-aminobutyrate aminotransferase, mitochondrial OS=Mus musculus OX=10090 GN=Abat PE=1 SV=1	0	0	0	22.2626	25.0964	25.9474	0	0	0	0	0	0	22.9505	24.7384	25.3704	25.418	0	0	0	0	0	0	23.897	24.137	26.0941	0	0	0	0	0	0	0	0	0	23.5023	24.674	25.7203	0	0	0	0	0	0	21.6404	24.653	26.1379	0	0	0
sp|P61982|1433G_MOUSE 14-3-3 protein gamma OS=Mus musculus OX=10090 GN=Ywhag PE=1 SV=2	23.829	23.8506	24.1781	24.5413	25.205	25.4835	0	0	0	23.999	24.3359	24.6514	24.8306	25.4123	25.0674	26.2195	0	0	0	24.8038	24.8151	22.6469	25.082	25.1052	25.9235	0	0	0	0	24.8103	24.7558	22.7816	24.4173	24.1096	24.9055	25.4708	26.043	0	0	0	0	24.7593	24.8101	25.0978	25.2711	26.1589	0	0	0
sp|P62137|PP1A_MOUSE Serine/threonine-protein phosphatase PP1-alpha catalytic subunit OS=Mus musculus OX=10090 GN=Ppp1ca PE=1 SV=1	0	0	0	0	21.197	21.0493	0	0	0	0	0	0	20.638	21.5866	0	0	0	0	0	0	0	0	0	0	0	0	0	0	0	0	0	0	0	0	0	0	0	0	0	0	0	0	0	0	0	21.3238	0	0	0
sp|P62141|PP1B_MOUSE Serine/threonine-protein phosphatase PP1-beta catalytic subunit OS=Mus musculus OX=10090 GN=Ppp1cb PE=1 SV=3	0	0	0	23.5793	23.9722	23.4636	0	0	0	0	0	0	23.4546	23.7656	22.2944	0	0	0	0	0	0	0	23.2654	0	23.4371	0	0	0	0	0	0	0	0	0	23.4338	23.8079	23.449	0	0	0	0	0	0	22.4798	23.1636	23.3169	0	0	0
sp|P62192|PRS4_MOUSE 26S proteasome regulatory subunit 4 OS=Mus musculus OX=10090 GN=Psmc1 PE=1 SV=1	0	20.5408	0	0	0	0	0	0	0	0	0	20.5569	0	0	0	0	0	0	0	0	0	0	0	0	0	0	0	0	0	0	0	0	0	0	0	0	0	0	0	0	0	0	21.1183	0	0	0	0	0	0
sp|P62259|1433E_MOUSE 14-3-3 protein epsilon OS=Mus musculus OX=10090 GN=Ywhae PE=1 SV=1	21.0575	23.2905	24.0091	23.7846	24.4159	24.8429	0	0	0	22.244	23.6529	24.3255	24.1793	25.0093	24.6633	25.6325	0	0	0	23.5445	23.6772	0	24.2549	23.957	25.2579	0	0	0	0	23.7764	0	0	23.8722	24.0846	24.3316	24.7911	25.4183	0	0	0	0	23.2895	23.8409	24.247	24.9288	25.4247	0	0	0
sp|P62311|LSM3_MOUSE U6 snRNA-associated Sm-like protein LSm3 OS=Mus musculus OX=10090 GN=Lsm3 PE=1 SV=2	0	0	0	0	0	0	0	0	0	0	0	0	0	0	19.3856	0	0	0	0	0	0	0	0	0	0	0	0	0	0	0	0	0	0	0	0	0	0	0	0	0	0	0	0	0	0	0	0	0	0
sp|P62313|LSM6_MOUSE U6 snRNA-associated Sm-like protein LSm6 OS=Mus musculus OX=10090 GN=Lsm6 PE=1 SV=1	0	0	0	0	0	19.4336	0	0	0	0	0	0	0	0	0	0	0	0	0	0	0	0	0	0	0	0	0	0	0	0	0	0	0	0	0	0	0	0	0	0	0	0	0	0	0	0	0	0	0
sp|P62334|PRS10_MOUSE 26S proteasome regulatory subunit 10B OS=Mus musculus OX=10090 GN=Psmc6 PE=1 SV=1	0	0	0	0	0	0	0	0	0	0	19.3587	0	0	0	0	0	0	0	0	0	0	0	0	0	0	0	0	0	0	0	0	0	0	0	0	0	0	0	0	0	0	0	0	0	0	0	0	0	0
sp|P62627|DLRB1_MOUSE Dynein light chain roadblock-type 1 OS=Mus musculus OX=10090 GN=Dynlrb1 PE=1 SV=3	0	0	0	0	0	0	0	0	0	0	0	0	0	0	0	0	0	0	0	0	0	0	0	0	0	0	0	0	0	0	0	0	0	0	0	0	0	0	0	0	0	0	0	0	0	0	0	0	0
sp|P62631|EF1A2_MOUSE Elongation factor 1-alpha 2 OS=Mus musculus OX=10090 GN=Eef1a2 PE=1 SV=1	0	21.6356	22.0488	0	0	21.4376	0	0	0	0	21.5393	22.1773	21.8221	22.2949	21.9776	0	0	0	0	0	0	0	22.378	0	22.3429	0	0	0	0	0	0	0	0	0	22.6542	22.2088	22.5922	0	0	0	0	0	22.3668	0	0	22.4229	0	0	0
sp|P62715|PP2AB_MOUSE Serine/threonine-protein phosphatase 2A catalytic subunit beta isoform OS=Mus musculus OX=10090 GN=Ppp2cb PE=1 SV=1;sp|P63330|PP2AA_MOUSE Serine/threonine-protein phosphatase 2A catalytic subunit alpha isoform OS=Mus musculus OX=10090	0	21.7405	22.121	21.7305	22.1415	21.0848	0	0	0	0	22.2281	22.5145	22.504	22.1149	0	0	0	0	0	0	22.4307	0	21.8876	0	20.7431	0	0	0	0	0	0	0	22.4047	21.5425	22.1647	21.9247	21.0473	0	0	0	0	0	22.214	0	21.3975	21.0641	0	0	0
sp|P62743|AP2S1_MOUSE AP-2 complex subunit sigma OS=Mus musculus OX=10090 GN=Ap2s1 PE=1 SV=1;tr|A0A0U1RPS0|A0A0U1RPS0_MOUSE AP-2 complex subunit sigma OS=Mus musculus OX=10090 GN=Ap2s1 PE=1 SV=1;tr|A0A0U1RQ06|A0A0U1RQ06_MOUSE AP-2 complex subunit sigma OS=	0	0	0	0	0	0	0	0	0	0	0	0	0	0	0	0	0	0	0	0	0	0	0	0	0	0	0	0	0	0	0	0	0	0	0	0	0	0	0	0	0	0	0	0	0	0	0	0	0
sp|P62761|VISL1_MOUSE Visinin-like protein 1 OS=Mus musculus OX=10090 GN=Vsnl1 PE=1 SV=2	0	0	0	0	22.1406	22.1622	0	0	0	0	22.1419	0	22.566	22.4604	22.3129	0	0	0	0	0	22.7734	0	23.2009	0	22.9396	0	0	0	0	0	0	0	22.2231	0	22.8888	22.9314	22.9861	0	0	0	0	0	22.0561	0	0	22.2425	0	0	0
sp|P62814|VATB2_MOUSE V-type proton ATPase subunit B, brain isoform OS=Mus musculus OX=10090 GN=Atp6v1b2 PE=1 SV=1	26.4435	26.889	26.9141	23.8926	23.2767	22.6795	0	0	0	25.9497	26.7334	26.671	23.9057	23.3797	22.3196	0	0	0	0	26.1806	26.8124	26.1508	23.9944	0	23.1379	0	0	0	25.6183	26.1485	25.935	24.2455	23.856	23.0113	23.3931	22.7324	22.5558	0	0	0	24.6891	26.6064	26.1991	0	0	22.1447	0	0	0
sp|P62827|RAN_MOUSE GTP-binding nuclear protein Ran OS=Mus musculus OX=10090 GN=Ran PE=1 SV=3;tr|Q14AA6|Q14AA6_MOUSE GTP-binding nuclear protein Ran OS=Mus musculus OX=10090 GN=1700009N14Rik PE=2 SV=1;sp|Q61820|RANT_MOUSE GTP-binding nuclear protein Ran, t	0	22.3054	22.1563	0	21.8417	21.8784	0	0	0	0	22.5863	22.8798	22.5082	22.602	21.8876	0	0	0	0	0	22.5767	0	22.5279	0	22.0337	0	0	0	0	23.0212	0	0	22.7153	22.5778	22.7771	22.5879	22.4128	0	0	0	0	0	22.7932	22.62	22.8275	21.9762	0	0	0
sp|P62869|ELOB_MOUSE Elongin-B OS=Mus musculus OX=10090 GN=Elob PE=1 SV=1;tr|A0A3B2WBM3|A0A3B2WBM3_MOUSE Elongin-B OS=Mus musculus OX=10090 GN=Elob PE=1 SV=1	0	0	0	0	0	0	0	0	0	0	0	19.0834	0	0	0	0	0	0	0	0	0	0	0	0	0	0	0	0	0	0	0	0	0	0	0	0	0	0	0	0	0	0	0	0	0	0	0	0	0
sp|P62881|GNB5_MOUSE Guanine nucleotide-binding protein subunit beta-5 OS=Mus musculus OX=10090 GN=Gnb5 PE=1 SV=1	0	0	0	0	0	20.2265	0	0	0	0	0	0	0	0	0	0	0	0	0	0	0	0	0	0	0	0	0	0	0	0	0	0	0	0	0	0	0	0	0	0	0	0	0	0	0	0	0	0	0
sp|P63001|RAC1_MOUSE Ras-related C3 botulinum toxin substrate 1 OS=Mus musculus OX=10090 GN=Rac1 PE=1 SV=1;tr|Q3TLP8|Q3TLP8_MOUSE RAS-related C3 botulinum substrate 1, isoform CRA_a OS=Mus musculus OX=10090 GN=Rac1 PE=1 SV=1;tr|A2AC13|A2AC13_MOUSE RAS-rela	0	0	0	0	20.3551	20.4503	0	0	0	0	0	0	0	20.5306	0	0	0	0	0	0	0	0	0	0	19.8952	0	0	0	0	0	0	0	0	0	0	20.8702	20.9105	0	0	0	0	0	0	0	0	0	0	0	0
sp|P63005|LIS1_MOUSE Platelet-activating factor acetylhydrolase IB subunit alpha OS=Mus musculus OX=10090 GN=Pafah1b1 PE=1 SV=2	0	0	0	0	24.1982	24.0249	0	0	0	0	0	0	22.3935	23.3711	22.5465	0	0	0	0	0	0	0	0	0	21.5867	0	0	0	0	0	0	0	0	0	20.8942	22.0466	22.4621	0	0	0	0	0	0	0	0	21.8579	0	0	0
sp|P63017|HSP7C_MOUSE Heat shock cognate 71 kDa protein OS=Mus musculus OX=10090 GN=Hspa8 PE=1 SV=1;tr|Q504P4|Q504P4_MOUSE Heat shock cognate 71 kDa protein OS=Mus musculus OX=10090 GN=Hspa8 PE=1 SV=1	27.6087	27.7811	27.8232	27.3313	27.4443	27.2281	0	0	0	27.644	27.7403	27.8076	27.3393	27.2139	27.1013	26.4433	0	0	24.4868	27.4375	27.497	26.5839	27.1941	26.6815	26.9974	0	0	0	25.7421	27.6988	27.5402	26.932	27.2108	27.2678	27.084	27.0514	27.1201	0	0	0	26.5416	27.5668	27.5082	26.9307	27.0335	27.185	0	0	0
sp|P63028|TCTP_MOUSE Translationally-controlled tumor protein OS=Mus musculus OX=10090 GN=Tpt1 PE=1 SV=1;tr|D3YU75|D3YU75_MOUSE Translationally-controlled tumor protein OS=Mus musculus OX=10090 GN=Tpt1 PE=1 SV=1	0	0	0	0	0	0	0	0	0	0	0	0	0	0	0	0	0	0	0	0	0	0	0	0	19.0653	0	0	0	0	0	0	0	0	0	0	0	0	0	0	0	0	0	0	0	0	0	0	0	0
sp|P63038|CH60_MOUSE 60 kDa heat shock protein, mitochondrial OS=Mus musculus OX=10090 GN=Hspd1 PE=1 SV=1	0	23.5803	23.7977	0	22.3292	21.4176	0	0	0	0	23.5788	23.3215	23.0026	22.7154	22.032	0	0	0	0	0	22.5274	0	23.6966	22.4718	22.8514	0	0	0	0	0	0	0	21.9082	23.4687	23.7523	23.5594	23.0256	0	0	0	0	23.2049	24.1609	23.9665	24.0812	23.4338	0	0	0
sp|P63054|PCP4_MOUSE Calmodulin regulator protein PCP4 OS=Mus musculus OX=10090 GN=Pcp4 PE=3 SV=2;tr|D3YXH0|D3YXH0_MOUSE Predicted gene, 49948 OS=Mus musculus OX=10090 GN=Gm49948 PE=4 SV=1	0	0	0	0	0	0	0	0	0	0	0	0	0	0	0	0	0	0	0	0	0	0	0	0	0	0	0	0	0	0	0	0	0	0	0	0	0	0	0	0	0	0	0	0	0	0	0	0	0
sp|P63085|MK01_MOUSE Mitogen-activated protein kinase 1 OS=Mus musculus OX=10090 GN=Mapk1 PE=1 SV=3	20.7251	0	21.1042	0	0	21.2568	0	0	0	0	21.4227	21.9838	21.8314	22.1373	21.6522	21.0955	0	0	0	0	0	0	22.1174	0	21.5826	0	0	0	0	0	0	0	0	0	22.1056	22.1948	21.7097	0	0	0	0	0	22.0918	0	22.0818	21.5908	0	0	0
sp|P63087|PP1G_MOUSE Serine/threonine-protein phosphatase PP1-gamma catalytic subunit OS=Mus musculus OX=10090 GN=Ppp1cc PE=1 SV=1;tr|A0A0G2JGC1|A0A0G2JGC1_MOUSE Serine/threonine-protein phosphatase OS=Mus musculus OX=10090 GN=Ppp1cc PE=1 SV=1;tr|A0A0G2JFF	0	0	0	0	0	0	0	0	0	0	0	0	0	0	0	0	0	0	0	0	0	0	0	0	0	0	0	0	0	0	0	0	0	0	0	0	0	0	0	0	0	0	0	0	0	0	0	0	0
sp|P63101|1433Z_MOUSE 14-3-3 protein zeta/delta OS=Mus musculus OX=10090 GN=Ywhaz PE=1 SV=1;tr|A0A2I3BQ03|A0A2I3BQ03_MOUSE 14-3-3 protein zeta/delta (Fragment) OS=Mus musculus OX=10090 GN=Ywhaz PE=1 SV=1	25.0738	25.4479	25.5878	26.3174	27.0141	27.6404	0	0	0	25.6468	25.6007	25.869	26.3278	27.063	27.5437	28.6905	0	0	0	26.1471	26.1384	22.7733	26.6204	27.205	28.073	0	0	0	0	26.044	26.1084	25.264	26.0773	25.7168	26.4924	27.225	28.1336	0	0	0	0	26.0363	25.9891	26.5099	27.2576	28.2464	0	0	0
sp|P63260|ACTG_MOUSE Actin, cytoplasmic 2 OS=Mus musculus OX=10090 GN=Actg1 PE=1 SV=1	0	0	0	0	0	0	0	0	0	0	0	0	0	0	0	0	0	0	0	0	0	0	0	0	0	0	0	0	0	0	0	0	0	0	0	0	0	0	0	0	0	0	0	0	0	19.6258	0	0	0
sp|P63318|KPCG_MOUSE Protein kinase C gamma type OS=Mus musculus OX=10090 GN=Prkcg PE=1 SV=1;tr|Q2NKI4|Q2NKI4_MOUSE Protein kinase C OS=Mus musculus OX=10090 GN=Prkcg PE=1 SV=1	0	0	20.5691	0	21.8283	22.2885	0	0	0	0	21.2426	21.5914	21.74	22.2915	21.7107	0	0	0	0	0	0	0	22.1506	0	22.142	0	0	0	0	0	0	0	21.2927	0	21.7532	21.3531	22.3539	0	0	0	0	0	21.3367	0	21.6368	21.6897	0	0	0
sp|P63328|PP2BA_MOUSE Serine/threonine-protein phosphatase 2B catalytic subunit alpha isoform OS=Mus musculus OX=10090 GN=Ppp3ca PE=1 SV=1	21.8827	23.3494	23.8523	25.1057	25.9282	26.2914	0	0	0	21.5912	24.329	24.6161	25.6748	26.0007	25.3812	24.7306	0	0	0	24.025	24.7109	0	26.0179	25.3614	26.3497	0	0	0	0	24.3384	22.5269	0	24.8788	24.2654	26.0275	26.1419	26.2389	0	0	0	0	24.007	24.813	25.1134	25.4914	25.7362	0	0	0
sp|P67871|CSK2B_MOUSE Casein kinase II subunit beta OS=Mus musculus OX=10090 GN=Csnk2b PE=1 SV=1;tr|G3UZA4|G3UZA4_MOUSE Casein kinase II subunit beta (Fragment) OS=Mus musculus OX=10090 GN=Csnk2b PE=1 SV=8;tr|G3UXG7|G3UXG7_MOUSE Casein kinase II subunit be	0	0	21.7475	0	0	0	0	0	0	0	21.9481	22.1231	0	0	0	0	0	0	0	0	0	0	0	0	0	0	0	0	0	0	0	0	0	0	0	0	0	0	0	0	0	0	21.8409	0	0	0	0	0	0
sp|P68040|RACK1_MOUSE Receptor of activated protein C kinase 1 OS=Mus musculus OX=10090 GN=Rack1 PE=1 SV=3	0	0	0	0	0	0	0	0	0	0	0	0	0	0	0	0	0	0	0	0	0	0	0	0	0	0	0	0	0	0	0	0	0	0	0	0	0	0	0	0	0	0	0	0	0	0	0	0	0
sp|P68134|ACTS_MOUSE Actin, alpha skeletal muscle OS=Mus musculus OX=10090 GN=Acta1 PE=1 SV=1;sp|P68033|ACTC_MOUSE Actin, alpha cardiac muscle 1 OS=Mus musculus OX=10090 GN=Actc1 PE=1 SV=1;sp|P63268|ACTH_MOUSE Actin, gamma-enteric smooth muscle OS=Mus musc	0	0	22.6117	0	0	22.097	0	0	0	0	0	0	22.6807	0	0	0	0	0	0	0	0	0	0	0	0	0	0	0	0	0	0	0	0	0	22.5939	0	0	0	0	0	0	0	0	0	0	22.3206	0	0	0
sp|P68181|KAPCB_MOUSE cAMP-dependent protein kinase catalytic subunit beta OS=Mus musculus OX=10090 GN=Prkacb PE=1 SV=2;tr|H6TMF5|H6TMF5_MOUSE cAMP-dependent protein kinase catalytic subunit beta (Fragment) OS=Mus musculus OX=10090 GN=Prkacb PE=1 SV=1;tr|A	0	0	20.6923	0	0	0	0	0	0	0	0	0	0	0	0	0	0	0	0	0	0	0	0	0	0	0	0	0	0	0	0	0	0	0	0	0	0	0	0	0	0	0	0	0	0	0	0	0	0
sp|P68254|1433T_MOUSE 14-3-3 protein theta OS=Mus musculus OX=10090 GN=Ywhaq PE=1 SV=1	0	0	22.0292	21.2128	22.388	22.5356	0	0	0	0	21.7899	22.2605	22.3486	22.6545	0	23.376	0	0	0	21.8216	0	0	22.1742	0	23.2992	0	0	0	0	0	0	0	0	22.0593	22.3072	22.6501	23.3679	0	0	0	0	0	22.5203	22.1573	22.6462	23.4153	0	0	0
sp|P68368|TBA4A_MOUSE Tubulin alpha-4A chain OS=Mus musculus OX=10090 GN=Tuba4a PE=1 SV=1;tr|A0A0A0MQA5|A0A0A0MQA5_MOUSE Tubulin alpha chain (Fragment) OS=Mus musculus OX=10090 GN=Tuba4a PE=1 SV=1	0	22.0409	22.1638	22.7287	22.4816	22.3275	0	0	0	0	22.7048	22.8124	23.2057	23.2268	22.9527	0	0	0	0	23.2485	23.0627	0	22.8826	0	23.4857	0	0	0	0	0	0	0	22.7315	23.0287	22.9328	22.9685	22.9383	0	0	0	0	0	22.6843	22.8677	22.9781	22.8025	0	0	0
sp|P68369|TBA1A_MOUSE Tubulin alpha-1A chain OS=Mus musculus OX=10090 GN=Tuba1a PE=1 SV=1;sp|P05214|TBA3_MOUSE Tubulin alpha-3 chain OS=Mus musculus OX=10090 GN=Tuba3a PE=1 SV=1	22.151	22.3023	22.8239	0	23.6333	23.2309	0	0	0	0	23.1017	23.2731	23.4275	23.809	23.4759	0	0	0	0	0	22.1412	0	23.7484	0	22.6737	0	0	0	0	0	0	0	22.4394	22.7976	23.1892	22.7565	23.7677	0	0	0	0	0	23.3193	0	22.7522	23.7688	0	0	0
sp|P68372|TBB4B_MOUSE Tubulin beta-4B chain OS=Mus musculus OX=10090 GN=Tubb4b PE=1 SV=1	25.4311	25.702	25.7934	25.8526	26.1255	26.0992	0	0	0	26.3066	26.6963	26.8272	26.9077	26.9252	26.7457	25.657	0	0	0	25.9998	26.2818	22.9647	26.7331	26.001	26.3552	0	0	0	24.5434	26.4792	26.222	25.4618	26.5537	25.8543	26.9547	26.7863	26.7565	0	0	0	24.9349	26.7278	26.9168	26.4954	26.4919	26.3632	0	0	0
sp|P68404|KPCB_MOUSE Protein kinase C beta type OS=Mus musculus OX=10090 GN=Prkcb PE=1 SV=4	0	0	0	0	21.859	21.7087	0	0	0	0	21.3972	21.671	21.8813	22.2612	0	0	0	0	0	0	0	0	22.1541	0	22.1863	0	0	0	0	0	0	0	0	0	22.1047	21.8753	21.4616	0	0	0	0	0	0	0	0	21.5698	0	0	0
sp|P68510|1433F_MOUSE 14-3-3 protein eta OS=Mus musculus OX=10090 GN=Ywhah PE=1 SV=2	0	21.9356	21.7923	22.0412	22.4068	22.2154	0	0	0	0	21.8695	22.1994	22.2965	22.7087	0	23.1835	0	0	0	0	0	0	21.9799	0	22.9157	0	0	0	0	22.2656	22.6954	0	0	22.7322	22.2195	22.4709	22.9612	0	0	0	0	0	22.34	22.7627	22.8655	23.1074	0	0	0
sp|P70168|IMB1_MOUSE Importin subunit beta-1 OS=Mus musculus OX=10090 GN=Kpnb1 PE=1 SV=2	0	0	0	0	0	0	0	0	0	0	0	0	0	0	0	0	0	0	0	0	0	0	0	0	0	0	0	0	0	0	0	0	0	0	0	0	0	0	0	0	0	0	0	0	0	0	0	0	0
sp|P70195|PSB7_MOUSE Proteasome subunit beta type-7 OS=Mus musculus OX=10090 GN=Psmb7 PE=1 SV=1	25.3105	24.8601	24.4371	0	0	0	0	0	0	24.9269	24.32	23.7605	0	0	0	0	0	0	0	24.4259	23.7537	0	0	0	0	0	0	0	0	24.2203	0	0	0	0	0	0	0	0	0	0	0	24.1386	23.4847	0	0	0	0	0	0
sp|P70232|NCHL1_MOUSE Neural cell adhesion molecule L1-like protein OS=Mus musculus OX=10090 GN=Chl1 PE=1 SV=2;tr|A0A0N4SUM4|A0A0N4SUM4_MOUSE Neural cell adhesion molecule L1-like protein OS=Mus musculus OX=10090 GN=Chl1 PE=1 SV=1	0	21.6771	21.695	0	0	0	0	0	0	0	0	21.5663	0	0	0	0	0	0	0	0	0	0	0	0	0	0	0	0	0	0	0	0	0	0	0	0	0	0	0	0	0	0	21.8611	0	0	0	0	0	0
sp|P70296|PEBP1_MOUSE Phosphatidylethanolamine-binding protein 1 OS=Mus musculus OX=10090 GN=Pebp1 PE=1 SV=3;tr|D3Z1V4|D3Z1V4_MOUSE Phosphatidylethanolamine-binding protein 1 OS=Mus musculus OX=10090 GN=Pebp1 PE=1 SV=1;tr|D6RHS6|D6RHS6_MOUSE Phosphatidylet	0	0	0	0	0	0	0	0	0	0	0	0	0	0	0	0	0	0	0	0	0	0	0	0	21.0285	0	0	0	0	0	0	0	0	0	0	0	20.8721	0	0	0	0	0	0	0	0	0	0	0	0
sp|P70362|UFD1_MOUSE Ubiquitin recognition factor in ER-associated degradation protein 1 OS=Mus musculus OX=10090 GN=Ufd1 PE=1 SV=2	0	0	0	0	0	0	0	0	0	0	0	0	0	0	0	0	0	0	0	0	0	0	0	0	0	0	0	0	0	0	0	0	0	0	0	0	0	0	0	0	0	0	0	0	0	0	0	0	0
sp|P70441|NHRF1_MOUSE Na(+)/H(+) exchange regulatory cofactor NHE-RF1 OS=Mus musculus OX=10090 GN=Slc9a3r1 PE=1 SV=3	0	0	0	0	20.8799	21.0024	0	0	0	0	0	0	0	20.6776	21.3646	0	0	0	0	0	0	0	0	0	21.7624	0	0	0	0	0	0	0	0	0	0	21.0852	21.5218	0	0	0	0	0	0	0	0	20.886	0	0	0
sp|P70663|SPRL1_MOUSE SPARC-like protein 1 OS=Mus musculus OX=10090 GN=Sparcl1 PE=1 SV=3	0	0	0	0	0	0	0	0	0	0	0	0	0	0	0	0	0	0	0	0	0	0	0	0	0	0	0	0	0	0	0	0	0	0	0	0	0	0	0	0	0	0	0	0	0	0	0	0	0
sp|P80313|TCPH_MOUSE T-complex protein 1 subunit eta OS=Mus musculus OX=10090 GN=Cct7 PE=1 SV=1;tr|A0A0N4SV00|A0A0N4SV00_MOUSE T-complex protein 1 subunit eta OS=Mus musculus OX=10090 GN=Cct7 PE=1 SV=1	22.4716	22.1413	21.3269	0	0	0	0	0	0	0	21.9261	21.6117	0	0	0	0	0	0	0	0	21.842	0	0	0	0	0	0	0	0	0	0	0	0	0	0	0	0	0	0	0	0	0	21.148	0	0	0	0	0	0
sp|P80314|TCPB_MOUSE T-complex protein 1 subunit beta OS=Mus musculus OX=10090 GN=Cct2 PE=1 SV=4;tr|A0A1W2P7B7|A0A1W2P7B7_MOUSE T-complex protein 1 subunit beta (Fragment) OS=Mus musculus OX=10090 GN=Cct2 PE=1 SV=1	22.9597	22.4017	21.8038	0	0	0	0	0	0	0	22.6517	21.8891	0	0	0	0	0	0	0	0	0	0	0	0	0	0	0	0	0	0	0	0	0	0	0	0	0	0	0	0	0	0	22.0119	0	0	0	0	0	0
sp|P80315|TCPD_MOUSE T-complex protein 1 subunit delta OS=Mus musculus OX=10090 GN=Cct4 PE=1 SV=3;tr|G5E839|G5E839_MOUSE T-complex protein 1 subunit delta OS=Mus musculus OX=10090 GN=Cct4 PE=1 SV=1	22.7848	23.2145	22.0738	0	0	0	0	0	0	22.1056	22.364	22.0702	0	0	0	0	0	0	0	22.8909	0	0	0	0	0	0	0	0	0	0	0	0	0	0	0	0	0	0	0	0	0	0	21.9373	0	0	0	0	0	0
sp|P80316|TCPE_MOUSE T-complex protein 1 subunit epsilon OS=Mus musculus OX=10090 GN=Cct5 PE=1 SV=1	22.2493	22.0785	21.5692	0	0	0	0	0	0	0	22.7232	21.5086	0	0	0	0	0	0	0	0	0	0	0	0	0	0	0	0	0	0	0	0	0	0	0	0	0	0	0	0	0	0	0	0	0	0	0	0	0
sp|P80317|TCPZ_MOUSE T-complex protein 1 subunit zeta OS=Mus musculus OX=10090 GN=Cct6a PE=1 SV=3;tr|A0A571BEL9|A0A571BEL9_MOUSE T-complex protein 1 subunit zeta OS=Mus musculus OX=10090 GN=Cct6a PE=4 SV=1	22.3928	21.693	20.957	0	0	0	0	0	0	0	21.7104	21.3367	0	0	0	0	0	0	0	0	0	0	0	0	0	0	0	0	0	0	0	0	0	0	0	0	20.6025	0	0	0	0	0	0	0	0	0	0	0	0
sp|P84086|CPLX2_MOUSE Complexin-2 OS=Mus musculus OX=10090 GN=Cplx2 PE=1 SV=1	0	0	0	0	21.1955	20.9658	0	0	0	0	0	0	21.0465	21.231	0	0	0	0	0	0	0	0	0	0	21.2968	0	0	0	0	0	0	0	0	0	21.0417	21.0894	21.1154	0	0	0	0	0	0	0	0	0	0	0	0
sp|P84091|AP2M1_MOUSE AP-2 complex subunit mu OS=Mus musculus OX=10090 GN=Ap2m1 PE=1 SV=1;tr|Q3TWV4|Q3TWV4_MOUSE AP-2 complex subunit mu OS=Mus musculus OX=10090 GN=Ap2m1 PE=1 SV=1	0	22.4332	22.648	0	0	0	0	0	0	0	22.6636	22.5605	0	0	0	0	0	0	0	22.0444	22.2405	0	0	0	0	0	0	0	0	0	0	0	0	0	0	0	0	0	0	0	0	0	21.8066	0	0	0	0	0	0
sp|P97315|CSRP1_MOUSE Cysteine and glycine-rich protein 1 OS=Mus musculus OX=10090 GN=Csrp1 PE=1 SV=3	0	0	0	0	0	0	0	0	0	0	0	0	0	0	0	0	0	0	0	0	0	0	0	0	20.8736	0	0	0	0	0	0	0	0	0	0	0	0	0	0	0	0	0	0	0	0	0	0	0	0
sp|P97351|RS3A_MOUSE 40S ribosomal protein S3a OS=Mus musculus OX=10090 GN=Rps3a PE=1 SV=3	0	0	0	0	0	0	0	0	0	0	19.0686	0	0	0	0	0	0	0	0	0	0	0	0	0	0	0	0	0	0	0	0	0	0	0	0	0	0	0	0	0	0	0	0	0	0	0	0	0	0
sp|P97427|DPYL1_MOUSE Dihydropyrimidinase-related protein 1 OS=Mus musculus OX=10090 GN=Crmp1 PE=1 SV=1	0	0	0	0	0	0	0	0	0	0	23.1744	0	0	0	0	0	0	0	0	0	0	0	0	0	0	0	0	0	0	0	0	0	23.4345	0	0	0	0	0	0	0	0	0	0	0	0	0	0	0	0
sp|P97807|FUMH_MOUSE Fumarate hydratase, mitochondrial OS=Mus musculus OX=10090 GN=Fh PE=1 SV=3	0	0	0	26.3794	26.6292	26.0667	0	0	0	0	0	0	26.1417	25.9567	25.2982	21.6291	0	0	0	0	0	0	26.4288	26.015	25.8881	0	0	0	0	0	0	0	21.6135	0	26.0056	26.2591	25.9476	0	0	0	0	0	0	25.8864	26.1253	26.0199	0	0	0
sp|P99024|TBB5_MOUSE Tubulin beta-5 chain OS=Mus musculus OX=10090 GN=Tubb5 PE=1 SV=1	21.1236	21.2999	21.379	0	0	21.6924	0	0	0	22.2205	22.3103	22.2848	22.3479	22.4396	22.9738	0	0	0	0	23.0354	22.1148	0	21.9026	0	22.1803	0	0	0	0	22.416	0	0	0	0	0	22.2767	22.4353	0	0	0	0	22.5861	22.5268	0	0	22.0857	0	0	0
sp|P99026|PSB4_MOUSE Proteasome subunit beta type-4 OS=Mus musculus OX=10090 GN=Psmb4 PE=1 SV=1	25.979	25.6876	25.1123	0	0	0	0	0	0	24.9569	24.8564	24.4219	0	0	0	0	0	0	0	24.8503	24.4366	0	0	0	0	0	0	0	0	24.4639	23.865	0	0	0	0	0	0	0	0	0	0	24.6616	24.1724	0	0	0	0	0	0
sp|P99029|PRDX5_MOUSE Peroxiredoxin-5, mitochondrial OS=Mus musculus OX=10090 GN=Prdx5 PE=1 SV=2;tr|H3BJQ7|H3BJQ7_MOUSE Peroxiredoxin OS=Mus musculus OX=10090 GN=Prdx5 PE=1 SV=1;tr|A0A494BAZ4|A0A494BAZ4_MOUSE Peroxiredoxin (Fragment) OS=Mus musculus OX=100	0	0	0	0	0	0	0	0	0	0	0	0	0	0	20.6857	0	0	0	0	0	0	0	0	0	0	0	0	0	0	0	0	0	0	0	0	0	0	0	0	0	0	0	0	0	0	0	0	0	0
sp|Q00612|G6PD1_MOUSE Glucose-6-phosphate 1-dehydrogenase X OS=Mus musculus OX=10090 GN=G6pdx PE=1 SV=3;tr|A3KG36|A3KG36_MOUSE Glucose-6-phosphate 1-dehydrogenase (Fragment) OS=Mus musculus OX=10090 GN=G6pdx PE=1 SV=1	0	0	0	0	21.2871	21.0975	0	0	0	0	0	0	0	20.3225	0	0	0	0	0	0	0	0	0	0	0	0	0	0	0	0	0	0	0	0	0	0	0	0	0	0	0	0	0	0	0	0	0	0	0
sp|Q00623|APOA1_MOUSE Apolipoprotein A-I OS=Mus musculus OX=10090 GN=Apoa1 PE=1 SV=2	21.4252	21.6811	22.3897	0	0	0	0	0	0	21.4227	24.3193	24.5866	21.2278	19.8992	0	0	0	0	0	22.1727	23.2179	0	21.3476	0	0	0	0	0	0	22.1944	0	0	0	0	0	0	0	0	0	0	0	0	22.3992	0	0	0	0	0	0
sp|Q01853|TERA_MOUSE Transitional endoplasmic reticulum ATPase OS=Mus musculus OX=10090 GN=Vcp PE=1 SV=4	26.4303	26.2305	25.7962	0	0	0	0	0	0	27.5478	27.2819	26.8094	0	0	0	0	0	0	0	27.2601	26.9106	24.0348	0	0	0	0	0	0	24.7553	27.2278	25.8228	0	22.0329	0	0	0	0	0	0	0	0	27.2015	26.8919	0	0	0	0	0	0
sp|Q02053|UBA1_MOUSE Ubiquitin-like modifier-activating enzyme 1 OS=Mus musculus OX=10090 GN=Uba1 PE=1 SV=1	0	0	21.0564	26.7991	27.581	27.3658	0	0	0	0	20.7031	22.8607	27.1918	27.5613	27.5487	25.3416	0	0	0	0	21.8407	0	26.9997	25.8581	26.9568	0	0	0	0	0	0	0	23.9546	25.419	26.9792	27.2518	27.1086	0	0	0	0	0	22.0248	26.4343	27.1844	26.9941	0	0	0
sp|Q04447|KCRB_MOUSE Creatine kinase B-type OS=Mus musculus OX=10090 GN=Ckb PE=1 SV=1	0	0	20.7967	25.3579	27.1154	28.2707	0	0	0	22.9791	23.7813	24.7029	26.1663	27.4046	28.67	28.9391	0	0	0	21.908	23.6256	0	25.9095	26.8553	28.3659	0	0	0	0	23.7789	22.7832	23.9088	24.8529	25.3602	26.0407	27.1634	28.3948	0	0	0	0	22.0544	23.6648	25.6711	27.2646	28.4706	0	0	0
sp|Q06890|CLUS_MOUSE Clusterin OS=Mus musculus OX=10090 GN=Clu PE=1 SV=1;tr|E9Q9B8|E9Q9B8_MOUSE Clusterin (Fragment) OS=Mus musculus OX=10090 GN=Clu PE=1 SV=1;tr|E9PUU2|E9PUU2_MOUSE Clusterin (Fragment) OS=Mus musculus OX=10090 GN=Clu PE=1 SV=1;tr|E9PXG5|E	0	0	0	0	0	0	0	0	0	0	0	19.1327	0	0	0	0	0	0	0	0	0	0	0	0	0	0	0	0	0	0	0	0	0	0	0	0	0	0	0	0	0	0	0	0	0	0	0	0	0
sp|Q08331|CALB2_MOUSE Calretinin OS=Mus musculus OX=10090 GN=Calb2 PE=1 SV=3;tr|Q8CCS7|Q8CCS7_MOUSE Calbindin 2, isoform CRA_a OS=Mus musculus OX=10090 GN=Calb2 PE=1 SV=1	0	0	0	0	0	0	0	0	0	0	0	0	0	0	0	0	0	0	0	0	0	0	0	0	0	0	0	0	0	0	0	0	0	0	0	0	20.2964	0	0	0	0	0	0	0	0	20.1386	0	0	0
sp|Q11011|PSA_MOUSE Puromycin-sensitive aminopeptidase OS=Mus musculus OX=10090 GN=Npepps PE=1 SV=2;tr|F6QYF8|F6QYF8_MOUSE Aminopeptidase (Fragment) OS=Mus musculus OX=10090 GN=Npepps PE=1 SV=1;tr|E9Q039|E9Q039_MOUSE Aminopeptidase OS=Mus musculus OX=10090	0	0	0	22.137	24.6921	24.9675	0	0	0	0	0	0	24.0418	24.9415	24.0604	20.0926	0	0	0	0	0	0	23.8228	0	23.5984	0	0	0	0	0	0	0	20.7596	22.0885	24.1213	24.0652	24.5768	0	0	0	0	0	20.3668	22.4339	23.872	24.2492	0	0	0
sp|Q11136|PEPD_MOUSE Xaa-Pro dipeptidase OS=Mus musculus OX=10090 GN=Pepd PE=1 SV=3	0	0	0	0	0	0	0	0	0	0	0	0	20.2533	0	0	0	0	0	0	0	0	0	20.1185	0	0	0	0	0	0	0	0	0	0	0	0	0	0	0	0	0	0	0	0	0	0	0	0	0	0
sp|Q32MD9|CDON_MOUSE Cell adhesion molecule-related/down-regulated by oncogenes OS=Mus musculus OX=10090 GN=Cdon PE=1 SV=2	0	0	0	0	0	0	0	0	0	0	0	0	0	19.2627	0	0	0	0	0	0	0	0	0	0	0	0	0	0	0	0	0	0	0	0	0	0	0	0	0	0	0	0	0	0	0	0	0	0	0
sp|Q3B7Z2|OSBP1_MOUSE Oxysterol-binding protein 1 OS=Mus musculus OX=10090 GN=Osbp PE=1 SV=3;tr|Q5F209|Q5F209_MOUSE Oxysterol-binding protein 2 (Fragment) OS=Mus musculus OX=10090 GN=Osbp2 PE=1 SV=1;sp|Q5QNQ6|OSBP2_MOUSE Oxysterol-binding protein 2 OS=Mus	0	0	0	0	0	0	0	0	0	0	0	0	0	17.3236	0	0	0	0	0	0	0	0	0	0	0	0	0	0	0	0	0	0	0	0	0	0	0	0	0	0	0	0	0	0	0	0	0	0	0
sp|Q3THG9|AASD1_MOUSE Alanyl-tRNA editing protein Aarsd1 OS=Mus musculus OX=10090 GN=Aarsd1 PE=1 SV=2;tr|A2A4P3|A2A4P3_MOUSE Predicted gene, 27029 OS=Mus musculus OX=10090 GN=Gm27029 PE=4 SV=1;tr|A2A4P4|A2A4P4_MOUSE Predicted gene, 27029 OS=Mus musculus OX	0	0	0	0	0	0	0	0	0	0	0	0	19.6159	0	0	0	0	0	0	0	0	0	0	0	0	0	0	0	0	0	0	0	0	0	0	0	0	0	0	0	0	0	0	0	0	0	0	0	0
sp|Q3THK7|GUAA_MOUSE GMP synthase [glutamine-hydrolyzing] OS=Mus musculus OX=10090 GN=Gmps PE=1 SV=2	0	0	0	0	0	0	0	0	0	0	0	0	0	0	0	0	0	0	0	0	0	0	0	0	19.4482	0	0	0	0	0	0	0	0	0	0	0	0	0	0	0	0	0	0	0	0	0	0	0	0
sp|Q3THS6|METK2_MOUSE S-adenosylmethionine synthase isoform type-2 OS=Mus musculus OX=10090 GN=Mat2a PE=1 SV=2;tr|A0A0U1RNT6|A0A0U1RNT6_MOUSE S-adenosylmethionine synthase OS=Mus musculus OX=10090 GN=Mat2a PE=1 SV=1;tr|A0A0U1RNK6|A0A0U1RNK6_MOUSE S-adenosy	0	0	0	0	21.3255	21.4032	0	0	0	0	0	0	21.1516	21.5319	21.8849	21.0567	0	0	0	0	0	0	21.0311	0	21.5657	0	0	0	0	0	0	0	0	0	21.0864	21.6105	21.9876	0	0	0	0	0	0	0	0	21.5224	0	0	0
sp|Q3TXS7|PSMD1_MOUSE 26S proteasome non-ATPase regulatory subunit 1 OS=Mus musculus OX=10090 GN=Psmd1 PE=1 SV=1;tr|J3QN38|J3QN38_MOUSE Predicted gene 21972 (Fragment) OS=Mus musculus OX=10090 GN=Gm21972 PE=4 SV=1	0	0	0	0	0	0	0	0	0	0	20.2557	0	0	0	0	0	0	0	0	0	0	0	0	0	0	0	0	0	0	0	0	0	0	0	0	0	0	0	0	0	0	0	0	0	0	0	0	0	0
sp|Q3U0V1|FUBP2_MOUSE Far upstream element-binding protein 2 OS=Mus musculus OX=10090 GN=Khsrp PE=1 SV=2;tr|A0A3B2WCD8|A0A3B2WCD8_MOUSE Far upstream element-binding protein 2 OS=Mus musculus OX=10090 GN=Khsrp PE=1 SV=1	0	0	0	20.887	20.603	0	0	0	0	0	0	0	21.7851	20.7279	20.5758	0	0	0	0	0	0	0	21.7517	0	0	0	0	0	0	0	0	0	21.4575	22.4003	22.1545	21.024	20.0498	0	0	0	0	0	0	21.9518	21.1805	20.5762	0	0	0
sp|Q3U1J4|DDB1_MOUSE DNA damage-binding protein 1 OS=Mus musculus OX=10090 GN=Ddb1 PE=1 SV=2;tr|A0A494BAF6|A0A494BAF6_MOUSE DNA damage-binding protein 1 (Fragment) OS=Mus musculus OX=10090 GN=Ddb1 PE=1 SV=1	23.4603	23.3077	22.7681	0	0	0	0	0	0	0	22.6675	22.6064	0	20.5537	0	0	0	0	0	0	0	0	0	0	0	0	0	0	0	0	0	0	0	0	0	0	0	0	0	0	0	0	21.8212	0	0	0	0	0	0
sp|Q3U898|CSN9_MOUSE COP9 signalosome complex subunit 9 OS=Mus musculus OX=10090 GN=Cops9 PE=1 SV=1;tr|D3Z159|D3Z159_MOUSE COP9 signalosome complex subunit 9 OS=Mus musculus OX=10090 GN=Cops9 PE=1 SV=1	0	0	0	0	0	0	0	0	0	0	0	0	0	0	0	0	0	0	0	0	0	0	0	0	0	0	0	0	0	0	0	0	0	0	0	0	0	0	0	0	0	0	0	0	0	0	0	0	0
sp|Q3UDE2|TTL12_MOUSE Tubulin--tyrosine ligase-like protein 12 OS=Mus musculus OX=10090 GN=Ttll12 PE=1 SV=1	0	0	0	0	19.7455	0	0	0	0	0	0	0	0	19.7394	0	0	0	0	0	0	0	0	0	0	0	0	0	0	0	0	0	0	0	0	0	0	0	0	0	0	0	0	0	0	0	0	0	0	0
sp|Q3UGR5|HDHD2_MOUSE Haloacid dehalogenase-like hydrolase domain-containing protein 2 OS=Mus musculus OX=10090 GN=Hdhd2 PE=1 SV=2	0	0	0	0	0	0	0	0	0	0	0	0	0	0	0	20.1143	0	0	0	0	0	0	0	0	0	0	0	0	0	0	0	0	0	0	0	0	0	0	0	0	0	0	0	0	0	0	0	0	0
sp|Q3UHB1|NT5D3_MOUSE 5-nucleotidase domain-containing protein 3 OS=Mus musculus OX=10090 GN=Nt5dc3 PE=1 SV=1;tr|A0A1W2P799|A0A1W2P799_MOUSE Predicted gene, 49358 (Fragment) OS=Mus musculus OX=10090 GN=Gm49358 PE=4 SV=1	0	0	0	0	0	0	0	0	0	0	0	0	0	0	0	0	0	0	0	0	0	0	0	0	0	0	0	0	0	0	0	0	0	0	0	0	0	0	0	0	0	0	0	0	0	0	0	0	0
sp|Q3UHJ0|AAK1_MOUSE AP2-associated protein kinase 1 OS=Mus musculus OX=10090 GN=Aak1 PE=1 SV=2	21.9623	22.906	23.0716	0	0	0	0	0	0	0	23.384	22.9155	0	0	0	0	0	0	0	23.2558	23.3396	0	0	0	0	0	0	0	0	0	0	0	0	0	0	0	0	0	0	0	0	0	22.0772	0	0	0	0	0	0
sp|Q3ULJ0|GPD1L_MOUSE Glycerol-3-phosphate dehydrogenase 1-like protein OS=Mus musculus OX=10090 GN=Gpd1l PE=1 SV=2	0	0	0	0	0	0	0	0	0	0	0	0	0	0	0	0	0	0	0	0	0	0	21.1143	0	0	0	0	0	0	0	0	0	0	0	0	0	0	0	0	0	0	0	0	0	0	0	0	0	0
sp|Q3UM45|PP1R7_MOUSE Protein phosphatase 1 regulatory subunit 7 OS=Mus musculus OX=10090 GN=Ppp1r7 PE=1 SV=2	0	0	0	23.5337	24.075	22.9703	0	0	0	0	0	0	23.6708	23.8453	22.6734	21.7487	0	0	0	0	0	0	23.449	22.0515	23.0593	0	0	0	0	0	0	0	20.6663	0	23.5498	23.5094	22.9997	0	0	0	0	0	0	23.1854	22.9694	23.1519	0	0	0
sp|Q3UPL0|SC31A_MOUSE Protein transport protein Sec31A OS=Mus musculus OX=10090 GN=Sec31a PE=1 SV=2;tr|S4R2A9|S4R2A9_MOUSE Protein transport protein Sec31A (Fragment) OS=Mus musculus OX=10090 GN=Sec31a PE=1 SV=1;tr|S4R256|S4R256_MOUSE Protein transport pro	22.1188	0	0	0	0	0	0	0	0	0	21.2642	0	0	0	0	0	0	0	0	0	0	0	0	0	0	0	0	0	0	0	0	0	0	0	0	0	0	0	0	0	0	0	0	0	0	0	0	0	0
sp|Q4KMM3|OXR1_MOUSE Oxidation resistance protein 1 OS=Mus musculus OX=10090 GN=Oxr1 PE=1 SV=3;tr|E9Q0A7|E9Q0A7_MOUSE Oxidation resistance protein 1 OS=Mus musculus OX=10090 GN=Oxr1 PE=1 SV=1;tr|A0A2R8W6N3|A0A2R8W6N3_MOUSE Oxidation resistance protein 1 OS	0	0	22.4499	0	0	0	0	0	0	0	21.6857	22.2486	0	0	0	0	0	0	0	0	22.2437	0	21.7874	0	0	0	0	0	0	0	0	0	0	0	0	0	0	0	0	0	0	0	21.6329	0	0	0	0	0	0
sp|Q4VAA2|CDV3_MOUSE Protein CDV3 OS=Mus musculus OX=10090 GN=Cdv3 PE=1 SV=2;tr|A0A087WNP6|A0A087WNP6_MOUSE Protein CDV3 OS=Mus musculus OX=10090 GN=Cdv3 PE=1 SV=1	0	0	0	0	0	0	0	0	0	0	0	0	0	0	0	0	0	0	0	0	0	0	0	0	0	0	0	0	0	0	0	0	0	0	0	0	0	0	0	0	0	0	0	0	0	20.1608	0	0	0
sp|Q58A65|JIP4_MOUSE C-Jun-amino-terminal kinase-interacting protein 4 OS=Mus musculus OX=10090 GN=Spag9 PE=1 SV=2	19.8856	0	0	0	0	0	0	0	0	0	0	0	0	0	0	0	0	0	0	0	0	0	0	0	0	0	0	0	0	0	0	0	0	0	0	0	0	0	0	0	0	0	0	0	0	0	0	0	0
sp|Q5EBJ4|ERMIN_MOUSE Ermin OS=Mus musculus OX=10090 GN=Ermn PE=1 SV=1	0	0	0	0	20.1637	0	0	0	0	0	0	0	0	0	0	0	0	0	0	0	0	0	0	0	0	0	0	0	0	0	0	0	0	0	0	0	0	0	0	0	0	0	0	0	0	0	0	0	0
sp|Q5M8N0|CNRP1_MOUSE CB1 cannabinoid receptor-interacting protein 1 OS=Mus musculus OX=10090 GN=Cnrip1 PE=1 SV=1;tr|F7C0H6|F7C0H6_MOUSE CB1 cannabinoid receptor-interacting protein 1 (Fragment) OS=Mus musculus OX=10090 GN=Cnrip1 PE=1 SV=1	0	0	0	0	0	0	0	0	0	0	0	0	0	0	0	0	0	0	0	0	0	0	0	0	0	0	0	0	0	0	0	0	0	0	0	0	0	0	0	0	0	0	0	0	0	0	0	0	0
sp|Q5SQX6|CYFP2_MOUSE Cytoplasmic FMR1-interacting protein 2 OS=Mus musculus OX=10090 GN=Cyfip2 PE=1 SV=2;tr|F6QD74|F6QD74_MOUSE Cytoplasmic FMR1-interacting protein 2 (Fragment) OS=Mus musculus OX=10090 GN=Cyfip2 PE=1 SV=1;sp|Q7TMB8|CYFP1_MOUSE Cytoplasmi	22.4112	22.1468	21.5602	0	0	0	0	0	0	0	21.8595	21.582	0	0	0	0	0	0	0	22.2589	21.9008	0	0	0	0	0	0	0	0	21.7812	0	0	0	0	0	0	0	0	0	0	0	0	0	0	0	0	0	0	0
sp|Q5SRX1|TM1L2_MOUSE TOM1-like protein 2 OS=Mus musculus OX=10090 GN=Tom1l2 PE=1 SV=1;tr|Q5SXA5|Q5SXA5_MOUSE TOM1-like protein 2 OS=Mus musculus OX=10090 GN=Tom1l2 PE=1 SV=1;tr|Q5SXA4|Q5SXA4_MOUSE TOM1-like protein 2 OS=Mus musculus OX=10090 GN=Tom1l2 PE=	0	0	0	0	21.127	20.5268	0	0	0	0	0	0	21.7442	21.5777	21.4956	0	0	0	0	0	0	0	21.7294	0	21.049	0	0	0	0	0	0	0	0	0	21.4843	21.1971	0	0	0	0	0	0	0	0	0	0	0	0	0
sp|Q5SUR0|PUR4_MOUSE Phosphoribosylformylglycinamidine synthase OS=Mus musculus OX=10090 GN=Pfas PE=1 SV=1	0	0	0	0	0	0	0	0	0	0	0	0	20.3811	20.4302	0	0	0	0	0	0	0	0	20.4312	0	19.8014	0	0	0	0	0	0	0	0	0	20.4499	0	0	0	0	0	0	0	0	0	0	0	0	0	0
sp|Q60692|PSB6_MOUSE Proteasome subunit beta type-6 OS=Mus musculus OX=10090 GN=Psmb6 PE=1 SV=3	26.1489	25.6631	25.0705	0	0	0	0	0	0	25.7024	25.1316	24.534	0	0	0	0	0	0	0	25.2369	24.9582	0	0	0	0	0	0	0	0	25.1696	0	0	0	0	0	0	0	0	0	0	0	25.2634	24.5784	0	0	0	0	0	0
sp|Q60737|CSK21_MOUSE Casein kinase II subunit alpha OS=Mus musculus OX=10090 GN=Csnk2a1 PE=1 SV=2;tr|A2ANR6|A2ANR6_MOUSE Casein kinase II subunit alpha (Fragment) OS=Mus musculus OX=10090 GN=Csnk2a1 PE=1 SV=1	0	0	20.8408	0	0	0	0	0	0	0	0	21.2224	0	0	0	0	0	0	0	0	0	0	0	0	0	0	0	0	0	0	0	0	0	0	0	0	0	0	0	0	0	0	0	0	0	0	0	0	0
sp|Q60817|NACA_MOUSE Nascent polypeptide-associated complex subunit alpha OS=Mus musculus OX=10090 GN=Naca PE=1 SV=1;sp|P70670|NACAM_MOUSE Nascent polypeptide-associated complex subunit alpha, muscle-specific form OS=Mus musculus OX=10090 GN=Naca PE=1 SV=2	0	0	0	0	0	0	0	0	0	0	0	0	0	0	0	0	0	0	0	0	0	0	0	0	21.2176	0	0	0	0	0	0	0	0	0	0	0	21.4325	0	0	0	0	0	0	0	0	0	0	0	0
sp|Q60829|PPR1B_MOUSE Protein phosphatase 1 regulatory subunit 1B OS=Mus musculus OX=10090 GN=Ppp1r1b PE=1 SV=2	0	0	0	0	0	0	0	0	0	0	0	0	0	0	0	0	0	0	0	0	0	0	0	0	21.2319	0	0	0	0	0	0	0	0	0	0	0	0	0	0	0	0	0	0	0	0	0	0	0	0
sp|Q60854|SPB6_MOUSE Serpin B6 OS=Mus musculus OX=10090 GN=Serpinb6 PE=1 SV=1;tr|F8WIV2|F8WIV2_MOUSE Serine (or cysteine) peptidase inhibitor, clade B, member 6a OS=Mus musculus OX=10090 GN=Serpinb6a PE=1 SV=1	0	0	0	0	0	0	0	0	0	0	0	0	0	19.8719	0	0	0	0	0	0	0	0	19.9047	0	0	0	0	0	0	0	0	0	0	0	0	19.9574	0	0	0	0	0	0	0	0	0	0	0	0	0
sp|Q60864|STIP1_MOUSE Stress-induced-phosphoprotein 1 OS=Mus musculus OX=10090 GN=Stip1 PE=1 SV=1	21.0127	22.0844	22.3204	24.4825	25.0903	25.2946	0	0	0	0	22.9406	23.4546	24.8152	25.2506	23.748	24.6856	0	0	0	0	23.2212	0	24.3867	22.7325	24.9886	0	0	0	0	23.3777	0	0	22.113	22.4466	24.6109	25.0112	25.08	0	0	0	0	22.257	23.6026	23.6767	24.443	24.9883	0	0	0
sp|Q61024|ASNS_MOUSE Asparagine synthetase [glutamine-hydrolyzing] OS=Mus musculus OX=10090 GN=Asns PE=1 SV=3	0	0	0	0	0	0	0	0	0	0	0	0	0	20.504	0	0	0	0	0	0	0	0	0	0	0	0	0	0	0	0	0	0	0	0	0	0	0	0	0	0	0	0	0	0	0	0	0	0	0
sp|Q61035|SYHC_MOUSE Histidine--tRNA ligase, cytoplasmic OS=Mus musculus OX=10090 GN=Hars PE=1 SV=2	0	0	0	22.7993	23.6787	23.0787	0	0	0	0	0	0	22.9191	23.3663	22.0492	0	0	0	0	0	0	0	22.5657	0	23.2723	0	0	0	0	0	0	0	0	0	22.4031	23.1344	23.1511	0	0	0	0	0	0	0	22.8842	23.0124	0	0	0
sp|Q61036|PAK3_MOUSE Serine/threonine-protein kinase PAK 3 OS=Mus musculus OX=10090 GN=Pak3 PE=1 SV=2;tr|A3KGC5|A3KGC5_MOUSE Serine/threonine-protein kinase PAK 3 (Fragment) OS=Mus musculus OX=10090 GN=Pak3 PE=1 SV=1	0	0	0	0	0	19.8558	0	0	0	0	0	0	0	20.0054	0	0	0	0	0	0	0	0	0	0	0	0	0	0	0	0	0	0	0	0	0	0	0	0	0	0	0	0	0	0	0	0	0	0	0
sp|Q61081|CDC37_MOUSE Hsp90 co-chaperone Cdc37 OS=Mus musculus OX=10090 GN=Cdc37 PE=1 SV=1;tr|A0A1L1STC0|A0A1L1STC0_MOUSE Hsp90 co-chaperone Cdc37 (Fragment) OS=Mus musculus OX=10090 GN=Cdc37 PE=1 SV=1	0	0	0	0	0	0	0	0	0	0	0	0	0	0	0	0	0	0	0	0	0	0	0	0	0	0	0	0	0	0	0	0	0	0	0	0	0	0	0	0	0	0	0	0	0	19.1341	0	0	0
sp|Q61166|MARE1_MOUSE Microtubule-associated protein RP/EB family member 1 OS=Mus musculus OX=10090 GN=Mapre1 PE=1 SV=3	0	0	0	0	0	0	0	0	0	0	0	0	0	0	0	0	0	0	0	0	0	0	0	0	0	0	0	0	0	0	0	0	0	0	0	0	0	0	0	0	0	0	0	0	0	0	0	0	0
sp|Q61171|PRDX2_MOUSE Peroxiredoxin-2 OS=Mus musculus OX=10090 GN=Prdx2 PE=1 SV=3;tr|D3Z4A4|D3Z4A4_MOUSE Peroxiredoxin-2 (Fragment) OS=Mus musculus OX=10090 GN=Prdx2 PE=1 SV=8	0	0	0	21.618	22.1288	21.8475	0	0	0	0	0	21.3299	21.7975	22.0733	21.9244	0	0	0	0	0	0	0	21.9933	0	22.2931	0	0	0	0	0	0	0	0	0	21.9529	22.0149	22.193	0	0	0	0	0	0	0	21.6957	22.0301	0	0	0
sp|Q61425|HCDH_MOUSE Hydroxyacyl-coenzyme A dehydrogenase, mitochondrial OS=Mus musculus OX=10090 GN=Hadh PE=1 SV=2	0	0	0	0	0	0	0	0	0	0	0	0	0	0	0	0	0	0	0	0	0	0	0	0	0	0	0	0	0	0	0	0	0	0	0	0	0	0	0	0	0	0	0	0	0	18.8349	0	0	0
sp|Q61548|AP180_MOUSE Clathrin coat assembly protein AP180 OS=Mus musculus OX=10090 GN=Snap91 PE=1 SV=1;tr|E9Q9A3|E9Q9A3_MOUSE Clathrin coat assembly protein AP180 OS=Mus musculus OX=10090 GN=Snap91 PE=1 SV=2;tr|E9QQ05|E9QQ05_MOUSE Clathrin coat assembly p	25.7588	26.1833	26.1178	0	0	20.3568	0	0	0	25.4141	26.4437	25.6071	20.6795	20.1158	0	0	0	0	0	25.0394	25.9095	22.5033	0	0	0	0	0	0	21.8384	25.9079	23.3162	0	22.1512	0	0	0	0	0	0	0	0	25.8858	25.9165	0	0	0	0	0	0
sp|Q61553|FSCN1_MOUSE Fascin OS=Mus musculus OX=10090 GN=Fscn1 PE=1 SV=4;tr|A0A0G2JDU7|A0A0G2JDU7_MOUSE Fascin OS=Mus musculus OX=10090 GN=Fscn1 PE=1 SV=1	0	0	20.4761	22.1274	23.4782	23.4061	0	0	0	0	21.9431	23.0679	24.339	24.0372	23.3758	21.9316	0	0	0	22.8424	23.4704	0	24.4262	0	23.9219	0	0	0	0	23.1288	22.3016	0	23.2956	23.7288	24.2918	24.2039	24.0755	0	0	0	0	0	23.4018	22.5653	23.5981	23.6964	0	0	0
sp|Q61644|PACN1_MOUSE Protein kinase C and casein kinase substrate in neurons protein 1 OS=Mus musculus OX=10090 GN=Pacsin1 PE=1 SV=1	0	0	0	22.9501	22.733	20.8111	0	0	0	0	0	0	24.2227	23.3951	20.7345	0	0	0	0	0	0	0	23.7989	22.5001	22.3573	0	0	0	0	0	0	0	23.8148	24.426	24.0357	23.4246	22.3615	0	0	0	0	0	0	23.7803	23.2461	22.7678	0	0	0
sp|Q61646|HPT_MOUSE Haptoglobin OS=Mus musculus OX=10090 GN=Hp PE=1 SV=1	0	0	0	0	0	0	0	0	0	0	0	0	0	0	0	0	0	0	0	0	0	0	0	0	0	0	0	0	0	0	0	0	0	0	0	0	0	0	0	0	0	0	0	0	0	0	0	0	0
sp|Q61699|HS105_MOUSE Heat shock protein 105 kDa OS=Mus musculus OX=10090 GN=Hsph1 PE=1 SV=2;tr|E9Q0U7|E9Q0U7_MOUSE Heat shock protein 105 kDa OS=Mus musculus OX=10090 GN=Hsph1 PE=1 SV=1	0	23.5272	23.6439	22.4894	22.1868	0	0	0	0	0	23.4029	23.3586	22.6722	22.1786	0	0	0	0	0	0	22.7717	0	22.6482	0	20.4664	0	0	0	0	21.4741	0	0	22.8879	21.5698	23.3928	21.9569	20.9089	0	0	0	0	0	23.0349	0	21.2695	0	0	0	0
sp|Q61753|SERA_MOUSE D-3-phosphoglycerate dehydrogenase OS=Mus musculus OX=10090 GN=Phgdh PE=1 SV=3	0	0	21.7674	21.0853	21.0507	21.2577	0	0	0	0	0	21.1018	21.454	21.703	21.8595	0	0	0	0	0	21.5981	0	21.6892	0	21.5115	0	0	0	0	0	0	0	21.1863	21.8687	21.6291	21.6282	21.3709	0	0	0	0	0	0	0	21.5333	20.9559	0	0	0
sp|Q61792|LASP1_MOUSE LIM and SH3 domain protein 1 OS=Mus musculus OX=10090 GN=Lasp1 PE=1 SV=1;tr|A2A6G6|A2A6G6_MOUSE LIM and SH3 domain protein 1 (Fragment) OS=Mus musculus OX=10090 GN=Lasp1 PE=1 SV=1;tr|A2A6G7|A2A6G7_MOUSE LIM and SH3 domain protein 1 (F	0	0	0	0	0	0	0	0	0	0	0	0	0	0	0	0	0	0	0	0	0	0	0	0	20.2511	0	0	0	0	0	0	0	0	0	0	0	0	0	0	0	0	0	0	0	0	0	0	0	0
sp|Q61838|PZP_MOUSE Pregnancy zone protein OS=Mus musculus OX=10090 GN=Pzp PE=1 SV=3	27.7376	26.7794	26.1303	0	0	0	0	0	0	25.96	25.9004	25.2422	0	0	0	0	0	0	0	26.2092	25.6777	0	0	0	0	0	0	0	0	25.0616	0	0	0	0	0	0	0	0	0	0	0	22.6951	23.5173	0	0	0	0	0	0
sp|Q61884|MNS1_MOUSE Meiosis-specific nuclear structural protein 1 OS=Mus musculus OX=10090 GN=Mns1 PE=1 SV=1	0	0	0	0	0	0	0	0	0	0	0	0	0	0	0	0	0	0	0	0	0	0	0	0	0	0	0	0	0	0	0	0	0	0	0	0	0	0	0	0	0	0	0	0	18.5343	0	0	0	0
sp|Q61990|PCBP2_MOUSE Poly(rC)-binding protein 2 OS=Mus musculus OX=10090 GN=Pcbp2 PE=1 SV=1;tr|B2M1R7|B2M1R7_MOUSE Poly(rC)-binding protein 2 OS=Mus musculus OX=10090 GN=Pcbp2 PE=1 SV=1;tr|A0A2R8VHP9|A0A2R8VHP9_MOUSE Poly(rC)-binding protein 2 OS=Mus musc	0	0	0	0	20.8969	0	0	0	0	0	0	0	21.3844	21.5131	0	0	0	0	0	0	0	0	21.3723	0	20.9093	0	0	0	0	0	0	0	0	0	21.4731	21.5801	21.5997	0	0	0	0	0	0	0	0	21.0143	0	0	0
sp|Q62318|TIF1B_MOUSE Transcription intermediary factor 1-beta OS=Mus musculus OX=10090 GN=Trim28 PE=1 SV=3	20.4988	20.1673	0	0	0	0	0	0	0	21.2489	21.139	20.0685	0	0	0	0	0	0	0	0	0	0	0	0	0	0	0	0	0	0	0	0	0	0	0	0	0	0	0	0	0	0	0	0	0	0	0	0	0
sp|Q62348|TSN_MOUSE Translin OS=Mus musculus OX=10090 GN=Tsn PE=1 SV=1	0	0	0	0	20.5694	0	0	0	0	0	0	20.6991	20.8385	20.7778	0	0	0	0	0	0	0	0	0	0	0	0	0	0	0	0	0	0	21.2276	0	20.9264	0	0	0	0	0	0	0	0	0	0	0	0	0	0
sp|Q62418|DBNL_MOUSE Drebrin-like protein OS=Mus musculus OX=10090 GN=Dbnl PE=1 SV=2	0	0	0	0	0	0	0	0	0	0	0	0	20.493	0	21.4528	0	0	0	0	0	0	0	0	0	0	0	0	0	0	0	0	0	0	0	20.8789	21.0162	20.6844	0	0	0	0	0	0	0	0	0	0	0	0
sp|Q62420|SH3G2_MOUSE Endophilin-A1 OS=Mus musculus OX=10090 GN=Sh3gl2 PE=1 SV=2;tr|A2ALV3|A2ALV3_MOUSE Endophilin-A1 OS=Mus musculus OX=10090 GN=Sh3gl2 PE=1 SV=1;tr|Q8BXU5|Q8BXU5_MOUSE Endophilin-A1 OS=Mus musculus OX=10090 GN=Sh3gl2 PE=1 SV=1;tr|A2ALV1|A	0	0	0	22.3643	22.1348	21.8731	0	0	0	0	0	0	23.5965	23.2489	21.7901	0	0	0	0	0	0	0	23.4063	0	22.5357	0	0	0	0	0	0	0	0	0	23.6164	23.7669	23.2363	0	0	0	0	0	0	0	22.9176	22.8751	0	0	0
sp|Q62433|NDRG1_MOUSE Protein NDRG1 OS=Mus musculus OX=10090 GN=Ndrg1 PE=1 SV=1	0	0	0	0	0	0	0	0	0	0	0	0	0	0	0	0	0	0	0	0	0	0	0	0	0	0	0	0	0	0	0	0	0	0	0	0	17.981	0	0	0	0	0	0	0	0	0	0	0	0
sp|Q62443|NPTX1_MOUSE Neuronal pentraxin-1 OS=Mus musculus OX=10090 GN=Nptx1 PE=1 SV=1	20.6112	0	20.5383	0	0	0	0	0	0	0	20.4173	20.447	0	0	0	0	0	0	0	0	0	0	0	0	0	0	0	0	0	0	0	0	0	0	0	0	0	0	0	0	0	0	0	0	0	0	0	0	0
sp|Q63810|CANB1_MOUSE Calcineurin subunit B type 1 OS=Mus musculus OX=10090 GN=Ppp3r1 PE=1 SV=3	0	0	21.3735	23.0497	23.765	23.9406	0	0	0	0	0	0	23.1369	23.5216	21.8907	23.3712	0	0	0	22.1765	0	0	23.3551	22.6432	24.2495	0	0	0	0	22.2767	0	0	22.4039	23.0554	23.4448	23.8252	23.9986	0	0	0	0	0	22.0199	22.6094	23.2334	23.4347	0	0	0
sp|Q63912|OMGP_MOUSE Oligodendrocyte-myelin glycoprotein OS=Mus musculus OX=10090 GN=Omg PE=1 SV=1;tr|G3XA53|G3XA53_MOUSE Oligodendrocyte-myelin glycoprotein OS=Mus musculus OX=10090 GN=Omg PE=1 SV=1	0	0	0	0	21.2998	0	0	0	0	0	0	20.7473	21.9661	21.5097	0	0	0	0	0	0	0	0	21.8594	0	0	0	0	0	0	0	0	0	0	0	21.747	21.357	0	0	0	0	0	0	0	0	21.111	0	0	0	0
sp|Q641P0|ARP3B_MOUSE Actin-related protein 3B OS=Mus musculus OX=10090 GN=Actr3b PE=1 SV=1	0	0	0	19.9418	0	0	0	0	0	0	0	0	0	0	0	0	0	0	0	0	0	0	0	0	0	0	0	0	0	0	0	0	0	0	0	0	0	0	0	0	0	0	0	0	0	0	0	0	0
sp|Q64332|SYN2_MOUSE Synapsin-2 OS=Mus musculus OX=10090 GN=Syn2 PE=1 SV=2	0	0	0	0	21.663	21.4718	0	0	0	0	0	0	21.2466	22.2804	21.9512	0	0	0	0	0	0	0	22.4104	21.8332	23.4187	0	0	0	0	0	0	0	0	0	21.1943	22.0828	21.6608	0	0	0	0	0	0	0	22.2186	21.9066	0	0	0
sp|Q64433|CH10_MOUSE 10 kDa heat shock protein, mitochondrial OS=Mus musculus OX=10090 GN=Hspe1 PE=1 SV=2;tr|Q9JI95|Q9JI95_MOUSE CPN10-like protein OS=Mus musculus OX=10090 GN=Hspe1-rs1 PE=3 SV=1	0	0	0	23.0464	24.8447	25.1991	0	0	0	0	0	0	22.8354	24.2445	24.7389	25.0936	0	0	0	0	0	0	23.3427	24.7169	25.7931	0	0	0	0	0	0	0	0	0	22.8523	24.672	25.4987	0	0	0	0	0	0	0	24.6121	26.0722	0	0	0
sp|Q64442|DHSO_MOUSE Sorbitol dehydrogenase OS=Mus musculus OX=10090 GN=Sord PE=1 SV=3	0	0	0	22.6214	23.6163	22.6729	0	0	0	0	0	0	22.4623	22.6883	0	0	0	0	0	0	0	0	22.3474	0	22.8179	0	0	0	0	0	0	0	0	0	22.5252	22.3869	22.0808	0	0	0	0	0	0	0	21.709	22.0371	0	0	0
sp|Q64674|SPEE_MOUSE Spermidine synthase OS=Mus musculus OX=10090 GN=Srm PE=1 SV=1	0	0	0	0	0	0	0	0	0	0	0	0	0	17.5615	0	0	0	0	0	0	0	0	0	0	0	0	0	0	0	0	0	0	0	0	0	0	0	0	0	0	0	0	0	0	0	0	0	0	0
sp|Q64727|VINC_MOUSE Vinculin OS=Mus musculus OX=10090 GN=Vcl PE=1 SV=4	0	0	0	20.6666	23.451	23.3242	0	0	0	0	0	0	21.711	23.4399	23.14	0	0	0	0	0	0	0	22.2306	0	22.8887	0	0	0	0	0	0	0	0	0	20.4022	23.0886	23.1894	0	0	0	0	0	0	0	0	22.852	0	0	0
sp|Q68FL4|SAHH3_MOUSE Putative adenosylhomocysteinase 3 OS=Mus musculus OX=10090 GN=Ahcyl2 PE=1 SV=1;tr|F8WGT1|F8WGT1_MOUSE Putative adenosylhomocysteinase 3 OS=Mus musculus OX=10090 GN=Ahcyl2 PE=1 SV=1	0	0	0	0	0	0	0	0	0	0	0	0	0	0	0	0	0	0	0	0	0	0	0	0	0	0	0	0	0	0	0	0	0	0	0	0	0	0	0	0	0	0	21.2669	0	0	0	0	0	0
sp|Q6DID7|WLS_MOUSE Protein wntless homolog OS=Mus musculus OX=10090 GN=Wls PE=1 SV=1	0	16.3276	0	0	0	0	0	0	0	0	0	0	0	0	0	0	0	0	0	0	0	0	0	0	0	0	0	0	0	0	0	0	0	0	0	0	0	0	0	0	0	0	0	0	0	0	0	0	0
sp|Q6IRU5|CLCB_MOUSE Clathrin light chain B OS=Mus musculus OX=10090 GN=Cltb PE=1 SV=1;tr|F7BHJ0|F7BHJ0_MOUSE Clathrin light chain (Fragment) OS=Mus musculus OX=10090 GN=Cltb PE=1 SV=1	0	0	0	0	0	0	0	0	0	0	0	0	0	0	0	0	0	0	0	0	0	0	0	0	0	0	0	0	0	0	0	0	0	0	0	0	0	0	0	0	0	0	0	0	0	20.0223	0	0	0
sp|Q6NVD0|FREM2_MOUSE FRAS1-related extracellular matrix protein 2 OS=Mus musculus OX=10090 GN=Frem2 PE=1 SV=2	0	0	19.4518	0	0	0	0	0	0	0	0	0	0	0	0	0	0	0	0	0	0	0	0	0	0	0	0	0	0	0	0	0	0	0	0	0	0	0	0	0	0	0	0	0	0	0	0	0	0
sp|Q6NVE8|WDR44_MOUSE WD repeat-containing protein 44 OS=Mus musculus OX=10090 GN=Wdr44 PE=1 SV=1	0	0	0	0	0	0	0	0	0	0	0	19.9043	0	0	0	0	0	0	0	0	0	0	0	0	0	0	0	0	0	0	0	0	0	0	0	0	0	0	0	0	0	0	0	0	0	0	0	0	0
sp|Q6P1B1|XPP1_MOUSE Xaa-Pro aminopeptidase 1 OS=Mus musculus OX=10090 GN=Xpnpep1 PE=1 SV=1;tr|Q3UE92|Q3UE92_MOUSE X-prolyl aminopeptidase (Aminopeptidase P) 1, soluble, isoform CRA_b OS=Mus musculus OX=10090 GN=Xpnpep1 PE=1 SV=1;tr|A0A494BBG8|A0A494BBG8_M	0	0	0	0	0	0	0	0	0	0	0	0	0	0	0	0	0	0	0	0	0	0	0	0	19.0744	0	0	0	0	0	0	0	0	0	0	0	0	0	0	0	0	0	0	0	0	0	0	0	0
sp|Q6P1F6|2ABA_MOUSE Serine/threonine-protein phosphatase 2A 55 kDa regulatory subunit B alpha isoform OS=Mus musculus OX=10090 GN=Ppp2r2a PE=1 SV=1;tr|Q9CWU3|Q9CWU3_MOUSE Serine/threonine-protein phosphatase 2A 55 kDa regulatory subunit B OS=Mus musculus	0	0	0	0	0	0	0	0	0	0	0	0	0	0	0	0	0	0	0	0	0	0	0	0	0	0	0	0	0	0	0	0	0	0	0	0	0	0	0	0	0	0	0	0	0	0	0	0	0
sp|Q6P5F9|XPO1_MOUSE Exportin-1 OS=Mus musculus OX=10090 GN=Xpo1 PE=1 SV=1	0	0	0	0	0	0	0	0	0	0	0	0	0	0	0	0	0	0	0	0	0	0	0	0	0	0	0	0	0	0	0	0	0	0	0	0	0	0	0	0	0	0	0	0	0	0	0	0	0
sp|Q6PDN3|MYLK_MOUSE Myosin light chain kinase, smooth muscle OS=Mus musculus OX=10090 GN=Mylk PE=1 SV=3;tr|B1B1A8|B1B1A8_MOUSE Myosin light chain kinase, smooth muscle OS=Mus musculus OX=10090 GN=Mylk PE=1 SV=1	0	0	0	0	0	0	0	0	0	0	0	0	0	0	0	0	0	0	0	0	0	0	0	0	0	0	0	0	0	0	0	0	0	0	0	0	18.68	0	0	0	0	0	0	0	0	0	0	0	0
sp|Q6PER3|MARE3_MOUSE Microtubule-associated protein RP/EB family member 3 OS=Mus musculus OX=10090 GN=Mapre3 PE=1 SV=1;tr|D3Z6G3|D3Z6G3_MOUSE Microtubule-associated protein RP/EB family member 3 OS=Mus musculus OX=10090 GN=Mapre3 PE=1 SV=1;tr|A0A0J9YVB9|A	0	0	0	0	20.3522	20.8098	0	0	0	0	0	0	0	21.7889	21.7347	0	0	0	0	0	0	0	0	0	21.2782	0	0	0	0	0	0	0	0	0	0	21.8092	21.8176	0	0	0	0	0	0	0	0	21.7976	0	0	0
sp|Q6ZPJ3|UBE2O_MOUSE (E3-independent) E2 ubiquitin-conjugating enzyme UBE2O OS=Mus musculus OX=10090 GN=Ube2o PE=1 SV=3	0	0	21.1894	0	0	0	0	0	0	0	21.3637	21.6293	0	0	0	0	0	0	0	0	0	0	0	0	0	0	0	0	0	0	0	0	0	0	0	0	0	0	0	0	0	0	0	0	0	0	0	0	0
sp|Q6ZQ38|CAND1_MOUSE Cullin-associated NEDD8-dissociated protein 1 OS=Mus musculus OX=10090 GN=Cand1 PE=1 SV=2	21.9192	22.3428	24.1104	24.2641	24.0887	22.4032	0	0	0	0	22.2895	23.4778	24.4735	23.9128	0	0	0	0	0	0	0	0	22.6158	0	0	0	0	0	0	0	0	0	23.7157	23.6413	24.0193	22.2581	20.6492	0	0	0	0	0	22.776	0	0	0	0	0	0
sp|Q6ZWM4|LSM8_MOUSE U6 snRNA-associated Sm-like protein LSm8 OS=Mus musculus OX=10090 GN=Lsm8 PE=1 SV=3;tr|A0A0N4SUZ3|A0A0N4SUZ3_MOUSE U6 snRNA-associated Sm-like protein LSm8 OS=Mus musculus OX=10090 GN=Lsm8 PE=1 SV=1	0	0	0	0	0	0	0	0	0	0	0	0	0	0	0	0	0	0	0	0	0	0	0	0	0	0	0	0	0	0	0	0	0	0	0	0	0	0	0	0	0	0	0	0	0	0	0	0	0
sp|Q71LX4|TLN2_MOUSE Talin-2 OS=Mus musculus OX=10090 GN=Tln2 PE=1 SV=3;tr|E9PUM4|E9PUM4_MOUSE Talin-2 OS=Mus musculus OX=10090 GN=Tln2 PE=1 SV=1;tr|A0A1L1SQ51|A0A1L1SQ51_MOUSE Talin-2 OS=Mus musculus OX=10090 GN=Tln2 PE=1 SV=1;tr|A0A1L1SQP9|A0A1L1SQP9_MOU	0	0	0	0	0	0	0	0	0	0	20.2042	0	0	0	0	0	0	0	0	0	0	0	0	0	0	0	0	0	0	0	0	0	0	0	0	0	0	0	0	0	0	0	0	0	0	0	0	0	0
sp|Q76MZ3|2AAA_MOUSE Serine/threonine-protein phosphatase 2A 65 kDa regulatory subunit A alpha isoform OS=Mus musculus OX=10090 GN=Ppp2r1a PE=1 SV=3	0	22.7501	23.2109	22.4994	23.5487	22.3627	0	0	0	0	23.5417	23.9701	23.9562	23.7254	21.0309	0	0	0	0	21.319	22.6662	0	23.3254	0	20.8799	0	0	0	0	21.3173	0	0	23.6229	0	23.8978	23.2674	22.1387	0	0	0	0	21.5364	23.624	20.9048	22.5391	21.8186	0	0	0
sp|Q78PY7|SND1_MOUSE Staphylococcal nuclease domain-containing protein 1 OS=Mus musculus OX=10090 GN=Snd1 PE=1 SV=1;tr|Q3TJ56|Q3TJ56_MOUSE Staphylococcal nuclease domain-containing protein 1 OS=Mus musculus OX=10090 GN=Snd1 PE=1 SV=1	0	0	0	0	0	0	0	0	0	0	0	0	0	0	0	0	0	0	0	0	0	0	0	0	0	0	0	0	0	0	0	0	0	0	0	0	0	0	0	0	0	0	0	0	0	0	0	0	0
sp|Q78ZA7|NP1L4_MOUSE Nucleosome assembly protein 1-like 4 OS=Mus musculus OX=10090 GN=Nap1l4 PE=1 SV=1;tr|B7ZNL2|B7ZNL2_MOUSE Nap1l4 protein OS=Mus musculus OX=10090 GN=Nap1l4 PE=1 SV=1;tr|A0A140LJB5|A0A140LJB5_MOUSE Nucleosome assembly protein 1-like 4 (	0	0	0	0	0	0	0	0	0	0	0	0	0	0	0	0	0	0	0	0	0	0	0	0	0	0	0	0	0	0	0	0	0	0	19.8998	0	0	0	0	0	0	0	0	0	0	0	0	0	0
sp|Q7TMM9|TBB2A_MOUSE Tubulin beta-2A chain OS=Mus musculus OX=10090 GN=Tubb2a PE=1 SV=1	23.3711	23.6993	23.6899	24.0705	24.1203	23.9482	0	0	0	24.347	24.5365	24.6164	24.9642	24.9717	24.8432	23.7894	0	0	0	24.3363	24.5554	23.7485	24.6738	24.3277	24.5606	0	0	0	0	24.6477	24.6171	24.642	24.5543	24.3657	25.0344	24.8121	24.7492	0	0	0	0	24.9943	24.9688	24.8285	24.7451	24.5375	0	0	0
sp|Q7TQD2|TPPP_MOUSE Tubulin polymerization-promoting protein OS=Mus musculus OX=10090 GN=Tppp PE=1 SV=1	22.4114	22.6793	22.938	23.9506	24.314	23.9546	0	0	0	0	23.3288	23.6434	24.3422	24.0849	24.758	23.8619	0	0	0	23.9598	24.0234	24.5381	24.7712	24.7191	24.7195	0	0	0	0	23.7207	23.4266	0	23.7696	24.4534	24.2508	24.6475	24.2926	0	0	0	0	23.3487	23.3439	24.0283	24.0321	24.234	0	0	0
sp|Q7TQF7|AMPH_MOUSE Amphiphysin OS=Mus musculus OX=10090 GN=Amph PE=1 SV=1;tr|A0A0G2JEG8|A0A0G2JEG8_MOUSE Amphiphysin OS=Mus musculus OX=10090 GN=Amph PE=1 SV=1	24.2149	23.6409	23.0162	0	0	0	0	0	0	24.9523	24.2241	23.687	0	0	0	0	0	0	0	24.7056	24.1489	0	0	0	0	0	0	0	0	24.1311	0	0	0	0	0	0	0	0	0	0	0	24.2595	23.3623	0	0	0	0	0	0
sp|Q7TSJ2|MAP6_MOUSE Microtubule-associated protein 6 OS=Mus musculus OX=10090 GN=Map6 PE=1 SV=2;tr|A0A140LIT9|A0A140LIT9_MOUSE Microtubule-associated protein 6 OS=Mus musculus OX=10090 GN=Map6 PE=1 SV=1	22.7383	21.9531	23.1463	0	0	0	0	0	0	23.2753	23.3918	23.2605	0	0	0	0	0	0	0	23.0738	23.0033	0	0	0	0	0	0	0	0	22.433	0	0	0	0	0	0	0	0	0	0	0	0	21.9165	0	0	0	0	0	0
sp|Q80SW1|SAHH2_MOUSE S-adenosylhomocysteine hydrolase-like protein 1 OS=Mus musculus OX=10090 GN=Ahcyl1 PE=1 SV=1;tr|H3BKT5|H3BKT5_MOUSE Putative adenosylhomocysteinase 3 OS=Mus musculus OX=10090 GN=Ahcyl2 PE=1 SV=1;tr|F8WI65|F8WI65_MOUSE Adenosylhomocyst	0	0	25.0121	24.3671	0	0	0	0	0	0	0	24.628	24.3389	0	0	0	0	0	0	0	24.8615	0	23.9793	0	0	0	0	0	0	0	0	0	0	0	24.0985	0	0	0	0	0	0	0	24.9583	0	0	0	0	0	0
sp|Q80TB8|VAT1L_MOUSE Synaptic vesicle membrane protein VAT-1 homolog-like OS=Mus musculus OX=10090 GN=Vat1l PE=1 SV=2	0	0	0	23.4143	23.5432	22.3688	0	0	0	0	0	0	23.3522	23.6968	22.0817	0	0	0	0	0	0	0	22.739	0	23.0802	0	0	0	0	0	0	0	21.9961	0	23.1708	23.0471	22.6015	0	0	0	0	0	0	23.1937	23.1792	22.6265	0	0	0
sp|Q80TJ1|CAPS1_MOUSE Calcium-dependent secretion activator 1 OS=Mus musculus OX=10090 GN=Cadps PE=1 SV=3;tr|K4DI76|K4DI76_MOUSE Calcium-dependent secretion activator 1 OS=Mus musculus OX=10090 GN=Cadps PE=1 SV=1;tr|J3QJW3|J3QJW3_MOUSE Calcium-dependent se	0	21.9586	24.267	21.6242	20.6461	0	0	0	0	0	22.7356	23.9474	21.8899	21.0464	0	0	0	0	0	0	22.1135	0	21.4331	0	0	0	0	0	0	0	0	0	22.5721	0	21.5039	20.2949	0	0	0	0	0	0	22.2646	0	0	0	0	0	0
sp|Q80TZ3|AUXI_MOUSE Putative tyrosine-protein phosphatase auxilin OS=Mus musculus OX=10090 GN=Dnajc6 PE=1 SV=2	0	0	0	0	0	0	0	0	0	0	0	0	0	0	0	0	0	0	0	0	0	0	0	0	0	0	0	0	0	0	0	0	0	0	0	0	0	0	0	0	0	0	18.7792	0	0	0	0	0	0
sp|Q80VP1|EPN1_MOUSE Epsin-1 OS=Mus musculus OX=10090 GN=Epn1 PE=1 SV=3	0	0	0	0	0	0	0	0	0	0	0	0	0	0	0	0	0	0	0	0	0	0	0	0	0	0	0	0	0	0	0	0	0	0	20.0909	0	0	0	0	0	0	0	0	0	0	0	0	0	0
sp|Q8BFR5|EFTU_MOUSE Elongation factor Tu, mitochondrial OS=Mus musculus OX=10090 GN=Tufm PE=1 SV=1;tr|A0A0U1RNQ6|A0A0U1RNQ6_MOUSE Elongation factor Tu, mitochondrial (Fragment) OS=Mus musculus OX=10090 GN=Tufm PE=1 SV=1	0	0	0	0	0	19.8219	0	0	0	0	0	0	0	20.7463	0	0	0	0	0	0	0	0	20.7876	0	20.7451	0	0	0	0	0	0	0	0	0	0	20.9443	20.7522	0	0	0	0	0	0	0	0	20.5866	0	0	0
sp|Q8BFZ3|ACTBL_MOUSE Beta-actin-like protein 2 OS=Mus musculus OX=10090 GN=Actbl2 PE=1 SV=1	0	0	0	0	0	0	0	0	0	0	0	0	0	0	0	0	0	0	0	0	0	0	0	0	0	0	0	0	0	0	0	0	0	0	0	0	0	0	0	0	0	0	0	0	0	0	0	0	0
sp|Q8BG32|PSD11_MOUSE 26S proteasome non-ATPase regulatory subunit 11 OS=Mus musculus OX=10090 GN=Psmd11 PE=1 SV=3;tr|G3UYI4|G3UYI4_MOUSE 26S proteasome non-ATPase regulatory subunit 11 OS=Mus musculus OX=10090 GN=Psmd11 PE=1 SV=1;tr|G3UYL3|G3UYL3_MOUSE 26	20.6823	0	0	0	0	0	0	0	0	0	0	0	0	0	0	0	0	0	0	0	0	0	0	0	0	0	0	0	0	0	0	0	0	0	0	0	0	0	0	0	0	0	0	0	0	0	0	0	0
sp|Q8BGD9|IF4B_MOUSE Eukaryotic translation initiation factor 4B OS=Mus musculus OX=10090 GN=Eif4b PE=1 SV=1;tr|B2RWE8|B2RWE8_MOUSE Eif4b protein OS=Mus musculus OX=10090 GN=Eif4b PE=1 SV=1	0	0	0	0	20.6683	0	0	0	0	0	0	0	21.3707	20.4584	20.73	0	0	0	0	0	0	0	21.5925	0	0	0	0	0	0	0	0	0	0	0	21.103	21.0478	20.293	0	0	0	0	0	0	0	0	20.6599	0	0	0
sp|Q8BGQ7|SYAC_MOUSE Alanine--tRNA ligase, cytoplasmic OS=Mus musculus OX=10090 GN=Aars PE=1 SV=1	0	0	0	23.3627	23.7154	23.0297	0	0	0	0	0	21.6001	24.2978	23.6495	22.8227	0	0	0	0	0	0	0	23.8734	0	22.2652	0	0	0	0	0	0	0	0	22.367	23.5366	23.6165	22.558	0	0	0	0	0	21.5733	0	22.6937	22.374	0	0	0
sp|Q8BGT8|PHIPL_MOUSE Phytanoyl-CoA hydroxylase-interacting protein-like OS=Mus musculus OX=10090 GN=Phyhipl PE=1 SV=1;tr|F7D3N3|F7D3N3_MOUSE Phytanoyl-CoA hydroxylase-interacting protein-like OS=Mus musculus OX=10090 GN=Phyhipl PE=1 SV=1;tr|F6U6Z2|F6U6Z2_	0	0	0	0	20.9227	20.6313	0	0	0	0	0	0	0	20.8035	0	0	0	0	0	0	0	0	0	0	21.0374	0	0	0	0	0	0	0	0	0	21.2551	0	21.0791	0	0	0	0	0	0	0	0	20.4151	0	0	0
sp|Q8BH95|ECHM_MOUSE Enoyl-CoA hydratase, mitochondrial OS=Mus musculus OX=10090 GN=Echs1 PE=1 SV=1	0	0	0	0	0	0	0	0	0	0	0	0	0	0	0	0	0	0	0	0	0	0	0	0	20.2895	0	0	0	0	0	0	0	0	0	0	0	0	0	0	0	0	0	0	0	0	0	0	0	0
sp|Q8BHZ0|FA49A_MOUSE Protein FAM49A OS=Mus musculus OX=10090 GN=Fam49a PE=1 SV=1;sp|Q921M7|FA49B_MOUSE Protein FAM49B OS=Mus musculus OX=10090 GN=Fam49b PE=1 SV=1	0	0	0	0	0	0	0	0	0	0	0	0	0	0	0	0	0	0	0	0	0	0	0	0	0	0	0	0	0	0	0	0	0	0	0	0	0	0	0	0	0	0	0	0	0	0	0	0	0
sp|Q8BIJ6|SYIM_MOUSE Isoleucine--tRNA ligase, mitochondrial OS=Mus musculus OX=10090 GN=Iars2 PE=1 SV=1;tr|E9PWN2|E9PWN2_MOUSE Isoleucine--tRNA ligase, mitochondrial OS=Mus musculus OX=10090 GN=Iars2 PE=1 SV=1	0	0	0	0	20.7067	0	0	0	0	0	0	0	0	0	0	0	0	0	0	0	0	0	0	0	0	0	0	0	0	0	0	0	0	0	0	0	0	0	0	0	0	0	0	0	0	0	0	0	0
sp|Q8BJU0|SGTA_MOUSE Small glutamine-rich tetratricopeptide repeat-containing protein alpha OS=Mus musculus OX=10090 GN=Sgta PE=1 SV=2;tr|A0A1W2P6P1|A0A1W2P6P1_MOUSE Small glutamine-rich tetratricopeptide repeat-containing protein alpha (Fragment) OS=Mus m	0	20.8916	0	0	0	0	0	0	0	0	0	21.046	0	20.9217	0	0	0	0	0	0	0	0	20.9894	0	0	0	0	0	0	0	0	0	0	0	0	0	0	0	0	0	0	0	0	0	0	0	0	0	0
sp|Q8BJY1|PSMD5_MOUSE 26S proteasome non-ATPase regulatory subunit 5 OS=Mus musculus OX=10090 GN=Psmd5 PE=1 SV=4	0	0	0	0	0	0	0	0	0	0	0	0	0	0	0	0	0	0	0	0	18.9992	0	0	0	0	0	0	0	0	0	0	0	0	0	0	0	0	0	0	0	0	0	0	0	0	0	0	0	0
sp|Q8BMF3|MAON_MOUSE NADP-dependent malic enzyme, mitochondrial OS=Mus musculus OX=10090 GN=Me3 PE=1 SV=2	0	0	0	21.3496	20.9353	0	0	0	0	0	0	0	20.7476	0	0	0	0	0	0	0	0	0	0	0	0	0	0	0	0	0	0	0	0	0	21.1888	0	0	0	0	0	0	0	0	0	0	0	0	0	0
sp|Q8BMF4|ODP2_MOUSE Dihydrolipoyllysine-residue acetyltransferase component of pyruvate dehydrogenase complex, mitochondrial OS=Mus musculus OX=10090 GN=Dlat PE=1 SV=2	0	0	0	0	0	0	0	0	0	21.8916	22.3012	22.1217	21.382	20.6359	0	0	0	0	0	0	21.485	0	0	0	0	0	0	0	0	0	0	0	0	0	0	0	0	0	0	0	0	0	0	0	0	0	0	0	24.2139
sp|Q8BNW9|KBTBB_MOUSE Kelch repeat and BTB domain-containing protein 11 OS=Mus musculus OX=10090 GN=Kbtbd11 PE=1 SV=3	0	0	0	0	0	0	0	0	0	0	0	0	0	0	0	0	0	0	0	0	0	0	0	0	0	0	0	0	0	0	0	0	0	0	0	0	17.7383	0	0	0	0	0	0	0	0	0	0	0	0
sp|Q8BTZ7|GMPPB_MOUSE Mannose-1-phosphate guanyltransferase beta OS=Mus musculus OX=10090 GN=Gmppb PE=1 SV=1	0	0	18.7043	0	0	0	0	0	0	0	0	0	0	0	0	0	0	0	0	0	0	0	0	0	0	0	0	0	0	0	0	0	0	0	0	0	0	0	0	0	0	0	0	0	0	0	0	0	0
sp|Q8BVQ5|PPME1_MOUSE Protein phosphatase methylesterase 1 OS=Mus musculus OX=10090 GN=Ppme1 PE=1 SV=5	0	0	0	0	0	20.2545	0	0	0	0	0	0	0	21.1553	0	0	0	0	0	0	0	0	0	0	0	0	0	0	0	0	0	0	0	0	20.4806	20.7213	20.5129	0	0	0	0	0	0	0	0	20.4617	0	0	0
sp|Q8BWF0|SSDH_MOUSE Succinate-semialdehyde dehydrogenase, mitochondrial OS=Mus musculus OX=10090 GN=Aldh5a1 PE=1 SV=1	21.2132	22.6541	22.9118	22.8695	23.0993	20.8414	0	0	0	21.5565	22.8996	23.6941	22.9387	22.1486	0	0	0	0	0	22.7822	23.1467	0	23.1282	0	0	0	0	0	0	23.2168	23.3101	22.6677	23.1367	23.1936	22.8334	21.5666	20.338	0	0	0	0	22.989	23.94	22.7709	21.9822	20.3538	0	0	0
sp|Q8BWT1|THIM_MOUSE 3-ketoacyl-CoA thiolase, mitochondrial OS=Mus musculus OX=10090 GN=Acaa2 PE=1 SV=3	0	0	0	21.0169	21.4878	21.5065	0	0	0	0	0	0	21.4348	21.8464	0	0	0	0	0	0	0	0	0	0	0	0	0	0	0	0	0	0	0	0	21.59	21.5855	21.5381	0	0	0	0	0	0	0	21.6963	21.389	0	0	0
sp|Q8C078|KKCC2_MOUSE Calcium/calmodulin-dependent protein kinase kinase 2 OS=Mus musculus OX=10090 GN=Camkk2 PE=1 SV=2;tr|A0A0G2JEC5|A0A0G2JEC5_MOUSE Calcium/calmodulin-dependent protein kinase kinase 2 (Fragment) OS=Mus musculus OX=10090 GN=Camkk2 PE=1 S	0	0	0	0	0	0	0	0	0	0	0	0	0	0	0	0	0	0	0	0	0	0	0	0	20.1685	0	0	0	0	0	0	0	0	0	0	20.4432	0	0	0	0	0	0	0	0	0	0	0	0	0
sp|Q8C0E2|VP26B_MOUSE Vacuolar protein sorting-associated protein 26B OS=Mus musculus OX=10090 GN=Vps26b PE=1 SV=1	0	0	19.9106	0	0	0	0	0	0	0	20.3543	0	0	0	0	0	0	0	0	0	0	0	0	0	0	0	0	0	0	0	0	0	0	0	0	0	0	0	0	0	0	0	0	0	0	0	0	0	0
sp|Q8C0M9|ASGL1_MOUSE Isoaspartyl peptidase/L-asparaginase OS=Mus musculus OX=10090 GN=Asrgl1 PE=1 SV=1	0	0	21.6823	21.8464	22.5665	22.4705	0	0	0	0	21.5194	22.2358	22.135	22.3822	22.5123	21.585	0	0	0	21.4855	21.785	0	22.1926	0	21.9159	0	0	0	0	21.7292	0	0	21.5816	0	22.1807	22.0413	22.0654	0	0	0	0	0	21.4472	0	21.9768	21.8578	0	0	0
sp|Q8C170|MYO9A_MOUSE Unconventional myosin-IXa OS=Mus musculus OX=10090 GN=Myo9a PE=1 SV=2;tr|D3Z3A8|D3Z3A8_MOUSE Unconventional myosin-IXa OS=Mus musculus OX=10090 GN=Myo9a PE=1 SV=1	0	0	0	0	0	0	0	0	0	0	0	0	0	26.3741	0	0	0	0	0	0	0	0	0	0	0	0	0	0	0	0	0	0	0	0	0	0	0	0	0	0	0	0	0	0	0	0	0	0	0
sp|Q8C754|VPS52_MOUSE Vacuolar protein sorting-associated protein 52 homolog OS=Mus musculus OX=10090 GN=Vps52 PE=1 SV=1;tr|G3UY33|G3UY33_MOUSE Vacuolar protein sorting-associated protein 52 homolog (Fragment) OS=Mus musculus OX=10090 GN=Vps52 PE=1 SV=2;tr	0	0	0	0	0	0	0	0	0	0	0	0	0	0	0	0	0	0	0	0	18.9079	0	0	0	0	0	0	0	0	0	0	0	0	0	0	0	0	0	0	0	0	0	0	0	0	0	0	0	0
sp|Q8CAA7|PGM2L_MOUSE Glucose 1,6-bisphosphate synthase OS=Mus musculus OX=10090 GN=Pgm2l1 PE=1 SV=1;tr|E0CX81|E0CX81_MOUSE Glucose 1,6-bisphosphate synthase OS=Mus musculus OX=10090 GN=Pgm2l1 PE=1 SV=1	0	0	0	0	19.7465	0	0	0	0	0	0	0	19.8504	20.0985	0	0	0	0	0	0	0	0	19.7453	0	0	0	0	0	0	0	0	0	0	0	19.996	20.2166	20.0655	0	0	0	0	0	0	0	0	20.0331	0	0	0
sp|Q8CAY6|THIC_MOUSE Acetyl-CoA acetyltransferase, cytosolic OS=Mus musculus OX=10090 GN=Acat2 PE=1 SV=2;tr|G3XA25|G3XA25_MOUSE Acetyl-CoA acetyltransferase, cytosolic OS=Mus musculus OX=10090 GN=Acat2 PE=1 SV=1;tr|A0A3B2WAL8|A0A3B2WAL8_MOUSE Acetyl-CoA ac	0	0	0	24.2471	24.6636	24.3958	0	0	0	0	0	0	23.7685	24.2159	24.2487	21.8931	0	0	0	0	0	0	23.4585	0	23.8064	0	0	0	0	0	0	0	0	0	23.1665	24.0139	23.79	0	0	0	0	0	0	22.5736	22.9626	23.3105	0	0	0
sp|Q8CCT4|TCAL5_MOUSE Transcription elongation factor A protein-like 5 OS=Mus musculus OX=10090 GN=Tceal5 PE=1 SV=1;tr|A2AEC2|A2AEC2_MOUSE Transcription elongation factor A protein-like 3 (Fragment) OS=Mus musculus OX=10090 GN=Tceal3 PE=1 SV=1;tr|Q9DB24|Q9	0	0	0	21.9756	22.0588	22.3302	0	0	0	0	0	0	22.5409	22.1356	22.9361	23.5635	0	0	0	0	0	0	22.4083	22.6832	22.6031	0	0	0	0	0	0	0	22.4631	0	22.3984	22.6026	22.8558	0	0	0	0	0	0	0	22.5885	22.9794	0	0	0
sp|Q8CG71|P3H2_MOUSE Prolyl 3-hydroxylase 2 OS=Mus musculus OX=10090 GN=P3h2 PE=1 SV=1	0	0	0	0	0	0	0	0	0	0	0	0	0	0	0	0	0	0	0	0	0	0	0	21.4441	0	0	0	0	0	0	0	0	0	0	0	0	0	0	0	0	0	0	0	0	0	0	0	0	0
sp|Q8CG76|ARK72_MOUSE Aflatoxin B1 aldehyde reductase member 2 OS=Mus musculus OX=10090 GN=Akr7a2 PE=1 SV=3	0	0	0	0	0	0	0	0	0	0	0	0	0	0	0	0	0	0	0	0	0	0	0	0	0	0	0	0	0	0	0	0	0	0	0	0	0	0	0	0	0	0	0	0	0	0	0	0	0
sp|Q8CHP8|PGP_MOUSE Glycerol-3-phosphate phosphatase OS=Mus musculus OX=10090 GN=Pgp PE=1 SV=1	0	0	0	0	21.5333	21.9475	0	0	0	0	0	0	21.4282	21.444	22.1206	0	0	0	0	0	0	0	21.6957	0	21.3673	0	0	0	0	0	0	0	0	0	21.5463	21.9447	21.8135	0	0	0	0	0	0	0	0	21.6422	0	0	0
sp|Q8CHW4|EI2BE_MOUSE Translation initiation factor eIF-2B subunit epsilon OS=Mus musculus OX=10090 GN=Eif2b5 PE=1 SV=1	0	0	0	0	0	0	0	0	0	0	0	0	0	0	0	0	0	0	0	0	0	0	0	0	0	0	0	0	0	0	0	0	0	0	0	0	0	0	0	0	0	0	0	0	0	0	0	0	0
sp|Q8CI94|PYGB_MOUSE Glycogen phosphorylase, brain form OS=Mus musculus OX=10090 GN=Pygb PE=1 SV=3	0	22.425	22.8257	24.5558	24.8809	24.776	0	0	0	0	23.4301	24.1729	24.8642	25.1443	23.289	0	0	0	0	0	0	0	24.5154	0	24.0141	0	0	0	0	0	0	0	24.2127	22.9307	24.6775	24.5316	24.3299	0	0	0	0	0	23.1826	23.0785	24.0739	24.0826	0	0	0
sp|Q8CIN4|PAK2_MOUSE Serine/threonine-protein kinase PAK 2 OS=Mus musculus OX=10090 GN=Pak2 PE=1 SV=1	0	0	0	0	0	0	0	0	0	0	0	0	0	0	0	0	0	0	0	0	0	0	0	0	0	0	0	0	0	0	0	0	0	0	0	0	19.2851	0	0	0	0	0	0	0	0	0	0	0	0
sp|Q8JZK9|HMCS1_MOUSE Hydroxymethylglutaryl-CoA synthase, cytoplasmic OS=Mus musculus OX=10090 GN=Hmgcs1 PE=1 SV=1	0	0	0	0	0	0	0	0	0	0	0	0	0	0	0	0	0	0	0	0	0	0	0	0	0	0	0	0	0	0	0	0	0	0	20.3053	0	0	0	0	0	0	0	0	0	0	0	0	0	0
sp|Q8JZS0|LIN7A_MOUSE Protein lin-7 homolog A OS=Mus musculus OX=10090 GN=Lin7a PE=1 SV=2;tr|Q3TUM0|Q3TUM0_MOUSE MCG16980, isoform CRA_b OS=Mus musculus OX=10090 GN=Lin7a PE=1 SV=1	0	0	0	0	0	0	0	0	0	0	0	0	0	0	0	0	0	0	0	0	0	0	0	0	0	0	0	0	0	0	0	0	0	0	0	0	19.5701	0	0	0	0	0	0	0	0	0	0	0	0
sp|Q8JZV7|NAGA_MOUSE N-acetylglucosamine-6-phosphate deacetylase OS=Mus musculus OX=10090 GN=Amdhd2 PE=1 SV=1;tr|F7CUP3|F7CUP3_MOUSE N-acetylglucosamine-6-phosphate deacetylase OS=Mus musculus OX=10090 GN=Amdhd2 PE=1 SV=2;tr|F6UP77|F6UP77_MOUSE N-acetylglu	0	0	0	0	0	0	0	0	0	0	0	18.3312	0	0	0	0	0	0	0	0	0	0	0	0	0	0	0	0	0	0	0	0	0	0	0	0	0	0	0	0	0	0	0	0	0	0	0	0	0
sp|Q8K0E8|FIBB_MOUSE Fibrinogen beta chain OS=Mus musculus OX=10090 GN=Fgb PE=1 SV=1	0	0	0	0	0	0	0	0	0	0	0	0	0	0	0	0	0	0	0	0	0	0	0	0	0	0	0	0	0	0	0	0	0	0	0	0	0	0	0	0	0	0	0	0	0	0	0	0	0
sp|Q8K0S0|PHYIP_MOUSE Phytanoyl-CoA hydroxylase-interacting protein OS=Mus musculus OX=10090 GN=Phyhip PE=1 SV=1	0	21.5494	0	0	22.2721	22.1892	0	0	0	0	0	22.3	22.4535	22.4074	0	0	0	0	0	0	0	0	22.9631	0	22.2811	0	0	0	0	0	0	0	0	0	22.8471	22.798	22.4757	0	0	0	0	0	22.6206	0	22.4462	22.4586	0	0	0
sp|Q8K0U4|HS12A_MOUSE Heat shock 70 kDa protein 12A OS=Mus musculus OX=10090 GN=Hspa12a PE=1 SV=1	0	0	0	21.5928	22.2041	22.7402	0	0	0	0	20.8157	21.5143	22.1459	22.5669	22.389	0	0	0	0	0	0	0	22.1754	0	22.7015	0	0	0	0	0	0	0	0	0	22.0705	22.6493	22.814	0	0	0	0	0	21.1376	21.4441	22.0158	22.3441	0	0	0
sp|Q8K183|PDXK_MOUSE Pyridoxal kinase OS=Mus musculus OX=10090 GN=Pdxk PE=1 SV=1	0	0	21.7202	22.3289	22.4699	22.3412	0	0	0	0	22.0918	22.4685	22.7754	22.6366	22.4255	21.9687	0	0	0	22.3133	22.6319	0	22.9832	22.8516	22.7121	0	0	0	0	22.0728	0	0	22.374	22.8482	22.7928	22.7117	22.6301	0	0	0	0	0	22.5292	22.0306	22.7662	23.0066	0	0	0
sp|Q8K1M6|DNM1L_MOUSE Dynamin-1-like protein OS=Mus musculus OX=10090 GN=Dnm1l PE=1 SV=2;tr|E9PUD2|E9PUD2_MOUSE Dynamin-1-like protein OS=Mus musculus OX=10090 GN=Dnm1l PE=1 SV=1;tr|A0A2U3TZ67|A0A2U3TZ67_MOUSE Dynamin-1-like protein OS=Mus musculus OX=1009	20.6204	23.6495	24.5422	21.8029	22.7217	22.016	0	0	0	0	23.4035	24.4273	22.5368	22.4651	0	0	0	0	0	0	21.5959	0	22.2165	0	21.3027	0	0	0	0	0	0	0	22.4726	22.1655	23.5472	23.0251	22.7244	0	0	0	0	0	22.7447	0	21.6098	21.8784	0	0	0
sp|Q8K394|PLCL2_MOUSE Inactive phospholipase C-like protein 2 OS=Mus musculus OX=10090 GN=Plcl2 PE=1 SV=2	0	0	0	0	0	0	0	0	0	0	0	0	0	0	0	0	0	0	0	0	0	0	0	0	0	0	0	0	0	0	0	0	0	0	19.6959	0	0	0	0	0	0	0	0	0	0	0	0	0	0
sp|Q8K3H0|DP13A_MOUSE DCC-interacting protein 13-alpha OS=Mus musculus OX=10090 GN=Appl1 PE=1 SV=1	0	0	21.4887	0	0	0	0	0	0	0	21.6293	21.2891	0	0	0	0	0	0	0	0	0	0	0	0	0	0	0	0	0	0	0	0	0	0	0	0	0	0	0	0	0	0	21.1087	0	0	0	0	0	0
sp|Q8QZR5|ALAT1_MOUSE Alanine aminotransferase 1 OS=Mus musculus OX=10090 GN=Gpt PE=1 SV=3;tr|D6RFQ8|D6RFQ8_MOUSE Alanine aminotransferase 2 OS=Mus musculus OX=10090 GN=Gpt2 PE=1 SV=1;tr|A0A2R8VHV7|A0A2R8VHV7_MOUSE Alanine aminotransferase 1 (Fragment) OS=	0	0	0	0	0	0	0	0	0	0	0	0	0	17.9604	0	0	0	0	0	0	0	0	0	0	0	0	0	0	0	0	0	0	0	0	0	0	0	0	0	0	0	0	0	0	0	0	0	0	0
sp|Q8QZT1|THIL_MOUSE Acetyl-CoA acetyltransferase, mitochondrial OS=Mus musculus OX=10090 GN=Acat1 PE=1 SV=1	0	0	0	0	21.451	21.7035	0	0	0	0	0	0	0	0	0	0	0	0	0	0	0	0	21.4522	0	21.6655	0	0	0	0	0	0	0	0	0	21.8378	21.5384	21.507	0	0	0	0	0	0	0	0	21.8573	0	0	0
sp|Q8R016|BLMH_MOUSE Bleomycin hydrolase OS=Mus musculus OX=10090 GN=Blmh PE=1 SV=1;tr|E9PY26|E9PY26_MOUSE Bleomycin hydrolase (Fragment) OS=Mus musculus OX=10090 GN=Blmh PE=1 SV=1	0	0	22.1141	24.147	23.3562	22.4578	0	0	0	0	0	0	23.4917	22.7821	0	0	0	0	0	0	0	0	23.2654	0	0	0	0	0	0	0	0	0	24.547	23.6611	23.4024	22.7845	0	0	0	0	0	0	0	0	0	0	0	0	0
sp|Q8R050|ERF3A_MOUSE Eukaryotic peptide chain release factor GTP-binding subunit ERF3A OS=Mus musculus OX=10090 GN=Gspt1 PE=1 SV=2	0	0	0	0	20.4388	0	0	0	0	0	0	0	20.7371	20.6046	0	0	0	0	0	0	0	0	20.4937	0	0	0	0	0	0	0	0	0	20.6651	0	20.5814	20.5199	0	0	0	0	0	0	0	0	0	0	0	0	0
sp|Q8R0Y6|AL1L1_MOUSE Cytosolic 10-formyltetrahydrofolate dehydrogenase OS=Mus musculus OX=10090 GN=Aldh1l1 PE=1 SV=1	24.7347	25.7398	25.8247	0	0	0	0	0	0	24.767	25.7887	26.1871	0	0	0	0	0	0	0	24.1781	25.0906	0	0	0	0	0	0	0	0	25.0314	24.0582	0	0	0	0	0	0	0	0	0	0	24.8478	25.2014	0	0	0	0	0	0
sp|Q8R317|UBQL1_MOUSE Ubiquilin-1 OS=Mus musculus OX=10090 GN=Ubqln1 PE=1 SV=1	0	0	21.8504	22.0666	21.9805	21.5063	0	0	0	0	22.0366	22.4021	22.3912	21.9018	22.2487	0	0	0	0	0	0	0	22.4832	0	22.3346	0	0	0	0	0	0	0	22.3569	0	22.3252	22.2608	21.9622	0	0	0	0	0	22.3255	0	21.966	21.9962	0	0	0
sp|Q8R5H6|WASF1_MOUSE Wiskott-Aldrich syndrome protein family member 1 OS=Mus musculus OX=10090 GN=Wasf1 PE=1 SV=2	0	0	0	0	0	0	0	0	0	0	20.3855	0	0	0	0	0	0	0	0	0	0	0	0	0	0	0	0	0	0	0	0	0	0	0	0	0	0	0	0	0	0	0	0	0	0	0	0	0	0
sp|Q8VBV7|CSN8_MOUSE COP9 signalosome complex subunit 8 OS=Mus musculus OX=10090 GN=Cops8 PE=1 SV=1	21.9549	21.9719	22.0698	0	0	0	0	0	0	22.212	22.2712	22.1368	0	0	0	0	0	0	0	21.9604	22.1805	0	0	0	0	0	0	0	0	22.0301	0	0	0	0	0	0	0	0	0	0	0	22.3327	21.9613	0	0	0	0	0	0
sp|Q8VCM7|FIBG_MOUSE Fibrinogen gamma chain OS=Mus musculus OX=10090 GN=Fgg PE=1 SV=1;tr|Q3UER8|Q3UER8_MOUSE Fibrinogen gamma chain OS=Mus musculus OX=10090 GN=Fgg PE=1 SV=1	21.2157	0	0	0	0	0	0	0	0	0	0	0	0	0	0	0	0	0	0	21.9131	0	0	0	0	0	0	0	0	0	0	0	0	0	0	0	0	0	0	0	0	0	0	0	0	0	0	0	0	0
sp|Q8VD33|SGTB_MOUSE Small glutamine-rich tetratricopeptide repeat-containing protein beta OS=Mus musculus OX=10090 GN=Sgtb PE=1 SV=1;tr|E0CX61|E0CX61_MOUSE Small glutamine-rich tetratricopeptide repeat-containing protein beta (Fragment) OS=Mus musculus OX	0	0	0	0	0	0	0	0	0	0	0	0	0	0	0	0	0	0	0	0	0	0	0	0	19.3204	0	0	0	0	0	0	0	0	0	0	0	0	0	0	0	0	0	0	0	0	0	0	0	0
sp|Q8VD37|SGIP1_MOUSE SH3-containing GRB2-like protein 3-interacting protein 1 OS=Mus musculus OX=10090 GN=Sgip1 PE=1 SV=1;tr|F7CPX0|F7CPX0_MOUSE SH3-containing GRB2-like protein 3-interacting protein 1 (Fragment) OS=Mus musculus OX=10090 GN=Sgip1 PE=1 SV=	0	0	0	0	0	0	0	0	0	0	0	0	0	0	0	0	0	0	0	0	0	0	0	0	0	0	0	0	0	0	0	0	0	0	0	0	0	0	0	0	0	0	0	0	0	0	0	0	0
sp|Q8VDK1|NIT1_MOUSE Deaminated glutathione amidase OS=Mus musculus OX=10090 GN=Nit1 PE=1 SV=2	0	0	0	0	19.417	19.6363	0	0	0	0	0	0	0	0	0	0	0	0	0	0	0	0	0	0	0	0	0	0	0	0	0	0	0	0	0	0	0	0	0	0	0	0	0	0	0	0	0	0	0
sp|Q8VDM4|PSMD2_MOUSE 26S proteasome non-ATPase regulatory subunit 2 OS=Mus musculus OX=10090 GN=Psmd2 PE=1 SV=1	21.1842	20.7438	0	0	0	0	0	0	0	0	20.8115	20.9043	0	0	0	0	0	0	0	0	0	0	0	0	0	0	0	0	0	0	0	0	0	0	0	0	0	0	0	0	0	0	0	0	0	0	0	0	0
sp|Q8VDW0|DX39A_MOUSE ATP-dependent RNA helicase DDX39A OS=Mus musculus OX=10090 GN=Ddx39a PE=1 SV=1;sp|Q9Z1N5|DX39B_MOUSE Spliceosome RNA helicase Ddx39b OS=Mus musculus OX=10090 GN=Ddx39b PE=1 SV=1	0	0	0	0	0	0	0	0	0	0	0	0	0	0	0	0	0	0	0	0	0	0	0	0	0	0	0	0	0	0	0	0	0	0	0	0	0	0	0	0	0	0	0	0	0	0	0	0	0
sp|Q8VE47|UBA5_MOUSE Ubiquitin-like modifier-activating enzyme 5 OS=Mus musculus OX=10090 GN=Uba5 PE=1 SV=2	0	0	0	0	20.52	0	0	0	0	0	0	0	0	0	0	0	0	0	0	0	0	0	20.944	0	0	0	0	0	0	0	0	0	0	0	0	0	0	0	0	0	0	0	0	0	0	0	0	0	0
sp|Q8VIM9|IRGQ_MOUSE Immunity-related GTPase family Q protein OS=Mus musculus OX=10090 GN=Irgq PE=1 SV=1	0	0	0	0	0	0	0	0	0	0	0	0	0	0	0	0	0	0	0	0	0	0	0	0	0	0	0	0	0	0	0	0	0	0	0	0	21.0865	0	0	0	0	0	0	0	0	0	0	0	0
sp|Q91V12|BACH_MOUSE Cytosolic acyl coenzyme A thioester hydrolase OS=Mus musculus OX=10090 GN=Acot7 PE=1 SV=2;tr|E9PYH2|E9PYH2_MOUSE Cytosolic acyl coenzyme A thioester hydrolase OS=Mus musculus OX=10090 GN=Acot7 PE=1 SV=1	0	0	22.1824	23.8647	24.8994	24.7125	0	0	0	0	22.3244	22.596	23.6091	24.5024	24.2207	23.3585	0	0	0	21.8137	22.8084	0	24.2022	22.2019	24.6279	0	0	0	0	0	0	0	22.9876	0	23.9774	24.23	24.4814	0	0	0	0	0	22.1855	22.5454	24.0626	24.4605	0	0	0
sp|Q91V64|ISOC1_MOUSE Isochorismatase domain-containing protein 1 OS=Mus musculus OX=10090 GN=Isoc1 PE=1 SV=1;tr|A0A494B952|A0A494B952_MOUSE Isochorismatase domain-containing protein 1 OS=Mus musculus OX=10090 GN=Isoc1 PE=1 SV=1	0	0	0	0	21.3886	20.7862	0	0	0	0	0	0	0	21.0587	0	0	0	0	0	0	0	0	20.7403	0	0	0	0	0	0	0	0	0	0	0	0	21.0321	20.9674	0	0	0	0	0	0	0	0	0	0	0	0
sp|Q91V92|ACLY_MOUSE ATP-citrate synthase OS=Mus musculus OX=10090 GN=Acly PE=1 SV=1;tr|Q3V117|Q3V117_MOUSE ATP-citrate synthase OS=Mus musculus OX=10090 GN=Acly PE=1 SV=1	26.3966	26.6551	26.817	0	0	0	0	0	0	25.1328	26.556	26.2912	0	0	0	0	0	0	0	24.6315	25.4747	0	0	0	0	0	0	0	0	25.1972	22.769	0	0	0	0	0	0	0	0	0	0	25.3158	25.5021	0	0	0	0	0	0
sp|Q91VI7|RINI_MOUSE Ribonuclease inhibitor OS=Mus musculus OX=10090 GN=Rnh1 PE=1 SV=1;tr|A0A1B0GSG5|A0A1B0GSG5_MOUSE Ribonuclease inhibitor OS=Mus musculus OX=10090 GN=Rnh1 PE=1 SV=1;tr|A0A1B0GRG4|A0A1B0GRG4_MOUSE Ribonuclease inhibitor (Fragment) OS=Mus	0	0	0	0	0	0	0	0	0	0	0	0	0	0	0	0	0	0	0	0	0	0	0	0	19.2313	0	0	0	0	0	0	0	0	0	0	0	0	0	0	0	0	0	0	0	0	0	0	0	0
sp|Q91VR8|BRK1_MOUSE Protein BRICK1 OS=Mus musculus OX=10090 GN=Brk1 PE=1 SV=1	0	0	0	0	0	0	0	0	0	0	0	0	0	0	0	0	0	0	0	0	0	0	0	0	0	0	0	0	0	0	0	0	0	0	0	0	0	0	0	0	0	0	0	0	0	0	0	0	0
sp|Q91X72|HEMO_MOUSE Hemopexin OS=Mus musculus OX=10090 GN=Hpx PE=1 SV=2	0	0	0	0	23.1656	23.7524	0	0	0	0	0	0	0	21.0451	22.1737	22.7859	0	0	0	0	0	0	0	0	23.3237	0	0	0	0	0	0	0	0	0	0	22.0218	23.4191	0	0	0	0	0	0	0	0	22.5726	0	0	0
sp|Q91XD6|VPS36_MOUSE Vacuolar protein-sorting-associated protein 36 OS=Mus musculus OX=10090 GN=Vps36 PE=1 SV=1	0	0	0	0	0	0	0	0	0	0	0	0	0	0	0	0	0	0	0	0	0	0	0	0	0	0	0	0	0	0	0	0	0	0	17.8228	0	0	0	0	0	0	0	0	0	0	0	0	0	0
sp|Q91XV3|BASP1_MOUSE Brain acid soluble protein 1 OS=Mus musculus OX=10090 GN=Basp1 PE=1 SV=3	0	0	0	0	21.5487	0	0	0	0	0	0	0	21.3094	21.2983	0	0	0	0	0	0	0	0	21.7204	0	21.4649	0	0	0	0	0	0	0	21.057	21.2539	0	21.1797	20.8651	0	0	0	0	0	0	0	21.5899	0	0	0	0
sp|Q91YI0|ARLY_MOUSE Argininosuccinate lyase OS=Mus musculus OX=10090 GN=Asl PE=1 SV=1;tr|E0CY49|E0CY49_MOUSE Argininosuccinate lyase (Fragment) OS=Mus musculus OX=10090 GN=Asl PE=1 SV=1;tr|E0CYV3|E0CYV3_MOUSE Argininosuccinate lyase (Fragment) OS=Mus musc	0	0	0	0	19.7679	0	0	0	0	0	0	0	0	0	0	0	0	0	0	0	0	0	0	0	0	0	0	0	0	0	0	0	0	0	0	0	0	0	0	0	0	0	0	0	0	0	0	0	0
sp|Q91Z53|GRHPR_MOUSE Glyoxylate reductase/hydroxypyruvate reductase OS=Mus musculus OX=10090 GN=Grhpr PE=1 SV=1;tr|D6REG4|D6REG4_MOUSE Glyoxylate reductase/hydroxypyruvate reductase OS=Mus musculus OX=10090 GN=Grhpr PE=1 SV=1	0	0	0	0	0	20.1196	0	0	0	0	0	0	0	0	0	0	0	0	0	0	0	0	0	0	0	0	0	0	0	0	0	0	0	0	0	0	20.0523	0	0	0	0	0	0	0	0	0	0	0	0
sp|Q91ZJ5|UGPA_MOUSE UTP--glucose-1-phosphate uridylyltransferase OS=Mus musculus OX=10090 GN=Ugp2 PE=1 SV=3	23.5451	24.6903	24.9915	0	0	0	0	0	0	21.746	24.5012	24.5995	0	0	0	0	0	0	0	21.7622	22.6656	0	0	0	0	0	0	0	0	0	0	0	0	0	0	0	0	0	0	0	0	0	22.3442	0	0	0	0	0	0
sp|Q91ZZ3|SYUB_MOUSE Beta-synuclein OS=Mus musculus OX=10090 GN=Sncb PE=1 SV=1	0	0	0	0	20.8712	22.8654	0	0	0	0	0	0	0	20.9715	23.3195	24.6235	0	0	0	0	0	0	0	0	23.4985	0	0	0	0	0	0	0	0	0	0	0	23.0979	0	0	0	0	0	0	0	0	23.0743	0	0	0
sp|Q921I1|TRFE_MOUSE Serotransferrin OS=Mus musculus OX=10090 GN=Tf PE=1 SV=1	0	0	0	0	23.1278	25.0038	0	0	0	0	0	0	0	21.9047	24.6534	24.7715	0	0	0	0	0	0	0	0	25.1459	0	0	0	0	0	0	0	0	0	0	0	24.0352	0	0	0	0	0	0	0	0	23.9511	0	0	0
sp|Q922B2|SYDC_MOUSE Aspartate--tRNA ligase, cytoplasmic OS=Mus musculus OX=10090 GN=Dars PE=1 SV=2	0	0	0	0	19.736	0	0	0	0	0	0	0	0	19.6482	0	0	0	0	0	0	0	0	0	0	0	0	0	0	0	0	0	0	0	0	0	0	0	0	0	0	0	0	0	0	0	0	0	0	0
sp|Q922D8|C1TC_MOUSE C-1-tetrahydrofolate synthase, cytoplasmic OS=Mus musculus OX=10090 GN=Mthfd1 PE=1 SV=4;tr|A0A1W2P733|A0A1W2P733_MOUSE C-1-tetrahydrofolate synthase, cytoplasmic OS=Mus musculus OX=10090 GN=Mthfd1 PE=1 SV=1	0	0	0	0	20.4655	19.9844	0	0	0	0	0	0	0	0	0	0	0	0	0	0	0	0	0	0	0	0	0	0	0	0	0	0	0	0	0	0	0	0	0	0	0	0	0	0	0	0	0	0	0
sp|Q922F4|TBB6_MOUSE Tubulin beta-6 chain OS=Mus musculus OX=10090 GN=Tubb6 PE=1 SV=1	0	0	0	0	0	0	0	0	0	0	0	0	0	0	0	0	0	0	0	0	0	0	0	0	0	0	0	0	0	0	0	0	0	0	0	0	0	0	0	0	0	0	0	0	0	0	0	0	0
sp|Q923T9|KCC2G_MOUSE Calcium/calmodulin-dependent protein kinase type II subunit gamma OS=Mus musculus OX=10090 GN=Camk2g PE=1 SV=1;tr|A0A2I3BQP6|A0A2I3BQP6_MOUSE Calcium/calmodulin-dependent protein kinase type II subunit gamma OS=Mus musculus OX=10090 G	20.8697	0	0	0	0	0	0	0	0	0	0	0	0	0	0	0	0	0	0	0	0	0	0	0	0	0	0	0	0	0	0	0	0	0	0	0	0	0	0	0	0	0	0	0	0	0	0	0	0
sp|Q93092|TALDO_MOUSE Transaldolase OS=Mus musculus OX=10090 GN=Taldo1 PE=1 SV=2;tr|A0A1B0GR11|A0A1B0GR11_MOUSE Transaldolase OS=Mus musculus OX=10090 GN=Taldo1 PE=1 SV=1	0	0	0	0	24.0947	24.9738	0	0	0	0	0	0	22.2899	24.0181	25.0502	25.2243	0	0	0	0	0	0	23.5782	0	25.1826	0	0	0	0	0	0	0	0	0	23.0054	24.0474	24.8572	0	0	0	0	0	0	0	23.6204	25.0611	0	0	0
sp|Q99J77|SIAS_MOUSE Sialic acid synthase OS=Mus musculus OX=10090 GN=Nans PE=1 SV=1	0	0	0	0	0	0	0	0	0	0	0	0	0	0	19.4905	0	0	0	0	0	0	0	0	0	0	0	0	0	0	0	0	0	0	0	0	0	0	0	0	0	0	0	0	0	0	0	0	0	0
sp|Q99JI4|PSMD6_MOUSE 26S proteasome non-ATPase regulatory subunit 6 OS=Mus musculus OX=10090 GN=Psmd6 PE=1 SV=1	0	0	0	0	0	0	0	0	0	0	21.0943	0	0	0	0	0	0	0	0	0	0	0	0	0	0	0	0	0	0	0	0	0	0	0	0	0	0	0	0	0	0	0	0	0	0	0	0	0	0
sp|Q99JY9|ARP3_MOUSE Actin-related protein 3 OS=Mus musculus OX=10090 GN=Actr3 PE=1 SV=3	0	0	0	23.6972	23.7789	22.5931	0	0	0	0	0	0	24.508	23.6446	0	0	0	0	0	0	0	0	22.8867	0	20.4682	0	0	0	0	0	0	0	22.8459	22.7172	23.7208	22.8777	20.9585	0	0	0	0	0	0	0	21.7802	0	0	0	0
sp|Q99K01|PDXD1_MOUSE Pyridoxal-dependent decarboxylase domain-containing protein 1 OS=Mus musculus OX=10090 GN=Pdxdc1 PE=1 SV=2;tr|A0A0R4J034|A0A0R4J034_MOUSE MCG129810, isoform CRA_c OS=Mus musculus OX=10090 GN=Pdxdc1 PE=1 SV=1	0	0	0	0	0	0	0	0	0	0	0	19.6467	0	0	0	0	0	0	0	0	0	0	0	0	0	0	0	0	0	0	0	0	0	0	0	0	0	0	0	0	0	0	0	0	0	0	0	0	0
sp|Q99K85|SERC_MOUSE Phosphoserine aminotransferase OS=Mus musculus OX=10090 GN=Psat1 PE=1 SV=1;tr|Q3U6K9|Q3U6K9_MOUSE Phosphoserine aminotransferase OS=Mus musculus OX=10090 GN=Psat1 PE=1 SV=1	0	0	0	0	0	22.5395	0	0	0	0	0	0	0	0	0	21.1706	0	0	0	0	0	0	0	0	21.475	0	0	0	0	0	0	0	0	0	0	0	21.2771	0	0	0	0	0	0	0	0	21.3703	0	0	0
sp|Q99KI0|ACON_MOUSE Aconitate hydratase, mitochondrial OS=Mus musculus OX=10090 GN=Aco2 PE=1 SV=1	0	0	0	20.4795	24.3868	25.2533	0	0	0	0	0	0	23.6425	24.4713	24.7264	25.4419	0	0	0	0	21.0297	0	24.7646	23.3514	25.9129	0	0	0	0	0	0	0	23.7183	23.4409	24.5377	25.1824	25.6284	0	0	0	0	0	23.6218	24.3613	24.8587	26.0777	0	0	0
sp|Q99KP3|CRYL1_MOUSE Lambda-crystallin homolog OS=Mus musculus OX=10090 GN=Cryl1 PE=1 SV=3	0	0	0	0	0	18.5653	0	0	0	0	0	0	0	0	0	0	0	0	0	0	0	0	0	0	0	0	0	0	0	0	0	0	0	0	0	0	0	0	0	0	0	0	0	0	0	0	0	0	0
sp|Q99KQ4|NAMPT_MOUSE Nicotinamide phosphoribosyltransferase OS=Mus musculus OX=10090 GN=Nampt PE=1 SV=1	0	0	0	0	0	19.3554	0	0	0	0	0	0	0	0	0	0	0	0	0	0	0	0	0	0	0	0	0	0	0	0	0	0	0	0	0	0	0	0	0	0	0	0	0	0	0	0	0	0	0
sp|Q99L13|3HIDH_MOUSE 3-hydroxyisobutyrate dehydrogenase, mitochondrial OS=Mus musculus OX=10090 GN=Hibadh PE=1 SV=1	0	0	0	0	22.0481	21.5849	0	0	0	0	0	0	21.3546	21.2904	21.4668	0	0	0	0	0	0	0	0	0	0	0	0	0	0	0	0	0	0	0	20.5409	0	20.8307	0	0	0	0	0	0	0	0	21.3233	0	0	0
sp|Q99L27|GMPR2_MOUSE GMP reductase 2 OS=Mus musculus OX=10090 GN=Gmpr2 PE=1 SV=2;tr|A0A2I3BQX8|A0A2I3BQX8_MOUSE GMP reductase 2 (Fragment) OS=Mus musculus OX=10090 GN=Gmpr2 PE=1 SV=1	0	0	0	0	19.795	0	0	0	0	0	0	0	0	19.5063	0	0	0	0	0	0	0	0	0	0	0	0	0	0	0	0	0	0	0	0	0	0	0	0	0	0	0	0	0	0	0	0	0	0	0
sp|Q99LB6|MAT2B_MOUSE Methionine adenosyltransferase 2 subunit beta OS=Mus musculus OX=10090 GN=Mat2b PE=1 SV=1	0	0	0	0	20.3122	0	0	0	0	0	0	0	0	20.8289	0	0	0	0	0	0	0	0	0	0	20.0834	0	0	0	0	0	0	0	0	0	0	20.4151	20.4012	0	0	0	0	0	0	0	0	0	0	0	0
sp|Q99LC5|ETFA_MOUSE Electron transfer flavoprotein subunit alpha, mitochondrial OS=Mus musculus OX=10090 GN=Etfa PE=1 SV=2	0	0	0	0	0	0	0	0	0	0	0	0	0	0	0	0	0	0	0	0	0	0	0	0	0	0	0	0	0	0	0	0	0	0	0	0	0	0	0	0	0	0	0	0	0	18.5778	0	0	0
sp|Q99LD4|CSN1_MOUSE COP9 signalosome complex subunit 1 OS=Mus musculus OX=10090 GN=Gps1 PE=1 SV=1;tr|Q3MIA8|Q3MIA8_MOUSE COP9 signalosome complex subunit 1 OS=Mus musculus OX=10090 GN=Gps1 PE=1 SV=1;tr|B1ATU4|B1ATU4_MOUSE COP9 signalosome complex subunit	23.5148	23.746	23.7636	0	0	0	0	0	0	0	23.4189	23.4979	0	0	0	0	0	0	0	0	0	0	0	0	0	0	0	0	0	0	0	0	0	0	0	0	0	0	0	0	0	0	22.716	0	0	0	0	0	0
sp|Q99LP6|GRPE1_MOUSE GrpE protein homolog 1, mitochondrial OS=Mus musculus OX=10090 GN=Grpel1 PE=1 SV=1	0	0	0	0	0	0	0	0	0	0	0	0	0	0	0	0	0	0	0	0	0	0	0	0	0	0	0	0	0	0	0	0	0	0	0	0	19.5977	0	0	0	0	0	0	0	0	19.7937	0	0	0
sp|Q99LX0|PARK7_MOUSE Protein/nucleic acid deglycase DJ-1 OS=Mus musculus OX=10090 GN=Park7 PE=1 SV=1;tr|A2A813|A2A813_MOUSE Protein/nucleic acid deglycase DJ-1 OS=Mus musculus OX=10090 GN=Park7 PE=1 SV=1;tr|A2A815|A2A815_MOUSE Protein/nucleic acid deglyca	0	0	0	0	21.2569	21.1938	0	0	0	0	0	0	21.5228	21.8941	0	0	0	0	0	0	0	0	21.7284	0	21.5424	0	0	0	0	0	0	0	0	0	21.6661	21.5937	21.7477	0	0	0	0	0	0	0	0	21.7481	0	0	0
sp|Q99M71|EPDR1_MOUSE Mammalian ependymin-related protein 1 OS=Mus musculus OX=10090 GN=Epdr1 PE=1 SV=1;tr|A0A1Y7VKS9|A0A1Y7VKS9_MOUSE Mammalian ependymin-related protein 1 OS=Mus musculus OX=10090 GN=Epdr1 PE=1 SV=1	0	0	0	0	20.9748	21.5451	0	0	0	0	0	0	0	21.1505	22.2427	0	0	0	0	0	0	0	21.3172	0	21.261	0	0	0	0	0	0	0	0	0	20.9413	21.5974	21.7287	0	0	0	0	0	0	0	20.9762	21.9409	0	0	0
sp|Q99MN1|SYK_MOUSE Lysine--tRNA ligase OS=Mus musculus OX=10090 GN=Kars1 PE=1 SV=1;tr|Q8R2P8|Q8R2P8_MOUSE Lysine--tRNA ligase OS=Mus musculus OX=10090 GN=Kars PE=1 SV=1	0	0	0	0	0	0	0	0	0	0	0	0	21.3796	21.2048	0	0	0	0	0	0	0	0	0	0	0	0	0	0	0	0	0	0	0	0	21.6718	0	0	0	0	0	0	0	0	0	0	0	0	0	0
sp|Q99P72|RTN4_MOUSE Reticulon-4 OS=Mus musculus OX=10090 GN=Rtn4 PE=1 SV=2	0	0	0	0	0	0	0	0	0	0	0	0	0	0	0	0	0	0	0	0	0	0	0	0	0	0	0	0	0	0	0	0	0	0	0	0	0	0	0	0	0	0	19.3904	0	0	0	0	0	0
sp|Q99PT1|GDIR1_MOUSE Rho GDP-dissociation inhibitor 1 OS=Mus musculus OX=10090 GN=Arhgdia PE=1 SV=3	0	0	0	0	20.5476	0	0	0	0	0	0	0	0	0	0	0	0	0	0	0	0	0	0	0	0	0	0	0	0	0	0	0	0	0	0	0	0	0	0	0	0	0	0	0	0	0	0	0	0
sp|Q9CPY7|AMPL_MOUSE Cytosol aminopeptidase OS=Mus musculus OX=10090 GN=Lap3 PE=1 SV=3	0	0	21.9789	23.7956	23.8467	22.0011	0	0	0	0	20.5475	22.0026	23.9425	23.0524	0	0	0	0	0	0	0	0	23.7634	0	20.5442	0	0	0	0	0	0	0	24	21.7191	23.6704	22.6378	20.6927	0	0	0	0	0	20.7878	22.6702	21.8811	21.2199	0	0	0
sp|Q9CQI3|GMFB_MOUSE Glia maturation factor beta OS=Mus musculus OX=10090 GN=Gmfb PE=1 SV=3;tr|A0A2I3BPS1|A0A2I3BPS1_MOUSE Glia maturation factor beta (Fragment) OS=Mus musculus OX=10090 GN=Gmfb PE=1 SV=1;tr|A0A2I3BR94|A0A2I3BR94_MOUSE Glia maturation fact	0	0	0	0	0	0	0	0	0	0	0	0	0	0	0	0	0	0	0	0	0	0	0	0	20.4949	0	0	0	0	0	0	0	0	0	0	21.2574	21.1977	0	0	0	0	0	0	0	0	20.8707	0	0	0
sp|Q9CQV8|1433B_MOUSE 14-3-3 protein beta/alpha OS=Mus musculus OX=10090 GN=Ywhab PE=1 SV=3;tr|A2A5N1|A2A5N1_MOUSE 14-3-3 protein beta/alpha (Fragment) OS=Mus musculus OX=10090 GN=Ywhab PE=1 SV=1	0	0	0	0	22.7301	23.296	0	0	0	0	0	21.6747	22.2172	22.8927	23.8673	24.0386	0	0	0	0	0	0	22.5379	0	24.4831	0	0	0	0	0	0	0	21.2041	22.2399	22.3649	23.1071	24.2238	0	0	0	0	0	21.9908	0	23.022	24.2617	0	0	0
sp|Q9CR00|PSMD9_MOUSE 26S proteasome non-ATPase regulatory subunit 9 OS=Mus musculus OX=10090 GN=Psmd9 PE=1 SV=1;tr|A0A0G2JGN6|A0A0G2JGN6_MOUSE 26S proteasome non-ATPase regulatory subunit 9 (Fragment) OS=Mus musculus OX=10090 GN=Psmd9 PE=1 SV=1	0	0	0	0	0	0	0	0	0	0	0	0	0	0	18.7616	0	0	0	0	0	0	0	0	0	0	0	0	0	0	0	0	0	0	0	0	0	0	0	0	0	0	0	0	0	0	0	0	0	0
sp|Q9CR26|VTA1_MOUSE Vacuolar protein sorting-associated protein VTA1 homolog OS=Mus musculus OX=10090 GN=Vta1 PE=1 SV=1;tr|F8WJC2|F8WJC2_MOUSE Vacuolar protein sorting-associated protein VTA1 homolog OS=Mus musculus OX=10090 GN=Vta1 PE=1 SV=1;tr|F6W5Q8|F6	0	0	0	0	0	0	0	0	0	0	0	0	21.2948	0	0	0	0	0	0	0	0	0	21.4755	0	0	0	0	0	0	0	0	0	0	0	21.2806	0	0	0	0	0	0	0	0	0	0	0	0	0	0
sp|Q9CR51|VATG1_MOUSE V-type proton ATPase subunit G 1 OS=Mus musculus OX=10090 GN=Atp6v1g1 PE=1 SV=3	0	0	21.0391	0	0	0	0	0	0	0	0	0	0	0	0	0	0	0	0	0	0	0	0	0	0	0	0	0	0	0	0	0	0	0	0	0	0	0	0	0	0	0	0	0	0	0	0	0	0
sp|Q9CR95|NECP1_MOUSE Adaptin ear-binding coat-associated protein 1 OS=Mus musculus OX=10090 GN=Necap1 PE=1 SV=2	0	0	0	0	0	0	0	0	0	0	0	0	0	0	0	0	0	0	0	0	0	0	0	0	19.59	0	0	0	0	0	0	0	0	0	0	0	0	0	0	0	0	0	0	0	0	0	0	0	0
sp|Q9CRC9|GNPI2_MOUSE Glucosamine-6-phosphate isomerase 2 OS=Mus musculus OX=10090 GN=Gnpda2 PE=1 SV=1;tr|D3YWR1|D3YWR1_MOUSE Glucosamine-6-phosphate isomerase OS=Mus musculus OX=10090 GN=Gnpda2 PE=1 SV=1	0	0	0	0	0	0	0	0	0	0	0	0	0	0	0	0	0	0	0	0	0	0	0	0	0	0	0	0	0	0	0	0	0	0	19.8816	0	0	0	0	0	0	0	0	0	0	0	0	0	0
sp|Q9CT10|RANB3_MOUSE Ran-binding protein 3 OS=Mus musculus OX=10090 GN=Ranbp3 PE=1 SV=2;tr|A0A3B2WCL5|A0A3B2WCL5_MOUSE RAN binding protein 3, isoform CRA_i OS=Mus musculus OX=10090 GN=Ranbp3 PE=1 SV=1	0	0	19.9873	0	0	0	0	0	0	0	20.1732	20.6991	0	0	0	0	0	0	0	0	0	0	20.2228	0	0	0	0	0	0	0	0	0	0	0	0	0	0	0	0	0	0	0	20.368	0	0	0	0	0	0
sp|Q9CUX1|P52K_MOUSE 52 kDa repressor of the inhibitor of the protein kinase OS=Mus musculus OX=10090 GN=Thap12 PE=2 SV=2	0	0	0	0	0	0	0	0	0	0	0	0	0	0	0	0	0	0	0	0	0	0	0	0	0	0	0	0	0	0	0	0	0	0	0	0	0	0	0	0	0	0	0	0	0	16.3021	0	0	0
sp|Q9CVB6|ARPC2_MOUSE Actin-related protein 2/3 complex subunit 2 OS=Mus musculus OX=10090 GN=Arpc2 PE=1 SV=3;tr|D3YXG6|D3YXG6_MOUSE Arp2/3 complex 34 kDa subunit OS=Mus musculus OX=10090 GN=Arpc2 PE=1 SV=1	0	0	22.3296	23.9598	23.4758	22.3202	0	0	0	0	20.5375	21.7526	24.0388	23.6438	0	0	0	0	0	0	0	0	23.3688	0	22.2036	0	0	0	0	0	0	0	23.3006	23.2548	23.9703	23.1878	22.1589	0	0	0	0	0	0	23.294	22.8104	22.1741	0	0	0
sp|Q9CWF2|TBB2B_MOUSE Tubulin beta-2B chain OS=Mus musculus OX=10090 GN=Tubb2b PE=1 SV=1	0	0	0	0	0	0	0	0	0	0	0	0	0	0	0	0	0	0	0	0	0	0	0	0	0	0	0	0	0	0	0	0	0	0	0	0	0	0	0	0	0	0	0	0	0	0	0	0	0
sp|Q9CWJ9|PUR9_MOUSE Bifunctional purine biosynthesis protein PURH OS=Mus musculus OX=10090 GN=Atic PE=1 SV=2	0	0	0	0	24.1933	23.9587	0	0	0	0	0	0	0	23.9577	24.1214	0	0	0	0	0	0	0	20.4103	0	23.4345	0	0	0	0	0	0	0	0	0	20.0585	23.0301	23.6098	0	0	0	0	0	0	0	21.8591	23.4457	0	0	0
sp|Q9CWK8|SNX2_MOUSE Sorting nexin-2 OS=Mus musculus OX=10090 GN=Snx2 PE=1 SV=2	0	0	20.6726	0	0	0	0	0	0	0	0	20.9314	0	0	0	0	0	0	0	0	0	0	0	0	0	0	0	0	0	0	0	0	0	0	0	0	0	0	0	0	0	0	21.0563	0	0	0	0	0	0
sp|Q9CWS0|DDAH1_MOUSE N(G),N(G)-dimethylarginine dimethylaminohydrolase 1 OS=Mus musculus OX=10090 GN=Ddah1 PE=1 SV=3	0	0	0	0	0	0	0	0	0	0	0	0	0	0	0	0	0	0	0	0	0	0	19.2507	0	0	0	0	0	0	0	0	0	0	0	0	0	0	0	0	0	0	0	0	0	0	0	0	0	0
sp|Q9CX34|SGT1_MOUSE Protein SGT1 homolog OS=Mus musculus OX=10090 GN=Sugt1 PE=1 SV=3	0	0	0	0	0	0	0	0	0	0	0	0	0	0	0	0	0	0	0	0	0	0	0	0	0	0	0	0	0	0	0	0	0	19.8723	0	0	0	0	0	0	0	0	0	0	0	0	0	0	0
sp|Q9CYT6|CAP2_MOUSE Adenylyl cyclase-associated protein 2 OS=Mus musculus OX=10090 GN=Cap2 PE=1 SV=1;tr|A0A286YCS6|A0A286YCS6_MOUSE Adenylyl cyclase-associated protein OS=Mus musculus OX=10090 GN=Cap2 PE=1 SV=1;tr|D3YTR7|D3YTR7_MOUSE Adenylyl cyclase-asso	24.5502	24.7197	24.4145	0	0	0	0	0	0	23.853	24.3255	24.1328	0	0	0	0	0	0	0	23.78	23.9162	0	0	0	0	0	0	0	0	23.6065	0	0	0	0	0	0	0	0	0	0	0	23.9257	23.5225	0	0	0	0	0	0
sp|Q9CZ04|CSN7A_MOUSE COP9 signalosome complex subunit 7a OS=Mus musculus OX=10090 GN=Cops7a PE=1 SV=2;tr|D3YVI6|D3YVI6_MOUSE COP9 signalosome complex subunit 7a (Fragment) OS=Mus musculus OX=10090 GN=Cops7a PE=1 SV=1;tr|D3Z440|D3Z440_MOUSE COP9 signalosom	0	22.5927	22.3503	0	0	0	0	0	0	0	22.7065	22.5897	0	0	0	0	0	0	0	0	0	0	0	0	0	0	0	0	0	0	0	0	0	0	0	0	0	0	0	0	0	0	21.9067	0	0	0	0	0	0
sp|Q9CZ30|OLA1_MOUSE Obg-like ATPase 1 OS=Mus musculus OX=10090 GN=Ola1 PE=1 SV=1;tr|B1AYJ9|B1AYJ9_MOUSE Obg-like ATPase 1 OS=Mus musculus OX=10090 GN=Ola1 PE=1 SV=1	0	0	0	0	0	0	0	0	0	0	0	0	0	19.6664	0	0	0	0	0	0	0	0	0	0	0	0	0	0	0	0	0	0	0	0	0	0	0	0	0	0	0	0	0	0	0	0	0	0	0
sp|Q9CZ44|NSF1C_MOUSE NSFL1 cofactor p47 OS=Mus musculus OX=10090 GN=Nsfl1c PE=1 SV=1;tr|A2AT02|A2AT02_MOUSE NSFL1 cofactor p47 OS=Mus musculus OX=10090 GN=Nsfl1c PE=1 SV=1	0	0	0	0	22.6071	22.922	0	0	0	0	0	0	0	22.4183	23.4206	23.0743	0	0	0	0	0	0	0	0	23.5217	0	0	0	0	0	0	0	0	0	0	22.0393	22.96	0	0	0	0	0	0	0	0	22.9406	0	0	0
sp|Q9CZD3|GARS_MOUSE Glycine--tRNA ligase OS=Mus musculus OX=10090 GN=Gars PE=1 SV=1	0	0	0	0	20.711	20.698	0	0	0	0	0	0	20.6722	20.6888	0	0	0	0	0	0	0	0	20.6601	0	20.0513	0	0	0	0	0	0	0	0	0	20.6174	0	20.4544	0	0	0	0	0	0	0	0	0	0	0	0
sp|Q9CZU6|CISY_MOUSE Citrate synthase, mitochondrial OS=Mus musculus OX=10090 GN=Cs PE=1 SV=1	0	0	0	0	21.5058	24.1286	0	0	0	0	0	0	0	19.8424	23.1186	24.1698	0	0	0	0	0	0	0	0	24.187	0	0	0	0	0	0	0	0	0	0	20.4023	24.0449	0	0	0	0	0	0	0	21.3191	24.8331	0	0	0
sp|Q9CZY3|UB2V1_MOUSE Ubiquitin-conjugating enzyme E2 variant 1 OS=Mus musculus OX=10090 GN=Ube2v1 PE=1 SV=1;tr|B2KF55|B2KF55_MOUSE Ubiquitin-conjugating enzyme E2 variant 2 OS=Mus musculus OX=10090 GN=Ube2v2 PE=1 SV=1;tr|A6X925|A6X925_MOUSE Ubiquitin-conj	0	0	0	0	0	0	0	0	0	0	0	0	0	0	0	0	0	0	0	0	0	0	0	0	0	0	0	0	0	0	0	0	0	0	0	0	0	0	0	0	0	0	0	0	0	0	0	0	0
sp|Q9D051|ODPB_MOUSE Pyruvate dehydrogenase E1 component subunit beta, mitochondrial OS=Mus musculus OX=10090 GN=Pdhb PE=1 SV=1	0	0	0	0	21.0362	21.3673	0	0	0	0	0	0	0	21.2548	0	0	0	0	0	0	0	0	0	0	21.1873	0	0	0	0	0	0	0	0	0	0	21.1404	21.353	0	0	0	0	0	0	0	21.77	21.5352	0	0	0
sp|Q9D0K2|SCOT1_MOUSE Succinyl-CoA:3-ketoacid coenzyme A transferase 1, mitochondrial OS=Mus musculus OX=10090 GN=Oxct1 PE=1 SV=1;tr|Q3UJQ9|Q3UJQ9_MOUSE Succinyl-CoA:3-ketoacid-coenzyme A transferase OS=Mus musculus OX=10090 GN=Oxct1 PE=1 SV=1	0	0	0	0	23.7631	24.6901	0	0	0	0	0	0	0	23.1157	24.2038	24.6475	0	0	0	0	0	0	0	22.1817	24.8659	0	0	0	0	0	0	0	0	0	0	23.7752	25.0603	0	0	0	0	0	0	0	23.7373	25.5403	0	0	0
sp|Q9D0R2|SYTC_MOUSE Threonine--tRNA ligase 1, cytoplasmic OS=Mus musculus OX=10090 GN=Tars1 PE=1 SV=2	0	0	0	0	0	0	0	0	0	0	0	0	19.9219	0	0	0	0	0	0	0	0	0	0	0	0	0	0	0	0	0	0	0	0	0	0	0	0	0	0	0	0	0	0	0	0	0	0	0	0
sp|Q9D154|ILEUA_MOUSE Leukocyte elastase inhibitor A OS=Mus musculus OX=10090 GN=Serpinb1a PE=1 SV=1;tr|Z4YK03|Z4YK03_MOUSE Leukocyte elastase inhibitor A (Fragment) OS=Mus musculus OX=10090 GN=Serpinb1a PE=1 SV=2	0	0	0	0	0	0	0	0	0	0	0	0	0	0	0	0	0	0	0	0	0	0	18.4677	0	0	0	0	0	0	0	0	0	0	0	0	0	0	0	0	0	0	0	0	0	0	0	0	0	0
sp|Q9D1A2|CNDP2_MOUSE Cytosolic non-specific dipeptidase OS=Mus musculus OX=10090 GN=Cndp2 PE=1 SV=1	0	0	0	0	23.2659	23.2939	0	0	0	0	0	0	20.7657	22.5507	23.5507	22.2258	0	0	0	0	0	0	22.314	21.3995	23.6706	0	0	0	0	0	0	0	20.5798	0	0	22.4746	23.2506	0	0	0	0	0	0	0	22.5718	23.2541	0	0	0
sp|Q9D1H8|RM53_MOUSE 39S ribosomal protein L53, mitochondrial OS=Mus musculus OX=10090 GN=Mrpl53 PE=1 SV=1	0	0	0	0	0	0	0	0	0	0	0	0	0	0	0	0	0	0	0	0	0	0	0	0	0	0	0	0	0	0	0	0	0	0	0	0	0	0	0	0	0	0	19.2027	0	0	0	0	0	0
sp|Q9D1K2|VATF_MOUSE V-type proton ATPase subunit F OS=Mus musculus OX=10090 GN=Atp6v1f PE=1 SV=2;tr|A0A0N4SVE1|A0A0N4SVE1_MOUSE V-type proton ATPase subunit F OS=Mus musculus OX=10090 GN=Atp6v1f PE=1 SV=1;tr|F7B2B4|F7B2B4_MOUSE V-type proton ATPase subuni	21.6726	23.0284	23.2959	0	0	0	0	0	0	0	23.3423	23.7323	0	0	0	0	0	0	0	22.7338	23.2305	0	0	0	0	0	0	0	0	22.4899	0	0	0	0	0	0	0	0	0	0	0	0	0	0	0	0	0	0	0
sp|Q9D2V7|CORO7_MOUSE Coronin-7 OS=Mus musculus OX=10090 GN=Coro7 PE=1 SV=2	0	0	0	0	21.0759	0	0	0	0	0	0	0	21.0022	21.0379	21.1718	0	0	0	0	0	0	0	21.0009	0	0	0	0	0	0	0	0	0	0	0	20.9461	20.5156	20.7961	0	0	0	0	0	0	0	21.4958	0	0	0	0
sp|Q9D394|RUFY3_MOUSE Protein RUFY3 OS=Mus musculus OX=10090 GN=Rufy3 PE=1 SV=1;tr|A0A0G2JFT8|A0A0G2JFT8_MOUSE Protein RUFY3 OS=Mus musculus OX=10090 GN=Rufy3 PE=1 SV=1	0	22.5994	23.7149	0	0	0	0	0	0	0	22.7828	23.9895	21.1945	20.99	0	0	0	0	0	0	22.2323	0	21.929	0	0	0	0	0	0	0	0	0	22.7079	21.9201	22.3572	0	0	0	0	0	0	0	22.7072	0	0	0	0	0	0
sp|Q9D6F9|TBB4A_MOUSE Tubulin beta-4A chain OS=Mus musculus OX=10090 GN=Tubb4a PE=1 SV=3	0	0	21.4102	21.3785	21.7796	21.5899	0	0	0	0	21.9904	22.1667	22.1514	22.4915	22.5727	21.7191	0	0	0	0	0	0	22.0082	0	22.1103	0	0	0	0	0	0	0	22.0197	0	22.2863	22.1399	22.1244	0	0	0	0	0	22.3024	0	21.9174	21.95	0	0	0
sp|Q9D6R2|IDH3A_MOUSE Isocitrate dehydrogenase [NAD] subunit alpha, mitochondrial OS=Mus musculus OX=10090 GN=Idh3a PE=1 SV=1;tr|A0A1L1STE6|A0A1L1STE6_MOUSE Isocitrate dehydrogenase [NAD] subunit, mitochondrial OS=Mus musculus OX=10090 GN=Idh3a PE=1 SV=1	0	0	0	0	21.7231	21.8159	0	0	0	0	21.4072	21.1549	21.8072	22.0942	22.6314	0	0	0	0	21.6709	21.6619	0	23.5062	0	23.1418	0	0	0	0	0	0	0	22.2397	22.4383	23.2717	23.3992	23.3056	0	0	0	0	0	23.1703	22.7199	22.9516	22.8787	0	0	0
sp|Q9D7G0|PRPS1_MOUSE Ribose-phosphate pyrophosphokinase 1 OS=Mus musculus OX=10090 GN=Prps1 PE=1 SV=4;tr|G3UXL2|G3UXL2_MOUSE Phosphoribosyl pyrophosphate synthetase 1-like 3 OS=Mus musculus OX=10090 GN=Prps1l3 PE=3 SV=1;sp|Q9CS42|PRPS2_MOUSE Ribose-phosph	0	0	0	0	0	0	0	0	0	0	0	0	0	17.9469	0	0	0	0	0	0	0	0	0	0	0	0	0	0	0	0	0	0	0	0	0	0	0	0	0	0	0	0	0	0	0	0	0	0	0
sp|Q9D819|IPYR_MOUSE Inorganic pyrophosphatase OS=Mus musculus OX=10090 GN=Ppa1 PE=1 SV=1	0	0	0	0	0	0	0	0	0	0	0	0	0	0	0	0	0	0	0	0	0	0	0	0	0	0	0	0	0	0	0	0	0	0	0	0	0	0	0	0	0	0	0	0	0	0	0	0	0
sp|Q9D898|ARP5L_MOUSE Actin-related protein 2/3 complex subunit 5-like protein OS=Mus musculus OX=10090 GN=Arpc5l PE=1 SV=1	0	0	0	0	0	0	0	0	0	0	0	0	0	0	0	0	0	0	0	0	0	0	0	0	0	0	0	0	0	0	0	0	0	0	21.0429	0	0	0	0	0	0	0	0	0	0	0	0	0	0
sp|Q9D8C3|ALG13_MOUSE Putative bifunctional UDP-N-acetylglucosamine transferase and deubiquitinase ALG13 OS=Mus musculus OX=10090 GN=Alg13 PE=1 SV=2	0	0	0	0	0	0	0	0	0	0	0	0	0	0	0	0	0	0	0	0	0	0	0	26.9147	0	0	0	0	0	0	0	0	0	0	0	0	0	0	0	0	0	0	0	0	0	0	0	0	0
sp|Q9D8N0|EF1G_MOUSE Elongation factor 1-gamma OS=Mus musculus OX=10090 GN=Eef1g PE=1 SV=3	22.0326	22.598	22.9898	0	21.7344	0	0	0	0	0	22.8097	22.8756	22.3725	22.208	0	0	0	0	0	0	0	0	22.2226	0	0	0	0	0	0	0	0	0	0	22.2574	22.6532	22.1471	21.4028	0	0	0	0	0	22.1778	0	0	21.2304	0	0	0
sp|Q9D8W5|PSD12_MOUSE 26S proteasome non-ATPase regulatory subunit 12 OS=Mus musculus OX=10090 GN=Psmd12 PE=1 SV=4;tr|Q3TRH2|Q3TRH2_MOUSE 26S proteasome non-ATPase regulatory subunit 12 OS=Mus musculus OX=10090 GN=Psmd12 PE=1 SV=1;tr|B1AT36|B1AT36_MOUSE 26	0	0	18.0579	0	0	0	0	0	0	0	0	0	0	0	0	0	0	0	0	0	0	0	0	0	0	0	0	0	0	0	0	0	0	0	0	0	0	0	0	0	0	0	0	0	0	0	0	0	0
sp|Q9DAR7|DCPS_MOUSE m7GpppX diphosphatase OS=Mus musculus OX=10090 GN=Dcps PE=1 SV=1;tr|Q3TBW9|Q3TBW9_MOUSE m7GpppX diphosphatase OS=Mus musculus OX=10090 GN=Dcps PE=1 SV=1	0	0	0	0	22.0764	22.31	0	0	0	0	0	0	20.9106	21.9089	22.0005	0	0	0	0	0	0	0	0	0	22.0411	0	0	0	0	0	0	0	0	0	0	21.7455	22.3294	0	0	0	0	0	0	0	0	22.4077	0	0	0
sp|Q9DB05|SNAA_MOUSE Alpha-soluble NSF attachment protein OS=Mus musculus OX=10090 GN=Napa PE=1 SV=1;sp|P28663|SNAB_MOUSE Beta-soluble NSF attachment protein OS=Mus musculus OX=10090 GN=Napb PE=1 SV=2	0	0	0	0	0	0	0	0	0	0	0	0	0	0	0	0	0	0	0	0	0	0	18.3089	0	0	0	0	0	0	0	0	0	0	0	0	0	0	0	0	0	0	0	0	0	0	0	0	0	0
sp|Q9DBF1|AL7A1_MOUSE Alpha-aminoadipic semialdehyde dehydrogenase OS=Mus musculus OX=10090 GN=Aldh7a1 PE=1 SV=4;tr|G3UYR8|G3UYR8_MOUSE Alpha-aminoadipic semialdehyde dehydrogenase OS=Mus musculus OX=10090 GN=Aldh7a1 PE=1 SV=1	0	0	0	0	21.8626	22.4514	0	0	0	0	0	0	21.6864	21.9699	22.3072	0	0	0	0	0	0	0	21.793	0	22.5091	0	0	0	0	0	0	0	0	0	21.7072	22.0614	22.3055	0	0	0	0	0	0	0	0	21.9444	0	0	0
sp|Q9DBG3|AP2B1_MOUSE AP-2 complex subunit beta OS=Mus musculus OX=10090 GN=Ap2b1 PE=1 SV=1;tr|H3BIY9|H3BIY9_MOUSE AP complex subunit beta OS=Mus musculus OX=10090 GN=Ap2b1 PE=1 SV=1;tr|H3BKM0|H3BKM0_MOUSE AP complex subunit beta OS=Mus musculus OX=10090 G	0	0	0	0	0	0	0	0	0	0	0	19.7908	0	0	0	0	0	0	0	0	0	0	0	0	0	0	0	0	0	0	0	0	0	0	0	0	0	0	0	0	0	0	0	0	0	0	0	0	0
sp|Q9DBJ1|PGAM1_MOUSE Phosphoglycerate mutase 1 OS=Mus musculus OX=10090 GN=Pgam1 PE=1 SV=3	0	0	0	0	21.2629	24.4841	0	0	0	0	0	0	0	20.5847	23.8973	25.4579	0	0	0	0	0	0	0	0	24.2762	0	0	0	0	0	0	0	0	0	0	0	24.0535	0	0	0	0	0	0	0	0	24.2232	0	0	0
sp|Q9DCC4|P5CR3_MOUSE Pyrroline-5-carboxylate reductase 3 OS=Mus musculus OX=10090 GN=Pycr3 PE=1 SV=2	0	0	0	0	0	0	0	0	0	0	0	0	0	0	0	0	0	0	0	0	0	0	0	0	0	0	0	0	0	0	0	0	0	0	0	0	0	0	0	0	0	0	0	0	0	0	0	0	0
sp|Q9DCD0|6PGD_MOUSE 6-phosphogluconate dehydrogenase, decarboxylating OS=Mus musculus OX=10090 GN=Pgd PE=1 SV=3	0	0	0	0	21.19	22.3778	0	0	0	0	0	0	0	20.7336	0	0	0	0	0	0	0	0	0	0	21.9144	0	0	0	0	0	0	0	0	0	0	0	21.9521	0	0	0	0	0	0	0	0	21.6009	0	0	0
sp|Q9DCL9|PUR6_MOUSE Multifunctional protein ADE2 OS=Mus musculus OX=10090 GN=Paics PE=1 SV=4;tr|D3Z6P1|D3Z6P1_MOUSE Multifunctional protein ADE2 (Fragment) OS=Mus musculus OX=10090 GN=Paics PE=1 SV=1;tr|D6RCU8|D6RCU8_MOUSE Multifunctional protein ADE2 OS=	0	0	19.3337	0	18.8672	0	0	0	0	0	0	0	0	19.1711	0	0	0	0	0	0	0	0	0	0	0	0	0	0	0	0	0	0	0	0	0	0	0	0	0	0	0	0	0	0	0	0	0	0	0
sp|Q9DCT8|CRIP2_MOUSE Cysteine-rich protein 2 OS=Mus musculus OX=10090 GN=Crip2 PE=1 SV=1;tr|A0A0G2JF37|A0A0G2JF37_MOUSE Cysteine-rich protein 2 OS=Mus musculus OX=10090 GN=Crip2 PE=1 SV=1	0	0	0	0	0	0	0	0	0	0	0	0	0	0	0	0	0	0	0	0	0	0	0	0	0	0	0	0	0	0	0	0	0	0	20.4109	0	0	0	0	0	0	0	0	0	0	0	0	0	0
sp|Q9DCW4|ETFB_MOUSE Electron transfer flavoprotein subunit beta OS=Mus musculus OX=10090 GN=Etfb PE=1 SV=3;tr|A0A0U1RQB4|A0A0U1RQB4_MOUSE Electron transfer flavoprotein subunit beta (Fragment) OS=Mus musculus OX=10090 GN=Etfb PE=1 SV=1;tr|A0A0U1RNK9|A0A0U	0	0	0	0	0	0	0	0	0	0	0	0	0	0	0	0	0	0	0	0	0	0	0	0	0	0	0	0	0	0	0	0	0	0	0	0	0	0	0	0	0	0	0	0	0	20.1146	0	0	0
sp|Q9DD18|DTD1_MOUSE D-aminoacyl-tRNA deacylase 1 OS=Mus musculus OX=10090 GN=Dtd1 PE=1 SV=2	0	0	0	0	0	0	0	0	0	0	0	0	0	0	0	0	0	0	0	0	0	0	0	0	19.7778	0	0	0	0	0	0	0	0	0	0	0	0	0	0	0	0	0	0	0	0	0	0	0	0
sp|Q9EPN1|NBEA_MOUSE Neurobeachin OS=Mus musculus OX=10090 GN=Nbea PE=1 SV=1	21.3586	0	0	0	0	0	0	0	0	0	21.5105	0	0	0	0	0	0	0	0	0	0	0	0	0	0	0	0	0	0	0	0	0	0	0	0	0	0	0	0	0	0	0	0	0	0	0	0	0	0
sp|Q9EQ20|MMSA_MOUSE Methylmalonate-semialdehyde dehydrogenase [acylating], mitochondrial OS=Mus musculus OX=10090 GN=Aldh6a1 PE=1 SV=1	0	0	0	0	0	20.5339	0	0	0	0	0	0	20.4706	0	0	0	0	0	0	0	0	0	20.7808	0	20.8101	0	0	0	0	0	0	0	0	0	0	0	0	0	0	0	0	0	0	0	0	0	0	0	0
sp|Q9EQ80|NIF3L_MOUSE NIF3-like protein 1 OS=Mus musculus OX=10090 GN=Nif3l1 PE=1 SV=4;tr|D3Z0G0|D3Z0G0_MOUSE NIF3-like protein 1 OS=Mus musculus OX=10090 GN=Nif3l1 PE=1 SV=1	0	0	0	21.1734	0	0	0	0	0	0	0	0	0	0	0	0	0	0	0	0	0	0	21.704	0	0	0	0	0	0	0	0	0	20.7748	0	0	0	0	0	0	0	0	0	0	0	0	0	0	0	0
sp|Q9EQF6|DPYL5_MOUSE Dihydropyrimidinase-related protein 5 OS=Mus musculus OX=10090 GN=Dpysl5 PE=1 SV=1	0	22.9585	24.283	23.4816	23.1607	22.3251	0	0	0	0	23.4145	24.3229	23.9849	22.6721	21.6647	0	0	0	0	22.4183	23.3629	0	23.9824	0	21.6303	0	0	0	0	23.6908	0	0	25.5336	24.449	24.2837	23.2288	22.5177	0	0	0	0	0	24.3498	23.5899	23.1683	22.2979	0	0	0
sp|Q9EQH3|VPS35_MOUSE Vacuolar protein sorting-associated protein 35 OS=Mus musculus OX=10090 GN=Vps35 PE=1 SV=1	0	0	20.9648	0	0	0	0	0	0	0	20.8572	21.1921	0	0	0	0	0	0	0	0	0	0	0	0	0	0	0	0	0	0	0	0	0	0	0	0	0	0	0	0	0	0	21.142	0	0	0	0	0	0
sp|Q9EQQ9|OGA_MOUSE Protein O-GlcNAcase OS=Mus musculus OX=10090 GN=Oga PE=1 SV=2	20.9568	22.0829	22.8392	0	0	0	0	0	0	0	22.2324	22.3224	0	0	0	0	0	0	0	0	0	0	0	0	0	0	0	0	0	0	0	0	0	0	0	0	0	0	0	0	0	0	22.285	0	0	0	0	0	0
sp|Q9ERD7|TBB3_MOUSE Tubulin beta-3 chain OS=Mus musculus OX=10090 GN=Tubb3 PE=1 SV=1	0	0	20.9706	0	21.201	21.1002	0	0	0	0	21.9082	22.2248	21.9352	22.039	21.5919	0	0	0	0	0	0	0	21.7586	0	21.2048	0	0	0	0	0	0	0	21.8636	0	22.0668	21.6522	21.6358	0	0	0	0	0	22.0219	0	0	21.0856	0	0	0
sp|Q9ESJ4|SPN90_MOUSE NCK-interacting protein with SH3 domain OS=Mus musculus OX=10090 GN=Nckipsd PE=1 SV=2	0	0	0	0	0	0	0	0	0	0	0	20.2115	0	0	0	0	0	0	0	0	0	0	0	0	0	0	0	0	0	0	0	0	0	0	0	0	0	0	0	0	0	0	0	0	0	0	0	0	0
sp|Q9ESN6|TRIM2_MOUSE Tripartite motif-containing protein 2 OS=Mus musculus OX=10090 GN=Trim2 PE=1 SV=1;tr|Q3UHH4|Q3UHH4_MOUSE Tripartite motif-containing protein 2 OS=Mus musculus OX=10090 GN=Trim2 PE=1 SV=1;tr|E9QKC6|E9QKC6_MOUSE Tripartite motif-contain	0	0	0	0	0	0	0	0	0	0	0	0	0	0	0	0	0	0	0	0	0	0	20.9408	0	0	0	0	0	0	0	0	0	0	0	0	0	0	0	0	0	0	0	0	0	0	0	0	0	0
sp|Q9ET22|DPP2_MOUSE Dipeptidyl peptidase 2 OS=Mus musculus OX=10090 GN=Dpp7 PE=1 SV=2	0	0	0	0	18.0036	0	0	0	0	0	0	0	0	0	0	0	0	0	0	0	0	0	0	0	0	0	0	0	0	0	0	0	0	0	0	0	0	0	0	0	0	0	0	0	0	0	0	0	0
sp|Q9JHI5|IVD_MOUSE Isovaleryl-CoA dehydrogenase, mitochondrial OS=Mus musculus OX=10090 GN=Ivd PE=1 SV=1	0	0	0	22.3721	22.6144	22.2548	0	0	0	0	0	0	22.1757	22.5652	21.8875	0	0	0	0	0	0	0	22.2432	0	21.8973	0	0	0	0	0	0	0	0	0	22.2802	22.5369	22.2501	0	0	0	0	0	0	0	23.0674	22.7159	0	0	0
sp|Q9JHK4|PGTA_MOUSE Geranylgeranyl transferase type-2 subunit alpha OS=Mus musculus OX=10090 GN=Rabggta PE=1 SV=1;tr|A0A2K6EDL0|A0A2K6EDL0_MOUSE Geranylgeranyl transferase type-2 subunit alpha OS=Mus musculus OX=10090 GN=Rabggta PE=1 SV=1	0	0	0	0	0	0	0	0	0	0	0	0	19.7236	0	0	0	0	0	0	0	0	0	0	0	0	0	0	0	0	0	0	0	0	0	19.4202	0	0	0	0	0	0	0	0	0	0	0	0	0	0
sp|Q9JHU9|INO1_MOUSE Inositol-3-phosphate synthase 1 OS=Mus musculus OX=10090 GN=Isyna1 PE=1 SV=1	0	20.3532	23.4499	22.5532	21.5528	0	0	0	0	0	0	22.9307	22.4669	20.8886	0	0	0	0	0	0	0	0	22.0058	0	0	0	0	0	0	0	0	0	24.3759	22.6782	22.6035	20.0781	0	0	0	0	0	0	22.5476	21.2169	0	0	0	0	0
sp|Q9JJV2|PROF2_MOUSE Profilin-2 OS=Mus musculus OX=10090 GN=Pfn2 PE=1 SV=3;tr|D3YWS3|D3YWS3_MOUSE Profilin OS=Mus musculus OX=10090 GN=Pfn2 PE=1 SV=1	0	0	21.541	0	21.7354	21.472	0	0	0	0	21.8906	22.1759	21.9798	0	21.5677	0	0	0	0	0	0	0	21.9111	0	21.1914	0	0	0	0	22.2044	0	0	21.9093	0	22.1267	21.7502	21.587	0	0	0	0	0	22.052	0	21.6863	21.7945	0	0	0
sp|Q9JKR6|HYOU1_MOUSE Hypoxia up-regulated protein 1 OS=Mus musculus OX=10090 GN=Hyou1 PE=1 SV=1;tr|A0A1L1SQ34|A0A1L1SQ34_MOUSE Hypoxia up-regulated protein 1 (Fragment) OS=Mus musculus OX=10090 GN=Hyou1 PE=1 SV=1;tr|E0CYZ2|E0CYZ2_MOUSE Hypoxia up-regulate	0	0	0	0	0	0	0	0	0	0	0	21.0631	0	0	0	0	0	0	0	0	0	0	0	0	0	0	0	0	0	0	0	0	0	0	0	0	0	0	0	0	0	0	21.5652	0	0	0	0	0	0
sp|Q9JLB0|MPP6_MOUSE MAGUK p55 subfamily member 6 OS=Mus musculus OX=10090 GN=Mpp6 PE=1 SV=1	0	0	0	0	0	19.7441	0	0	0	0	0	0	0	20.0203	0	0	0	0	0	0	0	0	0	0	0	0	0	0	0	0	0	0	0	0	19.8586	20.4065	20.1423	0	0	0	0	0	0	0	0	0	0	0	0
sp|Q9JLJ2|AL9A1_MOUSE 4-trimethylaminobutyraldehyde dehydrogenase OS=Mus musculus OX=10090 GN=Aldh9a1 PE=1 SV=1;tr|Q3U367|Q3U367_MOUSE 4-trimethylaminobutyraldehyde dehydrogenase OS=Mus musculus OX=10090 GN=Aldh9a1 PE=1 SV=1	0	0	0	0	0	20.0107	0	0	0	0	0	0	0	0	0	0	0	0	0	0	0	0	0	0	20.1463	0	0	0	0	0	0	0	0	0	0	0	0	0	0	0	0	0	0	0	0	0	0	0	0
sp|Q9JM76|ARPC3_MOUSE Actin-related protein 2/3 complex subunit 3 OS=Mus musculus OX=10090 GN=Arpc3 PE=1 SV=3;tr|H7BWZ3|H7BWZ3_MOUSE Actin-related protein 2/3 complex subunit 3 OS=Mus musculus OX=10090 GN=Arpc3 PE=1 SV=1;tr|A0A0G2JFK7|A0A0G2JFK7_MOUSE Acti	0	0	21.3808	23.3422	22.51	21.5957	0	0	0	0	21.3046	21.7888	23.0259	22.6111	0	0	0	0	0	0	0	0	22.8592	0	21.1309	0	0	0	0	0	0	0	22.8727	0	23.1422	22.6221	21.8603	0	0	0	0	0	21.8585	22.768	22.1484	21.6009	0	0	0
sp|Q9JMH6|TRXR1_MOUSE Thioredoxin reductase 1, cytoplasmic OS=Mus musculus OX=10090 GN=Txnrd1 PE=1 SV=3	0	0	0	21.2666	22.4281	22.9705	0	0	0	0	0	0	0	22.1866	22.4347	22.6486	0	0	0	0	0	0	21.3756	0	22.8264	0	0	0	0	0	0	0	0	0	0	21.8052	22.4044	0	0	0	0	0	0	0	21.8144	22.6891	0	0	0
sp|Q9QUM9|PSA6_MOUSE Proteasome subunit alpha type-6 OS=Mus musculus OX=10090 GN=Psma6 PE=1 SV=1;tr|E0CXB1|E0CXB1_MOUSE Proteasome endopeptidase complex OS=Mus musculus OX=10090 GN=Psma6 PE=1 SV=1	26.8813	26.5858	25.9534	0	0	0	0	0	0	26.1432	25.861	25.3019	0	0	0	0	0	0	0	25.8132	25.4952	0	0	0	0	0	0	0	0	25.6981	23.6126	0	0	0	0	0	0	0	0	0	0	25.3801	25.0069	0	0	0	0	0	0
sp|Q9QUR6|PPCE_MOUSE Prolyl endopeptidase OS=Mus musculus OX=10090 GN=Prep PE=1 SV=1	0	0	0	0	19.7206	0	0	0	0	0	0	0	0	0	0	0	0	0	0	0	0	0	0	0	0	0	0	0	0	0	0	0	0	0	0	0	0	0	0	0	0	0	0	0	0	0	0	0	0
sp|Q9QXY6|EHD3_MOUSE EH domain-containing protein 3 OS=Mus musculus OX=10090 GN=Ehd3 PE=1 SV=2	0	0	0	0	21.6422	20.6677	0	0	0	0	0	0	21.7364	22.0052	0	0	0	0	0	0	0	0	21.4361	0	0	0	0	0	0	0	0	0	0	0	21.5292	21.0734	20.782	0	0	0	0	0	0	0	0	0	0	0	0
sp|Q9QYG0|NDRG2_MOUSE Protein NDRG2 OS=Mus musculus OX=10090 GN=Ndrg2 PE=1 SV=1;tr|A0A2I3BPW0|A0A2I3BPW0_MOUSE Protein NDRG2 (Fragment) OS=Mus musculus OX=10090 GN=Ndrg2 PE=1 SV=1	0	0	0	0	21.7785	22.2343	0	0	0	0	21.217	21.6236	22.434	22.6083	21.9661	22.5555	0	0	0	0	21.7987	0	22.1738	0	22.3164	0	0	0	0	0	0	0	0	22.6651	22.3392	22.4224	22.5827	0	0	0	0	0	0	0	22.3904	22.0938	0	0	0
sp|Q9QYJ0|DNJA2_MOUSE DnaJ homolog subfamily A member 2 OS=Mus musculus OX=10090 GN=Dnaja2 PE=1 SV=1	0	0	0	0	0	0	0	0	0	0	20.7816	20.9608	0	0	0	0	0	0	0	0	0	0	0	0	0	0	0	0	0	0	0	0	0	0	0	0	0	0	0	0	0	0	0	0	0	0	0	0	0
sp|Q9QYR6|MAP1A_MOUSE Microtubule-associated protein 1A OS=Mus musculus OX=10090 GN=Map1a PE=1 SV=2;tr|A2ARP8|A2ARP8_MOUSE Microtubule-associated protein 1A OS=Mus musculus OX=10090 GN=Map1a PE=1 SV=1	21.6932	21.3817	0	0	0	0	0	0	0	0	21.2507	0	0	0	0	0	0	0	0	22.1363	21.6107	0	0	0	0	0	0	0	0	21.5776	0	0	0	0	0	0	0	0	0	0	0	0	0	0	0	0	0	0	0
sp|Q9QZ06|TOLIP_MOUSE Toll-interacting protein OS=Mus musculus OX=10090 GN=Tollip PE=1 SV=1;tr|Q8C5G6|Q8C5G6_MOUSE Toll-interacting protein OS=Mus musculus OX=10090 GN=Tollip PE=1 SV=1;tr|F7AT44|F7AT44_MOUSE Toll-interacting protein OS=Mus musculus OX=1009	0	0	0	0	20.5599	0	0	0	0	0	0	0	20.7348	20.6023	0	0	0	0	0	0	0	0	0	0	0	0	0	0	0	0	0	0	0	0	20.9712	20.7069	0	0	0	0	0	0	0	0	20.3993	0	0	0	0
sp|Q9QZM0|UBQL2_MOUSE Ubiquilin-2 OS=Mus musculus OX=10090 GN=Ubqln2 PE=1 SV=2	0	0	0	0	0	0	0	0	0	0	0	0	0	0	0	0	0	0	0	0	0	0	21.0164	0	0	0	0	0	0	0	0	0	20.9718	0	20.8496	0	0	0	0	0	0	0	20.1879	0	0	0	0	0	0
sp|Q9QZX7|SRR_MOUSE Serine racemase OS=Mus musculus OX=10090 GN=Srr PE=1 SV=1	0	0	0	0	0	0	0	0	0	0	0	0	0	0	0	0	0	0	0	0	0	0	0	0	0	0	0	0	0	0	0	0	0	0	0	0	0	0	0	0	0	0	0	0	0	0	0	0	0
sp|Q9R0D8|WDR54_MOUSE WD repeat-containing protein 54 OS=Mus musculus OX=10090 GN=Wdr54 PE=1 SV=1	0	0	0	0	0	0	0	0	0	0	0	0	0	0	0	0	0	0	0	0	0	0	0	0	0	0	0	0	0	0	0	0	0	0	0	0	0	0	0	0	0	0	0	0	0	0	0	0	0
sp|Q9R0P5|DEST_MOUSE Destrin OS=Mus musculus OX=10090 GN=Dstn PE=1 SV=3	0	0	0	0	20.5484	20.443	0	0	0	0	20.4493	0	20.8304	20.9733	0	0	0	0	0	0	0	0	20.7195	0	20.758	0	0	0	0	0	0	0	0	0	21.1115	20.935	20.966	0	0	0	0	0	20.7502	0	0	20.6574	0	0	0
sp|Q9R0P9|UCHL1_MOUSE Ubiquitin carboxyl-terminal hydrolase isozyme L1 OS=Mus musculus OX=10090 GN=Uchl1 PE=1 SV=1	0	0	0	0	0	0	0	0	0	0	0	0	0	21.1103	0	0	0	0	0	0	0	0	0	0	21.9981	0	0	0	0	0	0	0	0	0	0	0	0	0	0	0	0	0	0	0	0	0	0	0	0
sp|Q9R0Q6|ARC1A_MOUSE Actin-related protein 2/3 complex subunit 1A OS=Mus musculus OX=10090 GN=Arpc1a PE=1 SV=1;tr|A0A0G2JF52|A0A0G2JF52_MOUSE Actin related protein 2/3 complex, subunit 1A, isoform CRA_b OS=Mus musculus OX=10090 GN=Arpc1a PE=1 SV=1	20.9246	0	22.6469	24.3035	24.1944	22.9476	0	0	0	0	22.2413	22.9718	24.4124	23.7356	21.9846	0	0	0	0	0	0	0	23.9028	0	21.8374	0	0	0	0	22.1461	0	0	23.997	24.375	24.3925	23.5787	22.7554	0	0	0	0	0	22.319	23.7322	23.4553	22.4496	0	0	0
sp|Q9R0Y5|KAD1_MOUSE Adenylate kinase isoenzyme 1 OS=Mus musculus OX=10090 GN=Ak1 PE=1 SV=1;tr|Z4YN97|Z4YN97_MOUSE Adenylate kinase isoenzyme 1 (Fragment) OS=Mus musculus OX=10090 GN=Ak1 PE=1 SV=1;tr|A0A0A6YXW8|A0A0A6YXW8_MOUSE Adenylate kinase isoenzyme 1	0	0	0	0	0	0	0	0	0	0	0	0	0	0	0	0	0	0	0	0	0	0	20.5791	0	0	0	0	0	0	0	0	0	0	0	0	0	0	0	0	0	0	0	0	0	0	0	0	0	0
sp|Q9R111|GUAD_MOUSE Guanine deaminase OS=Mus musculus OX=10090 GN=Gda PE=1 SV=1;tr|A0A494B982|A0A494B982_MOUSE Guanine deaminase OS=Mus musculus OX=10090 GN=Gda PE=1 SV=1;tr|D3YU09|D3YU09_MOUSE Guanine deaminase OS=Mus musculus OX=10090 GN=Gda PE=1 SV=1	0	23.0222	23.258	23.597	24.2486	23.8665	0	0	0	0	22.9459	23.7779	23.5978	23.8163	22.9138	21.5341	0	0	0	23.2009	23.6459	0	23.4991	0	23.5635	0	0	0	0	22.8902	0	0	23.5034	23.9318	23.6796	23.2919	23.1918	0	0	0	0	0	23.6092	22.2197	23.4609	23.6191	0	0	0
sp|Q9R1P0|PSA4_MOUSE Proteasome subunit alpha type-4 OS=Mus musculus OX=10090 GN=Psma4 PE=1 SV=1;tr|E9PW69|E9PW69_MOUSE Proteasome subunit alpha type (Fragment) OS=Mus musculus OX=10090 GN=Psma4 PE=1 SV=1	26.0341	25.6857	25.3072	0	0	0	0	0	0	25.5548	24.8044	24.457	0	0	0	0	0	0	0	24.7337	24.4076	0	0	0	0	0	0	0	0	24.8254	23.5359	0	0	0	0	0	0	0	0	0	0	24.6003	23.9482	0	0	0	0	0	0
sp|Q9R1P1|PSB3_MOUSE Proteasome subunit beta type-3 OS=Mus musculus OX=10090 GN=Psmb3 PE=1 SV=1	25.799	25.6558	25.0257	0	0	0	0	0	0	22.0495	24.1478	23.7012	0	0	0	0	0	0	0	21.9654	21.4633	0	0	0	0	0	0	0	0	22.7501	0	0	0	0	0	0	0	0	0	0	0	0	21.141	0	0	0	0	0	0
sp|Q9R1P3|PSB2_MOUSE Proteasome subunit beta type-2 OS=Mus musculus OX=10090 GN=Psmb2 PE=1 SV=1	25.9663	25.4394	25.0274	0	0	0	0	0	0	24.2577	24.478	24.1099	0	0	0	0	0	0	0	22.8325	23.3975	0	0	0	0	0	0	0	0	23.7633	0	0	0	0	0	0	0	0	0	0	0	23.4656	23.1916	0	0	0	0	0	0
sp|Q9R1P4|PSA1_MOUSE Proteasome subunit alpha type-1 OS=Mus musculus OX=10090 GN=Psma1 PE=1 SV=1;tr|A0A1B0GS70|A0A1B0GS70_MOUSE Proteasome endopeptidase complex OS=Mus musculus OX=10090 GN=Psma1 PE=1 SV=1	27.0658	26.7041	26.0949	0	0	0	0	0	0	26.2538	26.0464	25.5732	0	0	0	0	0	0	0	26.0354	25.5589	0	0	0	0	0	0	0	0	26.0669	22.9552	0	0	0	0	0	0	0	0	0	0	25.747	25.2702	0	0	0	0	0	0
sp|Q9R1T2|SAE1_MOUSE SUMO-activating enzyme subunit 1 OS=Mus musculus OX=10090 GN=Sae1 PE=1 SV=1	0	0	0	22.09	22.6297	21.838	0	0	0	0	0	0	22.124	22.1894	21.7144	0	0	0	0	0	0	0	21.9997	0	21.5927	0	0	0	0	0	0	0	0	0	22.0119	22.207	21.5537	0	0	0	0	0	0	0	21.618	21.5014	0	0	0
sp|Q9R1T4|SEPT6_MOUSE Septin-6 OS=Mus musculus OX=10090 GN=Septin6 PE=1 SV=4	21.4562	0	0	0	0	0	0	0	0	0	0	0	0	0	0	0	0	0	0	0	0	0	0	0	0	0	0	0	0	0	0	0	0	0	0	0	0	0	0	0	0	0	0	0	0	0	0	0	0
sp|Q9R1X5|MRP5_MOUSE Multidrug resistance-associated protein 5 OS=Mus musculus OX=10090 GN=Abcc5 PE=1 SV=2	0	0	0	0	0	0	0	0	0	0	0	0	0	0	0	0	0	0	0	0	0	0	0	23.3729	0	0	0	0	0	0	0	0	0	0	0	0	0	0	0	0	0	0	0	0	0	0	0	0	0
sp|Q9R1Z7|PTPS_MOUSE 6-pyruvoyl tetrahydrobiopterin synthase OS=Mus musculus OX=10090 GN=Pts PE=1 SV=2;tr|A0A1L1SRN0|A0A1L1SRN0_MOUSE 6-pyruvoyl tetrahydrobiopterin synthase OS=Mus musculus OX=10090 GN=Pts PE=1 SV=1	0	0	0	0	0	0	0	0	0	0	0	0	0	0	0	0	0	0	0	0	0	0	0	0	19.7581	0	0	0	0	0	0	0	0	0	0	0	0	0	0	0	0	0	0	0	0	0	0	0	0
sp|Q9WTT4|VATG2_MOUSE V-type proton ATPase subunit G 2 OS=Mus musculus OX=10090 GN=Atp6v1g2 PE=1 SV=1;tr|B0V2H4|B0V2H4_MOUSE V-type proton ATPase subunit G OS=Mus musculus OX=10090 GN=Atp6v1g2 PE=1 SV=1;tr|G5E923|G5E923_MOUSE V-type proton ATPase subunit G	0	23.2482	23.4702	0	0	0	0	0	0	22.8321	22.5506	23.5123	22.1357	0	0	0	0	0	0	23.4238	23.1093	0	0	0	0	0	0	0	0	0	0	0	0	0	0	0	0	0	0	0	0	0	22.5943	0	0	0	0	0	0
sp|Q9WTX5|SKP1_MOUSE S-phase kinase-associated protein 1 OS=Mus musculus OX=10090 GN=Skp1 PE=1 SV=3	0	0	0	0	0	0	0	0	0	0	0	0	0	0	0	0	0	0	0	0	0	0	0	0	0	0	0	0	0	0	0	0	0	0	0	0	18.1645	0	0	0	0	0	0	0	0	0	0	0	0
sp|Q9WU28|PFD5_MOUSE Prefoldin subunit 5 OS=Mus musculus OX=10090 GN=Pfdn5 PE=1 SV=1;tr|E9PVG3|E9PVG3_MOUSE Prefoldin subunit 5 OS=Mus musculus OX=10090 GN=Pfdn5 PE=1 SV=1;tr|E9PZ62|E9PZ62_MOUSE Prefoldin subunit 5 OS=Mus musculus OX=10090 GN=Pfdn5 PE=1 SV	0	0	0	0	0	0	0	0	0	0	0	0	21.4379	0	0	0	0	0	0	0	0	0	21.0917	0	0	0	0	0	0	0	0	0	0	0	21.2738	21.1139	0	0	0	0	0	0	0	0	0	0	0	0	0
sp|Q9WU78|PDC6I_MOUSE Programmed cell death 6-interacting protein OS=Mus musculus OX=10090 GN=Pdcd6ip PE=1 SV=3	0	0	0	0	23.3185	22.5593	0	0	0	0	0	0	22.3548	23.1048	0	0	0	0	0	0	0	0	23.0047	0	21.6523	0	0	0	0	0	0	0	0	0	22.5069	22.2704	21.3731	0	0	0	0	0	0	0	0	20.4455	0	0	0
sp|Q9WUA2|SYFB_MOUSE Phenylalanine--tRNA ligase beta subunit OS=Mus musculus OX=10090 GN=Farsb PE=1 SV=2	0	0	0	0	0	0	0	0	0	0	0	0	0	19.0366	0	0	0	0	0	0	0	0	0	0	0	0	0	0	0	0	0	0	0	0	0	0	0	0	0	0	0	0	0	0	0	0	0	0	0
sp|Q9WUB3|PYGM_MOUSE Glycogen phosphorylase, muscle form OS=Mus musculus OX=10090 GN=Pygm PE=1 SV=3;tr|E9PUM3|E9PUM3_MOUSE Alpha-1,4 glucan phosphorylase OS=Mus musculus OX=10090 GN=Pygm PE=1 SV=1	0	0	0	0	22.8412	21.9872	0	0	0	0	0	21.6336	22.1611	22.1359	0	0	0	0	0	0	0	0	21.8002	0	21.5716	0	0	0	0	0	0	0	0	0	21.2158	21.4325	21.5697	0	0	0	0	0	0	0	0	21.2799	0	0	0
sp|Q9WUM3|COR1B_MOUSE Coronin-1B OS=Mus musculus OX=10090 GN=Coro1b PE=1 SV=1;tr|A0A494B9Y4|A0A494B9Y4_MOUSE Coronin (Fragment) OS=Mus musculus OX=10090 GN=Coro1b PE=1 SV=1	0	0	0	0	0	0	0	0	0	0	0	0	22.0372	0	0	0	0	0	0	0	0	0	21.9838	0	0	0	0	0	0	0	0	0	0	22.4843	21.9649	0	0	0	0	0	0	0	0	0	0	0	0	0	0
sp|Q9WUM4|COR1C_MOUSE Coronin-1C OS=Mus musculus OX=10090 GN=Coro1c PE=1 SV=2	0	0	0	0	0	0	0	0	0	0	0	0	21.3209	0	0	0	0	0	0	0	0	0	0	0	0	0	0	0	0	0	0	0	0	0	0	0	0	0	0	0	0	0	0	0	0	0	0	0	0
sp|Q9WV60|GSK3B_MOUSE Glycogen synthase kinase-3 beta OS=Mus musculus OX=10090 GN=Gsk3b PE=1 SV=2;tr|E9QAQ5|E9QAQ5_MOUSE Glycogen synthase kinase-3 beta OS=Mus musculus OX=10090 GN=Gsk3b PE=1 SV=1	0	0	0	0	0	0	0	0	0	0	0	0	0	0	0	0	0	0	0	0	0	0	0	0	0	0	0	0	0	0	0	0	0	0	0	20.638	0	0	0	0	0	0	0	0	0	0	0	0	0
sp|Q9WV69|DEMA_MOUSE Dematin OS=Mus musculus OX=10090 GN=Dmtn PE=1 SV=1	0	0	0	0	0	0	0	0	0	0	0	0	0	0	0	0	0	0	0	0	0	0	0	0	0	0	0	0	0	0	0	0	0	0	0	0	0	0	0	0	0	0	0	0	0	0	0	0	0
sp|Q9WVA2|TIM8A_MOUSE Mitochondrial import inner membrane translocase subunit Tim8 A OS=Mus musculus OX=10090 GN=Timm8a1 PE=1 SV=1;sp|Q4FZG7|TI8AB_MOUSE Putative mitochondrial import inner membrane translocase subunit Tim8 A-B OS=Mus musculus OX=10090 GN=T	0	0	0	0	20.5941	19.9818	0	0	0	0	0	0	0	0	0	0	0	0	0	0	0	0	0	0	0	0	0	0	0	0	0	0	0	0	0	20.0203	20.1696	0	0	0	0	0	0	0	0	20.7067	0	0	0
sp|Q9WVJ2|PSD13_MOUSE 26S proteasome non-ATPase regulatory subunit 13 OS=Mus musculus OX=10090 GN=Psmd13 PE=1 SV=1;tr|E9Q5I9|E9Q5I9_MOUSE 26S proteasome non-ATPase regulatory subunit 13 OS=Mus musculus OX=10090 GN=Psmd13 PE=1 SV=1;tr|F6ZQQ3|F6ZQQ3_MOUSE 26	0	0	19.9955	0	0	0	0	0	0	0	0	0	0	0	0	0	0	0	0	0	0	0	0	0	0	0	0	0	0	0	0	0	0	0	0	0	0	0	0	0	0	0	0	0	0	0	0	0	0
sp|Q9Z0E0|NCDN_MOUSE Neurochondrin OS=Mus musculus OX=10090 GN=Ncdn PE=1 SV=1	22.6152	23.4569	23.8268	24.1088	24.7788	24.6069	0	0	0	0	23.6656	24.0936	24.1957	24.9582	23.8902	22.4973	0	0	0	22.9109	23.2608	0	24.1145	22.8743	23.6516	0	0	0	0	23.0518	22.3557	0	23.9466	24.0509	24.4338	24.5669	24.1855	0	0	0	0	22.1663	24.0526	23.4806	23.8603	23.8804	0	0	0
sp|Q9Z0S1|BPNT1_MOUSE 3(2),5-bisphosphate nucleotidase 1 OS=Mus musculus OX=10090 GN=Bpnt1 PE=1 SV=2;tr|A0A1B0GRV0|A0A1B0GRV0_MOUSE 3(2),5-bisphosphate nucleotidase 1 OS=Mus musculus OX=10090 GN=Bpnt1 PE=1 SV=1;tr|D3Z5X0|D3Z5X0_MOUSE 3(2),5-bispho	0	0	0	0	0	0	0	0	0	0	0	0	0	0	0	0	0	0	0	0	0	0	0	0	0	0	0	0	0	0	0	0	0	0	0	0	19.5783	0	0	0	0	0	0	0	0	0	0	0	0
sp|Q9Z140|CPNE6_MOUSE Copine-6 OS=Mus musculus OX=10090 GN=Cpne6 PE=1 SV=1;tr|Q3UYN2|Q3UYN2_MOUSE Copine-6 OS=Mus musculus OX=10090 GN=Cpne6 PE=1 SV=1	0	0	0	0	21.4284	21.8729	0	0	0	0	0	0	21.268	21.7068	0	21.4597	0	0	0	0	0	0	21.3676	0	22.0377	0	0	0	0	0	0	0	0	0	21.5155	21.788	21.9453	0	0	0	0	0	0	0	0	21.5921	0	0	0
sp|Q9Z1B3|PLCB1_MOUSE 1-phosphatidylinositol 4,5-bisphosphate phosphodiesterase beta-1 OS=Mus musculus OX=10090 GN=Plcb1 PE=1 SV=2	0	0	0	23.0743	22.5211	0	0	0	0	0	0	0	23.7061	23.198	0	0	0	0	0	0	0	0	23.894	0	21.9997	0	0	0	0	0	0	0	23.6686	21.5078	23.8018	23.0809	21.1413	0	0	0	0	0	0	0	20.7571	0	0	0	0
sp|Q9Z1F9|SAE2_MOUSE SUMO-activating enzyme subunit 2 OS=Mus musculus OX=10090 GN=Uba2 PE=1 SV=1	0	0	0	21.5667	21.7886	21.1917	0	0	0	0	0	0	21.7743	21.6668	21.5493	0	0	0	0	0	0	0	21.6196	0	21.2432	0	0	0	0	0	0	0	0	0	21.3684	21.6033	21.6049	0	0	0	0	0	0	0	21.5384	21.3501	0	0	0
sp|Q9Z1G3|VATC1_MOUSE V-type proton ATPase subunit C 1 OS=Mus musculus OX=10090 GN=Atp6v1c1 PE=1 SV=4;tr|A0A2I3BPD0|A0A2I3BPD0_MOUSE V-type proton ATPase subunit C OS=Mus musculus OX=10090 GN=Atp6v1c1 PE=1 SV=1	0	22.1111	22.3401	0	0	0	0	0	0	0	21.9711	22.1299	22.0116	21.3741	0	0	0	0	0	0	22.105	0	22.0433	0	0	0	0	0	0	0	0	0	0	0	0	21.5505	0	0	0	0	0	0	21.7166	0	0	0	0	0	0
sp|Q9Z1W9|STK39_MOUSE STE20/SPS1-related proline-alanine-rich protein kinase OS=Mus musculus OX=10090 GN=Stk39 PE=1 SV=1	0	0	0	0	0	0	0	0	0	0	0	0	0	0	0	0	0	0	0	0	0	0	0	0	0	0	0	0	0	0	0	0	0	0	0	0	18.7434	0	0	0	0	0	0	0	0	0	0	0	0
sp|Q9Z268|RASL1_MOUSE RasGAP-activating-like protein 1 OS=Mus musculus OX=10090 GN=Rasal1 PE=1 SV=2	0	0	0	0	0	0	0	0	0	0	0	0	0	0	0	0	0	0	0	0	0	0	0	0	0	0	0	0	0	0	0	0	0	0	17.8472	0	0	0	0	0	0	0	0	0	0	0	0	0	0
sp|Q9Z2I9|SUCB1_MOUSE Succinate--CoA ligase [ADP-forming] subunit beta, mitochondrial OS=Mus musculus OX=10090 GN=Sucla2 PE=1 SV=2	0	0	0	0	20.5388	21.1115	0	0	0	0	20.6394	20.632	20.9232	20.9985	0	0	0	0	0	0	21.2837	0	21.8019	0	21.7298	0	0	0	0	0	0	0	0	21.6058	21.7535	22.0329	21.8464	0	0	0	0	0	21.5068	0	21.8083	21.7432	0	0	0
sp|Q9Z2U0|PSA7_MOUSE Proteasome subunit alpha type-7 OS=Mus musculus OX=10090 GN=Psma7 PE=1 SV=1;tr|A0A338P7D7|A0A338P7D7_MOUSE Proteasome subunit alpha type OS=Mus musculus OX=10090 GN=Psma7 PE=1 SV=1	26.2611	25.9284	25.3098	0	0	0	0	0	0	25.6594	25.2136	24.7244	0	0	0	0	0	0	0	25.1269	24.7852	0	0	0	0	0	0	0	0	24.9928	0	0	0	0	0	0	0	0	0	0	0	25.0599	24.2631	0	0	0	0	0	0
sp|Q9Z2U1|PSA5_MOUSE Proteasome subunit alpha type-5 OS=Mus musculus OX=10090 GN=Psma5 PE=1 SV=1	25.4112	25.119	24.6444	0	0	0	0	0	0	25.2869	24.6611	24.1313	0	0	0	0	0	0	0	24.5249	24.1135	23.406	0	0	0	0	0	0	0	24.5017	0	0	0	0	0	0	0	0	0	0	0	24.7184	23.9421	0	0	0	0	0	0
sp|Q9Z2W0|DNPEP_MOUSE Aspartyl aminopeptidase OS=Mus musculus OX=10090 GN=Dnpep PE=1 SV=2;tr|Q3TVK3|Q3TVK3_MOUSE Aspartyl aminopeptidase OS=Mus musculus OX=10090 GN=Dnpep PE=1 SV=1;tr|Q8BPW9|Q8BPW9_MOUSE Aspartyl aminopeptidase OS=Mus musculus OX=10090 GN=	24.2847	24.9838	25.0636	0	0	0	0	0	0	0	24.3514	24.6471	0	0	0	0	0	0	0	23.8946	24.3223	0	0	0	0	0	0	0	0	24.4136	0	0	20.6428	0	0	0	0	0	0	0	0	23.5463	24.3059	0	0	0	0	0	0
tr|A0A075B5J9|A0A075B5J9_MOUSE Immunoglobulin kappa variable 17-127 OS=Mus musculus OX=10090 GN=Igkv17-127 PE=4 SV=7;tr|A0A075B5K3|A0A075B5K3_MOUSE Immunoglobulin kappa variable 17-121 OS=Mus musculus OX=10090 GN=Igkv17-121 PE=4 SV=7;tr|A0A0G2JFA8|A0A0G2JF	0	0	0	0	0	0	0	0	0	0	0	0	0	0	0	0	0	0	0	0	0	0	19.1323	0	0	0	0	0	0	0	0	0	0	0	0	0	0	0	0	0	0	0	0	0	0	0	0	0	0
tr|A0A075B5M7|A0A075B5M7_MOUSE Immunoglobulin kappa variable 5-39 OS=Mus musculus OX=10090 GN=Igkv5-39 PE=1 SV=7;tr|A0A0G2JDV4|A0A0G2JDV4_MOUSE Immunoglobulin kappa variable 5-39 (Fragment) OS=Mus musculus OX=10090 GN=Igkv5-39 PE=1 SV=4;tr|A0A0B4J1J2|A0A0B	0	0	0	0	0	0	0	0	0	0	0	0	0	0	0	0	0	0	0	0	0	0	0	0	0	0	0	0	0	0	0	0	0	0	0	0	19.5074	0	0	0	0	0	0	0	0	0	0	0	0
tr|A0A075B5P3|A0A075B5P3_MOUSE Immunoglobulin heavy constant gamma 2B (Fragment) OS=Mus musculus OX=10090 GN=Ighg2b PE=1 SV=1;tr|A0A0A6YVP0|A0A0A6YVP0_MOUSE Immunoglobulin heavy constant gamma 2B (Fragment) OS=Mus musculus OX=10090 GN=Ighg2b PE=1 SV=2;sp|P	0	0	0	24.3104	24.5295	23.4957	0	0	0	0	0	0	23.3521	23.3648	22.4085	0	0	0	0	0	0	0	23.7635	0	22.706	0	0	0	0	0	0	0	0	0	22.898	22.983	22.4171	0	0	0	0	0	0	0	0	20.4868	0	0	0
tr|A0A075B5P4|A0A075B5P4_MOUSE Ig gamma-1 chain C region secreted form (Fragment) OS=Mus musculus OX=10090 GN=Ighg1 PE=1 SV=1;sp|P01868|IGHG1_MOUSE Ig gamma-1 chain C region secreted form OS=Mus musculus OX=10090 GN=Ighg1 PE=1 SV=1;tr|A0A0A6YWR2|A0A0A6YWR2	0	0	0	0	21.144	0	0	0	0	0	0	0	0	0	0	0	0	0	0	0	0	0	0	0	0	0	0	0	0	0	0	0	0	0	0	21.4292	21.0902	0	0	0	0	0	0	0	0	0	0	0	0
tr|A0A075B5P5|A0A075B5P5_MOUSE Immunoglobulin heavy constant gamma 3 (Fragment) OS=Mus musculus OX=10090 GN=Ighg3 PE=4 SV=1;sp|P03987|IGHG3_MOUSE Ig gamma-3 chain C region OS=Mus musculus OX=10090 PE=1 SV=2;tr|A0A1Y7VJN6|A0A1Y7VJN6_MOUSE Immunoglobulin hea	0	0	0	0	0	0	0	0	0	0	0	0	21.8008	21.8954	21.8981	0	0	0	0	0	0	0	0	0	0	0	0	0	0	0	0	0	0	0	0	0	0	0	0	0	0	0	0	0	0	0	0	0	0
tr|A0A075B5T6|A0A075B5T6_MOUSE Immunoglobulin heavy variable V10-3 (Fragment) OS=Mus musculus OX=10090 GN=Ighv10-3 PE=4 SV=1;tr|A0A0B4J1J6|A0A0B4J1J6_MOUSE Immunoglobulin heavy variable 10-1 (Fragment) OS=Mus musculus OX=10090 GN=Ighv10-1 PE=4 SV=1	0	0	0	0	0	0	0	0	0	0	0	0	21.8017	21.9709	0	0	0	0	0	0	0	0	0	0	0	0	0	0	0	0	0	0	0	0	0	0	0	0	0	0	0	0	0	0	0	0	0	0	0
tr|A0A075B5V1|A0A075B5V1_MOUSE Immunoglobulin heavy variable 1-31 OS=Mus musculus OX=10090 GN=Ighv1-31 PE=4 SV=1;tr|A0A075B5V6|A0A075B5V6_MOUSE Immunoglobulin heavy variable V1-42 OS=Mus musculus OX=10090 GN=Ighv1-42 PE=1 SV=1;tr|A0A075B5U4|A0A075B5U4_MOUS	0	0	0	0	0	0	0	0	0	0	0	0	0	0	0	0	0	0	0	0	0	0	0	0	0	0	0	0	0	0	0	0	0	0	0	0	17.8847	0	0	0	0	0	0	0	0	0	0	0	0
tr|A0A087WNW2|A0A087WNW2_MOUSE Neurofascin OS=Mus musculus OX=10090 GN=Nfasc PE=1 SV=1;tr|A0A087WR56|A0A087WR56_MOUSE Neurofascin (Fragment) OS=Mus musculus OX=10090 GN=Nfasc PE=1 SV=1;sp|Q810U3|NFASC_MOUSE Neurofascin OS=Mus musculus OX=10090 GN=Nfasc PE=	22.2371	22.9818	22.7259	21.3912	21.7308	0	0	0	0	0	22.4586	22.4465	21.7041	0	0	0	0	0	0	0	22.2999	0	22.2318	0	0	0	0	0	0	0	0	0	0	0	21.2306	0	0	0	0	0	0	0	22.1482	0	0	0	0	0	0
tr|A0A087WP98|A0A087WP98_MOUSE Prothymosin alpha OS=Mus musculus OX=10090 GN=Ptma PE=1 SV=1;tr|A0A087WPN6|A0A087WPN6_MOUSE Prothymosin alpha OS=Mus musculus OX=10090 GN=Ptma PE=1 SV=1;sp|P26350|PTMA_MOUSE Prothymosin alpha OS=Mus musculus OX=10090 GN=Ptma	0	0	0	0	0	0	0	0	0	0	20.3521	0	0	0	0	0	0	0	0	0	0	0	0	0	0	0	0	0	0	0	0	0	0	0	0	0	0	0	0	0	0	0	0	0	0	0	0	0	0
tr|A0A087WPD1|A0A087WPD1_MOUSE Regulator of G-protein-signaling 6 OS=Mus musculus OX=10090 GN=Rgs6 PE=1 SV=1;tr|A0A087WPW1|A0A087WPW1_MOUSE Regulator of G-protein-signaling 6 OS=Mus musculus OX=10090 GN=Rgs6 PE=1 SV=1;tr|A0A087WPC4|A0A087WPC4_MOUSE Regulat	0	0	0	0	18.131	0	0	0	0	0	0	0	0	0	0	0	0	0	0	0	0	0	0	0	0	0	0	0	0	0	0	0	0	0	0	0	0	0	0	0	0	0	0	0	0	0	0	0	0
tr|A0A087WPE4|A0A087WPE4_MOUSE Elongin-C (Fragment) OS=Mus musculus OX=10090 GN=Eloc PE=1 SV=1;tr|A0A087WQE6|A0A087WQE6_MOUSE Elongin-C (Fragment) OS=Mus musculus OX=10090 GN=Eloc PE=1 SV=1;sp|P83940|ELOC_MOUSE Elongin-C OS=Mus musculus OX=10090 GN=Eloc PE	0	0	0	0	0	0	0	0	0	0	0	0	0	0	0	0	0	0	0	0	0	0	0	0	0	0	0	0	0	0	0	0	0	0	0	0	0	0	0	0	0	0	0	0	0	19.5897	0	0	0
tr|A0A087WRY3|A0A087WRY3_MOUSE Nuclear ubiquitous casein and cyclin-dependent kinase substrate 1 OS=Mus musculus OX=10090 GN=Nucks1 PE=1 SV=1;sp|Q80XU3|NUCKS_MOUSE Nuclear ubiquitous casein and cyclin-dependent kinase substrate 1 OS=Mus musculus OX=10090 G	0	0	0	0	0	0	0	0	0	0	0	0	0	0	0	0	0	0	0	0	0	0	0	0	0	0	0	0	0	0	0	0	0	0	0	21.0184	21.8903	0	0	0	0	0	0	0	0	0	0	0	0
tr|A0A087WSS1|A0A087WSS1_MOUSE RAB11-binding protein RELCH OS=Mus musculus OX=10090 GN=Relch PE=1 SV=1;tr|G3X9J4|G3X9J4_MOUSE RAB11-binding protein RELCH OS=Mus musculus OX=10090 GN=Relch PE=1 SV=2;tr|E9QM90|E9QM90_MOUSE RAB11-binding protein RELCH OS=Mus	0	0	0	0	0	0	0	0	0	0	18.8986	0	0	0	0	0	0	0	0	0	0	0	0	0	0	0	0	0	0	0	0	0	0	0	0	0	0	0	0	0	0	0	0	0	0	0	0	0	0
tr|A0A0A0MQC7|A0A0A0MQC7_MOUSE Microtubule-associated protein OS=Mus musculus OX=10090 GN=Mapt PE=1 SV=1;sp|P10637|TAU_MOUSE Microtubule-associated protein tau OS=Mus musculus OX=10090 GN=Mapt PE=1 SV=3;tr|A2A5Y6|A2A5Y6_MOUSE Microtubule-associated protein	23.058	23.9957	24.5387	25.1561	24.2285	23.2922	0	0	0	22.9866	24.7843	25.2495	25.6171	24.3778	23.4221	22.4285	0	0	0	24.3543	24.8945	23.3251	26.2723	25.3195	24.0462	0	0	0	0	24.5318	24.4598	23.7158	26.1455	26.2707	25.9521	25.0014	23.8707	0	0	0	0	24.1819	24.7136	25.5839	24.8015	24.0876	0	0	0
tr|A0A0A0MQM0|A0A0A0MQM0_MOUSE Eukaryotic translation initiation factor 5A (Fragment) OS=Mus musculus OX=10090 GN=Eif5a PE=1 SV=1;sp|Q8BGY2|IF5A2_MOUSE Eukaryotic translation initiation factor 5A-2 OS=Mus musculus OX=10090 GN=Eif5a2 PE=1 SV=3;sp|P63242|IF5	0	0	0	0	0	0	0	0	0	0	0	0	0	0	0	0	0	0	0	0	0	0	21.358	0	0	0	0	0	0	0	0	0	0	0	0	0	0	0	0	0	0	0	0	0	0	21.0447	0	0	0
tr|A0A0A6YVU8|A0A0A6YVU8_MOUSE MCG119397 OS=Mus musculus OX=10090 GN=Gm9774 PE=4 SV=1;sp|Q9JKV1|ADRM1_MOUSE Proteasomal ubiquitin receptor ADRM1 OS=Mus musculus OX=10090 GN=Adrm1 PE=1 SV=2	0	0	0	0	0	0	0	0	0	0	0	0	0	0	0	0	0	0	0	0	0	0	0	0	0	0	0	0	0	0	0	0	0	0	0	0	0	0	0	0	0	0	19.8832	0	0	0	0	0	0
tr|A0A0A6YW67|A0A0A6YW67_MOUSE MCG23377, isoform CRA_b OS=Mus musculus OX=10090 GN=Gm8797 PE=4 SV=1;tr|E9Q9J0|E9Q9J0_MOUSE Ubiquitin-60S ribosomal protein L40 (Fragment) OS=Mus musculus OX=10090 GN=Uba52 PE=4 SV=1;sp|P62984|RL40_MOUSE Ubiquitin-60S ribosom	22.316	22.1344	22.1966	22.7867	22.0854	21.3631	0	0	0	0	22.0983	22.1841	21.8119	21.6992	0	0	0	0	0	0	22.3474	0	22.0845	0	22.1158	0	0	0	0	0	0	0	0	0	21.6052	21.4436	21.1734	0	0	0	0	0	21.6867	0	21.7626	0	0	0	0
tr|A0A0A6YW88|A0A0A6YW88_MOUSE CaM kinase-like vesicle-associated protein OS=Mus musculus OX=10090 GN=Camkv PE=1 SV=1;sp|Q3UHL1|CAMKV_MOUSE CaM kinase-like vesicle-associated protein OS=Mus musculus OX=10090 GN=Camkv PE=1 SV=2;tr|A0A0A6YXI7|A0A0A6YXI7_MOUS	0	0	0	0	20.3716	20.3082	0	0	0	0	20.416	20.3049	20.772	20.5182	0	0	0	0	0	0	0	0	20.698	0	0	0	0	0	0	0	0	0	0	0	20.7429	20.5642	20.2684	0	0	0	0	0	0	0	20.8504	20.2646	0	0	0
tr|A0A0A6YX18|A0A0A6YX18_MOUSE V-type proton ATPase subunit H OS=Mus musculus OX=10090 GN=Atp6v1h PE=1 SV=1;sp|Q8BVE3|VATH_MOUSE V-type proton ATPase subunit H OS=Mus musculus OX=10090 GN=Atp6v1h PE=1 SV=1;tr|A0A0A6YWP6|A0A0A6YWP6_MOUSE V-type proton ATPas	23.3266	24.0954	24.5457	0	0	0	0	0	0	0	23.5699	23.9552	0	0	0	0	0	0	0	22.9351	23.5844	0	0	0	0	0	0	0	0	22.0829	0	0	0	0	0	0	0	0	0	0	0	0	23.0436	0	0	0	0	0	0
tr|A0A0A6YXF6|A0A0A6YXF6_MOUSE Transforming protein RhoA (Fragment) OS=Mus musculus OX=10090 GN=Rhoa PE=1 SV=1;sp|Q9QUI0|RHOA_MOUSE Transforming protein RhoA OS=Mus musculus OX=10090 GN=Rhoa PE=1 SV=1;tr|A0A0A6YWJ1|A0A0A6YWJ1_MOUSE Transforming protein Rho	0	0	0	0	0	0	0	0	0	0	0	0	0	0	0	0	0	0	0	0	0	0	0	0	0	0	0	0	0	0	0	0	0	0	0	0	0	0	0	0	0	0	0	0	0	0	0	0	0
tr|A0A0B4J1I9|A0A0B4J1I9_MOUSE Immunoglobulin kappa variable 4-55 (Fragment) OS=Mus musculus OX=10090 GN=Igkv4-55 PE=1 SV=1;sp|P04945|KV6AB_MOUSE Ig kappa chain V-VI region NQ2-6.1 OS=Mus musculus OX=10090 PE=2 SV=1;tr|A0A0B4J1I4|A0A0B4J1I4_MOUSE Immunoglo	0	0	0	0	19.6526	0	0	0	0	0	0	0	0	0	0	0	0	0	0	0	0	0	0	0	0	0	0	0	0	0	0	0	0	0	0	0	0	0	0	0	0	0	0	0	0	0	0	0	0
tr|A0A0G2JEU1|A0A0G2JEU1_MOUSE Aldehyde dehydrogenase, mitochondrial OS=Mus musculus OX=10090 GN=Aldh2 PE=1 SV=1;sp|P47738|ALDH2_MOUSE Aldehyde dehydrogenase, mitochondrial OS=Mus musculus OX=10090 GN=Aldh2 PE=1 SV=1	0	21.9165	22.7489	21.836	21.4419	19.8163	0	0	0	0	21.8629	22.782	21.8934	21.4875	0	0	0	0	0	22.1555	22.3726	0	20.8147	0	0	0	0	0	0	0	0	0	0	0	21.2792	0	0	0	0	0	0	22.211	23.1222	0	0	0	0	0	0
tr|A0A0G2JFT6|A0A0G2JFT6_MOUSE Uricase (Fragment) OS=Mus musculus OX=10090 GN=Uox PE=1 SV=1;tr|A0A0G2JG44|A0A0G2JG44_MOUSE Uricase (Fragment) OS=Mus musculus OX=10090 GN=Uox PE=1 SV=1	0	0	0	0	0	0	0	0	0	0	0	0	0	0	0	20.0614	0	0	0	0	0	0	0	0	0	0	0	0	0	0	0	0	0	0	0	0	0	0	0	0	0	0	0	0	0	0	0	0	0
tr|A0A0G2JGI9|A0A0G2JGI9_MOUSE Amylo-1,6-glucosidase, 4-alpha-glucanotransferase OS=Mus musculus OX=10090 GN=Agl PE=1 SV=1;tr|F8VPN4|F8VPN4_MOUSE Amylo-1,6-glucosidase, 4-alpha-glucanotransferase OS=Mus musculus OX=10090 GN=Agl PE=1 SV=1;tr|E0CX86|E0CX86_M	0	0	0	0	0	0	0	0	0	0	0	18.4022	0	0	0	0	0	0	0	0	0	0	0	0	0	0	0	0	0	0	0	0	0	0	0	0	0	0	0	0	0	0	0	0	0	0	0	0	0
tr|A0A0G2JGQ6|A0A0G2JGQ6_MOUSE Serine/threonine-protein kinase DCLK1 OS=Mus musculus OX=10090 GN=Dclk1 PE=1 SV=1;sp|Q9JLM8|DCLK1_MOUSE Serine/threonine-protein kinase DCLK1 OS=Mus musculus OX=10090 GN=Dclk1 PE=1 SV=1;tr|Q80VB6|Q80VB6_MOUSE Dclk1 protein OS	0	0	0	0	0	0	0	0	0	0	0	0	0	19.6178	0	0	0	0	0	0	0	0	0	0	0	0	0	0	0	0	0	0	0	0	0	0	0	0	0	0	0	0	0	0	0	0	0	0	0
tr|A0A0J9YTY0|A0A0J9YTY0_MOUSE Septin 11 OS=Mus musculus OX=10090 GN=Sept11 PE=1 SV=1;sp|Q8C1B7|SEP11_MOUSE Septin-11 OS=Mus musculus OX=10090 GN=Septin11 PE=1 SV=4;tr|A0A0J9YUL3|A0A0J9YUL3_MOUSE Septin 11 OS=Mus musculus OX=10090 GN=Sept11 PE=1 SV=1	23.4935	23.1473	22.5272	0	0	0	0	0	0	0	23.3233	22.4126	0	0	0	0	0	0	0	22.2523	22.834	0	0	0	0	0	0	0	0	0	0	0	0	0	0	0	0	0	0	0	0	22.4814	22.2009	0	0	0	0	0	0
tr|A0A0J9YUN4|A0A0J9YUN4_MOUSE Dynamin-1 OS=Mus musculus OX=10090 GN=Dnm1 PE=1 SV=1;tr|A0A0J9YUE9|A0A0J9YUE9_MOUSE Dynamin-1 OS=Mus musculus OX=10090 GN=Dnm1 PE=1 SV=1	26.0731	26.6209	27.1436	23.6655	22.4908	19.3703	0	0	0	25.4364	26.6497	27.0597	24.8144	24.2125	22.153	0	0	0	0	26.1413	26.893	25.2295	25.0632	20.9974	21.2842	0	0	0	0	25.9415	25.9422	25.6462	25.3391	24.8458	25.2363	24.3456	23.2656	0	0	0	0	25.7283	26.1796	24.1989	23.7087	22.8695	0	0	0
tr|A0A0N4SUQ1|A0A0N4SUQ1_MOUSE Plasminogen activator inhibitor 1 RNA-binding protein OS=Mus musculus OX=10090 GN=Serbp1 PE=1 SV=1;tr|A0A0N4SUN8|A0A0N4SUN8_MOUSE Plasminogen activator inhibitor 1 RNA-binding protein OS=Mus musculus OX=10090 GN=Serbp1 PE=1 S	0	0	0	0	0	0	0	0	0	0	0	0	0	0	0	0	0	0	0	0	0	0	0	0	0	0	0	0	0	0	0	0	0	0	0	0	0	0	0	0	0	0	0	0	0	0	0	0	0
tr|A0A0R4IZX5|A0A0R4IZX5_MOUSE Neurocan core protein OS=Mus musculus OX=10090 GN=Ncan PE=1 SV=1;sp|P55066|NCAN_MOUSE Neurocan core protein OS=Mus musculus OX=10090 GN=Ncan PE=1 SV=1	20.8914	21.1311	20.6891	0	0	0	0	0	0	0	0	20.7893	0	0	0	0	0	0	0	0	0	0	0	0	0	0	0	0	0	0	0	0	0	0	0	0	0	0	0	0	0	0	21.3107	0	0	0	0	0	0
tr|A0A0R4IZX8|A0A0R4IZX8_MOUSE Purkinje cell protein 2 OS=Mus musculus OX=10090 GN=Pcp2 PE=1 SV=1;sp|P12660|PCP2_MOUSE Purkinje cell protein 2 OS=Mus musculus OX=10090 GN=Pcp2 PE=1 SV=2;tr|A8IK50|A8IK50_MOUSE Purkinje cell protein 2 OS=Mus musculus OX=1009	0	0	0	0	0	0	0	0	0	0	0	20.3288	0	0	0	21.5893	0	0	0	0	0	0	20.9579	0	20.8579	0	0	0	0	20.8687	0	0	22.3811	22.0146	21.2466	21.5972	21.5008	0	0	0	0	20.7494	21.278	0	0	21.7164	0	0	0
tr|A0A0R4IZY0|A0A0R4IZY0_MOUSE Thimet oligopeptidase OS=Mus musculus OX=10090 GN=Thop1 PE=1 SV=1;sp|Q8C1A5|THOP1_MOUSE Thimet oligopeptidase OS=Mus musculus OX=10090 GN=Thop1 PE=1 SV=1	0	0	0	0	20.5273	0	0	0	0	0	0	0	0	20.6497	0	0	0	0	0	0	0	0	0	0	0	0	0	0	0	0	0	0	0	0	0	0	0	0	0	0	0	0	0	0	0	0	0	0	0
tr|A0A0R4J049|A0A0R4J049_MOUSE Protein arginine N-methyltransferase 5 OS=Mus musculus OX=10090 GN=Prmt5 PE=1 SV=1;sp|Q8CIG8|ANM5_MOUSE Protein arginine N-methyltransferase 5 OS=Mus musculus OX=10090 GN=Prmt5 PE=1 SV=3;tr|A0A2I3BRG2|A0A2I3BRG2_MOUSE Protein	0	0	0	0	0	0	0	0	0	0	0	0	0	0	0	0	0	0	0	0	0	0	0	0	0	0	0	0	0	0	0	0	0	0	0	0	0	0	0	0	0	0	0	0	0	0	0	0	0
tr|A0A0R4J083|A0A0R4J083_MOUSE Long-chain-specific acyl-CoA dehydrogenase, mitochondrial OS=Mus musculus OX=10090 GN=Acadl PE=1 SV=1;sp|P51174|ACADL_MOUSE Long-chain specific acyl-CoA dehydrogenase, mitochondrial OS=Mus musculus OX=10090 GN=Acadl PE=1 SV=2	0	0	0	23.3853	24.7835	24.6106	0	0	0	0	0	0	23.9081	24.4733	24.0595	21.3064	0	0	0	0	0	0	24.0988	23.1249	24.1536	0	0	0	0	0	0	0	0	0	23.3403	24.1074	23.5805	0	0	0	0	0	0	22.5371	24.271	24.6386	0	0	0
tr|A0A0R4J2B2|A0A0R4J2B2_MOUSE BTB/POZ domain-containing protein KCTD12 OS=Mus musculus OX=10090 GN=Kctd12 PE=1 SV=1;sp|Q6WVG3|KCD12_MOUSE BTB/POZ domain-containing protein KCTD12 OS=Mus musculus OX=10090 GN=Kctd12 PE=1 SV=1	0	0	20.35	0	0	0	0	0	0	0	0	21.0637	0	0	0	0	0	0	0	0	0	0	0	0	0	0	0	0	0	0	0	0	0	0	0	0	0	0	0	0	0	0	0	0	0	0	0	0	0
tr|A0A0R4J2D4|A0A0R4J2D4_MOUSE Vacuolar fusion protein MON1 homolog A OS=Mus musculus OX=10090 GN=Mon1a PE=1 SV=1;tr|A0A0R4J0D5|A0A0R4J0D5_MOUSE Vacuolar fusion protein MON1 homolog A OS=Mus musculus OX=10090 GN=Mon1a PE=1 SV=1;sp|Q6PDG8|MON1A_MOUSE Vacuol	0	0	0	0	0	0	0	0	0	0	0	0	0	0	0	0	0	0	0	0	23.093	0	0	0	0	0	0	0	0	0	0	0	0	0	0	0	0	0	0	0	0	0	0	0	0	0	0	0	0
tr|A0A140LHE6|A0A140LHE6_MOUSE Interferon regulatory factor 3 (Fragment) OS=Mus musculus OX=10090 GN=Irf3 PE=1 SV=1;sp|P70671|IRF3_MOUSE Interferon regulatory factor 3 OS=Mus musculus OX=10090 GN=Irf3 PE=1 SV=1	0	0	0	0	0	0	0	0	0	0	0	0	0	0	0	0	0	0	0	0	0	0	0	0	0	0	0	0	0	0	0	0	0	0	0	0	0	0	0	0	0	0	0	0	0	0	0	0	0
tr|A0A140LIZ5|A0A140LIZ5_MOUSE 26S proteasome regulatory subunit 6B OS=Mus musculus OX=10090 GN=Psmc4 PE=1 SV=1;sp|P54775|PRS6B_MOUSE 26S proteasome regulatory subunit 6B OS=Mus musculus OX=10090 GN=Psmc4 PE=1 SV=2	0	0	0	0	0	0	0	0	0	0	20.4767	0	0	0	0	0	0	0	0	0	0	0	0	0	0	0	0	0	0	0	0	0	0	0	0	0	0	0	0	0	0	0	0	0	0	0	0	0	0
tr|A0A171KXD3|A0A171KXD3_MOUSE Protein arginine N-methyltransferase 1 OS=Mus musculus OX=10090 GN=Prmt1 PE=1 SV=1;sp|Q9JIF0|ANM1_MOUSE Protein arginine N-methyltransferase 1 OS=Mus musculus OX=10090 GN=Prmt1 PE=1 SV=1;tr|A0A140LJF4|A0A140LJF4_MOUSE Protein	0	0	0	0	0	0	0	0	0	0	0	0	0	0	0	0	0	0	0	0	0	0	0	0	0	0	0	0	0	0	0	0	0	0	0	0	0	0	0	0	0	0	20.8781	0	0	0	0	0	0
tr|A0A1B0GRG8|A0A1B0GRG8_MOUSE Predicted gene 5678 OS=Mus musculus OX=10090 GN=Gm5678 PE=3 SV=1;sp|P48758|CBR1_MOUSE Carbonyl reductase [NADPH] 1 OS=Mus musculus OX=10090 GN=Cbr1 PE=1 SV=3	0	0	0	0	18.7005	0	0	0	0	0	0	0	0	0	0	0	0	0	0	0	0	0	0	0	0	0	0	0	0	0	0	0	0	0	0	0	0	0	0	0	0	0	0	0	0	0	0	0	0
tr|A0A1B0GT54|A0A1B0GT54_MOUSE RuvB-like helicase (Fragment) OS=Mus musculus OX=10090 GN=Ruvbl2 PE=1 SV=1;tr|A0A1B0GSR4|A0A1B0GSR4_MOUSE RuvB-like helicase (Fragment) OS=Mus musculus OX=10090 GN=Ruvbl2 PE=1 SV=1;sp|Q9WTM5|RUVB2_MOUSE RuvB-like 2 OS=Mus mus	0	0	0	0	0	0	0	0	0	0	0	0	0	0	0	0	0	0	0	0	0	0	0	0	0	0	0	0	0	0	0	0	0	0	0	0	0	0	0	0	0	0	0	0	0	0	0	0	0
tr|A0A1B0GTA0|A0A1B0GTA0_MOUSE Fucose mutarotase (Fragment) OS=Mus musculus OX=10090 GN=Fuom PE=1 SV=1;tr|D3YWS7|D3YWS7_MOUSE Fucose mutarotase OS=Mus musculus OX=10090 GN=Fuom PE=1 SV=1;sp|Q8R2K1|FUCM_MOUSE Fucose mutarotase OS=Mus musculus OX=10090 GN=Fu	0	0	0	0	18.9472	0	0	0	0	0	0	0	0	0	0	0	0	0	0	0	0	0	0	0	0	0	0	0	0	0	0	0	0	0	0	0	0	0	0	0	0	0	0	0	0	0	0	0	0
tr|A0A1C7CYV0|A0A1C7CYV0_MOUSE Plastin-3 (Fragment) OS=Mus musculus OX=10090 GN=Pls3 PE=1 SV=1;sp|Q99K51|PLST_MOUSE Plastin-3 OS=Mus musculus OX=10090 GN=Pls3 PE=1 SV=3;tr|B1AX58|B1AX58_MOUSE Plastin-3 OS=Mus musculus OX=10090 GN=Pls3 PE=1 SV=1	0	0	0	0	20.01	20.7938	0	0	0	0	0	0	0	0	0	0	0	0	0	0	0	0	0	0	20.2601	0	0	0	0	0	0	0	0	0	0	0	20.7307	0	0	0	0	0	0	0	0	20.4805	0	0	0
tr|A0A1L1SRC1|A0A1L1SRC1_MOUSE Aminoacylase-1 OS=Mus musculus OX=10090 GN=Acy1 PE=1 SV=1;tr|A0A1L1SS90|A0A1L1SS90_MOUSE Aminoacylase-1 OS=Mus musculus OX=10090 GN=Acy1 PE=1 SV=1;tr|A0A0R4J050|A0A0R4J050_MOUSE Aminoacylase-1 OS=Mus musculus OX=10090 GN=Acy1	0	0	0	0	0	20.7639	0	0	0	0	0	0	0	0	0	0	0	0	0	0	0	0	0	0	20.6409	0	0	0	0	0	0	0	0	0	0	0	20.5309	0	0	0	0	0	0	0	0	0	0	0	0
tr|A0A1L1SRS6|A0A1L1SRS6_MOUSE Ras-related protein Rab-6B OS=Mus musculus OX=10090 GN=Rab6b PE=1 SV=1;tr|D3YV69|D3YV69_MOUSE Ras-related protein Rab-6A OS=Mus musculus OX=10090 GN=Rab6a PE=1 SV=1;sp|P61294|RAB6B_MOUSE Ras-related protein Rab-6B OS=Mus musc	0	0	0	0	0	0	0	0	0	0	0	0	0	0	0	0	0	0	0	0	0	0	0	0	0	0	0	0	0	0	0	0	0	0	0	0	0	0	0	0	0	0	0	0	0	0	0	0	0
tr|A0A1L1SRW0|A0A1L1SRW0_MOUSE 40S ribosomal protein SA (Fragment) OS=Mus musculus OX=10090 GN=Rpsa PE=1 SV=1;sp|P14206|RSSA_MOUSE 40S ribosomal protein SA OS=Mus musculus OX=10090 GN=Rpsa PE=1 SV=4	0	0	0	0	0	0	0	0	0	0	0	0	0	0	0	0	0	0	0	0	0	0	0	0	0	0	0	0	0	0	0	0	0	0	0	0	0	0	0	0	0	0	0	0	0	0	0	0	0
tr|A0A1L1SVK0|A0A1L1SVK0_MOUSE Platelet-activating factor acetylhydrolase IB subunit beta (Fragment) OS=Mus musculus OX=10090 GN=Pafah1b2 PE=1 SV=1;sp|Q61206|PA1B2_MOUSE Platelet-activating factor acetylhydrolase IB subunit beta OS=Mus musculus OX=10090 GN	0	0	0	21.3084	22.4193	22.1478	0	0	0	0	0	0	21.808	22.2546	22.4361	21.2414	0	0	0	0	0	0	21.3786	0	21.5154	0	0	0	0	0	0	0	0	0	21.0664	21.3397	21.6413	0	0	0	0	0	0	0	20.8817	21.2586	0	0	0
tr|A0A1W2P7H2|A0A1W2P7H2_MOUSE Mitochondrial import inner membrane translocase subunit Tim13 OS=Mus musculus OX=10090 GN=Timm13 PE=1 SV=1;sp|P62075|TIM13_MOUSE Mitochondrial import inner membrane translocase subunit Tim13 OS=Mus musculus OX=10090 GN=Timm13	0	0	0	0	0	0	0	0	0	0	0	0	0	0	0	0	0	0	0	0	0	0	0	0	0	0	0	0	0	0	0	0	0	0	0	0	0	0	0	0	0	0	0	0	0	18.5997	0	0	0
tr|A0A1W2P7Y9|A0A1W2P7Y9_MOUSE Neuronal cell adhesion molecule OS=Mus musculus OX=10090 GN=Nrcam PE=1 SV=1;sp|Q810U4|NRCAM_MOUSE Neuronal cell adhesion molecule OS=Mus musculus OX=10090 GN=Nrcam PE=1 SV=2	23.4604	25.315	25.9603	0	0	0	0	0	0	0	24.9768	25.8061	0	0	0	0	0	0	0	21.2747	24.6311	0	19.9931	0	0	0	0	0	0	24.9046	24.0634	0	23.895	20.9773	20.4786	0	0	0	0	0	0	23.5962	25.9835	0	0	0	0	0	0
tr|A0A286YCD7|A0A286YCD7_MOUSE Adenosine kinase (Fragment) OS=Mus musculus OX=10090 GN=Adk PE=1 SV=1;sp|P55264|ADK_MOUSE Adenosine kinase OS=Mus musculus OX=10090 GN=Adk PE=1 SV=2	0	0	0	0	0	0	0	0	0	0	0	0	0	0	0	0	0	0	0	0	0	0	0	0	0	0	0	0	0	0	0	0	0	0	0	0	0	0	0	0	0	0	0	0	0	0	0	0	0
tr|A0A2I3BPC1|A0A2I3BPC1_MOUSE Phosphodiesterase OS=Mus musculus OX=10090 GN=Pde1b PE=1 SV=1;sp|Q01065|PDE1B_MOUSE Calcium/calmodulin-dependent 3,5-cyclic nucleotide phosphodiesterase 1B OS=Mus musculus OX=10090 GN=Pde1b PE=1 SV=2;tr|Q6PDS5|Q6PDS5_MOUSE	0	0	0	21.6008	21.4667	21.0294	0	0	0	0	0	0	21.8181	21.3784	20.7093	0	0	0	0	0	0	0	21.4966	0	20.8632	0	0	0	0	0	0	0	0	0	21.8051	21.271	20.9363	0	0	0	0	0	0	0	21.4056	20.6717	0	0	0
tr|A0A2R8VHV8|A0A2R8VHV8_MOUSE Protein kinase C-binding protein NELL2 OS=Mus musculus OX=10090 GN=Nell2 PE=1 SV=1;sp|Q61220|NELL2_MOUSE Protein kinase C-binding protein NELL2 OS=Mus musculus OX=10090 GN=Nell2 PE=1 SV=3;tr|Q8BM06|Q8BM06_MOUSE Protein kinase	0	0	20.1149	0	0	0	0	0	0	0	0	0	0	0	0	0	0	0	0	0	0	0	0	0	0	0	0	0	0	0	0	0	0	0	0	0	0	0	0	0	0	0	20.2611	0	0	0	0	0	0
tr|A0A2R8W750|A0A2R8W750_MOUSE Protein kinase C and casein kinase substrate in neurons protein 2 (Fragment) OS=Mus musculus OX=10090 GN=Pacsin2 PE=1 SV=1;tr|Q3UP40|Q3UP40_MOUSE Protein kinase C and casein kinase substrate in neurons protein 2 (Fragment) OS	0	0	0	0	0	0	0	0	0	0	0	0	0	0	0	0	0	0	0	0	0	0	0	0	0	0	0	0	0	0	0	0	0	0	0	0	0	0	0	0	0	0	0	0	0	0	0	0	0
tr|A0A338P6J9|A0A338P6J9_MOUSE Calpastatin (Fragment) OS=Mus musculus OX=10090 GN=Cast PE=1 SV=1;tr|Q921U7|Q921U7_MOUSE Calpastatin OS=Mus musculus OX=10090 GN=Cast PE=1 SV=1;tr|Q8C281|Q8C281_MOUSE Calpastatin OS=Mus musculus OX=10090 GN=Cast PE=1 SV=1;tr|	0	0	0	0	0	0	0	0	0	0	0	20.8887	0	0	0	0	0	0	0	0	0	0	0	0	0	0	0	0	0	0	0	0	0	0	0	0	0	0	0	0	0	0	0	0	0	0	0	0	0
tr|A0A338P6R8|A0A338P6R8_MOUSE Predicted gene, 49601 OS=Mus musculus OX=10090 GN=Gm49601 PE=3 SV=1;tr|A0A338P769|A0A338P769_MOUSE Septin 5 OS=Mus musculus OX=10090 GN=Sept5 PE=1 SV=1;sp|Q9Z2Q6|SEPT5_MOUSE Septin-5 OS=Mus musculus OX=10090 GN=Septin5 PE=1 S	22.6534	22.6479	22.0536	0	0	0	0	0	0	0	22.7099	22.3062	0	0	0	0	0	0	0	22.6519	0	0	0	0	0	0	0	0	0	0	0	0	0	0	0	0	0	0	0	0	0	0	0	0	0	0	0	0	0
tr|A0A338P702|A0A338P702_MOUSE Ubiquitin-conjugating enzyme E2 L3 OS=Mus musculus OX=10090 GN=Ube2l3 PE=1 SV=1;tr|A0A338P7E5|A0A338P7E5_MOUSE Ubiquitin-conjugating enzyme E2 L3 OS=Mus musculus OX=10090 GN=Ube2l3 PE=1 SV=1;tr|A0A338P786|A0A338P786_MOUSE Ubi	0	0	0	0	20.5805	0	0	0	0	0	0	0	0	0	0	0	0	0	0	0	0	0	0	0	0	0	0	0	0	0	0	0	0	0	0	0	0	0	0	0	0	0	0	0	0	0	0	0	0
tr|A0A338P703|A0A338P703_MOUSE Alpha-2-HS-glycoprotein OS=Mus musculus OX=10090 GN=Ahsg PE=1 SV=1;tr|A0A338P7G1|A0A338P7G1_MOUSE Alpha-2-HS-glycoprotein OS=Mus musculus OX=10090 GN=Ahsg PE=1 SV=1;tr|A0A338P7H5|A0A338P7H5_MOUSE Alpha-2-HS-glycoprotein OS=Mu	0	0	0	0	0	21.4213	0	0	0	0	0	0	0	0	0	0	0	0	0	0	0	0	0	0	21.5793	0	0	0	0	0	0	0	0	0	0	0	20.9498	0	0	0	0	0	0	0	0	21.157	0	0	0
tr|A0A494B955|A0A494B955_MOUSE Thioredoxin-like 1, isoform CRA_c OS=Mus musculus OX=10090 GN=Txnl1 PE=1 SV=1;sp|Q8CDN6|TXNL1_MOUSE Thioredoxin-like protein 1 OS=Mus musculus OX=10090 GN=Txnl1 PE=1 SV=3;tr|A0A498WGD8|A0A498WGD8_MOUSE Thioredoxin-like protei	0	0	0	0	0	0	0	0	0	0	0	0	0	0	0	0	0	0	0	0	0	0	0	0	0	0	0	0	0	0	0	0	0	0	0	0	0	0	0	0	0	0	0	0	0	0	0	0	0
tr|A0A494BAN1|A0A494BAN1_MOUSE Ubiquitin-conjugating enzyme E2D 2A (Fragment) OS=Mus musculus OX=10090 GN=Ube2d2a PE=1 SV=1;tr|A0A494BA56|A0A494BA56_MOUSE Ubiquitin-conjugating enzyme E2D 2A (Fragment) OS=Mus musculus OX=10090 GN=Ube2d2a PE=1 SV=1;tr|A0A0G	0	0	0	0	0	0	0	0	0	0	0	0	0	0	0	0	0	0	0	0	0	0	0	0	0	0	0	0	0	0	0	0	0	0	0	0	0	0	0	0	0	0	0	0	0	19.3177	0	0	0
tr|A0A498WFS2|A0A498WFS2_MOUSE UBX domain-containing protein 1 OS=Mus musculus OX=10090 GN=Ubxn1 PE=1 SV=1;sp|Q922Y1|UBXN1_MOUSE UBX domain-containing protein 1 OS=Mus musculus OX=10090 GN=Ubxn1 PE=1 SV=1	0	0	0	0	20.5589	0	0	0	0	0	0	0	0	0	0	0	0	0	0	0	0	0	0	0	0	0	0	0	0	0	0	0	0	0	0	0	0	0	0	0	0	0	0	0	0	0	0	0	0
tr|A0A498WGK2|A0A498WGK2_MOUSE Asparagine--tRNA ligase, cytoplasmic OS=Mus musculus OX=10090 GN=Nars PE=1 SV=1;sp|Q8BP47|SYNC_MOUSE Asparagine--tRNA ligase, cytoplasmic OS=Mus musculus OX=10090 GN=Nars PE=1 SV=2;tr|A0A494BAX5|A0A494BAX5_MOUSE Asparagine--t	0	0	0	0	0	0	0	0	0	0	0	0	20.639	20.6895	0	0	0	0	0	0	0	0	20.6942	0	0	0	0	0	0	0	0	0	0	0	0	20.1741	0	0	0	0	0	0	0	0	0	0	0	0	0
tr|A0A571BEW4|A0A571BEW4_MOUSE AP-3 complex subunit beta-2 OS=Mus musculus OX=10090 GN=Ap3b2 PE=4 SV=1;sp|Q9JME5|AP3B2_MOUSE AP-3 complex subunit beta-2 OS=Mus musculus OX=10090 GN=Ap3b2 PE=1 SV=2;tr|A0A571BES1|A0A571BES1_MOUSE AP-3 complex subunit beta-2	0	0	0	0	0	0	0	0	0	0	0	0	0	0	0	0	0	0	0	0	0	0	0	0	0	0	0	0	0	0	0	0	0	0	0	0	0	0	0	0	0	0	0	0	0	0	0	0	0
tr|A2A7S7|A2A7S7_MOUSE Tyrosine--tRNA ligase OS=Mus musculus OX=10090 GN=Yars PE=1 SV=1;sp|Q91WQ3|SYYC_MOUSE Tyrosine--tRNA ligase, cytoplasmic OS=Mus musculus OX=10090 GN=Yars PE=1 SV=3	0	0	0	0	22.3797	21.6273	0	0	0	0	0	0	23.3949	23.1983	22.8199	0	0	0	0	0	0	0	23.3701	0	22.2604	0	0	0	0	0	0	0	21.6163	0	23.2145	23.037	22.1954	0	0	0	0	0	0	0	23.0498	22.2571	0	0	0
tr|A2ABY3|A2ABY3_MOUSE Ethanolamine-phosphate cytidylyltransferase OS=Mus musculus OX=10090 GN=Pcyt2 PE=1 SV=1;sp|Q922E4|PCY2_MOUSE Ethanolamine-phosphate cytidylyltransferase OS=Mus musculus OX=10090 GN=Pcyt2 PE=1 SV=1	0	0	0	0	0	0	0	0	0	0	0	0	0	0	0	0	0	0	0	0	0	0	0	0	0	0	0	0	0	0	0	0	0	0	0	0	0	0	0	0	0	0	0	0	0	0	0	0	0
tr|A2AE27|A2AE27_MOUSE AMP deaminase OS=Mus musculus OX=10090 GN=Ampd2 PE=1 SV=1;sp|Q9DBT5|AMPD2_MOUSE AMP deaminase 2 OS=Mus musculus OX=10090 GN=Ampd2 PE=1 SV=1	0	0	20.6022	0	0	0	0	0	0	0	21.0208	21.0263	0	0	0	0	0	0	0	0	0	0	0	0	0	0	0	0	0	0	0	0	0	0	0	0	0	0	0	0	0	0	0	0	0	0	0	0	0
tr|A2AFM1|A2AFM1_MOUSE 5-aminolevulinate synthase OS=Mus musculus OX=10090 GN=Alas2 PE=1 SV=1;sp|P08680|HEM0_MOUSE 5-aminolevulinate synthase, erythroid-specific, mitochondrial OS=Mus musculus OX=10090 GN=Alas2 PE=1 SV=3	0	0	0	0	0	0	0	0	0	0	0	0	0	0	0	0	0	0	0	0	0	0	0	23.2542	0	0	0	0	0	0	0	0	0	0	0	0	0	0	0	0	0	0	0	0	0	0	0	0	0
tr|A2AFQ2|A2AFQ2_MOUSE 3-hydroxyacyl-CoA dehydrogenase type-2 OS=Mus musculus OX=10090 GN=Hsd17b10 PE=1 SV=1;tr|Q99N15|Q99N15_MOUSE 17beta-hydroxysteroid dehydrogenase type 10/short chain L-3-hydroxyacyl-CoA dehydrogenase OS=Mus musculus OX=10090 GN=Hsd17b	0	0	0	0	0	20.2668	0	0	0	0	0	0	0	0	0	0	0	0	0	0	0	0	0	0	20.364	0	0	0	0	0	0	0	0	0	0	0	0	0	0	0	0	0	0	0	0	20.6721	0	0	0
tr|A2AMW0|A2AMW0_MOUSE F-actin-capping protein subunit beta OS=Mus musculus OX=10090 GN=Capzb PE=1 SV=1;tr|F7CAZ6|F7CAZ6_MOUSE F-actin-capping protein subunit beta (Fragment) OS=Mus musculus OX=10090 GN=Capzb PE=1 SV=1	0	0	0	0	0	0	0	0	0	0	0	0	0	0	21.2973	0	0	0	0	0	0	0	0	0	0	0	0	0	0	0	0	0	0	0	0	0	20.244	0	0	0	0	0	0	0	0	0	0	0	0
tr|A2AS33|A2AS33_MOUSE ADP-ribose glycohydrolase MACROD2 OS=Mus musculus OX=10090 GN=Macrod2 PE=1 SV=1;sp|Q3UYG8|MACD2_MOUSE ADP-ribose glycohydrolase MACROD2 OS=Mus musculus OX=10090 GN=Macrod2 PE=1 SV=1	0	0	0	0	0	0	0	0	0	0	0	0	0	0	0	0	0	0	0	0	0	0	19.7642	0	0	0	0	0	0	0	0	0	0	0	0	0	0	0	0	0	0	0	0	0	0	0	0	0	0
tr|A2AUK7|A2AUK7_MOUSE Band 4.1-like protein 1 OS=Mus musculus OX=10090 GN=Epb41l1 PE=1 SV=1;tr|A2AUK8|A2AUK8_MOUSE Band 4.1-like protein 1 OS=Mus musculus OX=10090 GN=Epb41l1 PE=1 SV=1;tr|A2AUK5|A2AUK5_MOUSE Band 4.1-like protein 1 OS=Mus musculus OX=1009	0	21.9818	22.6217	0	0	0	0	0	0	0	22.6893	23.0568	21.5985	20.2425	0	0	0	0	0	0	0	0	0	0	0	0	0	0	0	0	22.2713	0	22.2046	0	21.7516	0	0	0	0	0	0	22.2295	22.9435	0	0	0	0	0	0
tr|A2AWI9|A2AWI9_MOUSE Endophilin-B2 OS=Mus musculus OX=10090 GN=Sh3glb2 PE=1 SV=1;sp|Q8R3V5|SHLB2_MOUSE Endophilin-B2 OS=Mus musculus OX=10090 GN=Sh3glb2 PE=1 SV=2;tr|A2AWI7|A2AWI7_MOUSE Endophilin-B2 OS=Mus musculus OX=10090 GN=Sh3glb2 PE=1 SV=1	0	0	0	0	0	0	0	0	0	0	0	0	0	0	0	0	0	0	0	0	0	0	20.6099	0	0	0	0	0	0	0	0	0	0	0	0	19.6653	0	0	0	0	0	0	0	0	0	0	0	0	0
tr|A6PWP8|A6PWP8_MOUSE MAP kinase-activating death domain protein OS=Mus musculus OX=10090 GN=Madd PE=1 SV=1;tr|A2AGR1|A2AGR1_MOUSE MAP kinase-activating death domain protein OS=Mus musculus OX=10090 GN=Madd PE=1 SV=1;tr|A2AGQ3|A2AGQ3_MOUSE MAP kinase-acti	0	0	0	0	0	0	0	0	0	0	18.3317	0	0	0	0	0	0	0	0	0	0	0	0	0	0	0	0	0	0	0	0	0	0	0	0	0	0	0	0	0	0	0	0	0	0	0	0	0	0
tr|A8DUK4|A8DUK4_MOUSE Beta-globin OS=Mus musculus OX=10090 GN=Hbb-bs PE=1 SV=1;sp|P02088|HBB1_MOUSE Hemoglobin subunit beta-1 OS=Mus musculus OX=10090 GN=Hbb-b1 PE=1 SV=2;tr|E9Q223|E9Q223_MOUSE Hemoglobin, beta adult s chain (Fragment) OS=Mus musculus OX=	0	0	21.3135	0	21.8705	22.247	0	0	0	0	21.6237	22.2873	22.4151	23.2167	22.9304	21.6887	0	0	0	21.9287	22.3424	0	23.5601	22.6237	23.642	0	0	0	0	0	0	0	0	0	21.9321	22.6512	23.0637	0	0	0	0	0	21.7345	0	0	22.0051	0	0	0
tr|A8JYK8|A8JYK8_MOUSE Bifunctional epoxide hydrolase 2 OS=Mus musculus OX=10090 GN=Ephx2 PE=1 SV=1;sp|P34914|HYES_MOUSE Bifunctional epoxide hydrolase 2 OS=Mus musculus OX=10090 GN=Ephx2 PE=1 SV=2	0	0	0	0	18.6196	0	0	0	0	0	0	0	0	0	0	0	0	0	0	0	0	0	0	0	0	0	0	0	0	0	0	0	0	0	0	0	0	0	0	0	0	0	0	0	0	0	0	0	0
tr|B0R1E3|B0R1E3_MOUSE Histidine triad nucleotide-binding protein 1 OS=Mus musculus OX=10090 GN=Hint1 PE=1 SV=1;sp|P70349|HINT1_MOUSE Histidine triad nucleotide-binding protein 1 OS=Mus musculus OX=10090 GN=Hint1 PE=1 SV=3	0	0	0	0	0	0	0	0	0	0	0	0	0	0	0	0	0	0	0	0	0	0	0	0	0	0	0	0	0	0	0	0	0	0	21.3352	0	0	0	0	0	0	0	0	0	0	0	0	0	0
tr|B1AQW2|B1AQW2_MOUSE Microtubule-associated protein OS=Mus musculus OX=10090 GN=Mapt PE=1 SV=1	0	0	0	0	0	0	0	0	0	0	0	0	0	0	0	0	0	0	0	0	0	0	0	0	0	0	0	0	0	0	0	0	0	0	0	0	0	0	0	0	0	0	0	0	0	0	0	0	0
tr|B1ATZ0|B1ATZ0_MOUSE Hepatocyte growth factor-regulated tyrosine kinase substrate OS=Mus musculus OX=10090 GN=Hgs PE=1 SV=1;sp|Q99LI8|HGS_MOUSE Hepatocyte growth factor-regulated tyrosine kinase substrate OS=Mus musculus OX=10090 GN=Hgs PE=1 SV=2;tr|Q3UM	0	0	0	0	0	0	0	0	0	0	0	20.5882	0	0	0	0	0	0	0	0	0	0	0	0	0	0	0	0	0	0	0	0	0	0	0	0	0	0	0	0	0	0	0	0	0	0	0	0	0
tr|B1AZS9|B1AZS9_MOUSE Peroxiredoxin-4 (Fragment) OS=Mus musculus OX=10090 GN=Prdx4 PE=1 SV=1;sp|O08807|PRDX4_MOUSE Peroxiredoxin-4 OS=Mus musculus OX=10090 GN=Prdx4 PE=1 SV=1	0	0	0	0	0	0	0	0	0	0	0	0	0	0	0	0	0	0	0	0	0	0	0	21.4215	0	0	0	0	0	0	0	0	0	0	0	0	0	0	0	0	0	0	0	0	0	0	0	0	0
tr|B2RXT3|B2RXT3_MOUSE Ogdhl protein OS=Mus musculus OX=10090 GN=Ogdhl PE=1 SV=1;tr|E9Q7L0|E9Q7L0_MOUSE Oxoglutarate dehydrogenase-like OS=Mus musculus OX=10090 GN=Ogdhl PE=1 SV=1	0	0	0	20.8109	20.7281	0	0	0	0	0	0	0	21.323	20.6419	0	0	0	0	0	0	0	0	0	0	0	0	0	0	0	0	0	0	0	0	21.1929	0	0	0	0	0	0	0	0	0	20.9034	0	0	0	0
tr|B7ZCU2|B7ZCU2_MOUSE Abl interactor 1 OS=Mus musculus OX=10090 GN=Abi1 PE=1 SV=1;tr|B7ZCU5|B7ZCU5_MOUSE Abl interactor 1 OS=Mus musculus OX=10090 GN=Abi1 PE=1 SV=1;tr|B7ZCU4|B7ZCU4_MOUSE Abl interactor 1 OS=Mus musculus OX=10090 GN=Abi1 PE=1 SV=1;tr|B7ZC	0	0	20.2748	0	0	0	0	0	0	0	0	0	0	0	0	0	0	0	0	0	0	0	0	0	0	0	0	0	0	0	0	0	0	0	0	0	0	0	0	0	0	0	0	0	0	0	0	0	0
tr|D0VYV6|D0VYV6_MOUSE Band 4.1-like protein 3 OS=Mus musculus OX=10090 GN=Epb41l3 PE=1 SV=1;sp|Q9WV92|E41L3_MOUSE Band 4.1-like protein 3 OS=Mus musculus OX=10090 GN=Epb41l3 PE=1 SV=1;tr|A7YY80|A7YY80_MOUSE 130kDa Protein 4.1B MEF cell isoform OS=Mus musc	0	22.515	22.4682	0	0	0	0	0	0	22.7637	24.0478	23.8689	0	0	0	0	0	0	0	22.4187	22.5328	0	0	0	0	0	0	0	0	23.8568	0	0	0	0	0	0	0	0	0	0	0	24.0053	23.3422	0	0	0	0	0	0
tr|D3YTY9|D3YTY9_MOUSE Kininogen-1 OS=Mus musculus OX=10090 GN=Kng1 PE=1 SV=1;tr|A0A0R4J038|A0A0R4J038_MOUSE Kininogen-1 OS=Mus musculus OX=10090 GN=Kng1 PE=1 SV=1;sp|O08677|KNG1_MOUSE Kininogen-1 OS=Mus musculus OX=10090 GN=Kng1 PE=1 SV=1	0	0	0	0	0	0	0	0	0	0	0	0	0	0	0	0	0	0	0	0	0	0	0	0	20.1473	0	0	0	0	0	0	0	0	0	0	0	0	0	0	0	0	0	0	0	0	0	0	0	0
tr|D3YUP1|D3YUP1_MOUSE Histone-arginine methyltransferase CARM1 OS=Mus musculus OX=10090 GN=Carm1 PE=1 SV=1;sp|Q9WVG6|CARM1_MOUSE Histone-arginine methyltransferase CARM1 OS=Mus musculus OX=10090 GN=Carm1 PE=1 SV=2;tr|D6RFA7|D6RFA7_MOUSE Histone-arginine m	0	0	0	0	0	0	0	0	0	0	0	0	0	0	0	0	0	0	0	0	0	0	0	0	0	0	0	0	0	0	0	0	0	0	0	0	0	0	0	0	0	0	0	0	0	0	0	0	0
tr|D3YW60|D3YW60_MOUSE RuvB-like helicase (Fragment) OS=Mus musculus OX=10090 GN=Ruvbl1 PE=1 SV=1;sp|P60122|RUVB1_MOUSE RuvB-like 1 OS=Mus musculus OX=10090 GN=Ruvbl1 PE=1 SV=1	0	0	0	0	0	0	0	0	0	0	0	19.1066	0	0	0	0	0	0	0	0	0	0	0	0	0	0	0	0	0	0	0	0	0	0	0	0	0	0	0	0	0	0	0	0	0	0	0	0	0
tr|D3YYK8|D3YYK8_MOUSE Microtubule-associated protein RP/EB family member 2 (Fragment) OS=Mus musculus OX=10090 GN=Mapre2 PE=1 SV=1;tr|E9Q6X0|E9Q6X0_MOUSE Microtubule-associated protein RP/EB family member 2 OS=Mus musculus OX=10090 GN=Mapre2 PE=1 SV=1;sp|	0	0	0	0	0	0	0	0	0	0	0	0	0	0	0	0	0	0	0	0	0	0	0	0	0	0	0	0	0	0	0	0	0	0	0	0	0	0	0	0	0	0	0	0	0	0	0	0	0
tr|D3YYM6|D3YYM6_MOUSE 40S ribosomal protein S5 (Fragment) OS=Mus musculus OX=10090 GN=Rps5 PE=1 SV=1;tr|D3Z1S8|D3Z1S8_MOUSE 40S ribosomal protein S5 (Fragment) OS=Mus musculus OX=10090 GN=Rps5 PE=1 SV=1;tr|Q91V55|Q91V55_MOUSE 40S ribosomal protein S5 OS=M	0	0	0	0	0	0	0	0	0	0	0	0	0	0	0	0	0	0	0	0	0	0	0	0	0	0	0	0	0	0	0	0	0	0	0	0	0	0	0	0	0	0	0	0	0	0	0	0	0
tr|D3Z0U5|D3Z0U5_MOUSE Katanin p60 ATPase-containing subunit A-like 2 OS=Mus musculus OX=10090 GN=Katnal2 PE=4 SV=1;tr|D6RGM7|D6RGM7_MOUSE Katanin p60 ATPase-containing subunit A-like 2 OS=Mus musculus OX=10090 GN=Katnal2 PE=1 SV=1;tr|D3Z4J2|D3Z4J2_MOUSE K	0	0	0	0	0	0	0	0	0	0	0	0	0	0	0	0	0	0	0	0	0	0	0	0	0	0	0	0	0	0	0	0	0	0	0	0	0	0	0	0	0	0	0	0	0	0	0	0	0
tr|D3Z1H8|D3Z1H8_MOUSE Glycolipid transfer protein OS=Mus musculus OX=10090 GN=Gltp PE=1 SV=1;tr|D3Z1H9|D3Z1H9_MOUSE Glycolipid transfer protein OS=Mus musculus OX=10090 GN=Gltp PE=1 SV=1;sp|Q9JL62|GLTP_MOUSE Glycolipid transfer protein OS=Mus musculus OX=	0	0	0	0	0	0	0	0	0	0	0	0	0	0	0	0	0	0	0	0	0	0	0	0	0	0	0	0	0	0	0	0	0	0	0	0	19.1765	0	0	0	0	0	0	0	0	0	0	0	0
tr|D3Z1Z8|D3Z1Z8_MOUSE Stathmin (Fragment) OS=Mus musculus OX=10090 GN=Stmn1 PE=1 SV=1;tr|D3Z5N2|D3Z5N2_MOUSE Stathmin OS=Mus musculus OX=10090 GN=Stmn1 PE=1 SV=1;sp|P54227|STMN1_MOUSE Stathmin OS=Mus musculus OX=10090 GN=Stmn1 PE=1 SV=2	0	0	0	0	0	22.7287	0	0	0	0	0	0	0	0	23.6167	24.5918	0	0	0	0	0	0	0	0	23.4179	0	0	0	0	0	0	0	0	0	0	0	23.0009	0	0	0	0	0	0	0	0	23.4459	0	0	0
tr|D3Z268|D3Z268_MOUSE AP-1 complex subunit sigma-1A (Fragment) OS=Mus musculus OX=10090 GN=Ap1s1 PE=1 SV=1;tr|D3Z0D6|D3Z0D6_MOUSE AP complex subunit sigma (Fragment) OS=Mus musculus OX=10090 GN=Ap1s1 PE=1 SV=1;sp|P61967|AP1S1_MOUSE AP-1 complex subunit si	0	0	0	0	0	0	0	0	0	0	0	19.1843	0	0	0	0	0	0	0	0	0	0	0	0	0	0	0	0	0	0	0	0	0	0	0	0	0	0	0	0	0	0	0	0	0	0	0	0	0
tr|D3Z2H9|D3Z2H9_MOUSE Tropomyosin 3, related sequence 7 OS=Mus musculus OX=10090 GN=Tpm3-rs7 PE=3 SV=1;tr|E9Q5J9|E9Q5J9_MOUSE Tropomyosin alpha-3 chain OS=Mus musculus OX=10090 GN=Tpm3 PE=1 SV=1;sp|P21107|TPM3_MOUSE Tropomyosin alpha-3 chain OS=Mus muscul	0	0	22.2533	22.6854	21.6546	0	0	0	0	0	21.5267	22.758	23.2531	21.8755	0	0	0	0	0	0	0	0	22.9988	0	21.2363	0	0	0	0	22.0423	0	0	24.0529	24.3124	23.3458	22.4647	21.0852	0	0	0	0	0	22.5947	23.2532	22.3269	21.4061	0	0	0
tr|D3Z3A0|D3Z3A0_MOUSE MCG126099, isoform CRA_b OS=Mus musculus OX=10090 GN=Ppp1r2 PE=1 SV=1;sp|Q9DCL8|IPP2_MOUSE Protein phosphatase inhibitor 2 OS=Mus musculus OX=10090 GN=Ppp1r2 PE=1 SV=3	0	0	0	0	0	0	0	0	0	0	0	0	0	0	0	0	0	0	0	0	0	0	0	0	21.9477	0	0	0	0	0	0	0	0	0	0	0	22.0797	0	0	0	0	0	0	0	0	21.9874	0	0	0
tr|D3Z3G6|D3Z3G6_MOUSE Mitogen-activated protein kinase OS=Mus musculus OX=10090 GN=Mapk3 PE=1 SV=1;sp|Q63844|MK03_MOUSE Mitogen-activated protein kinase 3 OS=Mus musculus OX=10090 GN=Mapk3 PE=1 SV=5;tr|A0A0U1RPX4|A0A0U1RPX4_MOUSE Mitogen-activated protein	0	0	0	0	0	0	0	0	0	0	0	0	0	0	0	0	0	0	0	0	0	0	0	0	0	0	0	0	0	0	0	0	0	0	0	0	0	0	0	0	0	0	0	0	0	0	0	0	0
tr|D3Z4T3|D3Z4T3_MOUSE Phosphoserine phosphatase OS=Mus musculus OX=10090 GN=Psph PE=1 SV=2;tr|A0A0J9YVH9|A0A0J9YVH9_MOUSE Phosphoserine phosphatase (Fragment) OS=Mus musculus OX=10090 GN=Psph PE=1 SV=1;sp|Q99LS3|SERB_MOUSE Phosphoserine phosphatase OS=Mus	0	0	0	0	0	0	0	0	0	0	0	0	0	0	0	0	0	0	0	0	0	0	0	0	0	0	0	0	0	0	0	0	0	0	0	0	0	0	0	0	0	0	0	0	0	0	0	0	0
tr|D3Z5R4|D3Z5R4_MOUSE WAS/WASL-interacting protein family member 3 OS=Mus musculus OX=10090 GN=Wipf3 PE=1 SV=1;tr|E9Q2D0|E9Q2D0_MOUSE WAS/WASL-interacting protein family member 3 OS=Mus musculus OX=10090 GN=Wipf3 PE=1 SV=1;sp|P0C7L0|WIPF3_MOUSE WAS/WASL-i	0	0	0	0	0	0	0	0	0	0	0	0	0	0	0	0	0	0	0	0	0	0	0	0	0	0	0	0	0	0	0	0	0	0	0	0	0	0	0	0	0	0	0	0	0	0	0	0	0
tr|D3Z6F5|D3Z6F5_MOUSE ATP synthase subunit alpha OS=Mus musculus OX=10090 GN=Atp5a1 PE=1 SV=1;sp|Q03265|ATPA_MOUSE ATP synthase subunit alpha, mitochondrial OS=Mus musculus OX=10090 GN=Atp5f1a PE=1 SV=1	0	0	0	0	0	0	0	0	0	0	0	0	0	0	0	0	0	0	0	0	0	0	19.9727	0	0	0	0	0	0	0	0	0	0	0	0	0	0	0	0	0	0	0	0	0	0	0	0	0	0
tr|D3Z6I8|D3Z6I8_MOUSE Tropomyosin alpha-3 chain OS=Mus musculus OX=10090 GN=Tpm3 PE=1 SV=1;tr|E9Q7Q3|E9Q7Q3_MOUSE Tropomyosin alpha-3 chain OS=Mus musculus OX=10090 GN=Tpm3 PE=1 SV=1	0	0	0	0	0	0	0	0	0	0	0	0	0	0	0	0	0	0	0	0	0	0	0	0	0	0	0	0	0	0	0	0	0	0	0	18.8241	0	0	0	0	0	0	0	0	0	0	0	0	0
tr|D3Z7C6|D3Z7C6_MOUSE Prostaglandin E synthase 3 OS=Mus musculus OX=10090 GN=Ptges3 PE=1 SV=1;sp|Q9R0Q7|TEBP_MOUSE Prostaglandin E synthase 3 OS=Mus musculus OX=10090 GN=Ptges3 PE=1 SV=1	0	0	0	0	19.832	19.724	0	0	0	0	0	0	0	20.1278	0	0	0	0	0	0	0	0	0	0	0	0	0	0	0	0	0	0	0	0	0	0	0	0	0	0	0	0	0	0	0	0	0	0	0
tr|D3Z7E5|D3Z7E5_MOUSE Glycogen synthase kinase-3 alpha OS=Mus musculus OX=10090 GN=Gsk3a PE=1 SV=1;sp|Q2NL51|GSK3A_MOUSE Glycogen synthase kinase-3 alpha OS=Mus musculus OX=10090 GN=Gsk3a PE=1 SV=2	0	0	0	0	0	0	0	0	0	0	0	0	0	0	0	0	0	0	0	0	0	0	0	0	0	0	0	0	0	0	0	0	0	0	0	0	0	0	0	0	0	0	0	0	0	0	0	0	0
tr|D3Z7E6|D3Z7E6_MOUSE Platelet-activating factor acetylhydrolase IB subunit gamma OS=Mus musculus OX=10090 GN=Pafah1b3 PE=1 SV=1;sp|Q61205|PA1B3_MOUSE Platelet-activating factor acetylhydrolase IB subunit gamma OS=Mus musculus OX=10090 GN=Pafah1b3 PE=1 SV	0	0	0	0	21.0745	21.1919	0	0	0	0	0	0	0	0	0	0	0	0	0	0	0	0	0	0	0	0	0	0	0	0	0	0	0	0	0	0	0	0	0	0	0	0	0	0	0	0	0	0	0
tr|D6RHN2|D6RHN2_MOUSE Methanethiol oxidase OS=Mus musculus OX=10090 GN=Selenbp1 PE=1 SV=1;sp|Q63836|SBP2_MOUSE Selenium-binding protein 2 OS=Mus musculus OX=10090 GN=Selenbp2 PE=1 SV=2;sp|P17563|SBP1_MOUSE Methanethiol oxidase OS=Mus musculus OX=10090 GN=	0	0	0	0	0	0	0	0	0	0	0	0	0	21.1716	0	0	0	0	0	0	0	0	0	0	0	0	0	0	0	0	0	0	0	0	0	0	0	0	0	0	0	0	0	0	0	0	0	0	0
tr|E0CY19|E0CY19_MOUSE cAMP-regulated phosphoprotein 21 (Fragment) OS=Mus musculus OX=10090 GN=Arpp21 PE=1 SV=8;tr|E0CYS3|E0CYS3_MOUSE cAMP-regulated phosphoprotein 21 (Fragment) OS=Mus musculus OX=10090 GN=Arpp21 PE=1 SV=1;tr|E0CXW0|E0CXW0_MOUSE cAMP-regu	0	0	0	0	0	0	0	0	0	0	0	0	0	0	0	0	0	0	0	0	0	0	0	0	0	0	0	0	0	0	0	0	0	0	0	0	0	0	0	0	0	0	0	0	0	0	0	0	0
tr|E0CZE0|E0CZE0_MOUSE NEDD8-activating enzyme E1 regulatory subunit OS=Mus musculus OX=10090 GN=Nae1 PE=1 SV=1;sp|Q8VBW6|ULA1_MOUSE NEDD8-activating enzyme E1 regulatory subunit OS=Mus musculus OX=10090 GN=Nae1 PE=1 SV=1	0	0	0	0	21.1969	21.1017	0	0	0	0	0	0	21.1973	21.3314	21.3369	0	0	0	0	0	0	0	0	0	20.9637	0	0	0	0	0	0	0	0	0	0	21.4116	21.0247	0	0	0	0	0	0	0	0	20.9796	0	0	0
tr|E9PUA7|E9PUA7_MOUSE Tumor protein D52 OS=Mus musculus OX=10090 GN=Tpd52 PE=1 SV=1;tr|D3Z637|D3Z637_MOUSE MCG10134, isoform CRA_c OS=Mus musculus OX=10090 GN=Tpd52 PE=1 SV=1;tr|D3Z125|D3Z125_MOUSE Tumor protein D52 (Fragment) OS=Mus musculus OX=10090 GN=	0	0	0	0	0	0	0	0	0	0	0	0	0	0	0	0	0	0	0	0	0	0	20.9592	0	0	0	0	0	0	0	0	0	0	0	0	0	0	0	0	0	0	0	0	0	0	0	0	0	0
tr|E9PUC5|E9PUC5_MOUSE PH and SEC7 domain-containing protein 3 OS=Mus musculus OX=10090 GN=Psd3 PE=1 SV=1;tr|Q8C0E9|Q8C0E9_MOUSE PH and SEC7 domain-containing protein 3 OS=Mus musculus OX=10090 GN=Psd3 PE=1 SV=1;tr|F6Z9E6|F6Z9E6_MOUSE PH and SEC7 domain-co	0	0	0	0	0	0	0	0	0	0	0	0	0	0	0	0	0	0	0	0	0	0	21.066	0	0	0	0	0	0	0	0	0	0	0	0	0	0	0	0	0	0	0	0	0	0	0	0	0	0
tr|E9PVM7|E9PVM7_MOUSE Glutathione S-transferase (Fragment) OS=Mus musculus OX=10090 GN=Gstm5 PE=1 SV=1;sp|P48774|GSTM5_MOUSE Glutathione S-transferase Mu 5 OS=Mus musculus OX=10090 GN=Gstm5 PE=1 SV=1;tr|E9PV63|E9PV63_MOUSE Glutathione S-transferase Mu 5 O	0	0	0	21.3311	21.907	21.5323	0	0	0	0	0	0	21.634	21.8345	21.1938	0	0	0	0	0	0	0	21.6537	0	21.7747	0	0	0	0	0	0	0	0	0	21.5251	21.7864	21.4845	0	0	0	0	0	0	0	21.2724	21.3922	0	0	0
tr|E9PWE8|E9PWE8_MOUSE Dihydropyrimidinase-related protein 3 OS=Mus musculus OX=10090 GN=Dpysl3 PE=1 SV=1;tr|Q3TT92|Q3TT92_MOUSE Dihydropyrimidinase-related protein 3 OS=Mus musculus OX=10090 GN=Dpysl3 PE=1 SV=1;sp|Q62188|DPYL3_MOUSE Dihydropyrimidinase-re	22.8234	24.3791	25.2732	23.0856	22.6105	0	0	0	0	0	24.5546	25.3222	23.5229	22.1086	0	0	0	0	0	23.8915	24.5692	23.4276	23.3791	0	0	0	0	0	0	25.0907	25.1626	23.3594	25.6462	24.4369	23.9631	22.5722	20.971	0	0	0	0	24.7635	26.0294	23.332	22.1446	20.8626	0	0	0
tr|E9PWV3|E9PWV3_MOUSE Ribosomal protein S6 kinase OS=Mus musculus OX=10090 GN=Rps6ka1 PE=1 SV=1;tr|G3UZI3|G3UZI3_MOUSE Non-specific serine/threonine protein kinase OS=Mus musculus OX=10090 GN=Rps6ka1 PE=1 SV=1;tr|B1AXN9|B1AXN9_MOUSE Non-specific serine/th	0	0	0	0	0	0	0	0	0	0	0	0	0	0	0	0	0	0	0	0	23.497	0	0	0	0	0	0	0	0	0	0	0	0	0	0	0	0	0	0	0	0	0	0	0	0	0	0	0	0
tr|E9PYI8|E9PYI8_MOUSE Ubiquitin carboxyl-terminal hydrolase OS=Mus musculus OX=10090 GN=Usp14 PE=1 SV=1;sp|Q9JMA1|UBP14_MOUSE Ubiquitin carboxyl-terminal hydrolase 14 OS=Mus musculus OX=10090 GN=Usp14 PE=1 SV=3	0	0	0	0	0	21.3055	0	0	0	0	0	0	0	0	0	0	0	0	0	0	0	0	0	0	0	0	0	0	0	0	0	0	0	0	0	0	21.1761	0	0	0	0	0	0	0	0	0	0	0	0
tr|E9PZ00|E9PZ00_MOUSE Prosaposin OS=Mus musculus OX=10090 GN=Psap PE=1 SV=1;tr|Q8BFQ1|Q8BFQ1_MOUSE Prosaposin OS=Mus musculus OX=10090 GN=Psap PE=1 SV=1;tr|K3W4L3|K3W4L3_MOUSE Prosaposin OS=Mus musculus OX=10090 GN=Psap PE=1 SV=1;tr|J3QPG5|J3QPG5_MOUSE Pr	0	0	0	0	0	0	0	0	0	0	0	0	0	0	0	0	0	0	0	0	0	0	0	0	0	0	0	0	0	0	0	0	0	0	0	19.4715	0	0	0	0	0	0	0	0	0	0	0	0	0
tr|E9PZF0|E9PZF0_MOUSE Nucleoside diphosphate kinase OS=Mus musculus OX=10090 GN=Gm20390 PE=3 SV=1;sp|Q01768|NDKB_MOUSE Nucleoside diphosphate kinase B OS=Mus musculus OX=10090 GN=Nme2 PE=1 SV=1	0	0	0	0	24.1128	25.364	0	0	0	0	0	0	0	23.8288	24.6541	25.0602	0	0	0	0	0	0	21.5972	0	25.1536	0	0	0	0	0	0	0	0	0	0	23.5286	25.0543	0	0	0	0	0	0	0	0	24.911	0	0	0
tr|E9Q1J7|E9Q1J7_MOUSE Propionyl-CoA carboxylase beta chain, mitochondrial OS=Mus musculus OX=10090 GN=Pccb PE=1 SV=1;sp|Q99MN9|PCCB_MOUSE Propionyl-CoA carboxylase beta chain, mitochondrial OS=Mus musculus OX=10090 GN=Pccb PE=1 SV=2;tr|D3YZC1|D3YZC1_MOUSE	21.4802	0	20.5663	0	0	0	0	0	0	0	0	0	0	0	0	0	0	0	0	0	0	0	0	0	0	0	0	0	0	0	0	0	0	0	0	0	0	0	0	0	0	0	0	0	0	0	0	0	0
tr|E9Q1S3|E9Q1S3_MOUSE Protein transport protein SEC23 OS=Mus musculus OX=10090 GN=Sec23a PE=1 SV=1;sp|Q01405|SC23A_MOUSE Protein transport protein Sec23A OS=Mus musculus OX=10090 GN=Sec23a PE=1 SV=2	0	0	0	0	0	0	0	0	0	0	0	20.0431	0	0	0	0	0	0	0	0	0	0	0	0	0	0	0	0	0	0	0	0	0	0	0	0	0	0	0	0	0	0	0	0	0	0	0	0	0
tr|E9Q1T9|E9Q1T9_MOUSE Exportin-2 OS=Mus musculus OX=10090 GN=Cse1l PE=1 SV=1;sp|Q9ERK4|XPO2_MOUSE Exportin-2 OS=Mus musculus OX=10090 GN=Cse1l PE=1 SV=1;tr|F6ZEW4|F6ZEW4_MOUSE Exportin-2 (Fragment) OS=Mus musculus OX=10090 GN=Cse1l PE=1 SV=1	0	0	0	0	20.4144	0	0	0	0	0	0	0	0	20.8462	0	0	0	0	0	0	0	0	0	0	0	0	0	0	0	0	0	0	0	0	0	0	0	0	0	0	0	0	0	0	0	0	0	0	0
tr|E9Q1W0|E9Q1W0_MOUSE Calcium/calmodulin-dependent protein kinase type II subunit delta OS=Mus musculus OX=10090 GN=Camk2d PE=1 SV=2;tr|E9Q1T1|E9Q1T1_MOUSE Calcium/calmodulin-dependent protein kinase type II subunit delta OS=Mus musculus OX=10090 GN=Camk2	20.0029	0	0	0	0	0	0	0	0	0	0	0	0	0	0	0	0	0	0	0	0	0	0	0	0	0	0	0	0	0	0	0	0	0	0	0	0	0	0	0	0	0	0	0	0	0	0	0	0
tr|E9Q242|E9Q242_MOUSE Adenylosuccinate lyase OS=Mus musculus OX=10090 GN=Adsl PE=1 SV=1;sp|P54822|PUR8_MOUSE Adenylosuccinate lyase OS=Mus musculus OX=10090 GN=Adsl PE=1 SV=2;tr|A0A140LHU1|A0A140LHU1_MOUSE Adenylosuccinate lyase (Fragment) OS=Mus musculus	0	0	0	0	0	0	0	0	0	0	0	0	0	0	0	0	0	0	0	0	0	0	0	0	0	0	0	0	0	0	0	0	0	0	0	0	19.6131	0	0	0	0	0	0	0	0	0	0	0	0
tr|E9Q2A6|E9Q2A6_MOUSE Protein-tyrosine kinase 2-beta OS=Mus musculus OX=10090 GN=Ptk2b PE=1 SV=1;tr|Q3UDE9|Q3UDE9_MOUSE Protein-tyrosine kinase 2-beta OS=Mus musculus OX=10090 GN=Ptk2b PE=1 SV=1;sp|Q9QVP9|FAK2_MOUSE Protein-tyrosine kinase 2-beta OS=Mus m	0	0	0	0	0	0	0	0	0	0	0	0	0	0	0	0	0	0	0	0	0	0	18.1724	0	0	0	0	0	0	0	0	0	0	0	0	0	0	0	0	0	0	0	0	0	0	0	0	0	0
tr|E9Q589|E9Q589_MOUSE Neural cell adhesion molecule 1 OS=Mus musculus OX=10090 GN=Ncam1 PE=1 SV=1;tr|A0A0A6YY47|A0A0A6YY47_MOUSE Neural cell adhesion molecule 1 OS=Mus musculus OX=10090 GN=Ncam1 PE=1 SV=1;sp|P13595|NCAM1_MOUSE Neural cell adhesion molecul	0	0	20.7158	0	0	0	0	0	0	0	20.8553	20.926	0	0	0	0	0	0	0	0	0	0	0	0	0	0	0	0	0	0	0	0	0	0	0	0	0	0	0	0	0	0	20.8048	0	0	0	0	0	0
tr|E9Q5B6|E9Q5B6_MOUSE Heterogeneous nuclear ribonucleoprotein D0 (Fragment) OS=Mus musculus OX=10090 GN=Hnrnpd PE=1 SV=1;tr|F6ZV59|F6ZV59_MOUSE Heterogeneous nuclear ribonucleoprotein D0 (Fragment) OS=Mus musculus OX=10090 GN=Hnrnpd PE=1 SV=1;tr|G5E8G0|G5	0	0	0	0	0	0	0	0	0	0	0	0	0	0	0	0	0	0	0	0	0	0	0	0	0	0	0	0	0	0	0	0	0	0	0	0	0	0	0	0	0	0	20.5001	0	0	0	0	0	0
tr|E9Q6P2|E9Q6P2_MOUSE Serine/threonine-protein phosphatase OS=Mus musculus OX=10090 GN=Ppp3cb PE=1 SV=1;tr|G3X8U7|G3X8U7_MOUSE Serine/threonine-protein phosphatase OS=Mus musculus OX=10090 GN=Ppp3cb PE=1 SV=1;tr|E0CZ78|E0CZ78_MOUSE Serine/threonine-protei	0	0	0	21.258	21.5333	21.684	0	0	0	0	0	0	21.4991	21.6368	0	0	0	0	0	0	0	0	21.3234	0	21.2111	0	0	0	0	0	0	0	0	0	21.484	21.5898	21.2843	0	0	0	0	0	0	0	21.2223	21.0868	0	0	0
tr|E9Q7S0|E9Q7S0_MOUSE Synaptojanin-1 OS=Mus musculus OX=10090 GN=Synj1 PE=1 SV=1;tr|F7BQW7|F7BQW7_MOUSE Synaptojanin-1 (Fragment) OS=Mus musculus OX=10090 GN=Synj1 PE=1 SV=1;sp|Q8CHC4|SYNJ1_MOUSE Synaptojanin-1 OS=Mus musculus OX=10090 GN=Synj1 PE=1 SV=3;	21.6205	24.4753	25.8246	22.3472	21.9385	0	0	0	0	20.788	24.9438	25.8255	23.5465	21.7081	0	0	0	0	0	24.0678	24.6835	23.6352	24.6346	0	0	0	0	0	0	24.1466	22.9397	22.8456	24.8028	22.0808	23.901	21.8556	0	0	0	0	0	0	24.9662	0	20.3505	0	0	0	0
tr|E9QAN4|E9QAN4_MOUSE Kinesin-like protein KIF1A OS=Mus musculus OX=10090 GN=Kif1a PE=1 SV=1;sp|P33173|KIF1A_MOUSE Kinesin-like protein KIF1A OS=Mus musculus OX=10090 GN=Kif1a PE=1 SV=2;tr|G3UW47|G3UW47_MOUSE Kinesin family member 1A OS=Mus musculus OX=10	0	0	0	0	0	0	0	0	0	0	0	18.5736	0	0	0	0	0	0	0	0	0	0	0	0	0	0	0	0	0	0	0	0	0	0	0	0	0	0	0	0	0	0	0	0	0	0	0	0	0
tr|E9QLL2|E9QLL2_MOUSE Dynamin-3 OS=Mus musculus OX=10090 GN=Dnm3 PE=1 SV=1;sp|Q8BZ98|DYN3_MOUSE Dynamin-3 OS=Mus musculus OX=10090 GN=Dnm3 PE=1 SV=1	0	22.44	22.8279	0	0	0	0	0	0	0	22.0762	22.6874	0	0	0	0	0	0	0	0	22.36	0	0	0	0	0	0	0	0	0	0	0	0	0	0	0	0	0	0	0	0	0	0	0	0	0	0	0	0
tr|E9QN08|E9QN08_MOUSE Elongation factor 1-delta (Fragment) OS=Mus musculus OX=10090 GN=Eef1d PE=1 SV=1;tr|A0A0R4J1L2|A0A0R4J1L2_MOUSE Elongation factor 1-delta OS=Mus musculus OX=10090 GN=Eef1d PE=1 SV=1;tr|Q91VK2|Q91VK2_MOUSE Eef1d protein OS=Mus musculu	0	0	0	0	0	0	0	0	0	0	21.4278	0	0	0	0	0	0	0	0	0	0	0	0	0	0	0	0	0	0	0	0	0	0	0	0	0	0	0	0	0	0	0	21.3011	0	0	0	0	0	0
tr|F2Z3Z1|F2Z3Z1_MOUSE Hippocalcin-like protein 4 (Fragment) OS=Mus musculus OX=10090 GN=Hpcal4 PE=1 SV=1;sp|Q8BGZ1|HPCL4_MOUSE Hippocalcin-like protein 4 OS=Mus musculus OX=10090 GN=Hpcal4 PE=1 SV=3	0	0	0	0	0	0	0	0	0	0	0	0	0	0	0	0	0	0	0	0	0	0	0	0	0	0	0	0	0	0	0	0	0	0	0	19.4859	0	0	0	0	0	0	0	0	0	0	0	0	0
tr|F6RYL8|F6RYL8_MOUSE DmX-like protein 2 (Fragment) OS=Mus musculus OX=10090 GN=Dmxl2 PE=1 SV=1;sp|Q8BPN8|DMXL2_MOUSE DmX-like protein 2 OS=Mus musculus OX=10090 GN=Dmxl2 PE=1 SV=3;tr|B0V2P5|B0V2P5_MOUSE DmX-like protein 2 OS=Mus musculus OX=10090 GN=Dmxl	0	0	0	0	0	0	0	0	0	0	0	0	0	0	0	0	0	0	0	0	0	0	0	0	0	0	0	0	0	0	0	0	0	0	0	0	0	0	0	0	0	0	0	0	0	0	0	0	0
tr|F6TQW2|F6TQW2_MOUSE Immunoglobulin heavy constant gamma 2C (Fragment) OS=Mus musculus OX=10090 GN=Ighg2c PE=1 SV=2;tr|A0A0A6YY53|A0A0A6YY53_MOUSE Immunoglobulin heavy constant gamma 2C (Fragment) OS=Mus musculus OX=10090 GN=Ighg2c PE=1 SV=1;sp|P01864|GC	0	0	0	23.287	23.4103	22.4593	0	0	0	0	0	0	23.118	23.2828	0	0	0	0	0	0	0	0	22.2813	0	0	0	0	0	0	0	0	0	0	0	0	0	0	0	0	0	0	0	0	0	0	0	0	0	0
tr|F6VQ81|F6VQ81_MOUSE Tumor protein D54 (Fragment) OS=Mus musculus OX=10090 GN=Tpd52l2 PE=1 SV=1;tr|V9GWU5|V9GWU5_MOUSE Tumor protein D54 (Fragment) OS=Mus musculus OX=10090 GN=Tpd52l2 PE=1 SV=8;tr|Q3TUJ9|Q3TUJ9_MOUSE Tumor protein D52-like 2, isoform CRA	0	0	0	0	19.2767	0	0	0	0	0	0	0	0	19.2975	0	0	0	0	0	0	0	0	0	0	0	0	0	0	0	0	0	0	0	0	0	0	0	0	0	0	0	0	0	0	0	0	0	0	0
tr|F6VTH5|F6VTH5_MOUSE Leucine zipper transcription factor-like protein 1 (Fragment) OS=Mus musculus OX=10090 GN=Lztfl1 PE=1 SV=1;tr|A0A1L1SSX7|A0A1L1SSX7_MOUSE Leucine zipper transcription factor-like protein 1 (Fragment) OS=Mus musculus OX=10090 GN=Lztfl	0	0	0	0	0	0	0	0	0	0	0	0	0	18.3844	0	0	0	0	0	0	0	0	0	0	0	0	0	0	0	0	0	0	0	0	0	0	0	0	0	0	0	0	0	0	0	0	0	0	0
tr|F6VY18|F6VY18_MOUSE GMP reductase 1 (Fragment) OS=Mus musculus OX=10090 GN=Gmpr PE=1 SV=1;sp|Q9DCZ1|GMPR1_MOUSE GMP reductase 1 OS=Mus musculus OX=10090 GN=Gmpr PE=1 SV=1	0	0	0	0	0	20.0046	0	0	0	0	0	0	0	20.5546	0	0	0	0	0	0	0	0	0	0	0	0	0	0	0	0	0	0	0	0	0	0	0	0	0	0	0	0	0	0	0	0	0	0	0
tr|F7BX26|F7BX26_MOUSE Serine/threonine-protein phosphatase (Fragment) OS=Mus musculus OX=10090 GN=Ppp5c PE=1 SV=1;sp|Q60676|PPP5_MOUSE Serine/threonine-protein phosphatase 5 OS=Mus musculus OX=10090 GN=Ppp5c PE=1 SV=3	0	0	0	0	0	0	0	0	0	0	0	20.2988	0	0	0	0	0	0	0	0	0	0	0	0	0	0	0	0	0	0	0	0	0	0	0	0	0	0	0	0	0	0	0	0	0	0	0	0	0
tr|F7DF62|F7DF62_MOUSE Beta-arrestin-1 (Fragment) OS=Mus musculus OX=10090 GN=Arrb1 PE=1 SV=1;sp|Q8BWG8|ARRB1_MOUSE Beta-arrestin-1 OS=Mus musculus OX=10090 GN=Arrb1 PE=1 SV=1;tr|J3QNU6|J3QNU6_MOUSE Beta-arrestin-1 OS=Mus musculus OX=10090 GN=Arrb1 PE=1 SV	0	0	0	0	0	0	0	0	0	0	0	0	0	0	18.8221	0	0	0	0	0	0	0	0	0	0	0	0	0	0	0	0	0	0	0	0	0	0	0	0	0	0	0	0	0	0	0	0	0	0
tr|F8WGN6|F8WGN6_MOUSE Kinesin-like protein KIF21A OS=Mus musculus OX=10090 GN=Kif21a PE=1 SV=1;tr|E9Q0J5|E9Q0J5_MOUSE Kinesin-like protein KIF21A OS=Mus musculus OX=10090 GN=Kif21a PE=1 SV=2;sp|Q9QXL2|KI21A_MOUSE Kinesin-like protein KIF21A OS=Mus musculu	0	0	0	0	0	0	0	0	0	0	21.2992	0	0	0	0	0	0	0	0	0	21.5196	0	0	0	0	0	0	0	0	0	0	0	0	0	0	0	0	0	0	0	0	0	0	0	0	0	0	0	0
tr|F8WHZ9|F8WHZ9_MOUSE Alpha-adducin OS=Mus musculus OX=10090 GN=Add1 PE=1 SV=1;tr|F8WGR0|F8WGR0_MOUSE Alpha-adducin OS=Mus musculus OX=10090 GN=Add1 PE=1 SV=1;sp|Q9QYC0|ADDA_MOUSE Alpha-adducin OS=Mus musculus OX=10090 GN=Add1 PE=1 SV=2;tr|F6RDR0|F6RDR0_M	0	0	0	0	0	0	0	0	0	0	21.0347	0	0	0	0	0	0	0	0	0	21.4878	0	0	0	0	0	0	0	0	0	0	0	0	0	0	0	0	0	0	0	0	0	0	0	0	0	0	0	0
tr|F8WIT2|F8WIT2_MOUSE Annexin OS=Mus musculus OX=10090 GN=Anxa6 PE=1 SV=1;sp|P14824|ANXA6_MOUSE Annexin A6 OS=Mus musculus OX=10090 GN=Anxa6 PE=1 SV=3	0	0	0	0	20.3217	22.3409	0	0	0	0	0	0	0	21.4412	22.5049	23.4743	0	0	0	0	0	0	0	0	22.6802	0	0	0	0	0	0	0	0	0	0	0	22.079	0	0	0	0	0	0	0	0	22.1083	0	0	0
tr|F8WJK8|F8WJK8_MOUSE Hsc70-interacting protein OS=Mus musculus OX=10090 GN=St13 PE=1 SV=1;sp|Q99L47|F10A1_MOUSE Hsc70-interacting protein OS=Mus musculus OX=10090 GN=St13 PE=1 SV=1;tr|E9Q1V0|E9Q1V0_MOUSE Hsc70-interacting protein (Fragment) OS=Mus muscul	0	0	0	23.9059	23.5561	22.3826	0	0	0	0	0	0	24.2535	23.5893	22.5518	0	0	0	0	0	0	0	24.298	23.7567	23.3159	0	0	0	0	0	0	0	23.7343	24.0001	24.191	23.7841	22.8521	0	0	0	0	0	0	23.8597	23.4879	22.8299	0	0	0
tr|G3UVV4|G3UVV4_MOUSE Hexokinase 1, isoform CRA_f OS=Mus musculus OX=10090 GN=Hk1 PE=1 SV=1;sp|P17710|HXK1_MOUSE Hexokinase-1 OS=Mus musculus OX=10090 GN=Hk1 PE=1 SV=3	0	0	0	20.126	24.1125	24.1776	0	0	0	0	0	0	21.4542	23.7898	22.6248	0	0	0	0	0	0	0	21.919	0	22.9965	0	0	0	0	0	0	0	0	0	21.1072	22.2272	23.0087	0	0	0	0	0	0	0	0	22.6215	0	0	0
tr|G3UXX3|G3UXX3_MOUSE Sepiapterin reductase OS=Mus musculus OX=10090 GN=Spr PE=1 SV=1;sp|Q64105|SPRE_MOUSE Sepiapterin reductase OS=Mus musculus OX=10090 GN=Spr PE=1 SV=1;tr|Q91XH5|Q91XH5_MOUSE Sepiapterin reductase OS=Mus musculus OX=10090 GN=Spr PE=1 SV	0	0	0	0	20.3369	20.6216	0	0	0	0	0	20.4103	0	20.8415	0	0	0	0	0	0	0	0	21.1331	0	20.497	0	0	0	0	0	0	0	0	0	20.9562	21.0851	20.971	0	0	0	0	0	0	0	0	20.6465	0	0	0
tr|G3UYD0|G3UYD0_MOUSE General transcription factor II-I OS=Mus musculus OX=10090 GN=Gtf2i PE=1 SV=1;tr|Q3UHU8|Q3UHU8_MOUSE General transcription factor II-I OS=Mus musculus OX=10090 GN=Gtf2i PE=1 SV=1;sp|Q9ESZ8|GTF2I_MOUSE General transcription factor II-	0	0	0	0	0	0	0	0	0	0	0	0	0	0	0	0	0	0	0	0	0	0	0	0	0	0	0	0	0	0	0	0	0	0	0	0	0	0	0	0	0	0	0	0	0	0	0	0	0
tr|G3UZ30|G3UZ30_MOUSE E3 ubiquitin-protein ligase PPP1R11 (Fragment) OS=Mus musculus OX=10090 GN=Ppp1r11 PE=1 SV=2;tr|A5A4Y9|A5A4Y9_MOUSE E3 ubiquitin-protein ligase PPP1R11 OS=Mus musculus OX=10090 GN=Ppp1r11 PE=1 SV=1;sp|Q8K1L5|PP1RB_MOUSE E3 ubiquitin-	0	0	0	0	21.9545	21.3425	0	0	0	0	0	0	21.7035	21.8624	21.5194	0	0	0	0	0	0	0	0	21.8283	21.6336	0	0	0	0	0	0	0	0	0	21.7142	21.9291	21.5015	0	0	0	0	0	0	0	21.3869	21.4375	0	0	0
tr|G3UZW8|G3UZW8_MOUSE Proteasome subunit beta (Fragment) OS=Mus musculus OX=10090 GN=Psmb8 PE=1 SV=3;sp|P28063|PSB8_MOUSE Proteasome subunit beta type-8 OS=Mus musculus OX=10090 GN=Psmb8 PE=1 SV=2	0	0	0	0	0	0	0	0	0	0	0	0	0	0	0	0	0	0	0	0	0	0	0	0	0	0	0	0	0	0	0	0	0	0	0	0	0	0	0	0	0	0	0	0	0	0	0	0	0
tr|G3X9T8|G3X9T8_MOUSE Ceruloplasmin OS=Mus musculus OX=10090 GN=Cp PE=1 SV=1;sp|Q61147|CERU_MOUSE Ceruloplasmin OS=Mus musculus OX=10090 GN=Cp PE=1 SV=2;tr|G3X8Q5|G3X8Q5_MOUSE Ceruloplasmin OS=Mus musculus OX=10090 GN=Cp PE=1 SV=1;tr|E9PZD8|E9PZD8_MOUSE C	0	0	0	0	0	0	0	0	0	0	0	0	0	0	0	0	0	0	0	0	0	0	0	0	0	0	0	0	0	0	0	0	0	0	0	0	0	0	0	0	0	0	0	0	0	0	0	0	0
tr|G5E884|G5E884_MOUSE Non-specific serine/threonine protein kinase OS=Mus musculus OX=10090 GN=Pak1 PE=1 SV=1;sp|O88643|PAK1_MOUSE Serine/threonine-protein kinase PAK 1 OS=Mus musculus OX=10090 GN=Pak1 PE=1 SV=1	0	0	20.9946	23.3401	24.275	24.0434	0	0	0	0	0	22.2745	23.7395	24.2654	23.944	23.0304	0	0	0	0	0	0	23.7583	0	24.2052	0	0	0	0	0	0	0	20.9538	0	23.7656	23.9923	24.0064	0	0	0	0	0	21.6773	23.2559	23.6452	23.6527	0	0	0
tr|G5E8R0|G5E8R0_MOUSE Tropomyosin 1, alpha, isoform CRA_i OS=Mus musculus OX=10090 GN=Tpm1 PE=1 SV=1;tr|E9Q453|E9Q453_MOUSE Tropomyosin alpha-1 chain OS=Mus musculus OX=10090 GN=Tpm1 PE=1 SV=1;tr|G5E8R2|G5E8R2_MOUSE Tropomyosin 1, alpha, isoform CRA_k OS=	0	0	0	0	0	0	0	0	0	0	0	0	0	0	0	0	0	0	0	0	0	0	0	0	0	0	0	0	0	0	0	0	0	20.1224	0	0	0	0	0	0	0	0	0	0	0	0	0	0	0
tr|G5E8R3|G5E8R3_MOUSE Pyruvate carboxylase OS=Mus musculus OX=10090 GN=Pcx PE=1 SV=1;sp|Q05920|PYC_MOUSE Pyruvate carboxylase, mitochondrial OS=Mus musculus OX=10090 GN=Pc PE=1 SV=1;tr|E9QPD7|E9QPD7_MOUSE Pyruvate carboxylase OS=Mus musculus OX=10090 GN=P	0	0	0	0	21.4517	21.5131	0	0	0	0	0	0	21.3334	22.0493	20.2867	0	0	0	0	0	0	0	21.1853	0	20.3602	0	0	0	0	0	0	0	0	0	21.3157	21.3105	20.8727	0	0	0	0	0	20.8296	0	0	21.5054	0	0	0
tr|H3BK16|H3BK16_MOUSE ATP synthase mitochondrial F1 complex assembly factor 1 (Fragment) OS=Mus musculus OX=10090 GN=Atpaf1 PE=1 SV=1;sp|Q811I0|ATPF1_MOUSE ATP synthase mitochondrial F1 complex assembly factor 1 OS=Mus musculus OX=10090 GN=Atpaf1 PE=1 SV=	0	0	0	0	20.017	0	0	0	0	0	0	0	0	0	0	0	0	0	0	0	0	0	0	0	19.66	0	0	0	0	0	0	0	0	0	0	0	0	0	0	0	0	0	0	0	0	0	0	0	0
tr|H3BKD4|H3BKD4_MOUSE Arf-GAP with SH3 domain, ANK repeat and PH domain-containing protein 1 OS=Mus musculus OX=10090 GN=Asap1 PE=1 SV=1;tr|H3BKE6|H3BKE6_MOUSE Arf-GAP with SH3 domain, ANK repeat and PH domain-containing protein 1 OS=Mus musculus OX=10090	0	0	0	0	0	0	0	0	0	0	0	0	0	0	0	0	0	0	0	19.3747	0	0	0	0	0	0	0	0	0	0	0	0	0	0	0	0	0	0	0	0	0	0	0	0	0	0	0	0	0
tr|H3BLJ9|H3BLJ9_MOUSE S-formylglutathione hydrolase OS=Mus musculus OX=10090 GN=Esd PE=1 SV=1;tr|H3BJL6|H3BJL6_MOUSE S-formylglutathione hydrolase OS=Mus musculus OX=10090 GN=Esd PE=1 SV=1;sp|Q9R0P3|ESTD_MOUSE S-formylglutathione hydrolase OS=Mus musculus	0	0	0	0	0	0	0	0	0	0	0	0	0	19.6558	0	0	0	0	0	0	0	0	0	0	19.7919	0	0	0	0	0	0	0	0	0	0	0	0	0	0	0	0	0	0	0	0	0	0	0	0
tr|H3BLL4|H3BLL4_MOUSE Heterogeneous nuclear ribonucleoprotein K OS=Mus musculus OX=10090 GN=Hnrnpk PE=1 SV=1;tr|B2M1R6|B2M1R6_MOUSE Heterogeneous nuclear ribonucleoprotein K OS=Mus musculus OX=10090 GN=Hnrnpk PE=1 SV=1;sp|P61979|HNRPK_MOUSE Heterogeneous	0	0	0	0	0	0	0	0	0	0	0	0	0	0	0	0	0	0	0	0	0	0	0	0	19.672	0	0	0	0	0	0	0	0	0	20.1729	19.9766	19.9533	0	0	0	0	0	0	0	0	0	0	0	0
tr|H7BX05|H7BX05_MOUSE Obscurin OS=Mus musculus OX=10090 GN=Obscn PE=1 SV=2;sp|A2AAJ9|OBSCN_MOUSE Obscurin OS=Mus musculus OX=10090 GN=Obscn PE=1 SV=3;tr|J9JIB2|J9JIB2_MOUSE Obscurin (Fragment) OS=Mus musculus OX=10090 GN=Obscn PE=1 SV=2;tr|F6TJX7|F6TJX7_M	0	0	0	0	0	0	0	0	0	0	0	0	0	22.3698	0	0	0	0	0	0	0	0	0	0	0	0	0	0	0	0	0	0	0	0	0	0	0	0	0	0	0	0	0	0	0	0	0	0	0
tr|H7BX22|H7BX22_MOUSE Ran-specific GTPase-activating protein OS=Mus musculus OX=10090 GN=Ranbp1 PE=1 SV=1;sp|P34022|RANG_MOUSE Ran-specific GTPase-activating protein OS=Mus musculus OX=10090 GN=Ranbp1 PE=1 SV=2	0	0	0	0	0	0	0	0	0	0	0	0	21.5873	0	0	0	0	0	0	0	0	0	0	0	0	0	0	0	0	0	0	0	0	0	21.3452	22.0285	0	0	0	0	0	0	0	0	0	21.2941	0	0	0
tr|J3QN06|J3QN06_MOUSE ATP-dependent (S)-NAD(P)H-hydrate dehydratase OS=Mus musculus OX=10090 GN=Naxd PE=1 SV=1;tr|J3QMM7|J3QMM7_MOUSE ATP-dependent (S)-NAD(P)H-hydrate dehydratase OS=Mus musculus OX=10090 GN=Naxd PE=1 SV=1;sp|Q9CZ42|NNRD_MOUSE ATP-depende	0	0	0	0	0	0	0	0	0	0	0	0	0	18.6716	0	0	0	0	0	0	0	0	0	0	0	0	0	0	0	0	0	0	0	0	0	0	0	0	0	0	0	0	0	0	0	0	0	0	0
tr|Q3TCR7|Q3TCR7_MOUSE Dynamin-2 OS=Mus musculus OX=10090 GN=Dnm2 PE=1 SV=1;tr|G3X9G4|G3X9G4_MOUSE Dynamin-2 OS=Mus musculus OX=10090 GN=Dnm2 PE=1 SV=1;tr|Q3T9X3|Q3T9X3_MOUSE Dynamin-2 OS=Mus musculus OX=10090 GN=Dnm2 PE=1 SV=1;tr|F8WIV5|F8WIV5_MOUSE Dynam	0	0	0	0	0	0	0	0	0	0	0	0	0	0	0	0	0	0	0	0	0	0	0	0	0	0	0	0	0	0	0	0	0	0	0	0	0	0	0	0	0	0	0	0	0	0	0	0	0
tr|Q3TIR6|Q3TIR6_MOUSE Prefoldin subunit 3 OS=Mus musculus OX=10090 GN=Vbp1 PE=1 SV=1;sp|P61759|PFD3_MOUSE Prefoldin subunit 3 OS=Mus musculus OX=10090 GN=Vbp1 PE=1 SV=2	0	0	0	0	20.4699	0	0	0	0	0	0	0	20.914	20.3819	0	0	0	0	0	0	0	0	0	0	0	0	0	0	0	0	0	0	0	0	0	0	0	0	0	0	0	0	0	0	0	0	0	0	0
tr|Q3TL72|Q3TL72_MOUSE NEDD8-activating enzyme E1 catalytic subunit OS=Mus musculus OX=10090 GN=Uba3 PE=1 SV=1;sp|Q8C878|UBA3_MOUSE NEDD8-activating enzyme E1 catalytic subunit OS=Mus musculus OX=10090 GN=Uba3 PE=1 SV=2	0	0	0	0	0	20.182	0	0	0	0	0	0	0	0	20.0854	0	0	0	0	0	0	0	0	0	20.0624	0	0	0	0	0	0	0	0	0	0	0	20.7461	0	0	0	0	0	0	0	0	20.4555	0	0	0
tr|Q3TMU8|Q3TMU8_MOUSE Dihydropyrimidinase-like 4 OS=Mus musculus OX=10090 GN=Dpysl4 PE=1 SV=1;sp|O35098|DPYL4_MOUSE Dihydropyrimidinase-related protein 4 OS=Mus musculus OX=10090 GN=Dpysl4 PE=1 SV=1;tr|A0A0R4J1N0|A0A0R4J1N0_MOUSE Dihydropyrimidinase-relat	0	22.1692	23.0541	22.3944	21.8022	0	0	0	0	0	22.0656	23.1584	22.4572	21.4996	21.1456	0	0	0	0	0	22.4238	0	22.7058	0	20.8183	0	0	0	0	22.2181	0	0	23.7552	23.125	23.1367	22.1382	21.6956	0	0	0	0	21.5073	23.1212	22.548	22.113	21.3283	0	0	0
tr|Q3TN85|Q3TN85_MOUSE UV excision repair protein RAD23 homolog A (Fragment) OS=Mus musculus OX=10090 GN=Rad23a PE=1 SV=1;tr|Q8CAP3|Q8CAP3_MOUSE Rad23a protein OS=Mus musculus OX=10090 GN=Rad23a PE=1 SV=1;sp|P54726|RD23A_MOUSE UV excision repair protein RA	0	0	0	0	0	0	0	0	0	0	0	0	0	0	0	0	0	0	0	0	0	0	0	0	0	0	0	0	0	0	0	0	0	0	0	20.363	0	0	0	0	0	0	0	0	0	0	0	0	0
tr|Q3TPM3|Q3TPM3_MOUSE Cullin-1 (Fragment) OS=Mus musculus OX=10090 GN=Cul1 PE=1 SV=1;sp|Q9WTX6|CUL1_MOUSE Cullin-1 OS=Mus musculus OX=10090 GN=Cul1 PE=1 SV=1;tr|A0A0N4SUW1|A0A0N4SUW1_MOUSE Cullin-1 OS=Mus musculus OX=10090 GN=Cul1 PE=1 SV=1;tr|D3Z2H3|D3Z2	0	0	0	0	0	0	0	0	0	0	19.5076	0	0	0	0	0	0	0	0	0	0	0	0	0	0	0	0	0	0	0	0	0	0	0	0	0	0	0	0	0	0	0	0	0	0	0	0	0	0
tr|Q3TU36|Q3TU36_MOUSE RAP1, GTP-GDP dissociation stimulator 1 OS=Mus musculus OX=10090 GN=Rap1gds1 PE=1 SV=1;tr|E9Q912|E9Q912_MOUSE RAP1, GTP-GDP dissociation stimulator 1 OS=Mus musculus OX=10090 GN=Rap1gds1 PE=1 SV=1	0	0	20.8819	0	23.118	23.6992	0	0	0	0	0	21.8958	22.7768	23.6672	23.1568	22.0225	0	0	0	0	0	0	22.6814	0	23.5703	0	0	0	0	0	0	0	0	22.2823	22.8446	23.4481	23.6626	0	0	0	0	0	0	0	22.9681	23.4261	0	0	0
tr|Q3TYE5|Q3TYE5_MOUSE Limbic system-associated membrane protein OS=Mus musculus OX=10090 GN=Lsamp PE=1 SV=1;sp|Q8BLK3|LSAMP_MOUSE Limbic system-associated membrane protein OS=Mus musculus OX=10090 GN=Lsamp PE=1 SV=1;tr|A0A087WP80|A0A087WP80_MOUSE Limbic s	0	0	0	0	0	0	0	0	0	0	0	0	0	0	0	0	0	0	0	0	0	0	0	0	21.286	0	0	0	0	0	0	0	0	0	0	21.0004	21.2524	0	0	0	0	0	0	0	0	21.129	0	0	0
tr|Q3U0I3|Q3U0I3_MOUSE T-complex protein 1 subunit gamma OS=Mus musculus OX=10090 GN=Cct3 PE=1 SV=1;sp|P80318|TCPG_MOUSE T-complex protein 1 subunit gamma OS=Mus musculus OX=10090 GN=Cct3 PE=1 SV=1;tr|E9Q133|E9Q133_MOUSE T-complex protein 1 subunit gamma O	23.2558	23.1672	22.2621	0	0	0	0	0	0	23.1066	23.2545	22.712	20.5914	0	0	0	0	0	0	22.2453	20.5381	0	0	0	0	0	0	0	0	22.2346	0	0	0	0	21.3139	21.0489	20.4118	0	0	0	0	0	22.3275	0	0	0	0	0	0
tr|Q3U2G2|Q3U2G2_MOUSE Heat shock 70 kDa protein 4 OS=Mus musculus OX=10090 GN=Hspa4 PE=1 SV=1;sp|Q61316|HSP74_MOUSE Heat shock 70 kDa protein 4 OS=Mus musculus OX=10090 GN=Hspa4 PE=1 SV=1	26.0993	26.6613	27.0667	25.0992	24.4219	23.1525	0	0	0	25.3651	26.0219	26.4908	24.8241	24.071	22.5669	0	0	0	0	25.0936	25.462	0	24.6049	0	21.6611	0	0	0	0	25.4168	25.6171	0	25.3827	24.9135	24.8775	24.0503	22.5663	0	0	0	0	25.2851	25.5155	24.1814	23.3344	22.1103	0	0	0
tr|Q3U4W8|Q3U4W8_MOUSE Ubiquitin carboxyl-terminal hydrolase OS=Mus musculus OX=10090 GN=Usp5 PE=1 SV=1;sp|P56399|UBP5_MOUSE Ubiquitin carboxyl-terminal hydrolase 5 OS=Mus musculus OX=10090 GN=Usp5 PE=1 SV=1	0	0	0	22.2046	22.9303	21.613	0	0	0	0	0	0	23.1536	23.3162	21.3138	0	0	0	0	0	0	0	23.1328	0	22.718	0	0	0	0	0	0	0	20.8393	22.0176	23.2412	22.867	22.1668	0	0	0	0	0	0	21.5535	22.6396	22.23	0	0	0
tr|Q3UA72|Q3UA72_MOUSE Actin-related protein 2/3 complex subunit 5 OS=Mus musculus OX=10090 GN=Arpc5 PE=1 SV=1;sp|Q9CPW4|ARPC5_MOUSE Actin-related protein 2/3 complex subunit 5 OS=Mus musculus OX=10090 GN=Arpc5 PE=1 SV=3	0	0	0	22.0068	21.7531	0	0	0	0	0	0	0	22.2582	21.7485	0	0	0	0	0	0	0	0	22.2138	0	0	0	0	0	0	0	0	0	0	0	22.2801	0	0	0	0	0	0	0	0	0	0	20.5826	0	0	0
tr|Q52KF7|Q52KF7_MOUSE Disks large homolog 3 OS=Mus musculus OX=10090 GN=Dlg3 PE=1 SV=1;tr|A2BEE9|A2BEE9_MOUSE Disks large homolog 3 OS=Mus musculus OX=10090 GN=Dlg3 PE=1 SV=1;sp|P70175|DLG3_MOUSE Disks large homolog 3 OS=Mus musculus OX=10090 GN=Dlg3 PE=1	0	0	0	0	0	0	0	0	0	0	0	0	0	0	0	0	0	0	0	0	0	0	0	0	0	0	0	0	0	0	0	0	0	0	18.8651	0	0	0	0	0	0	0	0	0	0	0	0	0	0
tr|Q543K9|Q543K9_MOUSE Purine nucleoside phosphorylase OS=Mus musculus OX=10090 GN=Pnp PE=1 SV=1;sp|P23492|PNPH_MOUSE Purine nucleoside phosphorylase OS=Mus musculus OX=10090 GN=Pnp PE=1 SV=2;tr|A0A2I3BQH2|A0A2I3BQH2_MOUSE Predicted gene, 49342 (Fragment)	0	0	0	0	0	20.041	0	0	0	0	0	0	0	0	0	0	0	0	0	0	0	0	0	0	0	0	0	0	0	0	0	0	0	0	0	0	0	0	0	0	0	0	0	0	0	0	0	0	0
tr|Q5SVG5|Q5SVG5_MOUSE AP complex subunit beta OS=Mus musculus OX=10090 GN=Ap1b1 PE=1 SV=1;tr|Q5SVG4|Q5SVG4_MOUSE AP complex subunit beta OS=Mus musculus OX=10090 GN=Ap1b1 PE=1 SV=1;sp|O35643|AP1B1_MOUSE AP-1 complex subunit beta-1 OS=Mus musculus OX=10090	22.1834	23.1252	23.7086	0	0	0	0	0	0	0	23.1166	23.5563	0	0	0	0	0	0	0	0	22.7026	0	0	0	0	0	0	0	0	22.7719	0	0	0	0	0	0	0	0	0	0	0	0	22.8492	0	0	0	0	0	0
tr|Q5SVJ1|Q5SVJ1_MOUSE Calcium/calmodulin-dependent protein kinase type II subunit beta OS=Mus musculus OX=10090 GN=Camk2b PE=1 SV=1;tr|Q5SVI0|Q5SVI0_MOUSE Calcium/calmodulin-dependent protein kinase type II subunit beta OS=Mus musculus OX=10090 GN=Camk2b	24.9044	24.5375	23.6305	0	0	0	0	0	0	0	23.3913	22.3296	0	0	0	0	0	0	0	25.144	24.5863	0	0	0	0	0	0	0	0	0	0	0	0	0	0	0	0	0	0	0	0	0	0	0	0	0	0	0	0
tr|Q6GT24|Q6GT24_MOUSE Peroxiredoxin-6 OS=Mus musculus OX=10090 GN=Prdx6 PE=1 SV=1;sp|O08709|PRDX6_MOUSE Peroxiredoxin-6 OS=Mus musculus OX=10090 GN=Prdx6 PE=1 SV=3;tr|D3Z0Y2|D3Z0Y2_MOUSE Peroxiredoxin-6 OS=Mus musculus OX=10090 GN=Prdx6 PE=1 SV=1	0	20.3086	20.1079	21.5358	22.9578	22.8368	0	0	0	0	21.6761	22.1623	23.0782	23.6639	22.8296	22.086	0	0	0	0	22.3445	0	23.3786	21.9254	23.701	0	0	0	0	20.7925	21.7572	0	21.7176	22.1972	23.4366	23.4297	23.6308	0	0	0	0	0	0	21.2963	22.428	22.9057	0	0	0
tr|Q6NZD2|Q6NZD2_MOUSE Sorting nexin 1 OS=Mus musculus OX=10090 GN=Snx1 PE=1 SV=1;sp|Q9WV80|SNX1_MOUSE Sorting nexin-1 OS=Mus musculus OX=10090 GN=Snx1 PE=1 SV=1	0	0	0	0	19.6754	0	0	0	0	0	0	0	0	0	0	0	0	0	0	0	0	0	20.1618	0	0	0	0	0	0	0	0	0	0	0	20.1122	0	0	0	0	0	0	0	0	0	0	0	0	0	0
tr|Q6P1J1|Q6P1J1_MOUSE Crmp1 protein OS=Mus musculus OX=10090 GN=Crmp1 PE=1 SV=1	25.8903	27.0671	27.7766	24.2569	23.6717	22.5495	0	0	0	25.4915	26.6303	27.4281	24.8086	23.6221	22.6513	0	0	0	0	26.0708	26.6684	25.4886	24.4959	22.2215	21.7968	0	0	0	0	26.6335	26.4331	25.6453	26.7753	25.6792	24.688	23.5543	22.6659	0	0	0	0	26.0571	27.2541	24.1362	23.2026	21.7839	0	0	0
tr|Q7TQE2|Q7TQE2_MOUSE Zyx protein OS=Mus musculus OX=10090 GN=Zyx PE=1 SV=1;sp|Q62523|ZYX_MOUSE Zyxin OS=Mus musculus OX=10090 GN=Zyx PE=1 SV=2	0	0	0	0	0	0	0	0	0	0	0	19.9205	0	0	0	0	0	0	0	0	0	0	0	0	0	0	0	0	0	0	0	0	0	0	0	0	0	0	0	0	0	0	0	0	0	0	0	0	0
tr|Q80ZS7|Q80ZS7_MOUSE Dynein light chain OS=Mus musculus OX=10090 GN=BC048507 PE=1 SV=1;sp|Q9D0M5|DYL2_MOUSE Dynein light chain 2, cytoplasmic OS=Mus musculus OX=10090 GN=Dynll2 PE=1 SV=1;sp|P63168|DYL1_MOUSE Dynein light chain 1, cytoplasmic OS=Mus muscu	0	0	19.722	0	0	0	0	0	0	0	20.6156	20.269	0	0	0	0	0	0	0	0	0	0	0	0	0	0	0	0	0	0	0	0	0	0	0	0	0	0	0	0	0	0	0	0	0	0	0	0	0
tr|Q8BGR1|Q8BGR1_MOUSE MCG20355 OS=Mus musculus OX=10090 GN=Pdzph1 PE=2 SV=1	0	0	0	0	0	0	0	0	0	0	0	0	0	0	0	0	0	0	0	0	0	0	19.0706	0	0	0	0	0	0	0	0	0	0	0	0	0	0	0	0	0	0	0	0	0	0	0	0	0	0
tr|Q8BTU6|Q8BTU6_MOUSE Eukaryotic initiation factor 4A-II OS=Mus musculus OX=10090 GN=Eif4a2 PE=1 SV=1;sp|P60843|IF4A1_MOUSE Eukaryotic initiation factor 4A-I OS=Mus musculus OX=10090 GN=Eif4a1 PE=1 SV=1;sp|P10630|IF4A2_MOUSE Eukaryotic initiation factor 4	0	0	0	0	0	0	0	0	0	0	0	0	0	0	0	0	0	0	0	0	0	0	0	0	0	0	0	0	0	0	0	0	0	0	21.0643	0	20.5919	0	0	0	0	0	0	0	0	0	0	0	0
tr|Q8BWW3|Q8BWW3_MOUSE Phosphoacetylglucosamine mutase OS=Mus musculus OX=10090 GN=Pgm3 PE=1 SV=1;sp|Q9CYR6|AGM1_MOUSE Phosphoacetylglucosamine mutase OS=Mus musculus OX=10090 GN=Pgm3 PE=1 SV=1	0	0	0	0	0	0	0	0	0	0	0	0	0	0	0	0	0	0	0	0	0	0	17.8963	0	0	0	0	0	0	0	0	0	0	0	0	0	0	0	0	0	0	0	0	0	0	0	0	0	0
tr|Q8C605|Q8C605_MOUSE ATP-dependent 6-phosphofructokinase OS=Mus musculus OX=10090 GN=Pfkp PE=1 SV=1;sp|Q9WUA3|PFKAP_MOUSE ATP-dependent 6-phosphofructokinase, platelet type OS=Mus musculus OX=10090 GN=Pfkp PE=1 SV=1	23.4881	25.0428	25.812	23.0369	22.4969	21.8377	0	0	0	23.091	24.7077	25.5398	22.9297	22.6033	0	0	0	0	0	23.4801	23.8157	0	21.7849	0	19.5626	0	0	0	0	23.6455	21.4557	0	23.1769	20.4802	23.0902	21.8254	21.066	0	0	0	0	23.2195	24.4754	0	0	19.2063	0	0	0
tr|Q8C845|Q8C845_MOUSE EF-hand domain-containing protein D2 OS=Mus musculus OX=10090 GN=Efhd2 PE=1 SV=1;sp|Q9D8Y0|EFHD2_MOUSE EF-hand domain-containing protein D2 OS=Mus musculus OX=10090 GN=Efhd2 PE=1 SV=1	0	0	0	0	0	0	0	0	0	0	0	0	0	0	0	22.1184	0	0	0	0	0	0	0	0	21.4363	0	0	0	0	0	0	0	0	0	0	0	21.258	0	0	0	0	0	0	0	0	0	0	0	0
tr|Q8CF20|Q8CF20_MOUSE RIKEN cDNA 1700020N01 OS=Mus musculus OX=10090 GN=1700020N01Rik PE=1 SV=1	0	0	0	0	0	0	0	0	0	0	0	0	0	0	0	0	0	0	0	0	0	0	0	26.9147	0	0	0	0	0	0	0	0	0	0	0	0	0	0	0	0	0	0	0	0	0	0	0	0	0
tr|Q8K1K2|Q8K1K2_MOUSE 26S proteasome regulatory subunit 8 OS=Mus musculus OX=10090 GN=Psmc5 PE=1 SV=1;sp|P62196|PRS8_MOUSE 26S proteasome regulatory subunit 8 OS=Mus musculus OX=10090 GN=Psmc5 PE=1 SV=1	0	19.7254	0	0	0	0	0	0	0	0	0	0	0	0	0	0	0	0	0	0	0	0	0	0	0	0	0	0	0	0	0	0	0	0	0	0	0	0	0	0	0	0	0	0	0	0	0	0	0
tr|Q91V89|Q91V89_MOUSE Serine/threonine-protein phosphatase 2A 56 kDa regulatory subunit OS=Mus musculus OX=10090 GN=Ppp2r5d PE=1 SV=1;tr|Q7TNL5|Q7TNL5_MOUSE Serine/threonine-protein phosphatase 2A 56 kDa regulatory subunit OS=Mus musculus OX=10090 GN=Ppp2	0	0	0	0	20.0435	0	0	0	0	0	0	0	20.435	20.2138	0	0	0	0	0	0	0	0	20.0855	0	0	0	0	0	0	0	0	0	0	0	20.6147	0	0	0	0	0	0	0	0	0	0	0	0	0	0
tr|Q91VA7|Q91VA7_MOUSE Isocitrate dehydrogenase [NAD] subunit, mitochondrial OS=Mus musculus OX=10090 GN=Idh3b PE=1 SV=1	0	0	0	0	0	0	0	0	0	0	0	0	0	0	0	0	0	0	0	0	0	0	0	0	20.7915	0	0	0	0	0	0	0	0	0	20.9945	21.5579	0	0	0	0	0	0	21.7526	0	0	0	0	0	0
tr|Q91VB8|Q91VB8_MOUSE Alpha globin 1 OS=Mus musculus OX=10090 GN=Hba-a1 PE=1 SV=1;sp|P01942|HBA_MOUSE Hemoglobin subunit alpha OS=Mus musculus OX=10090 GN=Hba PE=1 SV=2	0	0	0	0	21.2537	0	0	0	0	0	0	21.1141	21.5525	21.659	21.7184	0	0	0	0	0	0	0	22.5608	0	22.4501	0	0	0	0	0	0	0	0	0	0	21.6451	21.7564	0	0	0	0	0	0	0	0	0	0	0	0
tr|Q91Z25|Q91Z25_MOUSE Actin-related protein 2/3 complex subunit OS=Mus musculus OX=10090 GN=Arpc1b PE=1 SV=1;sp|Q9WV32|ARC1B_MOUSE Actin-related protein 2/3 complex subunit 1B OS=Mus musculus OX=10090 GN=Arpc1b PE=1 SV=4;tr|F6THG2|F6THG2_MOUSE Actin-relat	0	0	0	0	0	0	0	0	0	0	0	0	0	0	0	0	0	0	0	0	0	0	0	0	0	0	0	0	0	0	0	0	0	0	18.1747	0	0	0	0	0	0	0	0	0	0	0	0	0	0
tr|Q924B0|Q924B0_MOUSE Inositol-1-monophosphatase OS=Mus musculus OX=10090 GN=Impa1 PE=1 SV=1;sp|O55023|IMPA1_MOUSE Inositol monophosphatase 1 OS=Mus musculus OX=10090 GN=Impa1 PE=1 SV=1;tr|Q80ZJ2|Q80ZJ2_MOUSE Inositol-1-monophosphatase OS=Mus musculus OX=	0	0	20.4512	0	21.6102	21.457	0	0	0	0	0	21.48	21.9053	22.1289	21.7502	0	0	0	0	0	0	0	22.1723	0	22.0889	0	0	0	0	0	0	0	0	0	21.8929	22.0999	22.4415	0	0	0	0	0	21.6101	0	0	21.8486	0	0	0
tr|Q9CPX4|Q9CPX4_MOUSE Ferritin OS=Mus musculus OX=10090 GN=Ftl1 PE=1 SV=1;sp|P29391|FRIL1_MOUSE Ferritin light chain 1 OS=Mus musculus OX=10090 GN=Ftl1 PE=1 SV=2;tr|A0A1B0GR60|A0A1B0GR60_MOUSE Ferritin OS=Mus musculus OX=10090 GN=Ftl1 PE=1 SV=1;sp|P49945|	0	22.6314	23.3377	0	0	0	0	0	0	0	22.4665	22.7022	0	0	0	0	0	0	0	0	0	0	0	0	0	0	0	0	0	0	0	0	0	0	0	0	0	0	0	0	0	0	22.3804	0	0	0	0	0	0
tr|Q9CQF7|Q9CQF7_MOUSE Prefoldin 1 OS=Mus musculus OX=10090 GN=Pfdn1 PE=1 SV=1;sp|Q9CWM4|PFD1_MOUSE Prefoldin subunit 1 OS=Mus musculus OX=10090 GN=Pfdn1 PE=1 SV=1;tr|A0A494BBK3|A0A494BBK3_MOUSE Prefoldin subunit 1 OS=Mus musculus OX=10090 GN=Pfdn1 PE=1 SV	0	0	0	0	0	0	0	0	0	0	0	0	20.8774	20.2205	0	0	0	0	0	0	0	0	20.948	0	0	0	0	0	0	0	0	0	0	0	0	20.5031	0	0	0	0	0	0	0	0	0	0	0	0	0
tr|Q9DAC5|Q9DAC5_MOUSE MCG8351 OS=Mus musculus OX=10090 GN=1700013H16Rik PE=1 SV=1	0	0	0	0	0	0	0	0	0	0	0	0	0	0	0	0	0	0	0	0	0	0	0	0	0	0	0	0	0	0	0	0	0	20.6703	0	0	0	0	0	0	0	0	0	0	0	0	0	0	0
tr|Q9DAY9|Q9DAY9_MOUSE Nucleophosmin OS=Mus musculus OX=10090 GN=Npm1 PE=1 SV=1;tr|Q5SQB0|Q5SQB0_MOUSE Nucleophosmin OS=Mus musculus OX=10090 GN=Npm1 PE=1 SV=1;tr|Q5SQB5|Q5SQB5_MOUSE Nucleophosmin OS=Mus musculus OX=10090 GN=Npm1 PE=1 SV=1;sp|Q61937|NPM_MO	0	0	0	0	0	0	0	0	0	0	0	21.3375	0	0	0	0	0	0	0	0	0	0	0	0	0	0	0	0	0	0	0	0	0	0	0	0	0	0	0	0	0	0	0	0	0	0	0	0	0
tr|S4R1E5|S4R1E5_MOUSE Glutathione peroxidase OS=Mus musculus OX=10090 GN=Gpx4 PE=1 SV=1;sp|O70325|GPX4_MOUSE Phospholipid hydroperoxide glutathione peroxidase OS=Mus musculus OX=10090 GN=Gpx4 PE=1 SV=4	0	0	0	0	0	18.168	0	0	0	0	0	0	0	0	0	0	0	0	0	0	0	0	0	0	0	0	0	0	0	0	0	0	0	0	0	0	0	0	0	0	0	0	0	0	0	0	0	0	0
tr|S4R2F3|S4R2F3_MOUSE Ankyrin-2 OS=Mus musculus OX=10090 GN=Ank2 PE=1 SV=3;sp|Q8C8R3|ANK2_MOUSE Ankyrin-2 OS=Mus musculus OX=10090 GN=Ank2 PE=1 SV=2;tr|S4R2R5|S4R2R5_MOUSE Ankyrin-2 OS=Mus musculus OX=10090 GN=Ank2 PE=1 SV=3;tr|S4R2T7|S4R2T7_MOUSE Ankyrin	0	0	0	0	0	0	0	0	0	0	18.4726	0	0	0	0	0	0	0	0	0	0	0	0	0	0	0	0	0	0	0	0	0	0	0	0	0	0	0	0	0	0	0	0	0	0	0	0	0	0
tr|V9GXG0|V9GXG0_MOUSE Aspartoacylase (Fragment) OS=Mus musculus OX=10090 GN=Aspa PE=1 SV=1;sp|Q8R3P0|ACY2_MOUSE Aspartoacylase OS=Mus musculus OX=10090 GN=Aspa PE=1 SV=2;tr|D6RJ20|D6RJ20_MOUSE Aspartoacylase OS=Mus musculus OX=10090 GN=Aspa PE=1 SV=1;tr|B	0	0	0	0	19.3754	0	0	0	0	0	0	0	0	0	0	0	0	0	0	0	0	0	0	0	0	0	0	0	0	0	0	0	0	0	0	0	0	0	0	0	0	0	0	0	0	0	0	0	0
tr|Z4YJV4|Z4YJV4_MOUSE 2-oxoglutarate dehydrogenase, mitochondrial OS=Mus musculus OX=10090 GN=Ogdh PE=1 SV=1;sp|Q60597|ODO1_MOUSE 2-oxoglutarate dehydrogenase, mitochondrial OS=Mus musculus OX=10090 GN=Ogdh PE=1 SV=3	0	0	0	0	0	0	0	0	0	0	0	0	0	0	0	0	0	0	0	0	0	0	0	0	0	0	0	0	0	0	0	0	0	0	0	0	0	0	0	0	0	0	0	0	0	0	0	0	0
tr|Z4YKC4|Z4YKC4_MOUSE Eukaryotic translation initiation factor 4 gamma 3 OS=Mus musculus OX=10090 GN=Eif4g3 PE=1 SV=1;tr|A0A0R4J112|A0A0R4J112_MOUSE Eukaryotic translation initiation factor 4 gamma 3 OS=Mus musculus OX=10090 GN=Eif4g3 PE=1 SV=1;tr|A2AMI2|	0	0	0	0	0	0	0	0	0	0	20.4187	0	0	0	0	0	0	0	0	0	0	0	0	0	0	0	0	0	0	0	0	0	0	0	0	0	0	0	0	0	0	0	0	0	0	0	0	0	0
	26.7464	26.0123	26.0899	26.5823	25.6724	25.5173	0	0	0	27.0504	26.8971	25.916	26.8742	26.0336	27.1025	27.0894	0	25.3537	0	27.3713	27.8477	29.6013	26.5976	28.2199	26.6862	27.4045	27.2417	28.8156	29.7887	27.3418	27.647	28.4184	26.7571	26.3729	25.1232	25.3804	24.7921	28.3621	0	0	0	28.1213	26.8434	27.2889	26.1947	25.7219	0	0	28.9433
	0	0	0	0	0	0	0	0	0	0	0	0	0	0	0	0	0	0	0	0	0	0	0	0	0	0	0	0	0	0	0	0	0	0	0	0	0	0	0	0	0	0	0	0	0	0	0	0	0
	0	0	0	0	0	0	0	0	0	0	0	0	0	0	0	0	0	0	0	0	0	24.7554	0	0	0	0	0	0	0	0	0	0	0	0	0	0	0	0	0	0	0	0	0	0	0	0	0	0	0
	0	0	0	0	0	0	0	0	0	0	0	0	0	0	0	0	0	0	0	0	0	24.4915	0	0	0	0	0	0	0	0	0	0	0	0	0	0	0	0	0	0	0	0	0	0	0	0	0	0	0
	0	0	0	0	0	0	0	0	0	0	0	0	0	0	0	0	0	0	0	0	0	22.9474	0	0	0	0	0	0	0	0	0	0	0	0	0	0	0	0	0	0	0	0	0	0	0	0	0	0	0
	0	0	0	0	0	0	0	0	0	0	0	0	0	0	0	0	0	0	0	0	0	0	0	0	0	0	0	0	0	0	0	0	0	0	0	0	0	0	0	0	0	0	0	0	0	0	0	0	0
	0	0	0	0	0	0	0	0	0	0	0	0	0	0	0	25.3108	0	0	0	0	0	0	0	0	24.5451	0	0	0	0	0	0	0	0	0	0	0	0	0	0	0	0	0	0	0	0	0	0	0	0
	0	0	0	0	25.3539	0	24.1118	0	0	0	0	0	0	0	0	21.832	0	0	0	25.1005	0	0	0	0	0	0	0	0	0	0	0	0	0	0	0	0	0	0	0	0	0	22.5678	0	0	0	0	24.6629	0	0
	0	0	0	0	24.8411	0	0	0	0	0	0	0	0	0	0	0	0	0	0	23.285	0	0	0	0	0	0	0	0	0	0	0	0	0	0	0	0	0	0	0	0	0	23.1955	0	0	0	0	23.7886	0	0
	0	0	0	0	18.4284	0	0	0	0	0	0	0	0	0	0	0	0	0	0	0	0	0	0	0	0	0	0	0	0	0	0	0	0	0	0	0	0	0	0	0	0	0	0	0	0	0	0	0	0
	0	0	0	0	23.4825	0	0	0	0	0	0	0	0	0	0	0	0	0	0	24.1236	0	0	0	0	0	0	0	0	0	0	0	0	0	0	0	0	0	0	0	0	0	0	0	0	0	0	0	0	0
	0092;90093;90094;90095;90096;90097;90098;90099;90100;90101;90102;90103;90104;90105;90106;90107;90108;90109;90110;90111;90112;90113;90114;90115;90116;90117;90118;90119;90120;90121;90122;90123;90124;90125;90126;90127;90128;90129;90130;90131;90132;90133;90134;90135;90136;90137;90138;90139;90140;90141;90142;90143;90144;90145;90146;90147;90148;90149;90150;90151;90152;90153;90154;90155;90156;90157;9015…	669;1176;10342;14346;19076;19461;22371;23079;35081;35506;41432;41532;43284;45616;46113;57019;60721;61775;62308;62836;65662;66407;67245;67435;84497;86673;86983;89779;90191;95892;97669;97697;101878;102587;105858;113508;114113;117413;119733;122731	2;3	78;83
	9285;99286;99287;99288;99289;99290;99291;99292;99293;99294;99295;99296;99297;99298;99299;99300;99301;99302;99303;99304;99305;99306;99307;99308;99309;99310;99311;99312;99313;99314;99315;99316;99317;99318;99319;99320;99321;99322;102197;102198;102199;102200;102201;102202;102203;102204;102205;102206;102207;102208;102209;102210;102211;102212;102213;102214;102215;102216;102217;104411;104412;104413;1044…	307;328;3167;3359;4593;10624;10646;15877;15935;17996;24774;24977;25007;25278;27492;31455;32564;33041;37690;38248;38392;38448;38450;38502;40757;40804;45309;45358;46664;46684;52174;56125;61091;61196;64314;64451;64460;65403;65443;65741;65901;69629;71193;78756;86479;92225;93447;94048;94761;94794;99200;102211;104446;109686;128825;131555
[truncated: 388 more columns]

## Sheet: Arkusz2
Fasta headers	LFQ intensity K21_1_11	LFQ intensity K21_1_12	LFQ intensity K21_1_13	LFQ intensity K21_1_18	LFQ intensity K21_1_19	LFQ intensity K21_1_20	LFQ intensity K21_1_3	LFQ intensity K21_1_4	LFQ intensity K21_1_5	LFQ intensity K21_2_11	LFQ intensity K21_2_12	LFQ intensity K21_2_13	LFQ intensity K21_2_18	LFQ intensity K21_2_19	LFQ intensity K21_2_20	LFQ intensity K21_2_21	LFQ intensity K21_2_3	LFQ intensity K21_2_4	LFQ intensity K21_2_5	LFQ intensity K21_3_11	LFQ intensity K21_3_12	LFQ intensity K21_3_13	LFQ intensity K21_3_18	LFQ intensity Ki21_3_19	LFQ intensity K21_3_20	LFQ intensity K21_3_3	LFQ intensity K21_3_4	LFQ intensity K21_3_5	LFQ intensity K150_1_11	LFQ intensity K150_1_12	LFQ intensity K150_1_13	LFQ intensity Ki150_1_15	LFQ intensity K150_1_16	LFQ intensity K91_1_17	LFQ intensity K91_1_18	LFQ intensity K91_1_19	LFQ intensity K91_1_20	LFQ intensity K91_1_3	LFQ intensity K91_1_4	LFQ intensity K91_1_5	LFQ intensity K91_2_11	LFQ intensity K91_2_12	LFQ intensity K91_2_13	LFQ intensity K91_2_18	LFQ intensity K91_2_19	LFQ intensity K91_2_20	LFQ intensity K91_2_3	LFQ intensity K91_2_4	LFQ intensity K91_2_5
;	0	0	0	0	22.1294	0	0	0	0	0	0	0	0	0	0	0	0	0	0	0	0	0	0	0	0	0	0	0	0	0	0	0	0	0	0	0	0	0	0	0	0	0	0	0	0	0	23.2902	0	0
sp|A0A286YDK6|PERC1_MOUSE Protein PERCC1 OS=Mus musculus OX=10090 GN=Percc1 PE=2 SV=1	0	0	0	0	0	0	0	0	0	0	0	0	0	0	0	0	0	0	0	0	0	0	0	0	20.1202	0	0	0	0	0	0	0	0	0	0	0	0	0	0	0	0	0	0	0	0	0	0	0	0
sp|A2ACJ2|FP100_MOUSE Fanconi anemia core complex-associated protein 100 OS=Mus musculus OX=10090 GN=Faap100 PE=2 SV=1	0	0	0	0	0	0	0	0	0	0	0	20.8256	0	0	0	0	0	0	0	0	0	0	0	0	0	0	0	0	0	0	0	0	0	0	0	0	0	0	0	0	0	0	0	0	0	0	0	0	0
sp|A2ALS5|RPGP1_MOUSE Rap1 GTPase-activating protein 1 OS=Mus musculus OX=10090 GN=Rap1gap PE=1 SV=2;tr|A2ALS7|A2ALS7_MOUSE Rap1 GTPase-activating protein 1 (Fragment) OS=Mus musculus OX=10090 GN=Rap1gap PE=1 SV=1;tr|A2ALS4|A2ALS4_MOUSE Rap1 GTPase-activat	0	0	20.4435	0	0	0	0	0	0	0	0	0	0	0	0	0	0	0	0	0	0	0	0	0	0	0	0	0	0	0	0	0	0	0	0	0	0	0	0	0	0	0	0	0	0	0	0	0	0
sp|D3Z7P3|GLSK_MOUSE Glutaminase kidney isoform, mitochondrial OS=Mus musculus OX=10090 GN=Gls PE=1 SV=1;tr|D3Z7P4|D3Z7P4_MOUSE Glutaminase kidney isoform, mitochondrial OS=Mus musculus OX=10090 GN=Gls PE=1 SV=1	0	0	0	21.8189	22.3233	21.548	0	0	0	0	0	0	21.7273	21.9874	0	0	0	0	0	0	0	0	21.9276	0	21.1978	0	0	0	0	0	0	0	0	0	22.3231	22.059	21.6085	0	0	0	0	0	0	21.988	22.2658	21.7713	0	0	0
sp|E9PUL5|PRRT2_MOUSE Proline-rich transmembrane protein 2 OS=Mus musculus OX=10090 GN=Prrt2 PE=1 SV=1	0	0	0	0	21.2069	0	0	0	0	0	0	0	0	20.6938	0	0	0	0	0	0	0	0	0	0	0	0	0	0	0	0	0	0	0	0	0	0	20.5087	0	0	0	0	0	0	0	0	0	0	0	0
sp|E9PV24|FIBA_MOUSE Fibrinogen alpha chain OS=Mus musculus OX=10090 GN=Fga PE=1 SV=1	21.6439	0	0	0	0	0	0	0	0	0	0	0	0	0	0	0	0	0	0	0	0	0	0	0	0	0	0	0	0	0	0	0	0	0	0	0	0	0	0	0	0	0	0	0	0	0	0	0	0
sp|O08529|CAN2_MOUSE Calpain-2 catalytic subunit OS=Mus musculus OX=10090 GN=Capn2 PE=1 SV=4	0	0	0	0	0	0	0	0	0	0	0	0	0	20.3017	0	0	0	0	0	0	0	0	0	0	0	0	0	0	0	0	0	0	0	0	0	0	0	0	0	0	0	0	0	0	0	0	0	0	0
sp|O08539|BIN1_MOUSE Myc box-dependent-interacting protein 1 OS=Mus musculus OX=10090 GN=Bin1 PE=1 SV=1;tr|Q6P1B9|Q6P1B9_MOUSE Bin1 protein OS=Mus musculus OX=10090 GN=Bin1 PE=1 SV=1;tr|A0A3Q4EBK4|A0A3Q4EBK4_MOUSE Myc box-dependent-interacting protein 1 OS	22.8032	22.6055	22.7418	0	0	0	0	0	0	23.4333	23.0607	22.7745	0	0	0	0	0	0	0	23.9664	23.3296	0	0	0	0	0	0	0	0	23.2082	0	0	0	0	0	0	0	0	0	0	0	23.3991	22.6925	0	0	0	0	0	0
sp|O08553|DPYL2_MOUSE Dihydropyrimidinase-related protein 2 OS=Mus musculus OX=10090 GN=Dpysl2 PE=1 SV=2	29.4509	30.0636	30.6466	28.8528	28.1701	27.2947	0	0	0	29.6452	29.962	30.5998	28.9208	27.8979	26.8046	24.693	0	0	23.8072	30.0129	30.1702	30.5153	28.7664	27.3693	26.682	0	0	23.7667	28.3103	29.83	30.0775	30.0285	29.8282	29.3332	28.4858	27.3943	26.364	0	0	0	28.7588	29.5688	30.2099	28.3057	27.4462	26.3589	0	0	0
sp|O08599|STXB1_MOUSE Syntaxin-binding protein 1 OS=Mus musculus OX=10090 GN=Stxbp1 PE=1 SV=2	0	0	0	0	22.2293	23.0302	0	0	0	0	21.4399	21.3357	22.3983	22.8915	23.4541	23.3318	0	0	0	0	21.283	0	22.6423	0	23.1122	0	0	0	0	0	0	0	21.7121	22.0274	22.8422	23.0833	23.666	0	0	0	0	0	21.8459	0	22.4812	22.9406	0	0	0
sp|O08749|DLDH_MOUSE Dihydrolipoyl dehydrogenase, mitochondrial OS=Mus musculus OX=10090 GN=Dld PE=1 SV=2	0	0	0	20.2136	23.7097	24.1783	0	0	0	0	0	0	19.9536	23.0478	24.2437	23.5451	0	0	0	0	0	0	19.3953	0	24.0915	0	0	0	0	0	0	0	0	0	19.746	22.7379	24.1796	0	0	0	0	0	0	0	23.1748	24.6652	0	0	0
sp|O09061|PSB1_MOUSE Proteasome subunit beta type-1 OS=Mus musculus OX=10090 GN=Psmb1 PE=1 SV=1;tr|A0A338P7C0|A0A338P7C0_MOUSE Proteasome subunit beta type-1 OS=Mus musculus OX=10090 GN=Psmb1 PE=1 SV=1;tr|A0A338P7F1|A0A338P7F1_MOUSE Proteasome subunit beta	26.1142	25.7494	25.0959	0	0	0	0	0	0	25.371	24.8562	24.1993	0	0	0	0	0	0	0	24.8593	24.341	0	0	0	0	0	0	0	0	24.6906	22.9419	0	0	0	0	0	0	0	0	0	0	24.6632	23.6776	0	0	0	0	0	0
sp|O35326|SRSF5_MOUSE Serine/arginine-rich splicing factor 5 OS=Mus musculus OX=10090 GN=Srsf5 PE=1 SV=2;tr|Q9D8S5|Q9D8S5_MOUSE MCG7614, isoform CRA_c OS=Mus musculus OX=10090 GN=Srsf5 PE=1 SV=1;sp|Q3TWW8|SRSF6_MOUSE Serine/arginine-rich splicing factor 6	0	0	0	0	0	0	0	0	0	0	0	0	0	0	0	0	0	0	0	0	0	0	0	0	0	0	0	0	0	0	0	0	0	0	0	0	0	0	0	0	0	0	0	0	0	0	0	0	0
sp|O35459|ECH1_MOUSE Delta(3,5)-Delta(2,4)-dienoyl-CoA isomerase, mitochondrial OS=Mus musculus OX=10090 GN=Ech1 PE=1 SV=1;tr|F7B227|F7B227_MOUSE Delta(3,5)-Delta(2,4)-dienoyl-CoA isomerase, mitochondrial (Fragment) OS=Mus musculus OX=10090 GN=Ech1 PE=1 SV	0	0	0	0	20.3328	0	0	0	0	0	0	0	0	20.1116	0	0	0	0	0	0	0	0	20.5132	0	0	0	0	0	0	0	0	0	0	0	20.47	20.5546	0	0	0	0	0	0	0	0	0	0	0	0	0
sp|O35658|C1QBP_MOUSE Complement component 1 Q subcomponent-binding protein, mitochondrial OS=Mus musculus OX=10090 GN=C1qbp PE=1 SV=1;tr|Q8R5L1|Q8R5L1_MOUSE Complement component 1 Q subcomponent-binding protein, mitochondrial OS=Mus musculus OX=10090 GN=C	0	0	0	0	20.0478	0	0	0	0	0	0	0	20.2681	0	0	0	0	0	0	0	0	0	20.2466	0	20.4547	0	0	0	0	0	0	0	0	0	0	20.4852	0	0	0	0	0	0	0	0	0	20.5116	0	0	0
sp|O35685|NUDC_MOUSE Nuclear migration protein nudC OS=Mus musculus OX=10090 GN=Nudc PE=1 SV=1	0	0	0	21.4236	21.0193	0	0	0	0	0	0	0	21.9028	21.1497	0	0	0	0	0	0	0	0	22.2944	0	20.8592	0	0	0	0	0	0	0	22.1282	0	21.8715	21.3478	0	0	0	0	0	0	0	21.5678	21.0524	0	0	0	0
sp|O35864|CSN5_MOUSE COP9 signalosome complex subunit 5 OS=Mus musculus OX=10090 GN=Cops5 PE=1 SV=3;tr|A0A087WQA8|A0A087WQA8_MOUSE COP9 signalosome complex subunit 5 (Fragment) OS=Mus musculus OX=10090 GN=Cops5 PE=1 SV=1	0	22.2045	22.26	0	0	0	0	0	0	0	22.0963	22.2515	0	0	0	0	0	0	0	0	0	0	0	0	0	0	0	0	0	0	0	0	0	0	0	0	0	0	0	0	0	0	21.6735	0	0	0	0	0	0
sp|O54983|CRYM_MOUSE Ketimine reductase mu-crystallin OS=Mus musculus OX=10090 GN=Crym PE=1 SV=1	0	0	0	0	20.7813	21.2708	0	0	0	0	0	0	21.2827	21.0464	21.6526	21.7101	0	0	0	0	0	0	21.542	0	21.294	0	0	0	0	0	0	0	0	0	21.7028	21.6431	21.9844	0	0	0	0	0	21.2402	0	0	21.3324	0	0	0
sp|O54988|SLK_MOUSE STE20-like serine/threonine-protein kinase OS=Mus musculus OX=10090 GN=Slk PE=1 SV=2	0	21.8824	21.9101	0	0	0	0	0	0	0	21.9601	21.9216	0	0	0	0	0	0	0	0	21.9337	0	0	0	0	0	0	0	0	0	0	0	0	0	0	0	0	0	0	0	0	0	21.6869	0	0	0	0	0	0
sp|O55042|SYUA_MOUSE Alpha-synuclein OS=Mus musculus OX=10090 GN=Snca PE=1 SV=2	0	0	0	0	0	0	0	0	0	0	0	0	0	0	0	0	0	0	0	0	0	0	0	0	0	0	0	0	0	0	0	0	0	0	0	0	0	0	0	0	0	0	0	0	0	19.0961	0	0	0
sp|O55131|SEPT7_MOUSE Septin-7 OS=Mus musculus OX=10090 GN=Septin7 PE=1 SV=1;tr|E9Q9F5|E9Q9F5_MOUSE Septin 7 OS=Mus musculus OX=10090 GN=Sept7 PE=1 SV=2;tr|E9Q1G8|E9Q1G8_MOUSE Septin 7 OS=Mus musculus OX=10090 GN=Sept7 PE=1 SV=2	24.2904	23.9036	23.3288	0	0	0	0	0	0	22.9437	23.434	23.4212	0	0	0	0	0	0	0	23.6819	22.9776	0	0	0	0	0	0	0	0	23.3707	0	0	0	0	0	0	0	0	0	0	0	0	22.547	0	0	0	0	0	0
sp|O55234|PSB5_MOUSE Proteasome subunit beta type-5 OS=Mus musculus OX=10090 GN=Psmb5 PE=1 SV=3;tr|Q8BTY5|Q8BTY5_MOUSE Proteasome subunit beta type-5 OS=Mus musculus OX=10090 GN=Psmb5 PE=1 SV=1	26.57	26.2062	25.4859	0	0	0	0	0	0	25.3839	25.2685	24.7147	0	0	0	0	0	0	0	24.4814	24.4404	0	0	0	0	0	0	0	0	24.7553	0	0	0	0	0	0	0	0	0	0	0	24.4475	23.9024	0	0	0	0	0	0
sp|O70161|PI51C_MOUSE Phosphatidylinositol 4-phosphate 5-kinase type-1 gamma OS=Mus musculus OX=10090 GN=Pip5k1c PE=1 SV=2;tr|F8WHW6|F8WHW6_MOUSE Phosphatidylinositol 4-phosphate 5-kinase type-1 gamma OS=Mus musculus OX=10090 GN=Pip5k1c PE=1 SV=1	0	0	0	0	18.6886	0	0	0	0	0	0	0	0	0	0	0	0	0	0	0	0	0	0	0	0	0	0	0	0	0	0	0	0	0	0	0	0	0	0	0	0	0	0	0	0	0	0	0	0
sp|O70172|PI42A_MOUSE Phosphatidylinositol 5-phosphate 4-kinase type-2 alpha OS=Mus musculus OX=10090 GN=Pip4k2a PE=1 SV=1;sp|Q80XI4|PI42B_MOUSE Phosphatidylinositol 5-phosphate 4-kinase type-2 beta OS=Mus musculus OX=10090 GN=Pip4k2b PE=1 SV=1	0	0	0	0	0	0	0	0	0	0	0	0	0	0	0	0	0	0	0	0	0	0	20.3271	0	0	0	0	0	0	0	0	0	0	0	0	0	0	0	0	0	0	0	0	0	0	0	0	0	0
sp|O70251|EF1B_MOUSE Elongation factor 1-beta OS=Mus musculus OX=10090 GN=Eef1b PE=1 SV=5;tr|A0A087WS46|A0A087WS46_MOUSE Eukaryotic translation elongation factor 1 beta 2 OS=Mus musculus OX=10090 GN=Eef1b2 PE=1 SV=1	22.2156	22.2356	22.4032	21.9714	21.4064	0	0	0	0	22.6631	22.4053	22.501	22.4855	21.6798	21.8827	0	0	0	0	23.1903	22.1726	0	22.2908	0	0	0	0	0	0	22.2988	0	0	22.4209	22.6993	22.3723	22.3892	21.7813	0	0	0	0	22.5586	22.5459	21.8235	21.4825	0	0	0	0
sp|O70310|NMT1_MOUSE Glycylpeptide N-tetradecanoyltransferase 1 OS=Mus musculus OX=10090 GN=Nmt1 PE=1 SV=1	0	0	0	0	0	0	0	0	0	0	0	0	0	0	0	0	0	0	0	0	0	0	0	0	19.5582	0	0	0	0	0	0	0	20.9719	0	0	0	0	0	0	0	0	0	0	0	0	0	0	0	0
sp|O70435|PSA3_MOUSE Proteasome subunit alpha type-3 OS=Mus musculus OX=10090 GN=Psma3 PE=1 SV=3	26.143	25.9905	25.1399	0	0	0	0	0	0	25.3071	25.3393	24.8053	0	0	0	0	0	0	0	25.2266	24.9738	23.3414	0	0	0	0	0	0	0	25.1556	23.9415	0	0	0	0	0	0	0	0	0	0	24.952	24.6575	0	0	0	0	0	0
sp|O70591|PFD2_MOUSE Prefoldin subunit 2 OS=Mus musculus OX=10090 GN=Pfdn2 PE=1 SV=2;tr|F8WJ30|F8WJ30_MOUSE Prefoldin subunit 2 (Fragment) OS=Mus musculus OX=10090 GN=Pfdn2 PE=1 SV=1	0	0	0	0	21.5247	20.4278	0	0	0	0	0	0	21.8137	21.4173	21.0682	0	0	0	0	0	0	0	21.8995	0	20.5889	0	0	0	0	0	0	0	0	21.6402	22.1026	21.4846	20.4876	0	0	0	0	0	0	0	0	20.5803	0	0	0
sp|O88271|CFDP1_MOUSE Craniofacial development protein 1 OS=Mus musculus OX=10090 GN=Cfdp1 PE=1 SV=1	0	0	0	0	0	0	0	0	0	0	0	0	0	0	0	0	0	0	0	0	0	0	19.0661	0	0	0	0	0	0	0	0	0	0	0	0	0	0	0	0	0	0	0	0	0	0	0	0	0	0
sp|O88342|WDR1_MOUSE WD repeat-containing protein 1 OS=Mus musculus OX=10090 GN=Wdr1 PE=1 SV=3;tr|A0A0J9YU05|A0A0J9YU05_MOUSE WD repeat-containing protein 1 OS=Mus musculus OX=10090 GN=Wdr1 PE=1 SV=1	0	0	0	0	0	0	0	0	0	0	0	0	0	0	0	0	0	0	0	0	0	0	0	0	0	0	0	0	0	0	0	0	0	0	0	0	18.3614	0	0	0	0	0	0	0	0	0	0	0	0
sp|O88543|CSN3_MOUSE COP9 signalosome complex subunit 3 OS=Mus musculus OX=10090 GN=Cops3 PE=1 SV=3	22.4017	22.5757	22.5245	0	0	0	0	0	0	0	22.3837	22.5679	0	0	0	0	0	0	0	0	21.9656	0	0	0	0	0	0	0	0	0	0	0	0	0	0	0	0	0	0	0	0	21.7421	21.9659	0	0	0	0	0	0
sp|O88544|CSN4_MOUSE COP9 signalosome complex subunit 4 OS=Mus musculus OX=10090 GN=Cops4 PE=1 SV=1;tr|F6QTS1|F6QTS1_MOUSE COP9 signalosome complex subunit 4 (Fragment) OS=Mus musculus OX=10090 GN=Cops4 PE=1 SV=1;tr|D3YV99|D3YV99_MOUSE COP9 signalosome com	23.3911	23.949	23.7865	0	0	0	0	0	0	22.8668	24.1486	24.1912	0	0	0	0	0	0	0	22.5437	23.1348	0	0	0	0	0	0	0	0	22.704	22.6144	0	0	0	0	0	0	0	0	0	0	23.3279	23.4296	0	0	0	0	0	0
sp|O88545|CSN6_MOUSE COP9 signalosome complex subunit 6 OS=Mus musculus OX=10090 GN=Cops6 PE=1 SV=1;tr|D3Z0F5|D3Z0F5_MOUSE COP9 signalosome complex subunit 6 OS=Mus musculus OX=10090 GN=Cops6 PE=1 SV=1	0	22.3398	22.4124	0	0	0	0	0	0	0	22.2986	22.2853	0	0	0	0	0	0	0	0	0	0	0	0	0	0	0	0	0	0	0	0	0	0	0	0	0	0	0	0	0	0	22.0115	0	0	0	0	0	0
sp|O88569|ROA2_MOUSE Heterogeneous nuclear ribonucleoproteins A2/B1 OS=Mus musculus OX=10090 GN=Hnrnpa2b1 PE=1 SV=2	0	0	0	0	0	0	0	0	0	0	20.1637	0	0	0	0	0	0	0	0	0	0	0	0	0	0	0	0	0	0	0	0	0	0	0	0	0	0	0	0	0	0	0	0	0	0	0	0	0	0
sp|O88844|IDHC_MOUSE Isocitrate dehydrogenase [NADP] cytoplasmic OS=Mus musculus OX=10090 GN=Idh1 PE=1 SV=2	0	0	0	0	21.3412	22	0	0	0	0	0	20.9379	21.2439	21.409	21.0427	0	0	0	0	0	0	0	21.4256	0	21.2782	0	0	0	0	0	0	0	0	0	21.5773	21.6265	21.392	0	0	0	0	0	0	0	21.1887	21.1207	0	0	0
sp|O88935|SYN1_MOUSE Synapsin-1 OS=Mus musculus OX=10090 GN=Syn1 PE=1 SV=2	0	0	20.8487	24.7234	23.9547	23.2938	0	0	0	0	0	22.4658	24.9195	24.1955	0	20.6143	0	0	0	0	21.8627	0	26.1902	24.5005	24.8843	0	0	0	0	0	0	0	24.2284	26.1894	25.6794	24.8469	22.833	0	0	0	0	0	21.836	26.1801	24.8683	23.5504	0	0	0
sp|O88958|GNPI1_MOUSE Glucosamine-6-phosphate isomerase 1 OS=Mus musculus OX=10090 GN=Gnpda1 PE=1 SV=3;tr|A0A494B9X2|A0A494B9X2_MOUSE Glucosamine-6-phosphate isomerase 1 OS=Mus musculus OX=10090 GN=Gnpda1 PE=1 SV=1;tr|D3Z0R5|D3Z0R5_MOUSE Glucosamine-6-phos	0	0	20.4139	21.5766	21.7534	0	0	0	0	0	0	0	21.7088	21.4809	0	0	0	0	0	0	0	0	21.3225	0	20.9063	0	0	0	0	0	0	0	0	0	0	20.9989	0	0	0	0	0	0	0	0	0	0	0	0	0
sp|O89020|AFAM_MOUSE Afamin OS=Mus musculus OX=10090 GN=Afm PE=1 SV=2	0	0	0	0	0	18.1846	0	0	0	0	0	0	0	0	0	0	0	0	0	0	0	0	0	0	0	0	0	0	0	0	0	0	0	0	0	0	0	0	0	0	0	0	0	0	0	0	0	0	0
sp|O89053|COR1A_MOUSE Coronin-1A OS=Mus musculus OX=10090 GN=Coro1a PE=1 SV=5;tr|G3UYK8|G3UYK8_MOUSE Coronin OS=Mus musculus OX=10090 GN=Coro1a PE=1 SV=1	0	21.8027	23.4502	24.9743	24.4779	22.8881	0	0	0	0	22.6259	23.6514	25.3239	23.9227	21.3939	0	0	0	0	0	22.8185	0	24.414	0	21.9975	0	0	0	0	22.3617	0	0	24.8151	23.8917	25.0235	24.1217	22.9655	0	0	0	0	0	23.3281	23.8058	23.4625	22.8529	0	0	0
sp|O89112|LANC1_MOUSE Glutathione S-transferase LANCL1 OS=Mus musculus OX=10090 GN=Lancl1 PE=1 SV=1;tr|B2KGR2|B2KGR2_MOUSE Glutathione S-transferase LANCL1 (Fragment) OS=Mus musculus OX=10090 GN=Lancl1 PE=1 SV=1	0	0	0	0	0	0	0	0	0	0	0	0	0	0	0	0	0	0	0	0	0	0	0	0	0	0	0	0	0	0	0	0	0	0	19.9244	0	0	0	0	0	0	0	0	0	0	0	0	0	0
sp|P00493|HPRT_MOUSE Hypoxanthine-guanine phosphoribosyltransferase OS=Mus musculus OX=10090 GN=Hprt1 PE=1 SV=3	0	0	20.1848	0	22.8587	22.933	0	0	0	0	0	0	22.361	22.4257	0	22.233	0	0	0	0	0	0	21.9979	0	22.7607	0	0	0	0	0	0	0	21.7837	0	21.9575	22.2211	22.5937	0	0	0	0	0	0	0	21.7814	22.7685	0	0	0
sp|P00920|CAH2_MOUSE Carbonic anhydrase 2 OS=Mus musculus OX=10090 GN=Ca2 PE=1 SV=4;tr|A0A0A6YX78|A0A0A6YX78_MOUSE Carbonic anhydrase 2 (Fragment) OS=Mus musculus OX=10090 GN=Car2 PE=1 SV=1	0	0	0	21.3635	22.9691	22.6206	0	0	0	0	22.8108	23.197	23.7153	23.8644	23.0812	22.2493	0	0	0	0	23.017	0	23.5945	0	23.976	0	0	0	0	0	0	0	0	0	22.9939	23.3262	23.277	0	0	0	0	0	0	0	21.6517	22.8331	0	0	0
sp|P01027|CO3_MOUSE Complement C3 OS=Mus musculus OX=10090 GN=C3 PE=1 SV=3	0	0	0	22.7929	23.1945	21.6449	0	0	0	0	0	0	23.1807	22.5279	21.5777	0	0	0	0	0	0	0	23.4588	0	21.1573	0	0	0	0	0	0	0	0	20.7224	23.2147	22.8508	22.2106	0	0	0	0	0	0	0	0	20.5097	0	0	0
sp|P01638|KV5A6_MOUSE Ig kappa chain V-V region L6 (Fragment) OS=Mus musculus OX=10090 PE=4 SV=1;tr|A0A140T8P9|A0A140T8P9_MOUSE Immunoglobulin kappa variable 14-111 (Fragment) OS=Mus musculus OX=10090 GN=Igkv14-111 PE=4 SV=2;tr|A0A075B5K0|A0A075B5K0_MOUSE	0	0	0	0	0	0	0	0	0	0	0	0	0	21.2308	0	0	0	0	0	0	0	0	0	0	0	0	0	0	0	0	0	0	0	0	0	0	0	0	0	0	0	0	0	0	0	0	0	0	0
sp|P01647|KV5AE_MOUSE Ig kappa chain V-V region HP 124E1 OS=Mus musculus OX=10090 PE=1 SV=1;sp|P01645|KV5AC_MOUSE Ig kappa chain V-V region HP 93G7 OS=Mus musculus OX=10090 PE=1 SV=1;sp|P01644|KV5AB_MOUSE Ig kappa chain V-V region HP R16.7 OS=Mus musculus	0	0	0	0	22.1898	0	0	0	0	0	0	0	0	0	0	0	0	0	0	0	0	0	0	0	0	0	0	0	0	0	0	0	0	0	0	0	0	0	0	0	0	0	0	0	0	0	0	0	0
sp|P01837|IGKC_MOUSE Immunoglobulin kappa constant OS=Mus musculus OX=10090 GN=Igkc PE=1 SV=2	0	0	0	23.9416	23.8595	22.974	0	0	0	0	0	0	23.5803	23.1281	23.5976	0	0	0	0	0	0	0	23.5463	0	22.8211	0	0	0	0	0	0	0	0	0	23.2893	23.224	0	0	0	0	0	0	0	0	0	0	0	0	0
sp|P01872|IGHM_MOUSE Immunoglobulin heavy constant mu OS=Mus musculus OX=10090 GN=Ighm PE=1 SV=2;tr|A0A075B5P6|A0A075B5P6_MOUSE Immunoglobulin heavy constant mu (Fragment) OS=Mus musculus OX=10090 GN=Ighm PE=1 SV=1;tr|A0A075B6A0|A0A075B6A0_MOUSE Immunoglob	23.5427	22.9854	22.6315	0	0	0	0	0	0	0	0	0	0	0	0	0	0	0	0	0	0	0	0	0	0	0	0	0	0	0	0	0	0	0	0	0	0	0	0	0	0	0	0	0	0	0	0	0	0
sp|P02802|MT1_MOUSE Metallothionein-1 OS=Mus musculus OX=10090 GN=Mt1 PE=1 SV=1	0	0	0	0	0	0	0	0	0	0	0	0	0	0	0	0	0	0	0	0	0	0	0	0	0	0	0	0	0	0	0	0	0	0	0	0	0	0	0	0	0	0	0	0	0	0	0	0	0
sp|P05063|ALDOC_MOUSE Fructose-bisphosphate aldolase C OS=Mus musculus OX=10090 GN=Aldoc PE=1 SV=4	20.0877	0	19.0995	28.4729	29.2358	29.1564	0	0	0	0	0	20.6974	28.3321	28.9276	29.2291	28.6892	0	0	0	0	21.9038	0	28.5613	29.332	29.5094	0	0	0	0	22.0374	0	0	25.379	27.1688	28.2082	29.0597	29.1213	0	0	0	0	0	20.3252	28.1466	28.545	29.1347	0	0	0
sp|P05064|ALDOA_MOUSE Fructose-bisphosphate aldolase A OS=Mus musculus OX=10090 GN=Aldoa PE=1 SV=2;tr|A6ZI44|A6ZI44_MOUSE Fructose-bisphosphate aldolase OS=Mus musculus OX=10090 GN=Aldoa PE=1 SV=1;tr|D3YWI1|D3YWI1_MOUSE Fructose-bisphosphate aldolase (Frag	24.554	24.2829	24.6199	30.4178	30.956	30.9062	0	0	22.7979	21.7145	24.5777	25.4225	30.3168	30.5589	30.9248	30.1231	0	0	0	26.0364	26.5226	25.2967	30.5616	31.0148	30.7397	0	0	0	0	26.0701	24.6555	24.3883	27.8504	29.0137	30.1839	30.7928	30.6916	0	0	0	0	23.0666	25.6473	30.075	30.7022	30.8135	0	23.0974	0
sp|P05201|AATC_MOUSE Aspartate aminotransferase, cytoplasmic OS=Mus musculus OX=10090 GN=Got1 PE=1 SV=3	0	0	0	22.2131	25.9686	27.7723	0	0	0	0	0	0	22.7996	25.602	27.3815	28.1791	0	0	0	0	0	0	22.6584	25.4443	27.4051	0	0	0	0	0	0	0	0	0	22.6451	25.3358	27.3847	0	0	0	0	0	0	0	25.1096	27.531	0	0	0
sp|P05202|AATM_MOUSE Aspartate aminotransferase, mitochondrial OS=Mus musculus OX=10090 GN=Got2 PE=1 SV=1	0	0	0	0	22.043	24.9014	0	0	0	0	0	0	0	19.9941	22.34	24.7295	0	0	0	0	0	0	0	0	23.7639	0	0	0	0	0	0	0	0	0	0	0	24.0226	0	0	0	0	0	0	0	0	24.5727	0	0	0
sp|P05213|TBA1B_MOUSE Tubulin alpha-1B chain OS=Mus musculus OX=10090 GN=Tuba1b PE=1 SV=2;tr|A0A2R8VHF3|A0A2R8VHF3_MOUSE Tubulin alpha chain (Fragment) OS=Mus musculus OX=10090 GN=Gm49450 PE=3 SV=1	26.7108	26.7619	27.0552	27.2364	27.46	27.4656	0	0	22.3293	27.1636	27.4398	27.6477	27.8162	28.143	27.5127	27.0059	0	0	0	26.7533	27.093	23.2947	27.605	27.0949	27.768	0	0	0	0	27.0601	27.3062	27.1513	27.4261	27.353	27.9252	27.8848	27.8887	0	0	0	23.7388	27.1693	27.4281	27.5943	27.8572	27.6828	0	0	0
sp|P06151|LDHA_MOUSE L-lactate dehydrogenase A chain OS=Mus musculus OX=10090 GN=Ldha PE=1 SV=3;tr|A0A1B0GSX0|A0A1B0GSX0_MOUSE L-lactate dehydrogenase OS=Mus musculus OX=10090 GN=Ldha PE=1 SV=1;tr|A0A1B0GSR9|A0A1B0GSR9_MOUSE L-lactate dehydrogenase OS=Mus	0	0	22.5616	25.7175	26.9435	26.8898	0	0	0	0	22.1754	23.4205	26.0874	27.02	26.2391	25.4415	0	0	0	22.3168	22.8465	0	25.674	24.8912	26.3501	0	0	0	0	22.2677	0	0	23.6865	24.5326	25.9027	26.4094	26.771	0	0	0	0	22.3473	22.957	25.065	26.2202	26.8351	0	0	0
sp|P06745|G6PI_MOUSE Glucose-6-phosphate isomerase OS=Mus musculus OX=10090 GN=Gpi PE=1 SV=4	0	0	0	23.4237	26.757	27.9881	0	0	0	0	0	0	23.8409	26.3011	26.991	27.6839	0	0	0	0	0	0	23.623	25.9104	27.4599	0	0	0	0	0	0	0	0	0	22.1007	25.8366	27.5746	0	0	0	0	0	0	0	25.636	27.7038	0	0	0
sp|P06801|MAOX_MOUSE NADP-dependent malic enzyme OS=Mus musculus OX=10090 GN=Me1 PE=1 SV=2;tr|Q3TQP6|Q3TQP6_MOUSE Malic enzyme OS=Mus musculus OX=10090 GN=Me1 PE=1 SV=1	0	0	0	23.8917	23.6783	19.4023	0	0	0	0	0	0	22.8144	23.1843	0	0	0	0	0	0	0	0	21.4047	0	0	0	0	0	0	0	0	0	22.0106	0	22.4937	20.9694	0	0	0	0	0	0	0	21.2457	19.5952	0	0	0	0
sp|P06837|NEUM_MOUSE Neuromodulin OS=Mus musculus OX=10090 GN=Gap43 PE=1 SV=1	0	0	0	0	21.119	0	0	0	0	0	0	0	0	0	0	0	0	0	0	0	0	0	0	0	0	0	0	0	0	0	0	0	0	0	0	0	0	0	0	0	0	0	0	0	0	0	0	0	0
sp|P07724|ALBU_MOUSE Serum albumin OS=Mus musculus OX=10090 GN=Alb PE=1 SV=3	0	0	0	23.1438	27.4532	28.9427	0	0	0	0	0	20.394	24.888	27.2906	28.8569	29.8124	0	0	0	0	0	0	25.1684	27.4534	29.2588	0	0	0	0	0	0	0	0	0	22.6818	26.8634	28.6198	0	0	0	0	0	0	0	26.0857	28.4674	0	0	0
sp|P07759|SPA3K_MOUSE Serine protease inhibitor A3K OS=Mus musculus OX=10090 GN=Serpina3k PE=1 SV=2	0	0	0	0	0	0	0	0	0	0	0	0	0	0	0	0	0	0	0	0	0	0	0	0	0	0	0	0	0	0	0	0	0	0	0	0	20.74	0	0	0	0	0	0	0	0	0	0	0	0
sp|P07901|HS90A_MOUSE Heat shock protein HSP 90-alpha OS=Mus musculus OX=10090 GN=Hsp90aa1 PE=1 SV=4	24.9865	26.1315	26.863	22.4441	22.9177	0	0	0	0	26.0595	27.4015	27.8533	24.9978	24.1408	20.9651	0	0	0	0	25.1614	26.3833	23.3659	23.9702	0	21.2895	0	0	0	22.6229	26.8978	26.9679	24.7744	26.0358	24.8792	24.6394	23.7469	20.968	0	0	0	22.9549	27.0088	27.7163	24.0256	23.2148	22.0885	0	0	0
sp|P08003|PDIA4_MOUSE Protein disulfide-isomerase A4 OS=Mus musculus OX=10090 GN=Pdia4 PE=1 SV=3;tr|A0A0R4J0Z1|A0A0R4J0Z1_MOUSE Protein disulfide-isomerase A4 OS=Mus musculus OX=10090 GN=Pdia4 PE=1 SV=1	0	0	0	0	0	0	0	0	0	0	0	0	0	0	0	0	0	0	0	0	0	0	0	0	0	0	0	0	0	0	0	0	0	0	0	0	20.3511	0	0	0	0	0	0	0	0	20.9359	0	0	0
sp|P08226|APOE_MOUSE Apolipoprotein E OS=Mus musculus OX=10090 GN=Apoe PE=1 SV=2;tr|A0A1B0GX15|A0A1B0GX15_MOUSE Apolipoprotein E (Fragment) OS=Mus musculus OX=10090 GN=Apoe PE=1 SV=1;tr|G3UWN5|G3UWN5_MOUSE Apolipoprotein E (Fragment) OS=Mus musculus OX=100	22.6451	22.4057	22.4767	0	0	0	0	0	0	23.8065	23.8269	23.3811	0	0	0	0	0	0	0	22.7558	22.9792	0	0	0	0	0	0	0	0	23.5545	0	0	0	0	0	0	0	0	0	0	0	23.3284	23.2017	0	0	0	0	0	0
sp|P08249|MDHM_MOUSE Malate dehydrogenase, mitochondrial OS=Mus musculus OX=10090 GN=Mdh2 PE=1 SV=3	0	0	0	0	19.8066	23.8785	0	0	0	0	0	0	0	0	22.9816	24.7653	0	0	0	0	0	0	0	0	23.3545	0	0	0	0	0	0	0	0	0	0	0	23.3189	0	0	0	0	0	0	0	0	23.3052	0	0	0
sp|P08414|KCC4_MOUSE Calcium/calmodulin-dependent protein kinase type IV OS=Mus musculus OX=10090 GN=Camk4 PE=1 SV=2;tr|Q8BGR3|Q8BGR3_MOUSE Calcium/calmodulin-dependent protein kinase IV OS=Mus musculus OX=10090 GN=Camk4 PE=1 SV=1	0	0	0	0	21.9478	21.0947	0	0	0	0	0	0	22.0307	22.0381	0	0	0	0	0	0	0	0	22.2478	0	21.4099	0	0	0	0	0	0	0	0	0	0	22.049	21.5071	0	0	0	0	0	0	0	0	21.4988	0	0	0
sp|P09103|PDIA1_MOUSE Protein disulfide-isomerase OS=Mus musculus OX=10090 GN=P4hb PE=1 SV=2	0	0	0	0	0	0	0	0	0	0	0	0	0	0	0	0	0	0	0	0	0	0	0	0	0	0	0	0	0	0	0	0	0	0	0	0	0	0	0	0	0	0	0	0	0	18.587	0	0	0
sp|P09405|NUCL_MOUSE Nucleolin OS=Mus musculus OX=10090 GN=Ncl PE=1 SV=2	0	0	0	0	0	0	0	0	0	0	19.105	0	0	0	0	0	0	0	0	0	0	0	0	0	0	0	0	0	0	0	0	0	0	0	0	0	0	0	0	0	0	0	0	0	0	0	0	0	0
sp|P09528|FRIH_MOUSE Ferritin heavy chain OS=Mus musculus OX=10090 GN=Fth1 PE=1 SV=2;tr|A0A494BA92|A0A494BA92_MOUSE Ferritin OS=Mus musculus OX=10090 GN=Fth1 PE=1 SV=1	25.3176	26.5279	27.4884	24.7231	23.3534	19.7276	0	0	0	23.9308	26.1047	26.633	24.0216	23.032	0	0	0	0	0	24.2671	25.0181	25.9268	23.7644	0	21.8803	0	0	0	0	25.3348	25.3746	24.0876	25.1022	24.9011	23.6026	22.6338	0	0	0	0	0	24.6096	25.9916	0	20.8538	0	0	0	0
sp|P09671|SODM_MOUSE Superoxide dismutase [Mn], mitochondrial OS=Mus musculus OX=10090 GN=Sod2 PE=1 SV=3;tr|A0A3B2WBF0|A0A3B2WBF0_MOUSE Superoxide dismutase OS=Mus musculus OX=10090 GN=Sod2 PE=1 SV=1	0	0	0	0	0	22.1538	0	0	0	0	0	0	0	0	0	0	0	0	0	0	0	0	0	0	22.1722	0	0	0	0	0	0	0	0	0	0	0	21.9149	0	0	0	0	0	0	0	0	22.4484	0	0	0
sp|P10126|EF1A1_MOUSE Elongation factor 1-alpha 1 OS=Mus musculus OX=10090 GN=Eef1a1 PE=1 SV=3;tr|D3YZ68|D3YZ68_MOUSE Elongation factor 1-alpha 1 (Fragment) OS=Mus musculus OX=10090 GN=Eef1a1 PE=1 SV=1;tr|D3Z3I8|D3Z3I8_MOUSE Elongation factor 1-alpha 1 (Fr	24.5744	24.9795	25.0659	25.2643	25.4033	25.3756	0	0	0	23.406	25.4729	25.4117	25.7191	25.8321	25.4945	25.0035	0	0	0	25.2458	25.2497	0	25.7806	24.9888	25.5342	0	0	0	0	25.3881	24.6827	24.7064	25.3446	25.5619	26.1916	26.0096	25.9893	0	0	0	0	25.3779	25.4609	25.9642	25.9054	25.6265	0	0	0
sp|P10518|HEM2_MOUSE Delta-aminolevulinic acid dehydratase OS=Mus musculus OX=10090 GN=Alad PE=1 SV=1	0	0	0	21.2471	0	0	0	0	0	0	0	0	21.3956	0	0	0	0	0	0	0	0	0	20.9611	0	0	0	0	0	0	0	0	0	21.9616	0	21.4785	0	0	0	0	0	0	0	0	0	0	0	0	0	0
sp|P10605|CATB_MOUSE Cathepsin B OS=Mus musculus OX=10090 GN=Ctsb PE=1 SV=2	0	0	0	0	0	0	0	0	0	0	0	0	0	0	0	0	0	0	0	0	0	0	0	0	0	0	0	0	0	0	0	0	0	0	0	0	0	0	0	0	0	0	0	0	0	0	0	0	0
sp|P10639|THIO_MOUSE Thioredoxin OS=Mus musculus OX=10090 GN=Txn PE=1 SV=3	0	0	0	0	21.9852	21.3737	0	0	0	0	21.7062	21.8584	0	21.9364	0	0	0	0	0	0	0	0	21.6818	0	22.1944	0	0	0	0	0	0	0	0	0	22.1995	22.1614	21.9431	0	0	0	0	0	0	0	0	21.7976	0	0	0
sp|P10649|GSTM1_MOUSE Glutathione S-transferase Mu 1 OS=Mus musculus OX=10090 GN=Gstm1 PE=1 SV=2;tr|A2AE89|A2AE89_MOUSE Glutathione S-transferase Mu 1 OS=Mus musculus OX=10090 GN=Gstm1 PE=1 SV=2;tr|F6WHQ7|F6WHQ7_MOUSE Glutathione S-transferase Mu 1 (Fragme	0	0	22.2009	22.7249	23.1517	22.9934	0	0	0	0	22.0403	22.4261	22.8838	22.9542	22.639	22.4554	0	0	0	0	0	0	23.0269	22.7888	22.8535	0	0	0	0	0	0	0	22.6634	0	22.9063	22.9061	22.8041	0	0	0	0	0	0	0	22.9974	22.9045	0	0	0
sp|P11352|GPX1_MOUSE Glutathione peroxidase 1 OS=Mus musculus OX=10090 GN=Gpx1 PE=1 SV=2;tr|A0A0A6YY34|A0A0A6YY34_MOUSE Glutathione peroxidase OS=Mus musculus OX=10090 GN=Gpx1 PE=1 SV=1;tr|A0A0A6YVV2|A0A0A6YVV2_MOUSE Glutathione peroxidase OS=Mus musculus	0	0	0	0	0	0	0	0	0	0	0	0	0	0	0	0	0	0	0	0	0	0	0	0	0	0	0	0	0	0	0	0	0	0	0	0	0	0	0	0	0	0	0	0	0	18.0932	0	0	0
sp|P11499|HS90B_MOUSE Heat shock protein HSP 90-beta OS=Mus musculus OX=10090 GN=Hsp90ab1 PE=1 SV=3	23.2842	24.4887	25.2978	23.0816	22.9127	21.5882	0	0	0	24.6282	25.8056	26.3618	24.7075	23.9192	22.1507	0	0	0	0	23.7813	24.8361	23.8571	24.1944	0	22.408	0	0	0	0	25.3963	25.4996	24.8104	25.1495	24.3592	24.8532	24.0959	23.0189	0	0	0	0	25.5174	26.2172	24.6184	23.9873	23.1018	0	0	0
sp|P11798|KCC2A_MOUSE Calcium/calmodulin-dependent protein kinase type II subunit alpha OS=Mus musculus OX=10090 GN=Camk2a PE=1 SV=2;tr|F8WIS9|F8WIS9_MOUSE Calcium/calmodulin-dependent protein kinase type II subunit alpha OS=Mus musculus OX=10090 GN=Camk2a	27.182	26.6861	25.9277	0	0	0	0	0	0	25.4638	25.4576	24.7037	0	0	0	0	0	0	0	27.2807	26.8526	23.9001	0	0	0	0	0	0	0	22.5523	0	0	0	0	0	0	0	0	0	0	0	23.9402	24.2205	0	0	0	0	0	0
sp|P11983|TCPA_MOUSE T-complex protein 1 subunit alpha OS=Mus musculus OX=10090 GN=Tcp1 PE=1 SV=3	22.7806	22.054	21.5539	0	0	0	0	0	0	0	22.0854	0	0	0	0	0	0	0	0	0	0	0	0	0	0	0	0	0	0	0	0	0	0	0	0	0	0	0	0	0	0	0	0	0	0	0	0	0	0
sp|P12382|PFKAL_MOUSE ATP-dependent 6-phosphofructokinase, liver type OS=Mus musculus OX=10090 GN=Pfkl PE=1 SV=4	0	22.084	23.1311	0	0	0	0	0	0	0	21.7206	22.271	0	0	0	0	0	0	0	0	0	0	0	0	0	0	0	0	0	0	0	0	0	0	0	0	0	0	0	0	0	0	21.5514	0	0	0	0	0	0
sp|P12658|CALB1_MOUSE Calbindin OS=Mus musculus OX=10090 GN=Calb1 PE=1 SV=2	0	0	0	0	21.0002	20.8727	0	0	0	0	0	0	21.0447	21.2869	0	0	0	0	0	0	0	0	21.8249	0	22.1357	0	0	0	0	0	0	0	0	21.7464	21.824	21.9021	22.4205	0	0	0	0	0	20.8224	0	21.7032	22.2395	0	0	0
sp|P12960|CNTN1_MOUSE Contactin-1 OS=Mus musculus OX=10090 GN=Cntn1 PE=1 SV=1	22.4229	22.9703	24.1071	23.4287	23.0868	21.2278	0	0	0	0	22.9617	23.8505	23.7847	22.6297	0	0	0	0	0	21.4959	22.4167	0	24.0086	21.8967	20.9486	0	0	0	0	0	21.7873	0	24.4994	23.7815	23.4203	22.3347	20.9594	0	0	0	0	0	23.6926	22.7401	22.0479	21.33	0	0	0
sp|P13020|GELS_MOUSE Gelsolin OS=Mus musculus OX=10090 GN=Gsn PE=1 SV=3;;tr|A0A0J9YUJ8|A0A0J9YUJ8_MOUSE Gelsolin (Fragment) OS=Mus musculus OX=10090 GN=Gsn PE=1 SV=1;tr|A6PWS5|A6PWS5_MOUSE Gelsolin (Fragment) OS=Mus musculus OX=10090 GN=Gsn PE=1 SV=1;tr|A0	0	0	0	0	20.7162	20.6337	0	0	0	0	0	0	0	20.5674	0	0	0	0	0	0	0	0	0	0	0	0	0	0	0	0	0	0	0	0	0	0	20.3152	0	0	0	0	0	0	0	0	0	0	0	0
sp|P14152|MDHC_MOUSE Malate dehydrogenase, cytoplasmic OS=Mus musculus OX=10090 GN=Mdh1 PE=1 SV=3	0	0	0	0	24.5871	26.7866	0	0	0	0	0	0	20.7716	24.0825	26.4676	27.7873	0	0	0	0	0	0	0	22.2315	26.4602	0	0	0	0	0	0	0	0	0	0	23.9087	26.4622	0	0	0	0	0	0	0	23.5572	26.4199	0	0	0
sp|P14685|PSMD3_MOUSE 26S proteasome non-ATPase regulatory subunit 3 OS=Mus musculus OX=10090 GN=Psmd3 PE=1 SV=3;tr|F7B7L8|F7B7L8_MOUSE 26S proteasome non-ATPase regulatory subunit 3 (Fragment) OS=Mus musculus OX=10090 GN=Psmd3 PE=1 SV=1	0	0	0	0	0	0	0	0	0	0	0	20.5369	0	0	0	0	0	0	0	0	0	0	0	0	0	0	0	0	0	0	0	0	0	0	0	0	0	0	0	0	0	0	0	0	0	0	0	0	0
sp|P14869|RLA0_MOUSE 60S acidic ribosomal protein P0 OS=Mus musculus OX=10090 GN=Rplp0 PE=1 SV=3;tr|S4R1N1|S4R1N1_MOUSE 60S acidic ribosomal protein P0 (Fragment) OS=Mus musculus OX=10090 GN=Rplp0 PE=1 SV=1;tr|D3YVM5|D3YVM5_MOUSE 60S acidic ribosomal prote	0	0	0	0	0	0	0	0	0	0	0	0	0	0	0	0	0	0	0	0	0	0	0	0	0	0	0	0	0	0	0	0	0	0	18.2167	0	0	0	0	0	0	0	0	0	0	0	0	0	0
sp|P15105|GLNA_MOUSE Glutamine synthetase OS=Mus musculus OX=10090 GN=Glul PE=1 SV=6	27.7992	28.1817	27.9159	23.202	23.341	22.7315	0	0	0	28.1093	28.2965	28.0885	24.599	22.8572	0	0	0	0	0	27.8042	27.2136	25.4114	19.8065	0	21.9807	0	0	0	24.5755	27.3897	26.7693	23.8132	23.935	22.2461	22.8307	21.7493	18.5283	0	0	0	25.0485	27.6389	26.9833	0	0	0	0	0	22.9846
sp|P15532|NDKA_MOUSE Nucleoside diphosphate kinase A OS=Mus musculus OX=10090 GN=Nme1 PE=1 SV=1;tr|Q5NC80|Q5NC80_MOUSE Nucleoside diphosphate kinase (Fragment) OS=Mus musculus OX=10090 GN=Nme1 PE=1 SV=1	0	0	0	0	23.4276	23.9714	0	0	0	0	0	0	0	0	24.6469	24.5492	0	0	0	0	0	0	0	0	24.1796	0	0	0	0	0	0	0	0	0	0	23.2691	24.0461	0	0	0	0	0	0	0	0	23.6622	0	0	0
sp|P16054|KPCE_MOUSE Protein kinase C epsilon type OS=Mus musculus OX=10090 GN=Prkce PE=1 SV=1;sp|P23298|KPCL_MOUSE Protein kinase C eta type OS=Mus musculus OX=10090 GN=Prkch PE=1 SV=2	0	0	0	0	0	20.7008	0	0	0	0	0	0	0	0	0	0	0	0	0	0	0	0	0	0	0	0	0	0	0	0	0	0	0	0	0	0	0	0	0	0	0	0	0	0	0	0	0	0	0
sp|P16125|LDHB_MOUSE L-lactate dehydrogenase B chain OS=Mus musculus OX=10090 GN=Ldhb PE=1 SV=2;tr|D3Z7F0|D3Z7F0_MOUSE L-lactate dehydrogenase (Fragment) OS=Mus musculus OX=10090 GN=Ldhb PE=1 SV=1	21.841	0	23.4785	27.8034	29.0132	29.1883	0	0	0	0	23.6411	24.3391	28.0695	29.0014	28.5277	28.0434	0	0	0	22.695	23.8913	0	27.7541	27.966	28.6946	0	0	0	0	23.2328	0	0	25.1226	26.2401	27.7264	28.5696	28.9256	0	0	0	0	22.5664	24.2205	27.3828	28.3644	28.7907	0	0	0
sp|P16330|CN37_MOUSE 2,3-cyclic-nucleotide 3-phosphodiesterase OS=Mus musculus OX=10090 GN=Cnp PE=1 SV=3	0	0	0	0	0	0	0	0	0	0	0	0	0	19.4467	0	0	0	0	0	0	0	0	0	0	0	0	0	0	0	0	0	0	0	0	19.1847	0	0	0	0	0	0	0	0	0	0	0	0	0	0
sp|P16460|ASSY_MOUSE Argininosuccinate synthase OS=Mus musculus OX=10090 GN=Ass1 PE=1 SV=1	0	0	0	0	20.7733	20.9201	0	0	0	0	0	0	0	20.7856	0	0	0	0	0	0	0	0	0	0	20.0379	0	0	0	0	0	0	0	0	0	20.3483	0	0	0	0	0	0	0	0	0	0	0	0	0	0
sp|P16627|HS71L_MOUSE Heat shock 70 kDa protein 1-like OS=Mus musculus OX=10090 GN=Hspa1l PE=1 SV=4	0	0	19.2336	0	0	0	0	0	0	0	0	0	0	0	0	0	0	0	0	0	0	0	0	0	0	0	0	0	0	0	0	0	0	0	0	0	0	0	0	0	0	0	0	0	0	0	0	0	0
sp|P16858|G3P_MOUSE Glyceraldehyde-3-phosphate dehydrogenase OS=Mus musculus OX=10090 GN=Gapdh PE=1 SV=2;tr|A0A0A0MQF6|A0A0A0MQF6_MOUSE Glyceraldehyde-3-phosphate dehydrogenase OS=Mus musculus OX=10090 GN=Gapdh PE=1 SV=1;tr|S4R1W1|S4R1W1_MOUSE Glyceraldehy	26.81	27.1188	27.326	27.9593	27.9119	28.0271	0	0	0	27.6903	28.0165	28.0353	28.4119	28.3191	28.1972	27.2768	0	0	0	27.6905	27.8714	27.3519	28.3633	27.9207	27.9411	0	0	0	26.9988	27.8357	28.0447	27.693	27.949	27.9547	28.5711	28.3535	28.2932	0	0	0	27.5042	28.1353	28.1671	28.1848	28.0789	27.8939	0	0	23.7961
sp|P17156|HSP72_MOUSE Heat shock-related 70 kDa protein 2 OS=Mus musculus OX=10090 GN=Hspa2 PE=1 SV=2	0	0	0	0	0	0	0	0	0	0	0	18.0306	0	0	0	0	0	0	0	0	0	0	0	0	0	0	0	0	0	0	0	0	0	0	0	0	0	0	0	0	0	0	0	0	0	0	0	0	0
sp|P17182|ENOA_MOUSE Alpha-enolase OS=Mus musculus OX=10090 GN=Eno1 PE=1 SV=3;tr|Q6PHC1|Q6PHC1_MOUSE Alpha-enolase OS=Mus musculus OX=10090 GN=Eno1 PE=1 SV=1	0	23.6108	24.1465	24.5609	26.1057	27.248	0	0	0	23.043	25.2869	25.3404	26.1714	26.5852	27.0216	27.4767	0	0	0	25.9702	26.1228	0	26.541	26.4695	27.4223	0	0	0	0	26.0105	25.6198	24.005	25.9846	26.5576	26.7747	26.7732	27.3926	0	0	0	0	25.7074	26.1945	26.3971	26.6705	27.0498	0	0	0
sp|P17183|ENOG_MOUSE Gamma-enolase OS=Mus musculus OX=10090 GN=Eno2 PE=1 SV=2;tr|A0A0N4SUX5|A0A0N4SUX5_MOUSE Gamma-enolase OS=Mus musculus OX=10090 GN=Eno2 PE=1 SV=1;tr|D3Z6E4|D3Z6E4_MOUSE Gamma-enolase OS=Mus musculus OX=10090 GN=Eno2 PE=1 SV=1	0	0	0	0	25.2124	26.729	0	0	0	0	0	0	23.7061	25.0067	26.8038	27.0483	0	0	0	0	0	0	24.1592	23.9436	26.3971	0	0	0	0	0	0	0	0	22.5516	23.9799	24.9041	26.2638	0	0	0	0	0	21.124	22.0703	24.2031	26.2055	0	0	0
sp|P17426|AP2A1_MOUSE AP-2 complex subunit alpha-1 OS=Mus musculus OX=10090 GN=Ap2a1 PE=1 SV=1	0	21.0624	20.8368	0	0	0	0	0	0	0	21.0496	20.7103	0	0	0	0	0	0	0	0	0	0	0	0	0	0	0	0	0	0	0	0	0	0	0	0	0	0	0	0	0	0	0	0	0	0	0	0	0
sp|P17427|AP2A2_MOUSE AP-2 complex subunit alpha-2 OS=Mus musculus OX=10090 GN=Ap2a2 PE=1 SV=2	0	21.5501	21.7541	0	0	0	0	0	0	0	0	21.4828	0	0	0	0	0	0	0	0	0	0	0	0	0	0	0	0	0	0	0	0	0	0	0	0	0	0	0	0	0	0	0	0	0	0	0	0	0
sp|P17751|TPIS_MOUSE Triosephosphate isomerase OS=Mus musculus OX=10090 GN=Tpi1 PE=1 SV=4;tr|H7BXC3|H7BXC3_MOUSE Triosephosphate isomerase OS=Mus musculus OX=10090 GN=Tpi1 PE=1 SV=1	25.6784	25.946	26.2597	27.6411	27.6721	27.4285	0	0	0	26.2684	26.417	26.6517	27.7558	27.8161	27.7853	27.5416	0	0	0	27.3634	27.1726	27.6681	27.8934	28.2686	27.6716	0	0	0	24.6075	27.1665	27.4891	26.835	27.7628	28.081	27.8807	27.9915	27.7444	0	0	0	0	26.8879	26.8387	27.6925	27.7858	27.792	0	0	0
sp|P18760|COF1_MOUSE Cofilin-1 OS=Mus musculus OX=10090 GN=Cfl1 PE=1 SV=3;tr|F8WGL3|F8WGL3_MOUSE Cofilin-1 OS=Mus musculus OX=10090 GN=Cfl1 PE=1 SV=1;tr|A0A494B9A7|A0A494B9A7_MOUSE Cofilin-1 OS=Mus musculus OX=10090 GN=Cfl1 PE=1 SV=1	0	22.6056	22.926	24.0611	24.0145	23.6604	0	0	0	23.9372	23.3731	23.9254	24.3266	24.223	24.4461	23.9415	0	0	0	24.135	24.0992	0	24.2431	23.9266	24.1681	0	0	0	0	24.1077	24.1088	0	24.021	24.7724	24.4052	24.4	24.4191	0	0	0	0	0	23.8182	24.129	24.1179	24.2453	0	0	0
sp|P19096|FAS_MOUSE Fatty acid synthase OS=Mus musculus OX=10090 GN=Fasn PE=1 SV=2;tr|A0A0U1RNJ1|A0A0U1RNJ1_MOUSE Fatty acid synthase OS=Mus musculus OX=10090 GN=Fasn PE=1 SV=1	25.8169	25.7097	25.4923	0	0	0	0	0	0	23.1346	25.3711	24.8603	0	0	0	0	0	0	0	23.039	23.5304	0	0	0	0	0	0	0	0	23.1762	0	0	0	0	0	0	0	0	0	0	0	22.9651	23.5379	0	0	0	0	0	0
sp|P19157|GSTP1_MOUSE Glutathione S-transferase P 1 OS=Mus musculus OX=10090 GN=Gstp1 PE=1 SV=2;tr|A0A494B908|A0A494B908_MOUSE Glutathione S-transferase P 1 (Fragment) OS=Mus musculus OX=10090 GN=Gstp1 PE=1 SV=1;tr|A0A494BAW2|A0A494BAW2_MOUSE Glutathione S	0	0	21.8923	22.3251	22.7129	22.8319	0	0	0	0	21.5273	22.056	22.6888	22.6561	22.9462	21.7558	0	0	0	0	22.0402	0	22.6756	22.6388	22.6429	0	0	0	0	0	0	0	21.8693	0	22.4968	22.2031	22.5828	0	0	0	0	0	21.5074	0	22.1741	22.3718	0	0	0
sp|P20029|BIP_MOUSE Endoplasmic reticulum chaperone BiP OS=Mus musculus OX=10090 GN=Hspa5 PE=1 SV=3	0	0	20.4675	0	20.4992	0	0	0	0	0	21.0061	20.8605	0	0	0	0	0	0	0	0	0	0	0	0	0	0	0	0	0	0	0	0	0	0	0	0	20.3049	0	0	0	0	21.4953	21.4017	0	20.9009	21.0557	0	0	0
sp|P20060|HEXB_MOUSE Beta-hexosaminidase subunit beta OS=Mus musculus OX=10090 GN=Hexb PE=1 SV=2	0	0	0	0	22.9545	22.1551	0	0	0	0	0	0	21.8166	22.3335	21.8513	0	0	0	0	0	0	0	22.4098	0	22.6329	0	0	0	0	0	0	0	0	0	22.24	23.0831	22.5515	0	0	0	0	0	0	0	20.8448	22.84	0	0	0
sp|P20357|MTAP2_MOUSE Microtubule-associated protein 2 OS=Mus musculus OX=10090 GN=Map2 PE=1 SV=2;tr|G3UZK9|G3UZK9_MOUSE Microtubule-associated protein 2 (Fragment) OS=Mus musculus OX=10090 GN=Map2 PE=1 SV=1	25.9473	25.4409	25.2087	0	20.2603	0	0	0	22.891	25.5269	25.0868	24.5083	0	0	0	0	0	0	25.4561	26.2658	25.3992	0	0	0	0	0	0	23.1534	0	24.8739	0	0	0	0	0	0	0	0	0	0	0	25.6616	24.6746	0	0	0	0	0	25.913
sp|P21614|VTDB_MOUSE Vitamin D-binding protein OS=Mus musculus OX=10090 GN=Gc PE=1 SV=2	0	0	0	0	0	18.4809	0	0	0	0	0	0	0	0	0	0	0	0	0	0	0	0	0	0	0	0	0	0	0	0	0	0	0	0	0	0	0	0	0	0	0	0	0	0	0	0	0	0	0
sp|P22892|AP1G1_MOUSE AP-1 complex subunit gamma-1 OS=Mus musculus OX=10090 GN=Ap1g1 PE=1 SV=3;tr|Q8CBB7|Q8CBB7_MOUSE AP-1 complex subunit gamma OS=Mus musculus OX=10090 GN=Ap1g1 PE=1 SV=1	0	21.8747	22.2377	0	0	0	0	0	0	0	21.6726	21.964	0	0	0	0	0	0	0	0	0	0	0	0	0	0	0	0	0	0	0	0	0	0	0	0	0	0	0	0	0	0	0	0	0	0	0	0	0
sp|P23116|EIF3A_MOUSE Eukaryotic translation initiation factor 3 subunit A OS=Mus musculus OX=10090 GN=Eif3a PE=1 SV=5	0	0	0	0	0	0	0	0	0	19.8351	0	0	0	0	0	0	0	0	0	0	0	0	0	0	0	0	0	0	0	0	0	0	0	0	0	0	0	0	0	0	0	0	0	0	0	0	0	0	0
sp|P23927|CRYAB_MOUSE Alpha-crystallin B chain OS=Mus musculus OX=10090 GN=Cryab PE=1 SV=2;tr|A0A1L1SRG5|A0A1L1SRG5_MOUSE Alpha-crystallin B chain (Fragment) OS=Mus musculus OX=10090 GN=Cryab PE=1 SV=1	25.4715	24.9339	24.3028	0	0	0	0	0	0	25.013	24.72	24.269	0	0	0	0	0	0	0	25.3085	24.7613	0	0	0	0	0	0	0	0	24.3895	0	0	0	0	0	0	0	0	0	0	0	23.9217	23.6788	0	0	0	0	0	0
sp|P23953|EST1C_MOUSE Carboxylesterase 1C OS=Mus musculus OX=10090 GN=Ces1c PE=1 SV=4;tr|D3Z5G7|D3Z5G7_MOUSE Carboxylic ester hydrolase OS=Mus musculus OX=10090 GN=Ces1b PE=1 SV=1	0	0	0	0	21.2561	22.4132	0	0	0	0	0	0	0	0	0	0	0	0	0	0	0	0	0	0	21.43	0	0	0	0	0	0	0	0	0	0	0	21.324	0	0	0	0	0	0	0	0	0	0	0	0
sp|P24270|CATA_MOUSE Catalase OS=Mus musculus OX=10090 GN=Cat PE=1 SV=4	0	0	0	0	20.6511	0	0	0	0	0	0	0	0	0	0	0	0	0	0	0	0	0	20.9216	0	0	0	0	0	0	0	0	0	0	0	0	0	0	0	0	0	0	0	0	0	0	0	0	0	0
sp|P24288|BCAT1_MOUSE Branched-chain-amino-acid aminotransferase, cytosolic OS=Mus musculus OX=10090 GN=Bcat1 PE=1 SV=2;tr|Q8CBC8|Q8CBC8_MOUSE Branched-chain-amino-acid aminotransferase OS=Mus musculus OX=10090 GN=Bcat1 PE=1 SV=1;tr|E9Q4K3|E9Q4K3_MOUSE Bra	0	0	0	0	0	20.1309	0	0	0	0	0	0	0	19.7728	0	0	0	0	0	0	0	0	0	0	0	0	0	0	0	0	0	0	0	0	0	0	0	0	0	0	0	0	0	0	0	0	0	0	0
sp|P24549|AL1A1_MOUSE Retinal dehydrogenase 1 OS=Mus musculus OX=10090 GN=Aldh1a1 PE=1 SV=5	0	0	21.9036	24.5057	24.5129	23.5837	0	0	0	0	21.2044	22.7317	24.8409	24.1477	23.1547	0	0	0	0	0	0	0	24.5275	23.2013	23.1905	0	0	0	0	0	0	0	23.6132	23.9823	24.5127	23.8704	22.8695	0	0	0	0	0	0	23.7018	23.5759	22.9271	0	0	0
sp|P26040|EZRI_MOUSE Ezrin OS=Mus musculus OX=10090 GN=Ezr PE=1 SV=3	0	0	0	0	21.2529	21.7889	0	0	0	0	0	0	0	0	21.9264	0	0	0	0	0	0	0	0	0	21.6604	0	0	0	0	0	0	0	0	0	0	21.6317	21.6078	0	0	0	0	0	0	0	0	21.7295	0	0	0
sp|P26041|MOES_MOUSE Moesin OS=Mus musculus OX=10090 GN=Msn PE=1 SV=3	0	0	0	0	23.0776	23.2532	0	0	0	0	0	0	21.5576	23.0308	23.5106	23.0878	0	0	0	0	0	0	21.9362	21.966	23.6963	0	0	0	0	0	0	0	0	0	0	22.896	23.8488	0	0	0	0	0	0	0	22.6344	23.9223	0	0	0
sp|P26043|RADI_MOUSE Radixin OS=Mus musculus OX=10090 GN=Rdx PE=1 SV=3;tr|Q7TSG6|Q7TSG6_MOUSE Radixin OS=Mus musculus OX=10090 GN=Rdx PE=1 SV=1	0	0	0	0	0	0	0	0	0	0	0	0	0	0	0	0	0	0	0	0	0	0	0	0	20.9478	0	0	0	0	0	0	0	0	0	0	0	0	0	0	0	0	0	0	0	0	20.3957	0	0	0
sp|P26443|DHE3_MOUSE Glutamate dehydrogenase 1, mitochondrial OS=Mus musculus OX=10090 GN=Glud1 PE=1 SV=1	0	22.0334	25.3069	26.2965	25.3901	23.8489	0	0	0	0	0	24.592	26.1661	25.2837	22.2425	0	0	0	0	0	20.4632	0	25.7933	21.6331	22.7586	0	0	0	0	0	0	23.6384	26.6269	26.0657	26.1459	24.947	23.1898	0	0	0	0	0	24.3887	26.1523	25.2432	23.7248	0	0	0
sp|P26516|PSMD7_MOUSE 26S proteasome non-ATPase regulatory subunit 7 OS=Mus musculus OX=10090 GN=Psmd7 PE=1 SV=2	0	0	0	0	0	0	0	0	0	0	0	19.835	0	0	0	0	0	0	0	0	0	0	0	0	0	0	0	0	0	0	0	0	0	0	0	0	0	0	0	0	0	0	0	0	0	0	0	0	0
sp|P26638|SYSC_MOUSE Serine--tRNA ligase, cytoplasmic OS=Mus musculus OX=10090 GN=Sars PE=1 SV=3;tr|Q8C483|Q8C483_MOUSE Serine--tRNA ligase, cytoplasmic OS=Mus musculus OX=10090 GN=Sars PE=1 SV=1;tr|A2AFS0|A2AFS0_MOUSE Serine--tRNA ligase, cytoplasmic (Fra	0	0	0	23.9852	23.8085	23.0967	0	0	0	0	0	0	23.606	23.8203	23.1225	22.7866	0	0	0	0	0	0	24.1837	23.8012	23.7619	0	0	0	0	0	0	0	21.0066	0	23.6558	23.6017	23.3896	0	0	0	0	0	0	23.3832	23.5759	23.1793	0	0	0
sp|P27546|MAP4_MOUSE Microtubule-associated protein 4 OS=Mus musculus OX=10090 GN=Map4 PE=1 SV=3;tr|A0A140T8T5|A0A140T8T5_MOUSE Microtubule-associated protein OS=Mus musculus OX=10090 GN=Map4 PE=1 SV=1;tr|A0A0G2JG35|A0A0G2JG35_MOUSE Microtubule-associated	0	21.8021	0	0	0	0	0	0	0	0	22.2827	22.0074	0	0	0	0	0	0	0	23.134	22.8994	0	0	0	0	0	0	0	0	0	0	0	0	0	0	0	0	0	0	0	0	23.2136	22.2682	0	0	0	0	0	0
sp|P27773|PDIA3_MOUSE Protein disulfide-isomerase A3 OS=Mus musculus OX=10090 GN=Pdia3 PE=1 SV=2	0	0	0	0	0	20.5072	0	0	0	0	0	0	0	0	0	0	0	0	0	0	0	0	0	0	0	0	0	0	0	0	0	0	0	0	0	0	20.0738	0	0	0	0	0	0	0	0	20.7931	0	0	0
sp|P28271|ACOC_MOUSE Cytoplasmic aconitate hydratase OS=Mus musculus OX=10090 GN=Aco1 PE=1 SV=3;sp|Q811J3|IREB2_MOUSE Iron-responsive element-binding protein 2 OS=Mus musculus OX=10090 GN=Ireb2 PE=1 SV=2	0	0	0	0	0	26.3616	0	0	0	0	0	0	0	0	0	0	0	0	0	0	0	0	0	0	0	0	0	0	0	0	0	0	0	0	0	0	0	0	0	0	0	0	0	0	0	0	0	0	0
sp|P28474|ADHX_MOUSE Alcohol dehydrogenase class-3 OS=Mus musculus OX=10090 GN=Adh5 PE=1 SV=3	0	0	0	0	0	0	0	0	0	0	0	0	0	0	0	0	0	0	0	0	0	0	0	0	0	0	0	0	0	0	0	0	0	0	0	0	19.6908	0	0	0	0	0	0	0	0	0	0	0	0
sp|P28650|PURA1_MOUSE Adenylosuccinate synthetase isozyme 1 OS=Mus musculus OX=10090 GN=Adss1 PE=1 SV=2;tr|J3QN31|J3QN31_MOUSE Adenylosuccinate synthetase isozyme 1 OS=Mus musculus OX=10090 GN=Adssl1 PE=1 SV=1	0	0	0	0	0	21.5823	0	0	0	0	0	0	0	0	0	0	0	0	0	0	0	0	0	0	21.4788	0	0	0	0	0	0	0	0	0	0	0	21.0556	0	0	0	0	0	0	0	0	0	0	0	0
sp|P28660|NCKP1_MOUSE Nck-associated protein 1 OS=Mus musculus OX=10090 GN=Nckap1 PE=1 SV=2;tr|A2AS98|A2AS98_MOUSE Nck-associated protein 1 OS=Mus musculus OX=10090 GN=Nckap1 PE=1 SV=1	21.7482	21.6685	20.8902	0	0	0	0	0	0	0	20.8886	20.9104	0	0	0	0	0	0	0	0	0	0	0	0	0	0	0	0	0	0	0	0	0	0	0	0	0	0	0	0	0	0	0	0	0	0	0	0	0
sp|P28665|MUG1_MOUSE Murinoglobulin-1 OS=Mus musculus OX=10090 GN=Mug1 PE=1 SV=3;sp|P28666|MUG2_MOUSE Murinoglobulin-2 OS=Mus musculus OX=10090 GN=Mug2 PE=1 SV=2;tr|A0A0N4SVU1|A0A0N4SVU1_MOUSE Predicted gene 7298 OS=Mus musculus OX=10090 GN=Gm7298 PE=4 SV=	0	0	0	0	0	0	0	0	0	0	0	0	0	0	0	0	0	0	0	0	0	0	0	0	0	0	0	0	0	0	0	0	0	0	19.7989	0	0	0	0	0	0	0	0	0	0	0	0	0	0
sp|P29341|PABP1_MOUSE Polyadenylate-binding protein 1 OS=Mus musculus OX=10090 GN=Pabpc1 PE=1 SV=2;tr|Q9D4E6|Q9D4E6_MOUSE Polyadenylate-binding protein OS=Mus musculus OX=10090 GN=Pabpc6 PE=1 SV=1;tr|Q62029|Q62029_MOUSE Polyadenylate-binding protein OS=Mus	0	0	0	0	0	0	0	0	0	0	0	0	0	0	0	0	0	0	0	0	0	0	0	0	0	0	0	0	0	0	0	0	0	0	0	0	0	0	0	0	0	0	0	0	0	0	0	0	0
sp|P29758|OAT_MOUSE Ornithine aminotransferase, mitochondrial OS=Mus musculus OX=10090 GN=Oat PE=1 SV=1	0	0	0	0	0	0	0	0	0	0	0	0	0	0	0	0	0	0	0	0	0	0	0	0	0	0	0	0	0	0	0	0	0	0	0	0	0	0	0	0	0	0	0	0	0	20.4063	0	0	0
sp|P30275|KCRU_MOUSE Creatine kinase U-type, mitochondrial OS=Mus musculus OX=10090 GN=Ckmt1 PE=1 SV=1;tr|A2ARP5|A2ARP5_MOUSE Creatine kinase U-type, mitochondrial (Fragment) OS=Mus musculus OX=10090 GN=Ckmt1 PE=1 SV=1;tr|B0R0E9|B0R0E9_MOUSE Creatine kinas	0	20.7387	21.5827	21.0603	21.2621	21.3626	0	0	0	0	0	20.4255	20.5132	21.2851	0	21.9582	0	0	0	0	0	0	0	0	21.1767	0	0	0	0	0	0	0	0	0	20.5877	20.2624	20.9122	0	0	0	0	0	0	0	0	21.7942	0	0	0
sp|P30416|FKBP4_MOUSE Peptidyl-prolyl cis-trans isomerase FKBP4 OS=Mus musculus OX=10090 GN=Fkbp4 PE=1 SV=5	0	0	0	0	21.6067	21.8408	0	0	0	0	0	0	21.5142	21.7871	0	0	0	0	0	0	0	0	21.6956	0	21.7536	0	0	0	0	0	0	0	0	21.5447	0	21.8171	21.8888	0	0	0	0	0	0	0	21.7662	0	0	0	0
sp|P31324|KAP3_MOUSE cAMP-dependent protein kinase type II-beta regulatory subunit OS=Mus musculus OX=10090 GN=Prkar2b PE=1 SV=3;tr|H3BK84|H3BK84_MOUSE cAMP-dependent protein kinase type II-beta regulatory subunit OS=Mus musculus OX=10090 GN=Prkar2b PE=1 S	0	0	21.5886	0	0	0	0	0	0	0	0	21.7172	0	0	0	0	0	0	0	0	0	0	0	0	0	0	0	0	0	0	0	0	0	0	0	0	0	0	0	0	0	0	0	0	0	0	0	0	0
sp|P31938|MP2K1_MOUSE Dual specificity mitogen-activated protein kinase kinase 1 OS=Mus musculus OX=10090 GN=Map2k1 PE=1 SV=2;tr|Q91YS7|Q91YS7_MOUSE Dual-specificity mitogen-activated protein kinase kinase 2 OS=Mus musculus OX=10090 GN=Map2k2 PE=1 SV=1;sp|	0	0	0	0	21.4688	21.8261	0	0	0	0	0	0	21.6494	21.8086	0	0	0	0	0	0	0	0	22.2205	0	21.6144	0	0	0	0	0	0	0	0	0	22.0698	22.1379	22.0612	0	0	0	0	0	0	0	0	21.404	0	0	0
sp|P32921|SYWC_MOUSE Tryptophan--tRNA ligase, cytoplasmic OS=Mus musculus OX=10090 GN=Wars PE=1 SV=2	0	0	0	0	0	21.4797	0	0	0	0	0	0	0	0	0	0	0	0	0	0	0	0	0	0	0	0	0	0	0	0	0	0	0	0	0	0	0	0	0	0	0	0	0	0	0	0	0	0	0
sp|P35235|PTN11_MOUSE Tyrosine-protein phosphatase non-receptor type 11 OS=Mus musculus OX=10090 GN=Ptpn11 PE=1 SV=2	0	0	0	0	0	0	0	0	0	0	0	0	0	0	0	0	0	0	0	0	0	0	0	0	19.7188	0	0	0	0	0	0	0	0	0	0	0	0	0	0	0	0	0	0	0	0	0	0	0	0
sp|P35486|ODPA_MOUSE Pyruvate dehydrogenase E1 component subunit alpha, somatic form, mitochondrial OS=Mus musculus OX=10090 GN=Pdha1 PE=1 SV=1	0	0	0	0	20.7664	21.2059	0	0	0	0	0	0	21.1356	21.2316	0	0	0	0	0	0	0	0	0	0	20.9307	0	0	0	0	0	0	0	0	0	21.3314	21.303	21.1474	0	0	0	0	0	21.7665	0	22.0934	21.4102	0	0	0
sp|P35505|FAAA_MOUSE Fumarylacetoacetase OS=Mus musculus OX=10090 GN=Fah PE=1 SV=2	0	0	0	0	0	19.7857	0	0	0	0	0	0	0	0	0	0	0	0	0	0	0	0	0	0	0	0	0	0	0	0	0	0	0	0	0	0	0	0	0	0	0	0	0	0	0	0	0	0	0
sp|P35585|AP1M1_MOUSE AP-1 complex subunit mu-1 OS=Mus musculus OX=10090 GN=Ap1m1 PE=1 SV=3	0	0	21.8721	0	0	0	0	0	0	0	21.5467	21.9694	0	0	0	0	0	0	0	0	0	0	0	0	0	0	0	0	0	0	0	0	0	0	0	0	0	0	0	0	0	0	0	0	0	0	0	0	0
sp|P35700|PRDX1_MOUSE Peroxiredoxin-1 OS=Mus musculus OX=10090 GN=Prdx1 PE=1 SV=1;tr|B1AXW5|B1AXW5_MOUSE Peroxiredoxin-1 (Fragment) OS=Mus musculus OX=10090 GN=Prdx1 PE=1 SV=8;tr|B1AXW6|B1AXW6_MOUSE Peroxiredoxin-1 (Fragment) OS=Mus musculus OX=10090 GN=Pr	21.9308	22.6945	22.7049	23.3985	23.7941	23.3813	0	0	0	0	22.871	23.1463	23.4772	23.7714	23.7001	21.8904	0	0	0	0	23.2975	0	23.6792	0	24.1703	0	0	0	0	22.8626	0	0	23.0325	0	23.5711	23.7342	23.6785	0	0	0	0	0	23.0174	23.0464	23.6731	23.6977	0	0	0
sp|P38647|GRP75_MOUSE Stress-70 protein, mitochondrial OS=Mus musculus OX=10090 GN=Hspa9 PE=1 SV=3	0	0	0	0	20.2671	20.5448	0	0	0	0	0	20.8924	20.595	20.2877	20.9068	0	0	0	0	0	0	0	20.5534	0	20.1202	0	0	0	0	0	0	0	0	0	20.4487	0	20.4217	0	0	0	0	0	21.4217	0	0	20.3428	0	0	0
sp|P40124|CAP1_MOUSE Adenylyl cyclase-associated protein 1 OS=Mus musculus OX=10090 GN=Cap1 PE=1 SV=4	25.8595	25.807	25.7314	0	0	0	0	0	0	25.6816	25.4594	25.3961	21.1064	0	0	0	0	0	0	25.3592	25.2406	0	0	0	0	0	0	0	0	25.2354	23.4219	0	0	0	0	0	0	0	0	0	0	25.1795	24.9329	0	0	0	0	0	0
sp|P40142|TKT_MOUSE Transketolase OS=Mus musculus OX=10090 GN=Tkt PE=1 SV=1;tr|A0A286YE28|A0A286YE28_MOUSE Transketolase (Fragment) OS=Mus musculus OX=10090 GN=Tkt PE=1 SV=1	0	0	0	25.4037	27.3359	27.9547	0	0	0	0	0	0	25.6386	26.9704	28.1006	27.8173	0	0	0	0	0	0	25.8153	27.2716	28.0173	0	0	0	0	0	0	0	0	0	25.2731	26.9439	27.7757	0	0	0	0	0	0	24.3869	26.8998	27.9204	0	0	0
sp|P42932|TCPQ_MOUSE T-complex protein 1 subunit theta OS=Mus musculus OX=10090 GN=Cct8 PE=1 SV=3;tr|H3BL49|H3BL49_MOUSE T-complex protein 1 subunit theta OS=Mus musculus OX=10090 GN=Cct8 PE=1 SV=1;tr|H3BJB6|H3BJB6_MOUSE T-complex protein 1 subunit theta (	23.2192	22.6904	22.1244	0	0	0	0	0	0	22.7031	23.6821	22.3782	0	0	0	0	0	0	0	21.7638	22.1404	0	0	0	20.5435	0	0	0	0	21.1153	0	0	0	0	20.5576	0	20.385	0	0	0	0	21.6461	21.7874	0	0	0	0	0	0
sp|P45952|ACADM_MOUSE Medium-chain specific acyl-CoA dehydrogenase, mitochondrial OS=Mus musculus OX=10090 GN=Acadm PE=1 SV=1	0	0	0	0	0	19.6184	0	0	0	0	0	0	0	0	0	0	0	0	0	0	0	0	0	0	0	0	0	0	0	0	0	0	0	0	0	19.9697	0	0	0	0	0	0	0	0	0	0	0	0	0
sp|P46460|NSF_MOUSE Vesicle-fusing ATPase OS=Mus musculus OX=10090 GN=Nsf PE=1 SV=2	21.9323	22.8927	23.3847	21.7875	22.5669	22.6452	0	0	0	21.774	23.7928	24.2618	23.8894	24.3683	23.042	0	0	0	0	21.316	21.1356	0	20.6285	0	20.5118	0	0	0	0	21.9121	22.1534	0	23.117	21.6575	24.5277	23.757	24.2398	0	0	0	0	22.7076	23.9974	23.7025	23.9071	23.7981	0	0	0
sp|P46471|PRS7_MOUSE 26S proteasome regulatory subunit 7 OS=Mus musculus OX=10090 GN=Psmc2 PE=1 SV=5;tr|Q8BVQ9|Q8BVQ9_MOUSE 26S proteasome regulatory subunit 7 OS=Mus musculus OX=10090 GN=Psmc2 PE=1 SV=1	0	0	0	0	0	0	0	0	0	0	0	0	0	0	0	0	0	0	0	0	0	0	0	0	0	0	0	0	0	0	0	0	0	0	0	0	0	0	0	0	0	0	0	0	0	0	0	0	0
sp|P46664|PURA2_MOUSE Adenylosuccinate synthetase isozyme 2 OS=Mus musculus OX=10090 GN=Adss2 PE=1 SV=2	0	0	0	0	21.1265	22.0374	0	0	0	0	0	0	0	20.6856	21.3702	0	0	0	0	0	0	0	0	0	21.8987	0	0	0	0	0	0	0	0	0	0	0	21.5761	0	0	0	0	0	0	0	0	21.6542	0	0	0
sp|P47754|CAZA2_MOUSE F-actin-capping protein subunit alpha-2 OS=Mus musculus OX=10090 GN=Capza2 PE=1 SV=3;tr|A0A0N4SVM0|A0A0N4SVM0_MOUSE F-actin-capping protein subunit alpha (Fragment) OS=Mus musculus OX=10090 GN=Capza2 PE=1 SV=1;tr|D6RCW7|D6RCW7_MOUSE F	0	0	19.749	0	0	20.9421	0	0	0	0	0	19.8462	0	0	0	0	0	0	0	0	0	0	0	0	0	0	0	0	0	0	0	0	0	0	20.2529	0	0	0	0	0	0	0	0	0	0	0	0	0	0
sp|P47757|CAPZB_MOUSE F-actin-capping protein subunit beta OS=Mus musculus OX=10090 GN=Capzb PE=1 SV=3;tr|A0A0A0MQI9|A0A0A0MQI9_MOUSE F-actin-capping protein subunit beta (Fragment) OS=Mus musculus OX=10090 GN=Capzb PE=1 SV=6;tr|F6YHZ8|F6YHZ8_MOUSE F-actin	0	0	0	0	0	0	0	0	0	0	0	0	0	0	0	0	0	0	0	0	0	0	0	0	18.3711	0	0	0	0	0	0	0	0	0	0	0	0	0	0	0	0	0	0	0	0	0	0	0	0
sp|P47791|GSHR_MOUSE Glutathione reductase, mitochondrial OS=Mus musculus OX=10090 GN=Gsr PE=1 SV=3	0	0	0	22.042	22.553	22.8696	0	0	0	0	0	20.5751	21.862	22.1487	22.4243	21.9869	0	0	0	0	0	0	22.1462	0	22.2099	0	0	0	0	0	0	0	0	21.3046	21.8378	22.2637	22.614	0	0	0	0	0	0	0	22.1605	22.627	0	0	0
sp|P47857|PFKAM_MOUSE ATP-dependent 6-phosphofructokinase, muscle type OS=Mus musculus OX=10090 GN=Pfkm PE=1 SV=3	25.1894	26.3085	27.0895	24.3304	23.9372	22.5146	0	0	0	24.1703	26.299	26.7136	24.7236	23.9166	0	0	0	0	0	25.308	25.755	0	23.9308	0	0	0	0	0	0	24.9435	24.4992	0	24.9176	21.8012	24.0494	22.5803	21.9417	0	0	0	0	24.3765	25.864	22.1032	0	21.3147	0	0	0
sp|P48318|DCE1_MOUSE Glutamate decarboxylase 1 OS=Mus musculus OX=10090 GN=Gad1 PE=1 SV=2	0	0	0	0	20.0684	0	0	0	0	0	0	0	0	19.8901	0	0	0	0	0	0	0	0	20.4909	0	20.2926	0	0	0	0	0	0	0	0	0	0	0	19.9029	0	0	0	0	0	0	0	0	0	0	0	0
sp|P48320|DCE2_MOUSE Glutamate decarboxylase 2 OS=Mus musculus OX=10090 GN=Gad2 PE=1 SV=1	0	0	0	0	20.0589	20.1313	0	0	0	0	0	0	0	19.7068	0	0	0	0	0	0	0	0	0	0	19.6355	0	0	0	0	0	0	0	0	0	0	0	0	0	0	0	0	0	0	0	0	0	0	0	0
sp|P48722|HS74L_MOUSE Heat shock 70 kDa protein 4L OS=Mus musculus OX=10090 GN=Hspa4l PE=1 SV=2;tr|E0CY23|E0CY23_MOUSE Heat shock 70 kDa protein 4L (Fragment) OS=Mus musculus OX=10090 GN=Hspa4l PE=1 SV=1	24.0657	24.5699	25.253	23.698	23.5992	20.9338	0	0	0	0	24.7904	25.1441	24.1292	22.6584	0	0	0	0	0	21.8125	24.3244	0	23.2981	0	19.2888	0	0	0	0	23.5869	22.5623	0	24.0105	23.3141	24.1088	22.9217	20.5528	0	0	0	0	21.6759	24.4813	21.5869	21.5702	0	0	0	0
sp|P49312|ROA1_MOUSE Heterogeneous nuclear ribonucleoprotein A1 OS=Mus musculus OX=10090 GN=Hnrnpa1 PE=1 SV=2;tr|Q5EBP8|Q5EBP8_MOUSE Heterogeneous nuclear ribonucleoprotein A1 OS=Mus musculus OX=10090 GN=Hnrnpa1 PE=1 SV=1	0	0	0	0	0	0	0	0	0	0	21.3587	0	0	0	0	0	0	0	0	0	0	0	0	0	0	0	0	0	0	0	0	0	0	0	0	0	0	0	0	0	0	0	0	0	0	0	0	0	0
sp|P49722|PSA2_MOUSE Proteasome subunit alpha type-2 OS=Mus musculus OX=10090 GN=Psma2 PE=1 SV=3;tr|Q8BKE0|Q8BKE0_MOUSE Proteasome endopeptidase complex (Fragment) OS=Mus musculus OX=10090 GN=Psma2 PE=1 SV=1	26.5026	26.1568	25.5458	0	0	0	0	0	0	25.648	25.64	25.1401	0	0	0	0	0	0	0	25.5113	25.2628	0	0	0	0	0	0	0	0	25.4268	23.6374	0	0	0	0	0	0	0	0	0	0	25.1747	24.9094	0	0	0	0	0	0
sp|P50247|SAHH_MOUSE Adenosylhomocysteinase OS=Mus musculus OX=10090 GN=Ahcy PE=1 SV=3	27.0874	26.6146	26.9837	26.7282	26.6682	27.2876	25.5697	25.0237	23.2512	26.9573	26.7021	26.5869	26.1167	26.5084	24.6866	27.1816	23.5335	0	0	25.4204	25.9926	0	25.6917	26.2256	25.0857	0	0	25.4648	25.7948	26.6082	28.0954	27.5772	25.6775	26.2117	26.3396	26.7182	26.1384	0	0	0	25.9922	27.2404	26.3524	27.5598	26.9358	25.7713	22.8119	0	0
sp|P50396|GDIA_MOUSE Rab GDP dissociation inhibitor alpha OS=Mus musculus OX=10090 GN=Gdi1 PE=1 SV=3	0	0	0	0	0	23.0756	0	0	0	0	0	0	0	0	22.6614	23.9308	0	0	0	0	0	0	0	0	23.0763	0	0	0	0	0	0	0	0	0	0	0	21.8601	0	0	0	0	0	0	0	0	21.1679	0	0	0
sp|P50428|ARSA_MOUSE Arylsulfatase A OS=Mus musculus OX=10090 GN=Arsa PE=1 SV=2;tr|Q8CC47|Q8CC47_MOUSE N-acetylgalactosamine-6-sulfatase OS=Mus musculus OX=10090 GN=Galns PE=1 SV=1;sp|Q571E4|GALNS_MOUSE N-acetylgalactosamine-6-sulfatase OS=Mus musculus OX=	0	0	0	0	0	16.8307	0	0	0	0	0	0	0	0	0	0	0	0	0	0	0	0	0	0	0	0	0	0	0	0	0	0	0	0	0	0	0	0	0	0	0	0	0	0	0	0	0	0	0
sp|P50516|VATA_MOUSE V-type proton ATPase catalytic subunit A OS=Mus musculus OX=10090 GN=Atp6v1a PE=1 SV=2	27.17	27.337	27.7549	24.0988	24.0868	23.4061	0	0	0	26.7065	27.4633	27.5543	24.4977	23.6548	23.1737	20.1032	0	0	0	26.6417	27.1985	24.8958	24.3272	0	23.6189	0	0	0	22.9211	26.9147	26.0227	0	24.2218	20.9792	23.146	22.5019	23.1915	0	0	0	22.6147	26.7708	27.0615	0	21.3648	22.5945	0	0	0
sp|P50518|VATE1_MOUSE V-type proton ATPase subunit E 1 OS=Mus musculus OX=10090 GN=Atp6v1e1 PE=1 SV=2;tr|A0A0N4SW07|A0A0N4SW07_MOUSE V-type proton ATPase subunit E 1 (Fragment) OS=Mus musculus OX=10090 GN=Atp6v1e1 PE=1 SV=1	24.2636	25.5186	25.4951	0	21.5531	21.8493	0	0	0	24.3318	24.7066	24.7542	23.0878	22.2204	21.6217	0	0	0	0	23.7569	24.8271	0	22.5406	0	21.115	0	0	0	0	24.0972	0	0	21.579	22.2411	22.3765	21.1842	21.3322	0	0	0	0	23.4793	24.0041	0	21.7223	21.4879	0	0	0
sp|P51855|GSHB_MOUSE Glutathione synthetase OS=Mus musculus OX=10090 GN=Gss PE=1 SV=1;tr|Q3UEE2|Q3UEE2_MOUSE Glutathione synthetase OS=Mus musculus OX=10090 GN=Gss PE=1 SV=1;tr|A2AQN9|A2AQN9_MOUSE Glutathione synthetase (Fragment) OS=Mus musculus OX=10090	0	0	0	0	20.6376	20.4507	0	0	0	0	0	0	0	20.4478	21.0612	0	0	0	0	0	0	0	0	0	0	0	0	0	0	0	0	0	0	0	0	0	20.3352	0	0	0	0	0	0	0	0	0	0	0	0
sp|P51859|HDGF_MOUSE Hepatoma-derived growth factor OS=Mus musculus OX=10090 GN=Hdgf PE=1 SV=2;tr|E0CXA0|E0CXA0_MOUSE Hepatoma-derived growth factor (Fragment) OS=Mus musculus OX=10090 GN=Hdgf PE=1 SV=1;tr|E0CYW7|E0CYW7_MOUSE Hepatoma-derived growth factor	0	0	0	0	21.3551	21.5688	0	0	0	0	0	0	0	21.4538	21.6005	22.1634	0	0	0	0	0	0	0	0	22.0086	0	0	0	0	0	0	0	0	0	0	21.5564	22.2545	0	0	0	0	0	0	0	0	22.5994	0	0	0
sp|P52480|KPYM_MOUSE Pyruvate kinase PKM OS=Mus musculus OX=10090 GN=Pkm PE=1 SV=4	23.5046	25.2152	27.2557	30.7583	30.1663	29.1408	0	0	0	22.8031	25.9831	27.5341	30.3968	29.9024	28.3618	27.0205	0	0	0	26.4473	27.3708	26.2174	30.1253	29.1269	28.6849	0	0	0	23.4284	26.9779	27.4881	28.8244	29.8546	29.7693	29.9134	29.3017	28.3658	0	0	0	24.3985	26.8223	27.8358	29.7174	29.1486	28.2972	0	0	0
sp|P54728|RD23B_MOUSE UV excision repair protein RAD23 homolog B OS=Mus musculus OX=10090 GN=Rad23b PE=1 SV=2	0	0	0	24.277	24.4512	23.8564	0	0	0	0	0	0	24.1423	24.2087	21.9153	0	0	0	0	0	0	0	23.8961	23.464	23.421	0	0	0	0	0	0	0	0	0	24.1387	24.1632	23.7785	0	0	0	0	0	0	23.7491	23.7318	23.3915	0	0	0
sp|P55821|STMN2_MOUSE Stathmin-2 OS=Mus musculus OX=10090 GN=Stmn2 PE=1 SV=1	0	0	0	0	0	0	0	0	0	0	0	0	0	0	0	0	0	0	0	0	0	0	0	0	0	0	0	0	0	0	0	0	0	0	0	0	0	0	0	0	0	0	0	0	0	0	0	0	0
sp|P56480|ATPB_MOUSE ATP synthase subunit beta, mitochondrial OS=Mus musculus OX=10090 GN=Atp5f1b PE=1 SV=2	0	0	20.7128	0	20.8577	20.8421	0	0	0	0	0	0	20.9184	20.921	20.9125	0	0	0	0	0	0	0	0	0	20.8283	0	0	0	0	0	0	0	0	0	20.9191	20.8371	20.5428	0	0	0	0	0	0	0	0	20.7484	0	0	0
sp|P57746|VATD_MOUSE V-type proton ATPase subunit D OS=Mus musculus OX=10090 GN=Atp6v1d PE=1 SV=1	0	22.6767	22.8718	0	0	0	0	0	0	0	22.2078	22.6994	0	0	0	0	0	0	0	0	0	0	0	0	0	0	0	0	0	0	0	0	0	0	0	0	0	0	0	0	0	0	21.3222	0	0	0	0	0	0
sp|P58252|EF2_MOUSE Elongation factor 2 OS=Mus musculus OX=10090 GN=Eef2 PE=1 SV=2	0	0	0	24.9546	26.4257	26.6075	0	0	0	0	20.1932	21.3654	25.6491	26.5137	26.3772	25.2673	0	0	0	0	0	0	25.5185	24.279	26.6209	0	0	0	0	0	0	0	21.395	22.2397	25.6422	26.4137	26.9006	0	0	0	0	0	20.7774	23.9717	26.008	26.579	0	0	0
sp|P59999|ARPC4_MOUSE Actin-related protein 2/3 complex subunit 4 OS=Mus musculus OX=10090 GN=Arpc4 PE=1 SV=3	0	0	22.3489	23.9104	23.9965	22.7936	0	0	0	0	22.5108	22.7031	24.178	23.7543	21.6711	0	0	0	0	0	21.8039	0	23.5219	21.9179	22.0482	0	0	0	0	0	0	0	23.8867	24.0245	24.1334	23.573	22.6191	0	0	0	0	0	22.096	23.5082	23.3557	22.4301	0	0	0
sp|P60335|PCBP1_MOUSE Poly(rC)-binding protein 1 OS=Mus musculus OX=10090 GN=Pcbp1 PE=1 SV=1	0	0	0	0	21.7207	21.7647	0	0	0	0	0	21.8727	22.3059	22.3956	22.3565	0	0	0	0	0	0	0	22.4378	0	22.1996	0	0	0	0	0	0	0	0	0	22.5074	22.5209	22.5503	0	0	0	0	0	0	0	0	21.8766	0	0	0
sp|P60469|LIPA3_MOUSE Liprin-alpha-3 OS=Mus musculus OX=10090 GN=Ppfia3 PE=1 SV=2;tr|A0A1B0GRM4|A0A1B0GRM4_MOUSE Liprin-alpha-3 (Fragment) OS=Mus musculus OX=10090 GN=Ppfia3 PE=1 SV=1	0	0	0	0	0	0	0	0	0	0	0	0	0	0	0	0	0	0	0	0	0	0	0	0	0	0	0	0	0	0	0	0	0	0	0	0	0	0	0	0	0	0	0	0	0	0	0	0	0
sp|P60710|ACTB_MOUSE Actin, cytoplasmic 1 OS=Mus musculus OX=10090 GN=Actb PE=1 SV=1;tr|E9Q1F2|E9Q1F2_MOUSE Actin, cytoplasmic 1 OS=Mus musculus OX=10090 GN=Actb PE=1 SV=1;tr|E9Q5F4|E9Q5F4_MOUSE Actin, cytoplasmic 1 (Fragment) OS=Mus musculus OX=10090 GN=A	27.3191	27.4693	27.3116	26.9325	27.0676	26.929	0	0	0	27.4862	27.7679	27.598	27.5113	27.5397	27.2826	26.3551	0	0	0	27.7058	27.7941	27.4878	27.5314	27.2425	27.0604	0	0	0	27.4077	27.7582	27.5382	27.3424	27.336	27.5815	27.6248	27.4671	27.2682	0	0	0	26.341	27.6377	27.7242	27.4458	27.3917	27.1367	0	0	0
sp|P60761|NEUG_MOUSE Neurogranin OS=Mus musculus OX=10090 GN=Nrgn PE=1 SV=1	0	22.4781	22.5216	0	23.0227	22.356	0	0	0	0	0	23.4397	23.4012	23.037	23.7301	0	0	0	0	23.7045	0	0	23.7792	0	22.7576	0	0	0	0	0	0	0	23.2852	23.6779	23.6169	23.4685	23.2421	0	0	0	0	0	23.3145	0	22.8391	23.0143	0	0	0
sp|P60879|SNP25_MOUSE Synaptosomal-associated protein 25 OS=Mus musculus OX=10090 GN=Snap25 PE=1 SV=1	0	0	0	0	0	0	0	0	0	0	0	0	0	0	0	0	0	0	0	0	0	0	0	0	20.8908	0	0	0	0	0	0	0	0	0	0	0	0	0	0	0	0	0	0	0	0	0	0	0	0
sp|P61089|UBE2N_MOUSE Ubiquitin-conjugating enzyme E2 N OS=Mus musculus OX=10090 GN=Ube2n PE=1 SV=1	0	0	0	22.0927	22.7501	22.3675	0	0	0	0	0	20.7794	22.2335	23.0136	21.4572	21.288	0	0	0	0	0	0	21.4029	0	21.8427	0	0	0	0	0	0	0	0	22.1186	22.2233	22.5093	22.282	0	0	0	0	0	21.0288	21.849	22.025	21.8717	0	0	0
sp|P61161|ARP2_MOUSE Actin-related protein 2 OS=Mus musculus OX=10090 GN=Actr2 PE=1 SV=1	0	0	21.3259	23.4124	23.5557	22.0538	0	0	0	0	0	21.2684	23.8058	23.466	0	0	0	0	0	0	0	0	22.514	0	21.2084	0	0	0	0	0	0	0	23.0004	0	23.6112	22.7701	21.537	0	0	0	0	0	0	22.9044	22.4156	21.498	0	0	0
sp|P61202|CSN2_MOUSE COP9 signalosome complex subunit 2 OS=Mus musculus OX=10090 GN=Cops2 PE=1 SV=1;tr|A2AQE4|A2AQE4_MOUSE COP9 signalosome complex subunit 2 OS=Mus musculus OX=10090 GN=Cops2 PE=1 SV=1	22.8741	22.9439	22.9803	0	0	0	0	0	0	0	22.7959	22.6622	0	0	0	0	0	0	0	0	22.2015	0	0	0	0	0	0	0	0	0	0	0	0	0	0	0	0	0	0	0	0	0	22.1528	0	0	0	0	0	0
sp|P61264|STX1B_MOUSE Syntaxin-1B OS=Mus musculus OX=10090 GN=Stx1b PE=1 SV=1	0	0	0	0	0	0	0	0	0	0	0	0	0	0	0	0	0	0	0	0	0	0	0	0	19.6662	0	0	0	0	0	0	0	0	0	0	0	0	0	0	0	0	0	0	0	0	0	0	0	0
sp|P61750|ARF4_MOUSE ADP-ribosylation factor 4 OS=Mus musculus OX=10090 GN=Arf4 PE=1 SV=2;tr|D3YV25|D3YV25_MOUSE ADP-ribosylation factor 3 (Fragment) OS=Mus musculus OX=10090 GN=Arf3 PE=4 SV=1;tr|F6UFB9|F6UFB9_MOUSE ADP-ribosylation factor 4 (Fragment) OS=	0	0	0	0	0	0	0	0	0	0	0	0	0	0	0	0	0	0	0	0	0	0	0	0	0	0	0	0	0	0	0	0	0	0	0	0	19.1353	0	0	0	0	0	0	0	0	0	0	0	0
sp|P61922|GABT_MOUSE 4-aminobutyrate aminotransferase, mitochondrial OS=Mus musculus OX=10090 GN=Abat PE=1 SV=1	0	0	0	22.2626	25.0964	25.9474	0	0	0	0	0	0	22.9505	24.7384	25.3704	25.418	0	0	0	0	0	0	23.897	24.137	26.0941	0	0	0	0	0	0	0	0	0	23.5023	24.674	25.7203	0	0	0	0	0	0	21.6404	24.653	26.1379	0	0	0
sp|P61982|1433G_MOUSE 14-3-3 protein gamma OS=Mus musculus OX=10090 GN=Ywhag PE=1 SV=2	23.829	23.8506	24.1781	24.5413	25.205	25.4835	0	0	0	23.999	24.3359	24.6514	24.8306	25.4123	25.0674	26.2195	0	0	0	24.8038	24.8151	22.6469	25.082	25.1052	25.9235	0	0	0	0	24.8103	24.7558	22.7816	24.4173	24.1096	24.9055	25.4708	26.043	0	0	0	0	24.7593	24.8101	25.0978	25.2711	26.1589	0	0	0
sp|P62137|PP1A_MOUSE Serine/threonine-protein phosphatase PP1-alpha catalytic subunit OS=Mus musculus OX=10090 GN=Ppp1ca PE=1 SV=1	0	0	0	0	21.197	21.0493	0	0	0	0	0	0	20.638	21.5866	0	0	0	0	0	0	0	0	0	0	0	0	0	0	0	0	0	0	0	0	0	0	0	0	0	0	0	0	0	0	0	21.3238	0	0	0
sp|P62141|PP1B_MOUSE Serine/threonine-protein phosphatase PP1-beta catalytic subunit OS=Mus musculus OX=10090 GN=Ppp1cb PE=1 SV=3	0	0	0	23.5793	23.9722	23.4636	0	0	0	0	0	0	23.4546	23.7656	22.2944	0	0	0	0	0	0	0	23.2654	0	23.4371	0	0	0	0	0	0	0	0	0	23.4338	23.8079	23.449	0	0	0	0	0	0	22.4798	23.1636	23.3169	0	0	0
sp|P62192|PRS4_MOUSE 26S proteasome regulatory subunit 4 OS=Mus musculus OX=10090 GN=Psmc1 PE=1 SV=1	0	20.5408	0	0	0	0	0	0	0	0	0	20.5569	0	0	0	0	0	0	0	0	0	0	0	0	0	0	0	0	0	0	0	0	0	0	0	0	0	0	0	0	0	0	21.1183	0	0	0	0	0	0
sp|P62259|1433E_MOUSE 14-3-3 protein epsilon OS=Mus musculus OX=10090 GN=Ywhae PE=1 SV=1	21.0575	23.2905	24.0091	23.7846	24.4159	24.8429	0	0	0	22.244	23.6529	24.3255	24.1793	25.0093	24.6633	25.6325	0	0	0	23.5445	23.6772	0	24.2549	23.957	25.2579	0	0	0	0	23.7764	0	0	23.8722	24.0846	24.3316	24.7911	25.4183	0	0	0	0	23.2895	23.8409	24.247	24.9288	25.4247	0	0	0
sp|P62311|LSM3_MOUSE U6 snRNA-associated Sm-like protein LSm3 OS=Mus musculus OX=10090 GN=Lsm3 PE=1 SV=2	0	0	0	0	0	0	0	0	0	0	0	0	0	0	19.3856	0	0	0	0	0	0	0	0	0	0	0	0	0	0	0	0	0	0	0	0	0	0	0	0	0	0	0	0	0	0	0	0	0	0
sp|P62313|LSM6_MOUSE U6 snRNA-associated Sm-like protein LSm6 OS=Mus musculus OX=10090 GN=Lsm6 PE=1 SV=1	0	0	0	0	0	19.4336	0	0	0	0	0	0	0	0	0	0	0	0	0	0	0	0	0	0	0	0	0	0	0	0	0	0	0	0	0	0	0	0	0	0	0	0	0	0	0	0	0	0	0
sp|P62334|PRS10_MOUSE 26S proteasome regulatory subunit 10B OS=Mus musculus OX=10090 GN=Psmc6 PE=1 SV=1	0	0	0	0	0	0	0	0	0	0	19.3587	0	0	0	0	0	0	0	0	0	0	0	0	0	0	0	0	0	0	0	0	0	0	0	0	0	0	0	0	0	0	0	0	0	0	0	0	0	0
sp|P62627|DLRB1_MOUSE Dynein light chain roadblock-type 1 OS=Mus musculus OX=10090 GN=Dynlrb1 PE=1 SV=3	0	0	0	0	0	0	0	0	0	0	0	0	0	0	0	0	0	0	0	0	0	0	0	0	0	0	0	0	0	0	0	0	0	0	0	0	0	0	0	0	0	0	0	0	0	0	0	0	0
sp|P62631|EF1A2_MOUSE Elongation factor 1-alpha 2 OS=Mus musculus OX=10090 GN=Eef1a2 PE=1 SV=1	0	21.6356	22.0488	0	0	21.4376	0	0	0	0	21.5393	22.1773	21.8221	22.2949	21.9776	0	0	0	0	0	0	0	22.378	0	22.3429	0	0	0	0	0	0	0	0	0	22.6542	22.2088	22.5922	0	0	0	0	0	22.3668	0	0	22.4229	0	0	0
sp|P62715|PP2AB_MOUSE Serine/threonine-protein phosphatase 2A catalytic subunit beta isoform OS=Mus musculus OX=10090 GN=Ppp2cb PE=1 SV=1;sp|P63330|PP2AA_MOUSE Serine/threonine-protein phosphatase 2A catalytic subunit alpha isoform OS=Mus musculus OX=10090	0	21.7405	22.121	21.7305	22.1415	21.0848	0	0	0	0	22.2281	22.5145	22.504	22.1149	0	0	0	0	0	0	22.4307	0	21.8876	0	20.7431	0	0	0	0	0	0	0	22.4047	21.5425	22.1647	21.9247	21.0473	0	0	0	0	0	22.214	0	21.3975	21.0641	0	0	0
sp|P62743|AP2S1_MOUSE AP-2 complex subunit sigma OS=Mus musculus OX=10090 GN=Ap2s1 PE=1 SV=1;tr|A0A0U1RPS0|A0A0U1RPS0_MOUSE AP-2 complex subunit sigma OS=Mus musculus OX=10090 GN=Ap2s1 PE=1 SV=1;tr|A0A0U1RQ06|A0A0U1RQ06_MOUSE AP-2 complex subunit sigma OS=	0	0	0	0	0	0	0	0	0	0	0	0	0	0	0	0	0	0	0	0	0	0	0	0	0	0	0	0	0	0	0	0	0	0	0	0	0	0	0	0	0	0	0	0	0	0	0	0	0
sp|P62761|VISL1_MOUSE Visinin-like protein 1 OS=Mus musculus OX=10090 GN=Vsnl1 PE=1 SV=2	0	0	0	0	22.1406	22.1622	0	0	0	0	22.1419	0	22.566	22.4604	22.3129	0	0	0	0	0	22.7734	0	23.2009	0	22.9396	0	0	0	0	0	0	0	22.2231	0	22.8888	22.9314	22.9861	0	0	0	0	0	22.0561	0	0	22.2425	0	0	0
sp|P62814|VATB2_MOUSE V-type proton ATPase subunit B, brain isoform OS=Mus musculus OX=10090 GN=Atp6v1b2 PE=1 SV=1	26.4435	26.889	26.9141	23.8926	23.2767	22.6795	0	0	0	25.9497	26.7334	26.671	23.9057	23.3797	22.3196	0	0	0	0	26.1806	26.8124	26.1508	23.9944	0	23.1379	0	0	0	25.6183	26.1485	25.935	24.2455	23.856	23.0113	23.3931	22.7324	22.5558	0	0	0	24.6891	26.6064	26.1991	0	0	22.1447	0	0	0
sp|P62827|RAN_MOUSE GTP-binding nuclear protein Ran OS=Mus musculus OX=10090 GN=Ran PE=1 SV=3;tr|Q14AA6|Q14AA6_MOUSE GTP-binding nuclear protein Ran OS=Mus musculus OX=10090 GN=1700009N14Rik PE=2 SV=1;sp|Q61820|RANT_MOUSE GTP-binding nuclear protein Ran, t	0	22.3054	22.1563	0	21.8417	21.8784	0	0	0	0	22.5863	22.8798	22.5082	22.602	21.8876	0	0	0	0	0	22.5767	0	22.5279	0	22.0337	0	0	0	0	23.0212	0	0	22.7153	22.5778	22.7771	22.5879	22.4128	0	0	0	0	0	22.7932	22.62	22.8275	21.9762	0	0	0
sp|P62869|ELOB_MOUSE Elongin-B OS=Mus musculus OX=10090 GN=Elob PE=1 SV=1;tr|A0A3B2WBM3|A0A3B2WBM3_MOUSE Elongin-B OS=Mus musculus OX=10090 GN=Elob PE=1 SV=1	0	0	0	0	0	0	0	0	0	0	0	19.0834	0	0	0	0	0	0	0	0	0	0	0	0	0	0	0	0	0	0	0	0	0	0	0	0	0	0	0	0	0	0	0	0	0	0	0	0	0
sp|P62881|GNB5_MOUSE Guanine nucleotide-binding protein subunit beta-5 OS=Mus musculus OX=10090 GN=Gnb5 PE=1 SV=1	0	0	0	0	0	20.2265	0	0	0	0	0	0	0	0	0	0	0	0	0	0	0	0	0	0	0	0	0	0	0	0	0	0	0	0	0	0	0	0	0	0	0	0	0	0	0	0	0	0	0
sp|P63001|RAC1_MOUSE Ras-related C3 botulinum toxin substrate 1 OS=Mus musculus OX=10090 GN=Rac1 PE=1 SV=1;tr|Q3TLP8|Q3TLP8_MOUSE RAS-related C3 botulinum substrate 1, isoform CRA_a OS=Mus musculus OX=10090 GN=Rac1 PE=1 SV=1;tr|A2AC13|A2AC13_MOUSE RAS-rela	0	0	0	0	20.3551	20.4503	0	0	0	0	0	0	0	20.5306	0	0	0	0	0	0	0	0	0	0	19.8952	0	0	0	0	0	0	0	0	0	0	20.8702	20.9105	0	0	0	0	0	0	0	0	0	0	0	0
sp|P63005|LIS1_MOUSE Platelet-activating factor acetylhydrolase IB subunit alpha OS=Mus musculus OX=10090 GN=Pafah1b1 PE=1 SV=2	0	0	0	0	24.1982	24.0249	0	0	0	0	0	0	22.3935	23.3711	22.5465	0	0	0	0	0	0	0	0	0	21.5867	0	0	0	0	0	0	0	0	0	20.8942	22.0466	22.4621	0	0	0	0	0	0	0	0	21.8579	0	0	0
sp|P63017|HSP7C_MOUSE Heat shock cognate 71 kDa protein OS=Mus musculus OX=10090 GN=Hspa8 PE=1 SV=1;tr|Q504P4|Q504P4_MOUSE Heat shock cognate 71 kDa protein OS=Mus musculus OX=10090 GN=Hspa8 PE=1 SV=1	27.6087	27.7811	27.8232	27.3313	27.4443	27.2281	0	0	0	27.644	27.7403	27.8076	27.3393	27.2139	27.1013	26.4433	0	0	24.4868	27.4375	27.497	26.5839	27.1941	26.6815	26.9974	0	0	0	25.7421	27.6988	27.5402	26.932	27.2108	27.2678	27.084	27.0514	27.1201	0	0	0	26.5416	27.5668	27.5082	26.9307	27.0335	27.185	0	0	0
sp|P63028|TCTP_MOUSE Translationally-controlled tumor protein OS=Mus musculus OX=10090 GN=Tpt1 PE=1 SV=1;tr|D3YU75|D3YU75_MOUSE Translationally-controlled tumor protein OS=Mus musculus OX=10090 GN=Tpt1 PE=1 SV=1	0	0	0	0	0	0	0	0	0	0	0	0	0	0	0	0	0	0	0	0	0	0	0	0	19.0653	0	0	0	0	0	0	0	0	0	0	0	0	0	0	0	0	0	0	0	0	0	0	0	0
sp|P63038|CH60_MOUSE 60 kDa heat shock protein, mitochondrial OS=Mus musculus OX=10090 GN=Hspd1 PE=1 SV=1	0	23.5803	23.7977	0	22.3292	21.4176	0	0	0	0	23.5788	23.3215	23.0026	22.7154	22.032	0	0	0	0	0	22.5274	0	23.6966	22.4718	22.8514	0	0	0	0	0	0	0	21.9082	23.4687	23.7523	23.5594	23.0256	0	0	0	0	23.2049	24.1609	23.9665	24.0812	23.4338	0	0	0
sp|P63054|PCP4_MOUSE Calmodulin regulator protein PCP4 OS=Mus musculus OX=10090 GN=Pcp4 PE=3 SV=2;tr|D3YXH0|D3YXH0_MOUSE Predicted gene, 49948 OS=Mus musculus OX=10090 GN=Gm49948 PE=4 SV=1	0	0	0	0	0	0	0	0	0	0	0	0	0	0	0	0	0	0	0	0	0	0	0	0	0	0	0	0	0	0	0	0	0	0	0	0	0	0	0	0	0	0	0	0	0	0	0	0	0
sp|P63085|MK01_MOUSE Mitogen-activated protein kinase 1 OS=Mus musculus OX=10090 GN=Mapk1 PE=1 SV=3	20.7251	0	21.1042	0	0	21.2568	0	0	0	0	21.4227	21.9838	21.8314	22.1373	21.6522	21.0955	0	0	0	0	0	0	22.1174	0	21.5826	0	0	0	0	0	0	0	0	0	22.1056	22.1948	21.7097	0	0	0	0	0	22.0918	0	22.0818	21.5908	0	0	0
sp|P63087|PP1G_MOUSE Serine/threonine-protein phosphatase PP1-gamma catalytic subunit OS=Mus musculus OX=10090 GN=Ppp1cc PE=1 SV=1;tr|A0A0G2JGC1|A0A0G2JGC1_MOUSE Serine/threonine-protein phosphatase OS=Mus musculus OX=10090 GN=Ppp1cc PE=1 SV=1;tr|A0A0G2JFF	0	0	0	0	0	0	0	0	0	0	0	0	0	0	0	0	0	0	0	0	0	0	0	0	0	0	0	0	0	0	0	0	0	0	0	0	0	0	0	0	0	0	0	0	0	0	0	0	0
sp|P63101|1433Z_MOUSE 14-3-3 protein zeta/delta OS=Mus musculus OX=10090 GN=Ywhaz PE=1 SV=1;tr|A0A2I3BQ03|A0A2I3BQ03_MOUSE 14-3-3 protein zeta/delta (Fragment) OS=Mus musculus OX=10090 GN=Ywhaz PE=1 SV=1	25.0738	25.4479	25.5878	26.3174	27.0141	27.6404	0	0	0	25.6468	25.6007	25.869	26.3278	27.063	27.5437	28.6905	0	0	0	26.1471	26.1384	22.7733	26.6204	27.205	28.073	0	0	0	0	26.044	26.1084	25.264	26.0773	25.7168	26.4924	27.225	28.1336	0	0	0	0	26.0363	25.9891	26.5099	27.2576	28.2464	0	0	0
sp|P63260|ACTG_MOUSE Actin, cytoplasmic 2 OS=Mus musculus OX=10090 GN=Actg1 PE=1 SV=1	0	0	0	0	0	0	0	0	0	0	0	0	0	0	0	0	0	0	0	0	0	0	0	0	0	0	0	0	0	0	0	0	0	0	0	0	0	0	0	0	0	0	0	0	0	19.6258	0	0	0
sp|P63318|KPCG_MOUSE Protein kinase C gamma type OS=Mus musculus OX=10090 GN=Prkcg PE=1 SV=1;tr|Q2NKI4|Q2NKI4_MOUSE Protein kinase C OS=Mus musculus OX=10090 GN=Prkcg PE=1 SV=1	0	0	20.5691	0	21.8283	22.2885	0	0	0	0	21.2426	21.5914	21.74	22.2915	21.7107	0	0	0	0	0	0	0	22.1506	0	22.142	0	0	0	0	0	0	0	21.2927	0	21.7532	21.3531	22.3539	0	0	0	0	0	21.3367	0	21.6368	21.6897	0	0	0
sp|P63328|PP2BA_MOUSE Serine/threonine-protein phosphatase 2B catalytic subunit alpha isoform OS=Mus musculus OX=10090 GN=Ppp3ca PE=1 SV=1	21.8827	23.3494	23.8523	25.1057	25.9282	26.2914	0	0	0	21.5912	24.329	24.6161	25.6748	26.0007	25.3812	24.7306	0	0	0	24.025	24.7109	0	26.0179	25.3614	26.3497	0	0	0	0	24.3384	22.5269	0	24.8788	24.2654	26.0275	26.1419	26.2389	0	0	0	0	24.007	24.813	25.1134	25.4914	25.7362	0	0	0
sp|P67871|CSK2B_MOUSE Casein kinase II subunit beta OS=Mus musculus OX=10090 GN=Csnk2b PE=1 SV=1;tr|G3UZA4|G3UZA4_MOUSE Casein kinase II subunit beta (Fragment) OS=Mus musculus OX=10090 GN=Csnk2b PE=1 SV=8;tr|G3UXG7|G3UXG7_MOUSE Casein kinase II subunit be	0	0	21.7475	0	0	0	0	0	0	0	21.9481	22.1231	0	0	0	0	0	0	0	0	0	0	0	0	0	0	0	0	0	0	0	0	0	0	0	0	0	0	0	0	0	0	21.8409	0	0	0	0	0	0
sp|P68040|RACK1_MOUSE Receptor of activated protein C kinase 1 OS=Mus musculus OX=10090 GN=Rack1 PE=1 SV=3	0	0	0	0	0	0	0	0	0	0	0	0	0	0	0	0	0	0	0	0	0	0	0	0	0	0	0	0	0	0	0	0	0	0	0	0	0	0	0	0	0	0	0	0	0	0	0	0	0
sp|P68134|ACTS_MOUSE Actin, alpha skeletal muscle OS=Mus musculus OX=10090 GN=Acta1 PE=1 SV=1;sp|P68033|ACTC_MOUSE Actin, alpha cardiac muscle 1 OS=Mus musculus OX=10090 GN=Actc1 PE=1 SV=1;sp|P63268|ACTH_MOUSE Actin, gamma-enteric smooth muscle OS=Mus musc	0	0	22.6117	0	0	22.097	0	0	0	0	0	0	22.6807	0	0	0	0	0	0	0	0	0	0	0	0	0	0	0	0	0	0	0	0	0	22.5939	0	0	0	0	0	0	0	0	0	0	22.3206	0	0	0
sp|P68181|KAPCB_MOUSE cAMP-dependent protein kinase catalytic subunit beta OS=Mus musculus OX=10090 GN=Prkacb PE=1 SV=2;tr|H6TMF5|H6TMF5_MOUSE cAMP-dependent protein kinase catalytic subunit beta (Fragment) OS=Mus musculus OX=10090 GN=Prkacb PE=1 SV=1;tr|A	0	0	20.6923	0	0	0	0	0	0	0	0	0	0	0	0	0	0	0	0	0	0	0	0	0	0	0	0	0	0	0	0	0	0	0	0	0	0	0	0	0	0	0	0	0	0	0	0	0	0
sp|P68254|1433T_MOUSE 14-3-3 protein theta OS=Mus musculus OX=10090 GN=Ywhaq PE=1 SV=1	0	0	22.0292	21.2128	22.388	22.5356	0	0	0	0	21.7899	22.2605	22.3486	22.6545	0	23.376	0	0	0	21.8216	0	0	22.1742	0	23.2992	0	0	0	0	0	0	0	0	22.0593	22.3072	22.6501	23.3679	0	0	0	0	0	22.5203	22.1573	22.6462	23.4153	0	0	0
sp|P68368|TBA4A_MOUSE Tubulin alpha-4A chain OS=Mus musculus OX=10090 GN=Tuba4a PE=1 SV=1;tr|A0A0A0MQA5|A0A0A0MQA5_MOUSE Tubulin alpha chain (Fragment) OS=Mus musculus OX=10090 GN=Tuba4a PE=1 SV=1	0	22.0409	22.1638	22.7287	22.4816	22.3275	0	0	0	0	22.7048	22.8124	23.2057	23.2268	22.9527	0	0	0	0	23.2485	23.0627	0	22.8826	0	23.4857	0	0	0	0	0	0	0	22.7315	23.0287	22.9328	22.9685	22.9383	0	0	0	0	0	22.6843	22.8677	22.9781	22.8025	0	0	0
sp|P68369|TBA1A_MOUSE Tubulin alpha-1A chain OS=Mus musculus OX=10090 GN=Tuba1a PE=1 SV=1;sp|P05214|TBA3_MOUSE Tubulin alpha-3 chain OS=Mus musculus OX=10090 GN=Tuba3a PE=1 SV=1	22.151	22.3023	22.8239	0	23.6333	23.2309	0	0	0	0	23.1017	23.2731	23.4275	23.809	23.4759	0	0	0	0	0	22.1412	0	23.7484	0	22.6737	0	0	0	0	0	0	0	22.4394	22.7976	23.1892	22.7565	23.7677	0	0	0	0	0	23.3193	0	22.7522	23.7688	0	0	0
sp|P68372|TBB4B_MOUSE Tubulin beta-4B chain OS=Mus musculus OX=10090 GN=Tubb4b PE=1 SV=1	25.4311	25.702	25.7934	25.8526	26.1255	26.0992	0	0	0	26.3066	26.6963	26.8272	26.9077	26.9252	26.7457	25.657	0	0	0	25.9998	26.2818	22.9647	26.7331	26.001	26.3552	0	0	0	24.5434	26.4792	26.222	25.4618	26.5537	25.8543	26.9547	26.7863	26.7565	0	0	0	24.9349	26.7278	26.9168	26.4954	26.4919	26.3632	0	0	0
sp|P68404|KPCB_MOUSE Protein kinase C beta type OS=Mus musculus OX=10090 GN=Prkcb PE=1 SV=4	0	0	0	0	21.859	21.7087	0	0	0	0	21.3972	21.671	21.8813	22.2612	0	0	0	0	0	0	0	0	22.1541	0	22.1863	0	0	0	0	0	0	0	0	0	22.1047	21.8753	21.4616	0	0	0	0	0	0	0	0	21.5698	0	0	0
sp|P68510|1433F_MOUSE 14-3-3 protein eta OS=Mus musculus OX=10090 GN=Ywhah PE=1 SV=2	0	21.9356	21.7923	22.0412	22.4068	22.2154	0	0	0	0	21.8695	22.1994	22.2965	22.7087	0	23.1835	0	0	0	0	0	0	21.9799	0	22.9157	0	0	0	0	22.2656	22.6954	0	0	22.7322	22.2195	22.4709	22.9612	0	0	0	0	0	22.34	22.7627	22.8655	23.1074	0	0	0
sp|P70168|IMB1_MOUSE Importin subunit beta-1 OS=Mus musculus OX=10090 GN=Kpnb1 PE=1 SV=2	0	0	0	0	0	0	0	0	0	0	0	0	0	0	0	0	0	0	0	0	0	0	0	0	0	0	0	0	0	0	0	0	0	0	0	0	0	0	0	0	0	0	0	0	0	0	0	0	0
sp|P70195|PSB7_MOUSE Proteasome subunit beta type-7 OS=Mus musculus OX=10090 GN=Psmb7 PE=1 SV=1	25.3105	24.8601	24.4371	0	0	0	0	0	0	24.9269	24.32	23.7605	0	0	0	0	0	0	0	24.4259	23.7537	0	0	0	0	0	0	0	0	24.2203	0	0	0	0	0	0	0	0	0	0	0	24.1386	23.4847	0	0	0	0	0	0
sp|P70232|NCHL1_MOUSE Neural cell adhesion molecule L1-like protein OS=Mus musculus OX=10090 GN=Chl1 PE=1 SV=2;tr|A0A0N4SUM4|A0A0N4SUM4_MOUSE Neural cell adhesion molecule L1-like protein OS=Mus musculus OX=10090 GN=Chl1 PE=1 SV=1	0	21.6771	21.695	0	0	0	0	0	0	0	0	21.5663	0	0	0	0	0	0	0	0	0	0	0	0	0	0	0	0	0	0	0	0	0	0	0	0	0	0	0	0	0	0	21.8611	0	0	0	0	0	0
sp|P70296|PEBP1_MOUSE Phosphatidylethanolamine-binding protein 1 OS=Mus musculus OX=10090 GN=Pebp1 PE=1 SV=3;tr|D3Z1V4|D3Z1V4_MOUSE Phosphatidylethanolamine-binding protein 1 OS=Mus musculus OX=10090 GN=Pebp1 PE=1 SV=1;tr|D6RHS6|D6RHS6_MOUSE Phosphatidylet	0	0	0	0	0	0	0	0	0	0	0	0	0	0	0	0	0	0	0	0	0	0	0	0	21.0285	0	0	0	0	0	0	0	0	0	0	0	20.8721	0	0	0	0	0	0	0	0	0	0	0	0
sp|P70362|UFD1_MOUSE Ubiquitin recognition factor in ER-associated degradation protein 1 OS=Mus musculus OX=10090 GN=Ufd1 PE=1 SV=2	0	0	0	0	0	0	0	0	0	0	0	0	0	0	0	0	0	0	0	0	0	0	0	0	0	0	0	0	0	0	0	0	0	0	0	0	0	0	0	0	0	0	0	0	0	0	0	0	0
sp|P70441|NHRF1_MOUSE Na(+)/H(+) exchange regulatory cofactor NHE-RF1 OS=Mus musculus OX=10090 GN=Slc9a3r1 PE=1 SV=3	0	0	0	0	20.8799	21.0024	0	0	0	0	0	0	0	20.6776	21.3646	0	0	0	0	0	0	0	0	0	21.7624	0	0	0	0	0	0	0	0	0	0	21.0852	21.5218	0	0	0	0	0	0	0	0	20.886	0	0	0
sp|P70663|SPRL1_MOUSE SPARC-like protein 1 OS=Mus musculus OX=10090 GN=Sparcl1 PE=1 SV=3	0	0	0	0	0	0	0	0	0	0	0	0	0	0	0	0	0	0	0	0	0	0	0	0	0	0	0	0	0	0	0	0	0	0	0	0	0	0	0	0	0	0	0	0	0	0	0	0	0
sp|P80313|TCPH_MOUSE T-complex protein 1 subunit eta OS=Mus musculus OX=10090 GN=Cct7 PE=1 SV=1;tr|A0A0N4SV00|A0A0N4SV00_MOUSE T-complex protein 1 subunit eta OS=Mus musculus OX=10090 GN=Cct7 PE=1 SV=1	22.4716	22.1413	21.3269	0	0	0	0	0	0	0	21.9261	21.6117	0	0	0	0	0	0	0	0	21.842	0	0	0	0	0	0	0	0	0	0	0	0	0	0	0	0	0	0	0	0	0	21.148	0	0	0	0	0	0
sp|P80314|TCPB_MOUSE T-complex protein 1 subunit beta OS=Mus musculus OX=10090 GN=Cct2 PE=1 SV=4;tr|A0A1W2P7B7|A0A1W2P7B7_MOUSE T-complex protein 1 subunit beta (Fragment) OS=Mus musculus OX=10090 GN=Cct2 PE=1 SV=1	22.9597	22.4017	21.8038	0	0	0	0	0	0	0	22.6517	21.8891	0	0	0	0	0	0	0	0	0	0	0	0	0	0	0	0	0	0	0	0	0	0	0	0	0	0	0	0	0	0	22.0119	0	0	0	0	0	0
sp|P80315|TCPD_MOUSE T-complex protein 1 subunit delta OS=Mus musculus OX=10090 GN=Cct4 PE=1 SV=3;tr|G5E839|G5E839_MOUSE T-complex protein 1 subunit delta OS=Mus musculus OX=10090 GN=Cct4 PE=1 SV=1	22.7848	23.2145	22.0738	0	0	0	0	0	0	22.1056	22.364	22.0702	0	0	0	0	0	0	0	22.8909	0	0	0	0	0	0	0	0	0	0	0	0	0	0	0	0	0	0	0	0	0	0	21.9373	0	0	0	0	0	0
sp|P80316|TCPE_MOUSE T-complex protein 1 subunit epsilon OS=Mus musculus OX=10090 GN=Cct5 PE=1 SV=1	22.2493	22.0785	21.5692	0	0	0	0	0	0	0	22.7232	21.5086	0	0	0	0	0	0	0	0	0	0	0	0	0	0	0	0	0	0	0	0	0	0	0	0	0	0	0	0	0	0	0	0	0	0	0	0	0
sp|P80317|TCPZ_MOUSE T-complex protein 1 subunit zeta OS=Mus musculus OX=10090 GN=Cct6a PE=1 SV=3;tr|A0A571BEL9|A0A571BEL9_MOUSE T-complex protein 1 subunit zeta OS=Mus musculus OX=10090 GN=Cct6a PE=4 SV=1	22.3928	21.693	20.957	0	0	0	0	0	0	0	21.7104	21.3367	0	0	0	0	0	0	0	0	0	0	0	0	0	0	0	0	0	0	0	0	0	0	0	0	20.6025	0	0	0	0	0	0	0	0	0	0	0	0
sp|P84086|CPLX2_MOUSE Complexin-2 OS=Mus musculus OX=10090 GN=Cplx2 PE=1 SV=1	0	0	0	0	21.1955	20.9658	0	0	0	0	0	0	21.0465	21.231	0	0	0	0	0	0	0	0	0	0	21.2968	0	0	0	0	0	0	0	0	0	21.0417	21.0894	21.1154	0	0	0	0	0	0	0	0	0	0	0	0
sp|P84091|AP2M1_MOUSE AP-2 complex subunit mu OS=Mus musculus OX=10090 GN=Ap2m1 PE=1 SV=1;tr|Q3TWV4|Q3TWV4_MOUSE AP-2 complex subunit mu OS=Mus musculus OX=10090 GN=Ap2m1 PE=1 SV=1	0	22.4332	22.648	0	0	0	0	0	0	0	22.6636	22.5605	0	0	0	0	0	0	0	22.0444	22.2405	0	0	0	0	0	0	0	0	0	0	0	0	0	0	0	0	0	0	0	0	0	21.8066	0	0	0	0	0	0
sp|P97315|CSRP1_MOUSE Cysteine and glycine-rich protein 1 OS=Mus musculus OX=10090 GN=Csrp1 PE=1 SV=3	0	0	0	0	0	0	0	0	0	0	0	0	0	0	0	0	0	0	0	0	0	0	0	0	20.8736	0	0	0	0	0	0	0	0	0	0	0	0	0	0	0	0	0	0	0	0	0	0	0	0
sp|P97351|RS3A_MOUSE 40S ribosomal protein S3a OS=Mus musculus OX=10090 GN=Rps3a PE=1 SV=3	0	0	0	0	0	0	0	0	0	0	19.0686	0	0	0	0	0	0	0	0	0	0	0	0	0	0	0	0	0	0	0	0	0	0	0	0	0	0	0	0	0	0	0	0	0	0	0	0	0	0
sp|P97427|DPYL1_MOUSE Dihydropyrimidinase-related protein 1 OS=Mus musculus OX=10090 GN=Crmp1 PE=1 SV=1	0	0	0	0	0	0	0	0	0	0	23.1744	0	0	0	0	0	0	0	0	0	0	0	0	0	0	0	0	0	0	0	0	0	23.4345	0	0	0	0	0	0	0	0	0	0	0	0	0	0	0	0
sp|P97807|FUMH_MOUSE Fumarate hydratase, mitochondrial OS=Mus musculus OX=10090 GN=Fh PE=1 SV=3	0	0	0	26.3794	26.6292	26.0667	0	0	0	0	0	0	26.1417	25.9567	25.2982	21.6291	0	0	0	0	0	0	26.4288	26.015	25.8881	0	0	0	0	0	0	0	21.6135	0	26.0056	26.2591	25.9476	0	0	0	0	0	0	25.8864	26.1253	26.0199	0	0	0
sp|P99024|TBB5_MOUSE Tubulin beta-5 chain OS=Mus musculus OX=10090 GN=Tubb5 PE=1 SV=1	21.1236	21.2999	21.379	0	0	21.6924	0	0	0	22.2205	22.3103	22.2848	22.3479	22.4396	22.9738	0	0	0	0	23.0354	22.1148	0	21.9026	0	22.1803	0	0	0	0	22.416	0	0	0	0	0	22.2767	22.4353	0	0	0	0	22.5861	22.5268	0	0	22.0857	0	0	0
sp|P99026|PSB4_MOUSE Proteasome subunit beta type-4 OS=Mus musculus OX=10090 GN=Psmb4 PE=1 SV=1	25.979	25.6876	25.1123	0	0	0	0	0	0	24.9569	24.8564	24.4219	0	0	0	0	0	0	0	24.8503	24.4366	0	0	0	0	0	0	0	0	24.4639	23.865	0	0	0	0	0	0	0	0	0	0	24.6616	24.1724	0	0	0	0	0	0
sp|P99029|PRDX5_MOUSE Peroxiredoxin-5, mitochondrial OS=Mus musculus OX=10090 GN=Prdx5 PE=1 SV=2;tr|H3BJQ7|H3BJQ7_MOUSE Peroxiredoxin OS=Mus musculus OX=10090 GN=Prdx5 PE=1 SV=1;tr|A0A494BAZ4|A0A494BAZ4_MOUSE Peroxiredoxin (Fragment) OS=Mus musculus OX=100	0	0	0	0	0	0	0	0	0	0	0	0	0	0	20.6857	0	0	0	0	0	0	0	0	0	0	0	0	0	0	0	0	0	0	0	0	0	0	0	0	0	0	0	0	0	0	0	0	0	0
sp|Q00612|G6PD1_MOUSE Glucose-6-phosphate 1-dehydrogenase X OS=Mus musculus OX=10090 GN=G6pdx PE=1 SV=3;tr|A3KG36|A3KG36_MOUSE Glucose-6-phosphate 1-dehydrogenase (Fragment) OS=Mus musculus OX=10090 GN=G6pdx PE=1 SV=1	0	0	0	0	21.2871	21.0975	0	0	0	0	0	0	0	20.3225	0	0	0	0	0	0	0	0	0	0	0	0	0	0	0	0	0	0	0	0	0	0	0	0	0	0	0	0	0	0	0	0	0	0	0
sp|Q00623|APOA1_MOUSE Apolipoprotein A-I OS=Mus musculus OX=10090 GN=Apoa1 PE=1 SV=2	21.4252	21.6811	22.3897	0	0	0	0	0	0	21.4227	24.3193	24.5866	21.2278	19.8992	0	0	0	0	0	22.1727	23.2179	0	21.3476	0	0	0	0	0	0	22.1944	0	0	0	0	0	0	0	0	0	0	0	0	22.3992	0	0	0	0	0	0
sp|Q01853|TERA_MOUSE Transitional endoplasmic reticulum ATPase OS=Mus musculus OX=10090 GN=Vcp PE=1 SV=4	26.4303	26.2305	25.7962	0	0	0	0	0	0	27.5478	27.2819	26.8094	0	0	0	0	0	0	0	27.2601	26.9106	24.0348	0	0	0	0	0	0	24.7553	27.2278	25.8228	0	22.0329	0	0	0	0	0	0	0	0	27.2015	26.8919	0	0	0	0	0	0
sp|Q02053|UBA1_MOUSE Ubiquitin-like modifier-activating enzyme 1 OS=Mus musculus OX=10090 GN=Uba1 PE=1 SV=1	0	0	21.0564	26.7991	27.581	27.3658	0	0	0	0	20.7031	22.8607	27.1918	27.5613	27.5487	25.3416	0	0	0	0	21.8407	0	26.9997	25.8581	26.9568	0	0	0	0	0	0	0	23.9546	25.419	26.9792	27.2518	27.1086	0	0	0	0	0	22.0248	26.4343	27.1844	26.9941	0	0	0
sp|Q04447|KCRB_MOUSE Creatine kinase B-type OS=Mus musculus OX=10090 GN=Ckb PE=1 SV=1	0	0	20.7967	25.3579	27.1154	28.2707	0	0	0	22.9791	23.7813	24.7029	26.1663	27.4046	28.67	28.9391	0	0	0	21.908	23.6256	0	25.9095	26.8553	28.3659	0	0	0	0	23.7789	22.7832	23.9088	24.8529	25.3602	26.0407	27.1634	28.3948	0	0	0	0	22.0544	23.6648	25.6711	27.2646	28.4706	0	0	0
sp|Q06890|CLUS_MOUSE Clusterin OS=Mus musculus OX=10090 GN=Clu PE=1 SV=1;tr|E9Q9B8|E9Q9B8_MOUSE Clusterin (Fragment) OS=Mus musculus OX=10090 GN=Clu PE=1 SV=1;tr|E9PUU2|E9PUU2_MOUSE Clusterin (Fragment) OS=Mus musculus OX=10090 GN=Clu PE=1 SV=1;tr|E9PXG5|E	0	0	0	0	0	0	0	0	0	0	0	19.1327	0	0	0	0	0	0	0	0	0	0	0	0	0	0	0	0	0	0	0	0	0	0	0	0	0	0	0	0	0	0	0	0	0	0	0	0	0
sp|Q08331|CALB2_MOUSE Calretinin OS=Mus musculus OX=10090 GN=Calb2 PE=1 SV=3;tr|Q8CCS7|Q8CCS7_MOUSE Calbindin 2, isoform CRA_a OS=Mus musculus OX=10090 GN=Calb2 PE=1 SV=1	0	0	0	0	0	0	0	0	0	0	0	0	0	0	0	0	0	0	0	0	0	0	0	0	0	0	0	0	0	0	0	0	0	0	0	0	20.2964	0	0	0	0	0	0	0	0	20.1386	0	0	0
sp|Q11011|PSA_MOUSE Puromycin-sensitive aminopeptidase OS=Mus musculus OX=10090 GN=Npepps PE=1 SV=2;tr|F6QYF8|F6QYF8_MOUSE Aminopeptidase (Fragment) OS=Mus musculus OX=10090 GN=Npepps PE=1 SV=1;tr|E9Q039|E9Q039_MOUSE Aminopeptidase OS=Mus musculus OX=10090	0	0	0	22.137	24.6921	24.9675	0	0	0	0	0	0	24.0418	24.9415	24.0604	20.0926	0	0	0	0	0	0	23.8228	0	23.5984	0	0	0	0	0	0	0	20.7596	22.0885	24.1213	24.0652	24.5768	0	0	0	0	0	20.3668	22.4339	23.872	24.2492	0	0	0
sp|Q11136|PEPD_MOUSE Xaa-Pro dipeptidase OS=Mus musculus OX=10090 GN=Pepd PE=1 SV=3	0	0	0	0	0	0	0	0	0	0	0	0	20.2533	0	0	0	0	0	0	0	0	0	20.1185	0	0	0	0	0	0	0	0	0	0	0	0	0	0	0	0	0	0	0	0	0	0	0	0	0	0
sp|Q32MD9|CDON_MOUSE Cell adhesion molecule-related/down-regulated by oncogenes OS=Mus musculus OX=10090 GN=Cdon PE=1 SV=2	0	0	0	0	0	0	0	0	0	0	0	0	0	19.2627	0	0	0	0	0	0	0	0	0	0	0	0	0	0	0	0	0	0	0	0	0	0	0	0	0	0	0	0	0	0	0	0	0	0	0
sp|Q3B7Z2|OSBP1_MOUSE Oxysterol-binding protein 1 OS=Mus musculus OX=10090 GN=Osbp PE=1 SV=3;tr|Q5F209|Q5F209_MOUSE Oxysterol-binding protein 2 (Fragment) OS=Mus musculus OX=10090 GN=Osbp2 PE=1 SV=1;sp|Q5QNQ6|OSBP2_MOUSE Oxysterol-binding protein 2 OS=Mus	0	0	0	0	0	0	0	0	0	0	0	0	0	17.3236	0	0	0	0	0	0	0	0	0	0	0	0	0	0	0	0	0	0	0	0	0	0	0	0	0	0	0	0	0	0	0	0	0	0	0
sp|Q3THG9|AASD1_MOUSE Alanyl-tRNA editing protein Aarsd1 OS=Mus musculus OX=10090 GN=Aarsd1 PE=1 SV=2;tr|A2A4P3|A2A4P3_MOUSE Predicted gene, 27029 OS=Mus musculus OX=10090 GN=Gm27029 PE=4 SV=1;tr|A2A4P4|A2A4P4_MOUSE Predicted gene, 27029 OS=Mus musculus OX	0	0	0	0	0	0	0	0	0	0	0	0	19.6159	0	0	0	0	0	0	0	0	0	0	0	0	0	0	0	0	0	0	0	0	0	0	0	0	0	0	0	0	0	0	0	0	0	0	0	0
sp|Q3THK7|GUAA_MOUSE GMP synthase [glutamine-hydrolyzing] OS=Mus musculus OX=10090 GN=Gmps PE=1 SV=2	0	0	0	0	0	0	0	0	0	0	0	0	0	0	0	0	0	0	0	0	0	0	0	0	19.4482	0	0	0	0	0	0	0	0	0	0	0	0	0	0	0	0	0	0	0	0	0	0	0	0
sp|Q3THS6|METK2_MOUSE S-adenosylmethionine synthase isoform type-2 OS=Mus musculus OX=10090 GN=Mat2a PE=1 SV=2;tr|A0A0U1RNT6|A0A0U1RNT6_MOUSE S-adenosylmethionine synthase OS=Mus musculus OX=10090 GN=Mat2a PE=1 SV=1;tr|A0A0U1RNK6|A0A0U1RNK6_MOUSE S-adenosy	0	0	0	0	21.3255	21.4032	0	0	0	0	0	0	21.1516	21.5319	21.8849	21.0567	0	0	0	0	0	0	21.0311	0	21.5657	0	0	0	0	0	0	0	0	0	21.0864	21.6105	21.9876	0	0	0	0	0	0	0	0	21.5224	0	0	0
sp|Q3TXS7|PSMD1_MOUSE 26S proteasome non-ATPase regulatory subunit 1 OS=Mus musculus OX=10090 GN=Psmd1 PE=1 SV=1;tr|J3QN38|J3QN38_MOUSE Predicted gene 21972 (Fragment) OS=Mus musculus OX=10090 GN=Gm21972 PE=4 SV=1	0	0	0	0	0	0	0	0	0	0	20.2557	0	0	0	0	0	0	0	0	0	0	0	0	0	0	0	0	0	0	0	0	0	0	0	0	0	0	0	0	0	0	0	0	0	0	0	0	0	0
sp|Q3U0V1|FUBP2_MOUSE Far upstream element-binding protein 2 OS=Mus musculus OX=10090 GN=Khsrp PE=1 SV=2;tr|A0A3B2WCD8|A0A3B2WCD8_MOUSE Far upstream element-binding protein 2 OS=Mus musculus OX=10090 GN=Khsrp PE=1 SV=1	0	0	0	20.887	20.603	0	0	0	0	0	0	0	21.7851	20.7279	20.5758	0	0	0	0	0	0	0	21.7517	0	0	0	0	0	0	0	0	0	21.4575	22.4003	22.1545	21.024	20.0498	0	0	0	0	0	0	21.9518	21.1805	20.5762	0	0	0
sp|Q3U1J4|DDB1_MOUSE DNA damage-binding protein 1 OS=Mus musculus OX=10090 GN=Ddb1 PE=1 SV=2;tr|A0A494BAF6|A0A494BAF6_MOUSE DNA damage-binding protein 1 (Fragment) OS=Mus musculus OX=10090 GN=Ddb1 PE=1 SV=1	23.4603	23.3077	22.7681	0	0	0	0	0	0	0	22.6675	22.6064	0	20.5537	0	0	0	0	0	0	0	0	0	0	0	0	0	0	0	0	0	0	0	0	0	0	0	0	0	0	0	0	21.8212	0	0	0	0	0	0
sp|Q3U898|CSN9_MOUSE COP9 signalosome complex subunit 9 OS=Mus musculus OX=10090 GN=Cops9 PE=1 SV=1;tr|D3Z159|D3Z159_MOUSE COP9 signalosome complex subunit 9 OS=Mus musculus OX=10090 GN=Cops9 PE=1 SV=1	0	0	0	0	0	0	0	0	0	0	0	0	0	0	0	0	0	0	0	0	0	0	0	0	0	0	0	0	0	0	0	0	0	0	0	0	0	0	0	0	0	0	0	0	0	0	0	0	0
sp|Q3UDE2|TTL12_MOUSE Tubulin--tyrosine ligase-like protein 12 OS=Mus musculus OX=10090 GN=Ttll12 PE=1 SV=1	0	0	0	0	19.7455	0	0	0	0	0	0	0	0	19.7394	0	0	0	0	0	0	0	0	0	0	0	0	0	0	0	0	0	0	0	0	0	0	0	0	0	0	0	0	0	0	0	0	0	0	0
sp|Q3UGR5|HDHD2_MOUSE Haloacid dehalogenase-like hydrolase domain-containing protein 2 OS=Mus musculus OX=10090 GN=Hdhd2 PE=1 SV=2	0	0	0	0	0	0	0	0	0	0	0	0	0	0	0	20.1143	0	0	0	0	0	0	0	0	0	0	0	0	0	0	0	0	0	0	0	0	0	0	0	0	0	0	0	0	0	0	0	0	0
sp|Q3UHB1|NT5D3_MOUSE 5-nucleotidase domain-containing protein 3 OS=Mus musculus OX=10090 GN=Nt5dc3 PE=1 SV=1;tr|A0A1W2P799|A0A1W2P799_MOUSE Predicted gene, 49358 (Fragment) OS=Mus musculus OX=10090 GN=Gm49358 PE=4 SV=1	0	0	0	0	0	0	0	0	0	0	0	0	0	0	0	0	0	0	0	0	0	0	0	0	0	0	0	0	0	0	0	0	0	0	0	0	0	0	0	0	0	0	0	0	0	0	0	0	0
sp|Q3UHJ0|AAK1_MOUSE AP2-associated protein kinase 1 OS=Mus musculus OX=10090 GN=Aak1 PE=1 SV=2	21.9623	22.906	23.0716	0	0	0	0	0	0	0	23.384	22.9155	0	0	0	0	0	0	0	23.2558	23.3396	0	0	0	0	0	0	0	0	0	0	0	0	0	0	0	0	0	0	0	0	0	22.0772	0	0	0	0	0	0
sp|Q3ULJ0|GPD1L_MOUSE Glycerol-3-phosphate dehydrogenase 1-like protein OS=Mus musculus OX=10090 GN=Gpd1l PE=1 SV=2	0	0	0	0	0	0	0	0	0	0	0	0	0	0	0	0	0	0	0	0	0	0	21.1143	0	0	0	0	0	0	0	0	0	0	0	0	0	0	0	0	0	0	0	0	0	0	0	0	0	0
sp|Q3UM45|PP1R7_MOUSE Protein phosphatase 1 regulatory subunit 7 OS=Mus musculus OX=10090 GN=Ppp1r7 PE=1 SV=2	0	0	0	23.5337	24.075	22.9703	0	0	0	0	0	0	23.6708	23.8453	22.6734	21.7487	0	0	0	0	0	0	23.449	22.0515	23.0593	0	0	0	0	0	0	0	20.6663	0	23.5498	23.5094	22.9997	0	0	0	0	0	0	23.1854	22.9694	23.1519	0	0	0
sp|Q3UPL0|SC31A_MOUSE Protein transport protein Sec31A OS=Mus musculus OX=10090 GN=Sec31a PE=1 SV=2;tr|S4R2A9|S4R2A9_MOUSE Protein transport protein Sec31A (Fragment) OS=Mus musculus OX=10090 GN=Sec31a PE=1 SV=1;tr|S4R256|S4R256_MOUSE Protein transport pro	22.1188	0	0	0	0	0	0	0	0	0	21.2642	0	0	0	0	0	0	0	0	0	0	0	0	0	0	0	0	0	0	0	0	0	0	0	0	0	0	0	0	0	0	0	0	0	0	0	0	0	0
sp|Q4KMM3|OXR1_MOUSE Oxidation resistance protein 1 OS=Mus musculus OX=10090 GN=Oxr1 PE=1 SV=3;tr|E9Q0A7|E9Q0A7_MOUSE Oxidation resistance protein 1 OS=Mus musculus OX=10090 GN=Oxr1 PE=1 SV=1;tr|A0A2R8W6N3|A0A2R8W6N3_MOUSE Oxidation resistance protein 1 OS	0	0	22.4499	0	0	0	0	0	0	0	21.6857	22.2486	0	0	0	0	0	0	0	0	22.2437	0	21.7874	0	0	0	0	0	0	0	0	0	0	0	0	0	0	0	0	0	0	0	21.6329	0	0	0	0	0	0
sp|Q4VAA2|CDV3_MOUSE Protein CDV3 OS=Mus musculus OX=10090 GN=Cdv3 PE=1 SV=2;tr|A0A087WNP6|A0A087WNP6_MOUSE Protein CDV3 OS=Mus musculus OX=10090 GN=Cdv3 PE=1 SV=1	0	0	0	0	0	0	0	0	0	0	0	0	0	0	0	0	0	0	0	0	0	0	0	0	0	0	0	0	0	0	0	0	0	0	0	0	0	0	0	0	0	0	0	0	0	20.1608	0	0	0
sp|Q58A65|JIP4_MOUSE C-Jun-amino-terminal kinase-interacting protein 4 OS=Mus musculus OX=10090 GN=Spag9 PE=1 SV=2	19.8856	0	0	0	0	0	0	0	0	0	0	0	0	0	0	0	0	0	0	0	0	0	0	0	0	0	0	0	0	0	0	0	0	0	0	0	0	0	0	0	0	0	0	0	0	0	0	0	0
sp|Q5EBJ4|ERMIN_MOUSE Ermin OS=Mus musculus OX=10090 GN=Ermn PE=1 SV=1	0	0	0	0	20.1637	0	0	0	0	0	0	0	0	0	0	0	0	0	0	0	0	0	0	0	0	0	0	0	0	0	0	0	0	0	0	0	0	0	0	0	0	0	0	0	0	0	0	0	0
sp|Q5M8N0|CNRP1_MOUSE CB1 cannabinoid receptor-interacting protein 1 OS=Mus musculus OX=10090 GN=Cnrip1 PE=1 SV=1;tr|F7C0H6|F7C0H6_MOUSE CB1 cannabinoid receptor-interacting protein 1 (Fragment) OS=Mus musculus OX=10090 GN=Cnrip1 PE=1 SV=1	0	0	0	0	0	0	0	0	0	0	0	0	0	0	0	0	0	0	0	0	0	0	0	0	0	0	0	0	0	0	0	0	0	0	0	0	0	0	0	0	0	0	0	0	0	0	0	0	0
sp|Q5SQX6|CYFP2_MOUSE Cytoplasmic FMR1-interacting protein 2 OS=Mus musculus OX=10090 GN=Cyfip2 PE=1 SV=2;tr|F6QD74|F6QD74_MOUSE Cytoplasmic FMR1-interacting protein 2 (Fragment) OS=Mus musculus OX=10090 GN=Cyfip2 PE=1 SV=1;sp|Q7TMB8|CYFP1_MOUSE Cytoplasmi	22.4112	22.1468	21.5602	0	0	0	0	0	0	0	21.8595	21.582	0	0	0	0	0	0	0	22.2589	21.9008	0	0	0	0	0	0	0	0	21.7812	0	0	0	0	0	0	0	0	0	0	0	0	0	0	0	0	0	0	0
sp|Q5SRX1|TM1L2_MOUSE TOM1-like protein 2 OS=Mus musculus OX=10090 GN=Tom1l2 PE=1 SV=1;tr|Q5SXA5|Q5SXA5_MOUSE TOM1-like protein 2 OS=Mus musculus OX=10090 GN=Tom1l2 PE=1 SV=1;tr|Q5SXA4|Q5SXA4_MOUSE TOM1-like protein 2 OS=Mus musculus OX=10090 GN=Tom1l2 PE=	0	0	0	0	21.127	20.5268	0	0	0	0	0	0	21.7442	21.5777	21.4956	0	0	0	0	0	0	0	21.7294	0	21.049	0	0	0	0	0	0	0	0	0	21.4843	21.1971	0	0	0	0	0	0	0	0	0	0	0	0	0
sp|Q5SUR0|PUR4_MOUSE Phosphoribosylformylglycinamidine synthase OS=Mus musculus OX=10090 GN=Pfas PE=1 SV=1	0	0	0	0	0	0	0	0	0	0	0	0	20.3811	20.4302	0	0	0	0	0	0	0	0	20.4312	0	19.8014	0	0	0	0	0	0	0	0	0	20.4499	0	0	0	0	0	0	0	0	0	0	0	0	0	0
sp|Q60692|PSB6_MOUSE Proteasome subunit beta type-6 OS=Mus musculus OX=10090 GN=Psmb6 PE=1 SV=3	26.1489	25.6631	25.0705	0	0	0	0	0	0	25.7024	25.1316	24.534	0	0	0	0	0	0	0	25.2369	24.9582	0	0	0	0	0	0	0	0	25.1696	0	0	0	0	0	0	0	0	0	0	0	25.2634	24.5784	0	0	0	0	0	0
sp|Q60737|CSK21_MOUSE Casein kinase II subunit alpha OS=Mus musculus OX=10090 GN=Csnk2a1 PE=1 SV=2;tr|A2ANR6|A2ANR6_MOUSE Casein kinase II subunit alpha (Fragment) OS=Mus musculus OX=10090 GN=Csnk2a1 PE=1 SV=1	0	0	20.8408	0	0	0	0	0	0	0	0	21.2224	0	0	0	0	0	0	0	0	0	0	0	0	0	0	0	0	0	0	0	0	0	0	0	0	0	0	0	0	0	0	0	0	0	0	0	0	0
sp|Q60817|NACA_MOUSE Nascent polypeptide-associated complex subunit alpha OS=Mus musculus OX=10090 GN=Naca PE=1 SV=1;sp|P70670|NACAM_MOUSE Nascent polypeptide-associated complex subunit alpha, muscle-specific form OS=Mus musculus OX=10090 GN=Naca PE=1 SV=2	0	0	0	0	0	0	0	0	0	0	0	0	0	0	0	0	0	0	0	0	0	0	0	0	21.2176	0	0	0	0	0	0	0	0	0	0	0	21.4325	0	0	0	0	0	0	0	0	0	0	0	0
sp|Q60829|PPR1B_MOUSE Protein phosphatase 1 regulatory subunit 1B OS=Mus musculus OX=10090 GN=Ppp1r1b PE=1 SV=2	0	0	0	0	0	0	0	0	0	0	0	0	0	0	0	0	0	0	0	0	0	0	0	0	21.2319	0	0	0	0	0	0	0	0	0	0	0	0	0	0	0	0	0	0	0	0	0	0	0	0
sp|Q60854|SPB6_MOUSE Serpin B6 OS=Mus musculus OX=10090 GN=Serpinb6 PE=1 SV=1;tr|F8WIV2|F8WIV2_MOUSE Serine (or cysteine) peptidase inhibitor, clade B, member 6a OS=Mus musculus OX=10090 GN=Serpinb6a PE=1 SV=1	0	0	0	0	0	0	0	0	0	0	0	0	0	19.8719	0	0	0	0	0	0	0	0	19.9047	0	0	0	0	0	0	0	0	0	0	0	0	19.9574	0	0	0	0	0	0	0	0	0	0	0	0	0
sp|Q60864|STIP1_MOUSE Stress-induced-phosphoprotein 1 OS=Mus musculus OX=10090 GN=Stip1 PE=1 SV=1	21.0127	22.0844	22.3204	24.4825	25.0903	25.2946	0	0	0	0	22.9406	23.4546	24.8152	25.2506	23.748	24.6856	0	0	0	0	23.2212	0	24.3867	22.7325	24.9886	0	0	0	0	23.3777	0	0	22.113	22.4466	24.6109	25.0112	25.08	0	0	0	0	22.257	23.6026	23.6767	24.443	24.9883	0	0	0
sp|Q61024|ASNS_MOUSE Asparagine synthetase [glutamine-hydrolyzing] OS=Mus musculus OX=10090 GN=Asns PE=1 SV=3	0	0	0	0	0	0	0	0	0	0	0	0	0	20.504	0	0	0	0	0	0	0	0	0	0	0	0	0	0	0	0	0	0	0	0	0	0	0	0	0	0	0	0	0	0	0	0	0	0	0
sp|Q61035|SYHC_MOUSE Histidine--tRNA ligase, cytoplasmic OS=Mus musculus OX=10090 GN=Hars PE=1 SV=2	0	0	0	22.7993	23.6787	23.0787	0	0	0	0	0	0	22.9191	23.3663	22.0492	0	0	0	0	0	0	0	22.5657	0	23.2723	0	0	0	0	0	0	0	0	0	22.4031	23.1344	23.1511	0	0	0	0	0	0	0	22.8842	23.0124	0	0	0
sp|Q61036|PAK3_MOUSE Serine/threonine-protein kinase PAK 3 OS=Mus musculus OX=10090 GN=Pak3 PE=1 SV=2;tr|A3KGC5|A3KGC5_MOUSE Serine/threonine-protein kinase PAK 3 (Fragment) OS=Mus musculus OX=10090 GN=Pak3 PE=1 SV=1	0	0	0	0	0	19.8558	0	0	0	0	0	0	0	20.0054	0	0	0	0	0	0	0	0	0	0	0	0	0	0	0	0	0	0	0	0	0	0	0	0	0	0	0	0	0	0	0	0	0	0	0
sp|Q61081|CDC37_MOUSE Hsp90 co-chaperone Cdc37 OS=Mus musculus OX=10090 GN=Cdc37 PE=1 SV=1;tr|A0A1L1STC0|A0A1L1STC0_MOUSE Hsp90 co-chaperone Cdc37 (Fragment) OS=Mus musculus OX=10090 GN=Cdc37 PE=1 SV=1	0	0	0	0	0	0	0	0	0	0	0	0	0	0	0	0	0	0	0	0	0	0	0	0	0	0	0	0	0	0	0	0	0	0	0	0	0	0	0	0	0	0	0	0	0	19.1341	0	0	0
sp|Q61166|MARE1_MOUSE Microtubule-associated protein RP/EB family member 1 OS=Mus musculus OX=10090 GN=Mapre1 PE=1 SV=3	0	0	0	0	0	0	0	0	0	0	0	0	0	0	0	0	0	0	0	0	0	0	0	0	0	0	0	0	0	0	0	0	0	0	0	0	0	0	0	0	0	0	0	0	0	0	0	0	0
sp|Q61171|PRDX2_MOUSE Peroxiredoxin-2 OS=Mus musculus OX=10090 GN=Prdx2 PE=1 SV=3;tr|D3Z4A4|D3Z4A4_MOUSE Peroxiredoxin-2 (Fragment) OS=Mus musculus OX=10090 GN=Prdx2 PE=1 SV=8	0	0	0	21.618	22.1288	21.8475	0	0	0	0	0	21.3299	21.7975	22.0733	21.9244	0	0	0	0	0	0	0	21.9933	0	22.2931	0	0	0	0	0	0	0	0	0	21.9529	22.0149	22.193	0	0	0	0	0	0	0	21.6957	22.0301	0	0	0
sp|Q61425|HCDH_MOUSE Hydroxyacyl-coenzyme A dehydrogenase, mitochondrial OS=Mus musculus OX=10090 GN=Hadh PE=1 SV=2	0	0	0	0	0	0	0	0	0	0	0	0	0	0	0	0	0	0	0	0	0	0	0	0	0	0	0	0	0	0	0	0	0	0	0	0	0	0	0	0	0	0	0	0	0	18.8349	0	0	0
sp|Q61548|AP180_MOUSE Clathrin coat assembly protein AP180 OS=Mus musculus OX=10090 GN=Snap91 PE=1 SV=1;tr|E9Q9A3|E9Q9A3_MOUSE Clathrin coat assembly protein AP180 OS=Mus musculus OX=10090 GN=Snap91 PE=1 SV=2;tr|E9QQ05|E9QQ05_MOUSE Clathrin coat assembly p	25.7588	26.1833	26.1178	0	0	20.3568	0	0	0	25.4141	26.4437	25.6071	20.6795	20.1158	0	0	0	0	0	25.0394	25.9095	22.5033	0	0	0	0	0	0	21.8384	25.9079	23.3162	0	22.1512	0	0	0	0	0	0	0	0	25.8858	25.9165	0	0	0	0	0	0
sp|Q61553|FSCN1_MOUSE Fascin OS=Mus musculus OX=10090 GN=Fscn1 PE=1 SV=4;tr|A0A0G2JDU7|A0A0G2JDU7_MOUSE Fascin OS=Mus musculus OX=10090 GN=Fscn1 PE=1 SV=1	0	0	20.4761	22.1274	23.4782	23.4061	0	0	0	0	21.9431	23.0679	24.339	24.0372	23.3758	21.9316	0	0	0	22.8424	23.4704	0	24.4262	0	23.9219	0	0	0	0	23.1288	22.3016	0	23.2956	23.7288	24.2918	24.2039	24.0755	0	0	0	0	0	23.4018	22.5653	23.5981	23.6964	0	0	0
sp|Q61644|PACN1_MOUSE Protein kinase C and casein kinase substrate in neurons protein 1 OS=Mus musculus OX=10090 GN=Pacsin1 PE=1 SV=1	0	0	0	22.9501	22.733	20.8111	0	0	0	0	0	0	24.2227	23.3951	20.7345	0	0	0	0	0	0	0	23.7989	22.5001	22.3573	0	0	0	0	0	0	0	23.8148	24.426	24.0357	23.4246	22.3615	0	0	0	0	0	0	23.7803	23.2461	22.7678	0	0	0
sp|Q61646|HPT_MOUSE Haptoglobin OS=Mus musculus OX=10090 GN=Hp PE=1 SV=1	0	0	0	0	0	0	0	0	0	0	0	0	0	0	0	0	0	0	0	0	0	0	0	0	0	0	0	0	0	0	0	0	0	0	0	0	0	0	0	0	0	0	0	0	0	0	0	0	0
sp|Q61699|HS105_MOUSE Heat shock protein 105 kDa OS=Mus musculus OX=10090 GN=Hsph1 PE=1 SV=2;tr|E9Q0U7|E9Q0U7_MOUSE Heat shock protein 105 kDa OS=Mus musculus OX=10090 GN=Hsph1 PE=1 SV=1	0	23.5272	23.6439	22.4894	22.1868	0	0	0	0	0	23.4029	23.3586	22.6722	22.1786	0	0	0	0	0	0	22.7717	0	22.6482	0	20.4664	0	0	0	0	21.4741	0	0	22.8879	21.5698	23.3928	21.9569	20.9089	0	0	0	0	0	23.0349	0	21.2695	0	0	0	0
sp|Q61753|SERA_MOUSE D-3-phosphoglycerate dehydrogenase OS=Mus musculus OX=10090 GN=Phgdh PE=1 SV=3	0	0	21.7674	21.0853	21.0507	21.2577	0	0	0	0	0	21.1018	21.454	21.703	21.8595	0	0	0	0	0	21.5981	0	21.6892	0	21.5115	0	0	0	0	0	0	0	21.1863	21.8687	21.6291	21.6282	21.3709	0	0	0	0	0	0	0	21.5333	20.9559	0	0	0
sp|Q61792|LASP1_MOUSE LIM and SH3 domain protein 1 OS=Mus musculus OX=10090 GN=Lasp1 PE=1 SV=1;tr|A2A6G6|A2A6G6_MOUSE LIM and SH3 domain protein 1 (Fragment) OS=Mus musculus OX=10090 GN=Lasp1 PE=1 SV=1;tr|A2A6G7|A2A6G7_MOUSE LIM and SH3 domain protein 1 (F	0	0	0	0	0	0	0	0	0	0	0	0	0	0	0	0	0	0	0	0	0	0	0	0	20.2511	0	0	0	0	0	0	0	0	0	0	0	0	0	0	0	0	0	0	0	0	0	0	0	0
sp|Q61838|PZP_MOUSE Pregnancy zone protein OS=Mus musculus OX=10090 GN=Pzp PE=1 SV=3	27.7376	26.7794	26.1303	0	0	0	0	0	0	25.96	25.9004	25.2422	0	0	0	0	0	0	0	26.2092	25.6777	0	0	0	0	0	0	0	0	25.0616	0	0	0	0	0	0	0	0	0	0	0	22.6951	23.5173	0	0	0	0	0	0
sp|Q61884|MNS1_MOUSE Meiosis-specific nuclear structural protein 1 OS=Mus musculus OX=10090 GN=Mns1 PE=1 SV=1	0	0	0	0	0	0	0	0	0	0	0	0	0	0	0	0	0	0	0	0	0	0	0	0	0	0	0	0	0	0	0	0	0	0	0	0	0	0	0	0	0	0	0	0	18.5343	0	0	0	0
sp|Q61990|PCBP2_MOUSE Poly(rC)-binding protein 2 OS=Mus musculus OX=10090 GN=Pcbp2 PE=1 SV=1;tr|B2M1R7|B2M1R7_MOUSE Poly(rC)-binding protein 2 OS=Mus musculus OX=10090 GN=Pcbp2 PE=1 SV=1;tr|A0A2R8VHP9|A0A2R8VHP9_MOUSE Poly(rC)-binding protein 2 OS=Mus musc	0	0	0	0	20.8969	0	0	0	0	0	0	0	21.3844	21.5131	0	0	0	0	0	0	0	0	21.3723	0	20.9093	0	0	0	0	0	0	0	0	0	21.4731	21.5801	21.5997	0	0	0	0	0	0	0	0	21.0143	0	0	0
sp|Q62318|TIF1B_MOUSE Transcription intermediary factor 1-beta OS=Mus musculus OX=10090 GN=Trim28 PE=1 SV=3	20.4988	20.1673	0	0	0	0	0	0	0	21.2489	21.139	20.0685	0	0	0	0	0	0	0	0	0	0	0	0	0	0	0	0	0	0	0	0	0	0	0	0	0	0	0	0	0	0	0	0	0	0	0	0	0
sp|Q62348|TSN_MOUSE Translin OS=Mus musculus OX=10090 GN=Tsn PE=1 SV=1	0	0	0	0	20.5694	0	0	0	0	0	0	20.6991	20.8385	20.7778	0	0	0	0	0	0	0	0	0	0	0	0	0	0	0	0	0	0	21.2276	0	20.9264	0	0	0	0	0	0	0	0	0	0	0	0	0	0
sp|Q62418|DBNL_MOUSE Drebrin-like protein OS=Mus musculus OX=10090 GN=Dbnl PE=1 SV=2	0	0	0	0	0	0	0	0	0	0	0	0	20.493	0	21.4528	0	0	0	0	0	0	0	0	0	0	0	0	0	0	0	0	0	0	0	20.8789	21.0162	20.6844	0	0	0	0	0	0	0	0	0	0	0	0
sp|Q62420|SH3G2_MOUSE Endophilin-A1 OS=Mus musculus OX=10090 GN=Sh3gl2 PE=1 SV=2;tr|A2ALV3|A2ALV3_MOUSE Endophilin-A1 OS=Mus musculus OX=10090 GN=Sh3gl2 PE=1 SV=1;tr|Q8BXU5|Q8BXU5_MOUSE Endophilin-A1 OS=Mus musculus OX=10090 GN=Sh3gl2 PE=1 SV=1;tr|A2ALV1|A	0	0	0	22.3643	22.1348	21.8731	0	0	0	0	0	0	23.5965	23.2489	21.7901	0	0	0	0	0	0	0	23.4063	0	22.5357	0	0	0	0	0	0	0	0	0	23.6164	23.7669	23.2363	0	0	0	0	0	0	0	22.9176	22.8751	0	0	0
sp|Q62433|NDRG1_MOUSE Protein NDRG1 OS=Mus musculus OX=10090 GN=Ndrg1 PE=1 SV=1	0	0	0	0	0	0	0	0	0	0	0	0	0	0	0	0	0	0	0	0	0	0	0	0	0	0	0	0	0	0	0	0	0	0	0	0	17.981	0	0	0	0	0	0	0	0	0	0	0	0
sp|Q62443|NPTX1_MOUSE Neuronal pentraxin-1 OS=Mus musculus OX=10090 GN=Nptx1 PE=1 SV=1	20.6112	0	20.5383	0	0	0	0	0	0	0	20.4173	20.447	0	0	0	0	0	0	0	0	0	0	0	0	0	0	0	0	0	0	0	0	0	0	0	0	0	0	0	0	0	0	0	0	0	0	0	0	0
sp|Q63810|CANB1_MOUSE Calcineurin subunit B type 1 OS=Mus musculus OX=10090 GN=Ppp3r1 PE=1 SV=3	0	0	21.3735	23.0497	23.765	23.9406	0	0	0	0	0	0	23.1369	23.5216	21.8907	23.3712	0	0	0	22.1765	0	0	23.3551	22.6432	24.2495	0	0	0	0	22.2767	0	0	22.4039	23.0554	23.4448	23.8252	23.9986	0	0	0	0	0	22.0199	22.6094	23.2334	23.4347	0	0	0
sp|Q63912|OMGP_MOUSE Oligodendrocyte-myelin glycoprotein OS=Mus musculus OX=10090 GN=Omg PE=1 SV=1;tr|G3XA53|G3XA53_MOUSE Oligodendrocyte-myelin glycoprotein OS=Mus musculus OX=10090 GN=Omg PE=1 SV=1	0	0	0	0	21.2998	0	0	0	0	0	0	20.7473	21.9661	21.5097	0	0	0	0	0	0	0	0	21.8594	0	0	0	0	0	0	0	0	0	0	0	21.747	21.357	0	0	0	0	0	0	0	0	21.111	0	0	0	0
sp|Q641P0|ARP3B_MOUSE Actin-related protein 3B OS=Mus musculus OX=10090 GN=Actr3b PE=1 SV=1	0	0	0	19.9418	0	0	0	0	0	0	0	0	0	0	0	0	0	0	0	0	0	0	0	0	0	0	0	0	0	0	0	0	0	0	0	0	0	0	0	0	0	0	0	0	0	0	0	0	0
sp|Q64332|SYN2_MOUSE Synapsin-2 OS=Mus musculus OX=10090 GN=Syn2 PE=1 SV=2	0	0	0	0	21.663	21.4718	0	0	0	0	0	0	21.2466	22.2804	21.9512	0	0	0	0	0	0	0	22.4104	21.8332	23.4187	0	0	0	0	0	0	0	0	0	21.1943	22.0828	21.6608	0	0	0	0	0	0	0	22.2186	21.9066	0	0	0
sp|Q64433|CH10_MOUSE 10 kDa heat shock protein, mitochondrial OS=Mus musculus OX=10090 GN=Hspe1 PE=1 SV=2;tr|Q9JI95|Q9JI95_MOUSE CPN10-like protein OS=Mus musculus OX=10090 GN=Hspe1-rs1 PE=3 SV=1	0	0	0	23.0464	24.8447	25.1991	0	0	0	0	0	0	22.8354	24.2445	24.7389	25.0936	0	0	0	0	0	0	23.3427	24.7169	25.7931	0	0	0	0	0	0	0	0	0	22.8523	24.672	25.4987	0	0	0	0	0	0	0	24.6121	26.0722	0	0	0
sp|Q64442|DHSO_MOUSE Sorbitol dehydrogenase OS=Mus musculus OX=10090 GN=Sord PE=1 SV=3	0	0	0	22.6214	23.6163	22.6729	0	0	0	0	0	0	22.4623	22.6883	0	0	0	0	0	0	0	0	22.3474	0	22.8179	0	0	0	0	0	0	0	0	0	22.5252	22.3869	22.0808	0	0	0	0	0	0	0	21.709	22.0371	0	0	0
sp|Q64674|SPEE_MOUSE Spermidine synthase OS=Mus musculus OX=10090 GN=Srm PE=1 SV=1	0	0	0	0	0	0	0	0	0	0	0	0	0	17.5615	0	0	0	0	0	0	0	0	0	0	0	0	0	0	0	0	0	0	0	0	0	0	0	0	0	0	0	0	0	0	0	0	0	0	0
sp|Q64727|VINC_MOUSE Vinculin OS=Mus musculus OX=10090 GN=Vcl PE=1 SV=4	0	0	0	20.6666	23.451	23.3242	0	0	0	0	0	0	21.711	23.4399	23.14	0	0	0	0	0	0	0	22.2306	0	22.8887	0	0	0	0	0	0	0	0	0	20.4022	23.0886	23.1894	0	0	0	0	0	0	0	0	22.852	0	0	0
sp|Q68FL4|SAHH3_MOUSE Putative adenosylhomocysteinase 3 OS=Mus musculus OX=10090 GN=Ahcyl2 PE=1 SV=1;tr|F8WGT1|F8WGT1_MOUSE Putative adenosylhomocysteinase 3 OS=Mus musculus OX=10090 GN=Ahcyl2 PE=1 SV=1	0	0	0	0	0	0	0	0	0	0	0	0	0	0	0	0	0	0	0	0	0	0	0	0	0	0	0	0	0	0	0	0	0	0	0	0	0	0	0	0	0	0	21.2669	0	0	0	0	0	0
sp|Q6DID7|WLS_MOUSE Protein wntless homolog OS=Mus musculus OX=10090 GN=Wls PE=1 SV=1	0	16.3276	0	0	0	0	0	0	0	0	0	0	0	0	0	0	0	0	0	0	0	0	0	0	0	0	0	0	0	0	0	0	0	0	0	0	0	0	0	0	0	0	0	0	0	0	0	0	0
sp|Q6IRU5|CLCB_MOUSE Clathrin light chain B OS=Mus musculus OX=10090 GN=Cltb PE=1 SV=1;tr|F7BHJ0|F7BHJ0_MOUSE Clathrin light chain (Fragment) OS=Mus musculus OX=10090 GN=Cltb PE=1 SV=1	0	0	0	0	0	0	0	0	0	0	0	0	0	0	0	0	0	0	0	0	0	0	0	0	0	0	0	0	0	0	0	0	0	0	0	0	0	0	0	0	0	0	0	0	0	20.0223	0	0	0
sp|Q6NVD0|FREM2_MOUSE FRAS1-related extracellular matrix protein 2 OS=Mus musculus OX=10090 GN=Frem2 PE=1 SV=2	0	0	19.4518	0	0	0	0	0	0	0	0	0	0	0	0	0	0	0	0	0	0	0	0	0	0	0	0	0	0	0	0	0	0	0	0	0	0	0	0	0	0	0	0	0	0	0	0	0	0
sp|Q6NVE8|WDR44_MOUSE WD repeat-containing protein 44 OS=Mus musculus OX=10090 GN=Wdr44 PE=1 SV=1	0	0	0	0	0	0	0	0	0	0	0	19.9043	0	0	0	0	0	0	0	0	0	0	0	0	0	0	0	0	0	0	0	0	0	0	0	0	0	0	0	0	0	0	0	0	0	0	0	0	0
sp|Q6P1B1|XPP1_MOUSE Xaa-Pro aminopeptidase 1 OS=Mus musculus OX=10090 GN=Xpnpep1 PE=1 SV=1;tr|Q3UE92|Q3UE92_MOUSE X-prolyl aminopeptidase (Aminopeptidase P) 1, soluble, isoform CRA_b OS=Mus musculus OX=10090 GN=Xpnpep1 PE=1 SV=1;tr|A0A494BBG8|A0A494BBG8_M	0	0	0	0	0	0	0	0	0	0	0	0	0	0	0	0	0	0	0	0	0	0	0	0	19.0744	0	0	0	0	0	0	0	0	0	0	0	0	0	0	0	0	0	0	0	0	0	0	0	0
sp|Q6P1F6|2ABA_MOUSE Serine/threonine-protein phosphatase 2A 55 kDa regulatory subunit B alpha isoform OS=Mus musculus OX=10090 GN=Ppp2r2a PE=1 SV=1;tr|Q9CWU3|Q9CWU3_MOUSE Serine/threonine-protein phosphatase 2A 55 kDa regulatory subunit B OS=Mus musculus	0	0	0	0	0	0	0	0	0	0	0	0	0	0	0	0	0	0	0	0	0	0	0	0	0	0	0	0	0	0	0	0	0	0	0	0	0	0	0	0	0	0	0	0	0	0	0	0	0
sp|Q6P5F9|XPO1_MOUSE Exportin-1 OS=Mus musculus OX=10090 GN=Xpo1 PE=1 SV=1	0	0	0	0	0	0	0	0	0	0	0	0	0	0	0	0	0	0	0	0	0	0	0	0	0	0	0	0	0	0	0	0	0	0	0	0	0	0	0	0	0	0	0	0	0	0	0	0	0
sp|Q6PDN3|MYLK_MOUSE Myosin light chain kinase, smooth muscle OS=Mus musculus OX=10090 GN=Mylk PE=1 SV=3;tr|B1B1A8|B1B1A8_MOUSE Myosin light chain kinase, smooth muscle OS=Mus musculus OX=10090 GN=Mylk PE=1 SV=1	0	0	0	0	0	0	0	0	0	0	0	0	0	0	0	0	0	0	0	0	0	0	0	0	0	0	0	0	0	0	0	0	0	0	0	0	18.68	0	0	0	0	0	0	0	0	0	0	0	0
sp|Q6PER3|MARE3_MOUSE Microtubule-associated protein RP/EB family member 3 OS=Mus musculus OX=10090 GN=Mapre3 PE=1 SV=1;tr|D3Z6G3|D3Z6G3_MOUSE Microtubule-associated protein RP/EB family member 3 OS=Mus musculus OX=10090 GN=Mapre3 PE=1 SV=1;tr|A0A0J9YVB9|A	0	0	0	0	20.3522	20.8098	0	0	0	0	0	0	0	21.7889	21.7347	0	0	0	0	0	0	0	0	0	21.2782	0	0	0	0	0	0	0	0	0	0	21.8092	21.8176	0	0	0	0	0	0	0	0	21.7976	0	0	0
sp|Q6ZPJ3|UBE2O_MOUSE (E3-independent) E2 ubiquitin-conjugating enzyme UBE2O OS=Mus musculus OX=10090 GN=Ube2o PE=1 SV=3	0	0	21.1894	0	0	0	0	0	0	0	21.3637	21.6293	0	0	0	0	0	0	0	0	0	0	0	0	0	0	0	0	0	0	0	0	0	0	0	0	0	0	0	0	0	0	0	0	0	0	0	0	0
sp|Q6ZQ38|CAND1_MOUSE Cullin-associated NEDD8-dissociated protein 1 OS=Mus musculus OX=10090 GN=Cand1 PE=1 SV=2	21.9192	22.3428	24.1104	24.2641	24.0887	22.4032	0	0	0	0	22.2895	23.4778	24.4735	23.9128	0	0	0	0	0	0	0	0	22.6158	0	0	0	0	0	0	0	0	0	23.7157	23.6413	24.0193	22.2581	20.6492	0	0	0	0	0	22.776	0	0	0	0	0	0
sp|Q6ZWM4|LSM8_MOUSE U6 snRNA-associated Sm-like protein LSm8 OS=Mus musculus OX=10090 GN=Lsm8 PE=1 SV=3;tr|A0A0N4SUZ3|A0A0N4SUZ3_MOUSE U6 snRNA-associated Sm-like protein LSm8 OS=Mus musculus OX=10090 GN=Lsm8 PE=1 SV=1	0	0	0	0	0	0	0	0	0	0	0	0	0	0	0	0	0	0	0	0	0	0	0	0	0	0	0	0	0	0	0	0	0	0	0	0	0	0	0	0	0	0	0	0	0	0	0	0	0
sp|Q71LX4|TLN2_MOUSE Talin-2 OS=Mus musculus OX=10090 GN=Tln2 PE=1 SV=3;tr|E9PUM4|E9PUM4_MOUSE Talin-2 OS=Mus musculus OX=10090 GN=Tln2 PE=1 SV=1;tr|A0A1L1SQ51|A0A1L1SQ51_MOUSE Talin-2 OS=Mus musculus OX=10090 GN=Tln2 PE=1 SV=1;tr|A0A1L1SQP9|A0A1L1SQP9_MOU	0	0	0	0	0	0	0	0	0	0	20.2042	0	0	0	0	0	0	0	0	0	0	0	0	0	0	0	0	0	0	0	0	0	0	0	0	0	0	0	0	0	0	0	0	0	0	0	0	0	0
sp|Q76MZ3|2AAA_MOUSE Serine/threonine-protein phosphatase 2A 65 kDa regulatory subunit A alpha isoform OS=Mus musculus OX=10090 GN=Ppp2r1a PE=1 SV=3	0	22.7501	23.2109	22.4994	23.5487	22.3627	0	0	0	0	23.5417	23.9701	23.9562	23.7254	21.0309	0	0	0	0	21.319	22.6662	0	23.3254	0	20.8799	0	0	0	0	21.3173	0	0	23.6229	0	23.8978	23.2674	22.1387	0	0	0	0	21.5364	23.624	20.9048	22.5391	21.8186	0	0	0
sp|Q78PY7|SND1_MOUSE Staphylococcal nuclease domain-containing protein 1 OS=Mus musculus OX=10090 GN=Snd1 PE=1 SV=1;tr|Q3TJ56|Q3TJ56_MOUSE Staphylococcal nuclease domain-containing protein 1 OS=Mus musculus OX=10090 GN=Snd1 PE=1 SV=1	0	0	0	0	0	0	0	0	0	0	0	0	0	0	0	0	0	0	0	0	0	0	0	0	0	0	0	0	0	0	0	0	0	0	0	0	0	0	0	0	0	0	0	0	0	0	0	0	0
sp|Q78ZA7|NP1L4_MOUSE Nucleosome assembly protein 1-like 4 OS=Mus musculus OX=10090 GN=Nap1l4 PE=1 SV=1;tr|B7ZNL2|B7ZNL2_MOUSE Nap1l4 protein OS=Mus musculus OX=10090 GN=Nap1l4 PE=1 SV=1;tr|A0A140LJB5|A0A140LJB5_MOUSE Nucleosome assembly protein 1-like 4 (	0	0	0	0	0	0	0	0	0	0	0	0	0	0	0	0	0	0	0	0	0	0	0	0	0	0	0	0	0	0	0	0	0	0	19.8998	0	0	0	0	0	0	0	0	0	0	0	0	0	0
sp|Q7TMM9|TBB2A_MOUSE Tubulin beta-2A chain OS=Mus musculus OX=10090 GN=Tubb2a PE=1 SV=1	23.3711	23.6993	23.6899	24.0705	24.1203	23.9482	0	0	0	24.347	24.5365	24.6164	24.9642	24.9717	24.8432	23.7894	0	0	0	24.3363	24.5554	23.7485	24.6738	24.3277	24.5606	0	0	0	0	24.6477	24.6171	24.642	24.5543	24.3657	25.0344	24.8121	24.7492	0	0	0	0	24.9943	24.9688	24.8285	24.7451	24.5375	0	0	0
sp|Q7TQD2|TPPP_MOUSE Tubulin polymerization-promoting protein OS=Mus musculus OX=10090 GN=Tppp PE=1 SV=1	22.4114	22.6793	22.938	23.9506	24.314	23.9546	0	0	0	0	23.3288	23.6434	24.3422	24.0849	24.758	23.8619	0	0	0	23.9598	24.0234	24.5381	24.7712	24.7191	24.7195	0	0	0	0	23.7207	23.4266	0	23.7696	24.4534	24.2508	24.6475	24.2926	0	0	0	0	23.3487	23.3439	24.0283	24.0321	24.234	0	0	0
sp|Q7TQF7|AMPH_MOUSE Amphiphysin OS=Mus musculus OX=10090 GN=Amph PE=1 SV=1;tr|A0A0G2JEG8|A0A0G2JEG8_MOUSE Amphiphysin OS=Mus musculus OX=10090 GN=Amph PE=1 SV=1	24.2149	23.6409	23.0162	0	0	0	0	0	0	24.9523	24.2241	23.687	0	0	0	0	0	0	0	24.7056	24.1489	0	0	0	0	0	0	0	0	24.1311	0	0	0	0	0	0	0	0	0	0	0	24.2595	23.3623	0	0	0	0	0	0
sp|Q7TSJ2|MAP6_MOUSE Microtubule-associated protein 6 OS=Mus musculus OX=10090 GN=Map6 PE=1 SV=2;tr|A0A140LIT9|A0A140LIT9_MOUSE Microtubule-associated protein 6 OS=Mus musculus OX=10090 GN=Map6 PE=1 SV=1	22.7383	21.9531	23.1463	0	0	0	0	0	0	23.2753	23.3918	23.2605	0	0	0	0	0	0	0	23.0738	23.0033	0	0	0	0	0	0	0	0	22.433	0	0	0	0	0	0	0	0	0	0	0	0	21.9165	0	0	0	0	0	0
sp|Q80SW1|SAHH2_MOUSE S-adenosylhomocysteine hydrolase-like protein 1 OS=Mus musculus OX=10090 GN=Ahcyl1 PE=1 SV=1;tr|H3BKT5|H3BKT5_MOUSE Putative adenosylhomocysteinase 3 OS=Mus musculus OX=10090 GN=Ahcyl2 PE=1 SV=1;tr|F8WI65|F8WI65_MOUSE Adenosylhomocyst	0	0	25.0121	24.3671	0	0	0	0	0	0	0	24.628	24.3389	0	0	0	0	0	0	0	24.8615	0	23.9793	0	0	0	0	0	0	0	0	0	0	0	24.0985	0	0	0	0	0	0	0	24.9583	0	0	0	0	0	0
sp|Q80TB8|VAT1L_MOUSE Synaptic vesicle membrane protein VAT-1 homolog-like OS=Mus musculus OX=10090 GN=Vat1l PE=1 SV=2	0	0	0	23.4143	23.5432	22.3688	0	0	0	0	0	0	23.3522	23.6968	22.0817	0	0	0	0	0	0	0	22.739	0	23.0802	0	0	0	0	0	0	0	21.9961	0	23.1708	23.0471	22.6015	0	0	0	0	0	0	23.1937	23.1792	22.6265	0	0	0
sp|Q80TJ1|CAPS1_MOUSE Calcium-dependent secretion activator 1 OS=Mus musculus OX=10090 GN=Cadps PE=1 SV=3;tr|K4DI76|K4DI76_MOUSE Calcium-dependent secretion activator 1 OS=Mus musculus OX=10090 GN=Cadps PE=1 SV=1;tr|J3QJW3|J3QJW3_MOUSE Calcium-dependent se	0	21.9586	24.267	21.6242	20.6461	0	0	0	0	0	22.7356	23.9474	21.8899	21.0464	0	0	0	0	0	0	22.1135	0	21.4331	0	0	0	0	0	0	0	0	0	22.5721	0	21.5039	20.2949	0	0	0	0	0	0	22.2646	0	0	0	0	0	0
sp|Q80TZ3|AUXI_MOUSE Putative tyrosine-protein phosphatase auxilin OS=Mus musculus OX=10090 GN=Dnajc6 PE=1 SV=2	0	0	0	0	0	0	0	0	0	0	0	0	0	0	0	0	0	0	0	0	0	0	0	0	0	0	0	0	0	0	0	0	0	0	0	0	0	0	0	0	0	0	18.7792	0	0	0	0	0	0
sp|Q80VP1|EPN1_MOUSE Epsin-1 OS=Mus musculus OX=10090 GN=Epn1 PE=1 SV=3	0	0	0	0	0	0	0	0	0	0	0	0	0	0	0	0	0	0	0	0	0	0	0	0	0	0	0	0	0	0	0	0	0	0	20.0909	0	0	0	0	0	0	0	0	0	0	0	0	0	0
sp|Q8BFR5|EFTU_MOUSE Elongation factor Tu, mitochondrial OS=Mus musculus OX=10090 GN=Tufm PE=1 SV=1;tr|A0A0U1RNQ6|A0A0U1RNQ6_MOUSE Elongation factor Tu, mitochondrial (Fragment) OS=Mus musculus OX=10090 GN=Tufm PE=1 SV=1	0	0	0	0	0	19.8219	0	0	0	0	0	0	0	20.7463	0	0	0	0	0	0	0	0	20.7876	0	20.7451	0	0	0	0	0	0	0	0	0	0	20.9443	20.7522	0	0	0	0	0	0	0	0	20.5866	0	0	0
sp|Q8BFZ3|ACTBL_MOUSE Beta-actin-like protein 2 OS=Mus musculus OX=10090 GN=Actbl2 PE=1 SV=1	0	0	0	0	0	0	0	0	0	0	0	0	0	0	0	0	0	0	0	0	0	0	0	0	0	0	0	0	0	0	0	0	0	0	0	0	0	0	0	0	0	0	0	0	0	0	0	0	0
sp|Q8BG32|PSD11_MOUSE 26S proteasome non-ATPase regulatory subunit 11 OS=Mus musculus OX=10090 GN=Psmd11 PE=1 SV=3;tr|G3UYI4|G3UYI4_MOUSE 26S proteasome non-ATPase regulatory subunit 11 OS=Mus musculus OX=10090 GN=Psmd11 PE=1 SV=1;tr|G3UYL3|G3UYL3_MOUSE 26	20.6823	0	0	0	0	0	0	0	0	0	0	0	0	0	0	0	0	0	0	0	0	0	0	0	0	0	0	0	0	0	0	0	0	0	0	0	0	0	0	0	0	0	0	0	0	0	0	0	0
sp|Q8BGD9|IF4B_MOUSE Eukaryotic translation initiation factor 4B OS=Mus musculus OX=10090 GN=Eif4b PE=1 SV=1;tr|B2RWE8|B2RWE8_MOUSE Eif4b protein OS=Mus musculus OX=10090 GN=Eif4b PE=1 SV=1	0	0	0	0	20.6683	0	0	0	0	0	0	0	21.3707	20.4584	20.73	0	0	0	0	0	0	0	21.5925	0	0	0	0	0	0	0	0	0	0	0	21.103	21.0478	20.293	0	0	0	0	0	0	0	0	20.6599	0	0	0
sp|Q8BGQ7|SYAC_MOUSE Alanine--tRNA ligase, cytoplasmic OS=Mus musculus OX=10090 GN=Aars PE=1 SV=1	0	0	0	23.3627	23.7154	23.0297	0	0	0	0	0	21.6001	24.2978	23.6495	22.8227	0	0	0	0	0	0	0	23.8734	0	22.2652	0	0	0	0	0	0	0	0	22.367	23.5366	23.6165	22.558	0	0	0	0	0	21.5733	0	22.6937	22.374	0	0	0
sp|Q8BGT8|PHIPL_MOUSE Phytanoyl-CoA hydroxylase-interacting protein-like OS=Mus musculus OX=10090 GN=Phyhipl PE=1 SV=1;tr|F7D3N3|F7D3N3_MOUSE Phytanoyl-CoA hydroxylase-interacting protein-like OS=Mus musculus OX=10090 GN=Phyhipl PE=1 SV=1;tr|F6U6Z2|F6U6Z2_	0	0	0	0	20.9227	20.6313	0	0	0	0	0	0	0	20.8035	0	0	0	0	0	0	0	0	0	0	21.0374	0	0	0	0	0	0	0	0	0	21.2551	0	21.0791	0	0	0	0	0	0	0	0	20.4151	0	0	0
sp|Q8BH95|ECHM_MOUSE Enoyl-CoA hydratase, mitochondrial OS=Mus musculus OX=10090 GN=Echs1 PE=1 SV=1	0	0	0	0	0	0	0	0	0	0	0	0	0	0	0	0	0	0	0	0	0	0	0	0	20.2895	0	0	0	0	0	0	0	0	0	0	0	0	0	0	0	0	0	0	0	0	0	0	0	0
sp|Q8BHZ0|FA49A_MOUSE Protein FAM49A OS=Mus musculus OX=10090 GN=Fam49a PE=1 SV=1;sp|Q921M7|FA49B_MOUSE Protein FAM49B OS=Mus musculus OX=10090 GN=Fam49b PE=1 SV=1	0	0	0	0	0	0	0	0	0	0	0	0	0	0	0	0	0	0	0	0	0	0	0	0	0	0	0	0	0	0	0	0	0	0	0	0	0	0	0	0	0	0	0	0	0	0	0	0	0
sp|Q8BIJ6|SYIM_MOUSE Isoleucine--tRNA ligase, mitochondrial OS=Mus musculus OX=10090 GN=Iars2 PE=1 SV=1;tr|E9PWN2|E9PWN2_MOUSE Isoleucine--tRNA ligase, mitochondrial OS=Mus musculus OX=10090 GN=Iars2 PE=1 SV=1	0	0	0	0	20.7067	0	0	0	0	0	0	0	0	0	0	0	0	0	0	0	0	0	0	0	0	0	0	0	0	0	0	0	0	0	0	0	0	0	0	0	0	0	0	0	0	0	0	0	0
sp|Q8BJU0|SGTA_MOUSE Small glutamine-rich tetratricopeptide repeat-containing protein alpha OS=Mus musculus OX=10090 GN=Sgta PE=1 SV=2;tr|A0A1W2P6P1|A0A1W2P6P1_MOUSE Small glutamine-rich tetratricopeptide repeat-containing protein alpha (Fragment) OS=Mus m	0	20.8916	0	0	0	0	0	0	0	0	0	21.046	0	20.9217	0	0	0	0	0	0	0	0	20.9894	0	0	0	0	0	0	0	0	0	0	0	0	0	0	0	0	0	0	0	0	0	0	0	0	0	0
sp|Q8BJY1|PSMD5_MOUSE 26S proteasome non-ATPase regulatory subunit 5 OS=Mus musculus OX=10090 GN=Psmd5 PE=1 SV=4	0	0	0	0	0	0	0	0	0	0	0	0	0	0	0	0	0	0	0	0	18.9992	0	0	0	0	0	0	0	0	0	0	0	0	0	0	0	0	0	0	0	0	0	0	0	0	0	0	0	0
sp|Q8BMF3|MAON_MOUSE NADP-dependent malic enzyme, mitochondrial OS=Mus musculus OX=10090 GN=Me3 PE=1 SV=2	0	0	0	21.3496	20.9353	0	0	0	0	0	0	0	20.7476	0	0	0	0	0	0	0	0	0	0	0	0	0	0	0	0	0	0	0	0	0	21.1888	0	0	0	0	0	0	0	0	0	0	0	0	0	0
sp|Q8BMF4|ODP2_MOUSE Dihydrolipoyllysine-residue acetyltransferase component of pyruvate dehydrogenase complex, mitochondrial OS=Mus musculus OX=10090 GN=Dlat PE=1 SV=2	0	0	0	0	0	0	0	0	0	21.8916	22.3012	22.1217	21.382	20.6359	0	0	0	0	0	0	21.485	0	0	0	0	0	0	0	0	0	0	0	0	0	0	0	0	0	0	0	0	0	0	0	0	0	0	0	24.2139
sp|Q8BNW9|KBTBB_MOUSE Kelch repeat and BTB domain-containing protein 11 OS=Mus musculus OX=10090 GN=Kbtbd11 PE=1 SV=3	0	0	0	0	0	0	0	0	0	0	0	0	0	0	0	0	0	0	0	0	0	0	0	0	0	0	0	0	0	0	0	0	0	0	0	0	17.7383	0	0	0	0	0	0	0	0	0	0	0	0
sp|Q8BTZ7|GMPPB_MOUSE Mannose-1-phosphate guanyltransferase beta OS=Mus musculus OX=10090 GN=Gmppb PE=1 SV=1	0	0	18.7043	0	0	0	0	0	0	0	0	0	0	0	0	0	0	0	0	0	0	0	0	0	0	0	0	0	0	0	0	0	0	0	0	0	0	0	0	0	0	0	0	0	0	0	0	0	0
sp|Q8BVQ5|PPME1_MOUSE Protein phosphatase methylesterase 1 OS=Mus musculus OX=10090 GN=Ppme1 PE=1 SV=5	0	0	0	0	0	20.2545	0	0	0	0	0	0	0	21.1553	0	0	0	0	0	0	0	0	0	0	0	0	0	0	0	0	0	0	0	0	20.4806	20.7213	20.5129	0	0	0	0	0	0	0	0	20.4617	0	0	0
sp|Q8BWF0|SSDH_MOUSE Succinate-semialdehyde dehydrogenase, mitochondrial OS=Mus musculus OX=10090 GN=Aldh5a1 PE=1 SV=1	21.2132	22.6541	22.9118	22.8695	23.0993	20.8414	0	0	0	21.5565	22.8996	23.6941	22.9387	22.1486	0	0	0	0	0	22.7822	23.1467	0	23.1282	0	0	0	0	0	0	23.2168	23.3101	22.6677	23.1367	23.1936	22.8334	21.5666	20.338	0	0	0	0	22.989	23.94	22.7709	21.9822	20.3538	0	0	0
sp|Q8BWT1|THIM_MOUSE 3-ketoacyl-CoA thiolase, mitochondrial OS=Mus musculus OX=10090 GN=Acaa2 PE=1 SV=3	0	0	0	21.0169	21.4878	21.5065	0	0	0	0	0	0	21.4348	21.8464	0	0	0	0	0	0	0	0	0	0	0	0	0	0	0	0	0	0	0	0	21.59	21.5855	21.5381	0	0	0	0	0	0	0	21.6963	21.389	0	0	0
sp|Q8C078|KKCC2_MOUSE Calcium/calmodulin-dependent protein kinase kinase 2 OS=Mus musculus OX=10090 GN=Camkk2 PE=1 SV=2;tr|A0A0G2JEC5|A0A0G2JEC5_MOUSE Calcium/calmodulin-dependent protein kinase kinase 2 (Fragment) OS=Mus musculus OX=10090 GN=Camkk2 PE=1 S	0	0	0	0	0	0	0	0	0	0	0	0	0	0	0	0	0	0	0	0	0	0	0	0	20.1685	0	0	0	0	0	0	0	0	0	0	20.4432	0	0	0	0	0	0	0	0	0	0	0	0	0
sp|Q8C0E2|VP26B_MOUSE Vacuolar protein sorting-associated protein 26B OS=Mus musculus OX=10090 GN=Vps26b PE=1 SV=1	0	0	19.9106	0	0	0	0	0	0	0	20.3543	0	0	0	0	0	0	0	0	0	0	0	0	0	0	0	0	0	0	0	0	0	0	0	0	0	0	0	0	0	0	0	0	0	0	0	0	0	0
sp|Q8C0M9|ASGL1_MOUSE Isoaspartyl peptidase/L-asparaginase OS=Mus musculus OX=10090 GN=Asrgl1 PE=1 SV=1	0	0	21.6823	21.8464	22.5665	22.4705	0	0	0	0	21.5194	22.2358	22.135	22.3822	22.5123	21.585	0	0	0	21.4855	21.785	0	22.1926	0	21.9159	0	0	0	0	21.7292	0	0	21.5816	0	22.1807	22.0413	22.0654	0	0	0	0	0	21.4472	0	21.9768	21.8578	0	0	0
sp|Q8C170|MYO9A_MOUSE Unconventional myosin-IXa OS=Mus musculus OX=10090 GN=Myo9a PE=1 SV=2;tr|D3Z3A8|D3Z3A8_MOUSE Unconventional myosin-IXa OS=Mus musculus OX=10090 GN=Myo9a PE=1 SV=1	0	0	0	0	0	0	0	0	0	0	0	0	0	26.3741	0	0	0	0	0	0	0	0	0	0	0	0	0	0	0	0	0	0	0	0	0	0	0	0	0	0	0	0	0	0	0	0	0	0	0
sp|Q8C754|VPS52_MOUSE Vacuolar protein sorting-associated protein 52 homolog OS=Mus musculus OX=10090 GN=Vps52 PE=1 SV=1;tr|G3UY33|G3UY33_MOUSE Vacuolar protein sorting-associated protein 52 homolog (Fragment) OS=Mus musculus OX=10090 GN=Vps52 PE=1 SV=2;tr	0	0	0	0	0	0	0	0	0	0	0	0	0	0	0	0	0	0	0	0	18.9079	0	0	0	0	0	0	0	0	0	0	0	0	0	0	0	0	0	0	0	0	0	0	0	0	0	0	0	0
sp|Q8CAA7|PGM2L_MOUSE Glucose 1,6-bisphosphate synthase OS=Mus musculus OX=10090 GN=Pgm2l1 PE=1 SV=1;tr|E0CX81|E0CX81_MOUSE Glucose 1,6-bisphosphate synthase OS=Mus musculus OX=10090 GN=Pgm2l1 PE=1 SV=1	0	0	0	0	19.7465	0	0	0	0	0	0	0	19.8504	20.0985	0	0	0	0	0	0	0	0	19.7453	0	0	0	0	0	0	0	0	0	0	0	19.996	20.2166	20.0655	0	0	0	0	0	0	0	0	20.0331	0	0	0
sp|Q8CAY6|THIC_MOUSE Acetyl-CoA acetyltransferase, cytosolic OS=Mus musculus OX=10090 GN=Acat2 PE=1 SV=2;tr|G3XA25|G3XA25_MOUSE Acetyl-CoA acetyltransferase, cytosolic OS=Mus musculus OX=10090 GN=Acat2 PE=1 SV=1;tr|A0A3B2WAL8|A0A3B2WAL8_MOUSE Acetyl-CoA ac	0	0	0	24.2471	24.6636	24.3958	0	0	0	0	0	0	23.7685	24.2159	24.2487	21.8931	0	0	0	0	0	0	23.4585	0	23.8064	0	0	0	0	0	0	0	0	0	23.1665	24.0139	23.79	0	0	0	0	0	0	22.5736	22.9626	23.3105	0	0	0
sp|Q8CCT4|TCAL5_MOUSE Transcription elongation factor A protein-like 5 OS=Mus musculus OX=10090 GN=Tceal5 PE=1 SV=1;tr|A2AEC2|A2AEC2_MOUSE Transcription elongation factor A protein-like 3 (Fragment) OS=Mus musculus OX=10090 GN=Tceal3 PE=1 SV=1;tr|Q9DB24|Q9	0	0	0	21.9756	22.0588	22.3302	0	0	0	0	0	0	22.5409	22.1356	22.9361	23.5635	0	0	0	0	0	0	22.4083	22.6832	22.6031	0	0	0	0	0	0	0	22.4631	0	22.3984	22.6026	22.8558	0	0	0	0	0	0	0	22.5885	22.9794	0	0	0
sp|Q8CG71|P3H2_MOUSE Prolyl 3-hydroxylase 2 OS=Mus musculus OX=10090 GN=P3h2 PE=1 SV=1	0	0	0	0	0	0	0	0	0	0	0	0	0	0	0	0	0	0	0	0	0	0	0	21.4441	0	0	0	0	0	0	0	0	0	0	0	0	0	0	0	0	0	0	0	0	0	0	0	0	0
sp|Q8CG76|ARK72_MOUSE Aflatoxin B1 aldehyde reductase member 2 OS=Mus musculus OX=10090 GN=Akr7a2 PE=1 SV=3	0	0	0	0	0	0	0	0	0	0	0	0	0	0	0	0	0	0	0	0	0	0	0	0	0	0	0	0	0	0	0	0	0	0	0	0	0	0	0	0	0	0	0	0	0	0	0	0	0
sp|Q8CHP8|PGP_MOUSE Glycerol-3-phosphate phosphatase OS=Mus musculus OX=10090 GN=Pgp PE=1 SV=1	0	0	0	0	21.5333	21.9475	0	0	0	0	0	0	21.4282	21.444	22.1206	0	0	0	0	0	0	0	21.6957	0	21.3673	0	0	0	0	0	0	0	0	0	21.5463	21.9447	21.8135	0	0	0	0	0	0	0	0	21.6422	0	0	0
sp|Q8CHW4|EI2BE_MOUSE Translation initiation factor eIF-2B subunit epsilon OS=Mus musculus OX=10090 GN=Eif2b5 PE=1 SV=1	0	0	0	0	0	0	0	0	0	0	0	0	0	0	0	0	0	0	0	0	0	0	0	0	0	0	0	0	0	0	0	0	0	0	0	0	0	0	0	0	0	0	0	0	0	0	0	0	0
sp|Q8CI94|PYGB_MOUSE Glycogen phosphorylase, brain form OS=Mus musculus OX=10090 GN=Pygb PE=1 SV=3	0	22.425	22.8257	24.5558	24.8809	24.776	0	0	0	0	23.4301	24.1729	24.8642	25.1443	23.289	0	0	0	0	0	0	0	24.5154	0	24.0141	0	0	0	0	0	0	0	24.2127	22.9307	24.6775	24.5316	24.3299	0	0	0	0	0	23.1826	23.0785	24.0739	24.0826	0	0	0
sp|Q8CIN4|PAK2_MOUSE Serine/threonine-protein kinase PAK 2 OS=Mus musculus OX=10090 GN=Pak2 PE=1 SV=1	0	0	0	0	0	0	0	0	0	0	0	0	0	0	0	0	0	0	0	0	0	0	0	0	0	0	0	0	0	0	0	0	0	0	0	0	19.2851	0	0	0	0	0	0	0	0	0	0	0	0
sp|Q8JZK9|HMCS1_MOUSE Hydroxymethylglutaryl-CoA synthase, cytoplasmic OS=Mus musculus OX=10090 GN=Hmgcs1 PE=1 SV=1	0	0	0	0	0	0	0	0	0	0	0	0	0	0	0	0	0	0	0	0	0	0	0	0	0	0	0	0	0	0	0	0	0	0	20.3053	0	0	0	0	0	0	0	0	0	0	0	0	0	0
sp|Q8JZS0|LIN7A_MOUSE Protein lin-7 homolog A OS=Mus musculus OX=10090 GN=Lin7a PE=1 SV=2;tr|Q3TUM0|Q3TUM0_MOUSE MCG16980, isoform CRA_b OS=Mus musculus OX=10090 GN=Lin7a PE=1 SV=1	0	0	0	0	0	0	0	0	0	0	0	0	0	0	0	0	0	0	0	0	0	0	0	0	0	0	0	0	0	0	0	0	0	0	0	0	19.5701	0	0	0	0	0	0	0	0	0	0	0	0
sp|Q8JZV7|NAGA_MOUSE N-acetylglucosamine-6-phosphate deacetylase OS=Mus musculus OX=10090 GN=Amdhd2 PE=1 SV=1;tr|F7CUP3|F7CUP3_MOUSE N-acetylglucosamine-6-phosphate deacetylase OS=Mus musculus OX=10090 GN=Amdhd2 PE=1 SV=2;tr|F6UP77|F6UP77_MOUSE N-acetylglu	0	0	0	0	0	0	0	0	0	0	0	18.3312	0	0	0	0	0	0	0	0	0	0	0	0	0	0	0	0	0	0	0	0	0	0	0	0	0	0	0	0	0	0	0	0	0	0	0	0	0
sp|Q8K0E8|FIBB_MOUSE Fibrinogen beta chain OS=Mus musculus OX=10090 GN=Fgb PE=1 SV=1	0	0	0	0	0	0	0	0	0	0	0	0	0	0	0	0	0	0	0	0	0	0	0	0	0	0	0	0	0	0	0	0	0	0	0	0	0	0	0	0	0	0	0	0	0	0	0	0	0
sp|Q8K0S0|PHYIP_MOUSE Phytanoyl-CoA hydroxylase-interacting protein OS=Mus musculus OX=10090 GN=Phyhip PE=1 SV=1	0	21.5494	0	0	22.2721	22.1892	0	0	0	0	0	22.3	22.4535	22.4074	0	0	0	0	0	0	0	0	22.9631	0	22.2811	0	0	0	0	0	0	0	0	0	22.8471	22.798	22.4757	0	0	0	0	0	22.6206	0	22.4462	22.4586	0	0	0
sp|Q8K0U4|HS12A_MOUSE Heat shock 70 kDa protein 12A OS=Mus musculus OX=10090 GN=Hspa12a PE=1 SV=1	0	0	0	21.5928	22.2041	22.7402	0	0	0	0	20.8157	21.5143	22.1459	22.5669	22.389	0	0	0	0	0	0	0	22.1754	0	22.7015	0	0	0	0	0	0	0	0	0	22.0705	22.6493	22.814	0	0	0	0	0	21.1376	21.4441	22.0158	22.3441	0	0	0
sp|Q8K183|PDXK_MOUSE Pyridoxal kinase OS=Mus musculus OX=10090 GN=Pdxk PE=1 SV=1	0	0	21.7202	22.3289	22.4699	22.3412	0	0	0	0	22.0918	22.4685	22.7754	22.6366	22.4255	21.9687	0	0	0	22.3133	22.6319	0	22.9832	22.8516	22.7121	0	0	0	0	22.0728	0	0	22.374	22.8482	22.7928	22.7117	22.6301	0	0	0	0	0	22.5292	22.0306	22.7662	23.0066	0	0	0
sp|Q8K1M6|DNM1L_MOUSE Dynamin-1-like protein OS=Mus musculus OX=10090 GN=Dnm1l PE=1 SV=2;tr|E9PUD2|E9PUD2_MOUSE Dynamin-1-like protein OS=Mus musculus OX=10090 GN=Dnm1l PE=1 SV=1;tr|A0A2U3TZ67|A0A2U3TZ67_MOUSE Dynamin-1-like protein OS=Mus musculus OX=1009	20.6204	23.6495	24.5422	21.8029	22.7217	22.016	0	0	0	0	23.4035	24.4273	22.5368	22.4651	0	0	0	0	0	0	21.5959	0	22.2165	0	21.3027	0	0	0	0	0	0	0	22.4726	22.1655	23.5472	23.0251	22.7244	0	0	0	0	0	22.7447	0	21.6098	21.8784	0	0	0
sp|Q8K394|PLCL2_MOUSE Inactive phospholipase C-like protein 2 OS=Mus musculus OX=10090 GN=Plcl2 PE=1 SV=2	0	0	0	0	0	0	0	0	0	0	0	0	0	0	0	0	0	0	0	0	0	0	0	0	0	0	0	0	0	0	0	0	0	0	19.6959	0	0	0	0	0	0	0	0	0	0	0	0	0	0
sp|Q8K3H0|DP13A_MOUSE DCC-interacting protein 13-alpha OS=Mus musculus OX=10090 GN=Appl1 PE=1 SV=1	0	0	21.4887	0	0	0	0	0	0	0	21.6293	21.2891	0	0	0	0	0	0	0	0	0	0	0	0	0	0	0	0	0	0	0	0	0	0	0	0	0	0	0	0	0	0	21.1087	0	0	0	0	0	0
sp|Q8QZR5|ALAT1_MOUSE Alanine aminotransferase 1 OS=Mus musculus OX=10090 GN=Gpt PE=1 SV=3;tr|D6RFQ8|D6RFQ8_MOUSE Alanine aminotransferase 2 OS=Mus musculus OX=10090 GN=Gpt2 PE=1 SV=1;tr|A0A2R8VHV7|A0A2R8VHV7_MOUSE Alanine aminotransferase 1 (Fragment) OS=	0	0	0	0	0	0	0	0	0	0	0	0	0	17.9604	0	0	0	0	0	0	0	0	0	0	0	0	0	0	0	0	0	0	0	0	0	0	0	0	0	0	0	0	0	0	0	0	0	0	0
sp|Q8QZT1|THIL_MOUSE Acetyl-CoA acetyltransferase, mitochondrial OS=Mus musculus OX=10090 GN=Acat1 PE=1 SV=1	0	0	0	0	21.451	21.7035	0	0	0	0	0	0	0	0	0	0	0	0	0	0	0	0	21.4522	0	21.6655	0	0	0	0	0	0	0	0	0	21.8378	21.5384	21.507	0	0	0	0	0	0	0	0	21.8573	0	0	0
sp|Q8R016|BLMH_MOUSE Bleomycin hydrolase OS=Mus musculus OX=10090 GN=Blmh PE=1 SV=1;tr|E9PY26|E9PY26_MOUSE Bleomycin hydrolase (Fragment) OS=Mus musculus OX=10090 GN=Blmh PE=1 SV=1	0	0	22.1141	24.147	23.3562	22.4578	0	0	0	0	0	0	23.4917	22.7821	0	0	0	0	0	0	0	0	23.2654	0	0	0	0	0	0	0	0	0	24.547	23.6611	23.4024	22.7845	0	0	0	0	0	0	0	0	0	0	0	0	0
sp|Q8R050|ERF3A_MOUSE Eukaryotic peptide chain release factor GTP-binding subunit ERF3A OS=Mus musculus OX=10090 GN=Gspt1 PE=1 SV=2	0	0	0	0	20.4388	0	0	0	0	0	0	0	20.7371	20.6046	0	0	0	0	0	0	0	0	20.4937	0	0	0	0	0	0	0	0	0	20.6651	0	20.5814	20.5199	0	0	0	0	0	0	0	0	0	0	0	0	0
sp|Q8R0Y6|AL1L1_MOUSE Cytosolic 10-formyltetrahydrofolate dehydrogenase OS=Mus musculus OX=10090 GN=Aldh1l1 PE=1 SV=1	24.7347	25.7398	25.8247	0	0	0	0	0	0	24.767	25.7887	26.1871	0	0	0	0	0	0	0	24.1781	25.0906	0	0	0	0	0	0	0	0	25.0314	24.0582	0	0	0	0	0	0	0	0	0	0	24.8478	25.2014	0	0	0	0	0	0
sp|Q8R317|UBQL1_MOUSE Ubiquilin-1 OS=Mus musculus OX=10090 GN=Ubqln1 PE=1 SV=1	0	0	21.8504	22.0666	21.9805	21.5063	0	0	0	0	22.0366	22.4021	22.3912	21.9018	22.2487	0	0	0	0	0	0	0	22.4832	0	22.3346	0	0	0	0	0	0	0	22.3569	0	22.3252	22.2608	21.9622	0	0	0	0	0	22.3255	0	21.966	21.9962	0	0	0
sp|Q8R5H6|WASF1_MOUSE Wiskott-Aldrich syndrome protein family member 1 OS=Mus musculus OX=10090 GN=Wasf1 PE=1 SV=2	0	0	0	0	0	0	0	0	0	0	20.3855	0	0	0	0	0	0	0	0	0	0	0	0	0	0	0	0	0	0	0	0	0	0	0	0	0	0	0	0	0	0	0	0	0	0	0	0	0	0
sp|Q8VBV7|CSN8_MOUSE COP9 signalosome complex subunit 8 OS=Mus musculus OX=10090 GN=Cops8 PE=1 SV=1	21.9549	21.9719	22.0698	0	0	0	0	0	0	22.212	22.2712	22.1368	0	0	0	0	0	0	0	21.9604	22.1805	0	0	0	0	0	0	0	0	22.0301	0	0	0	0	0	0	0	0	0	0	0	22.3327	21.9613	0	0	0	0	0	0
sp|Q8VCM7|FIBG_MOUSE Fibrinogen gamma chain OS=Mus musculus OX=10090 GN=Fgg PE=1 SV=1;tr|Q3UER8|Q3UER8_MOUSE Fibrinogen gamma chain OS=Mus musculus OX=10090 GN=Fgg PE=1 SV=1	21.2157	0	0	0	0	0	0	0	0	0	0	0	0	0	0	0	0	0	0	21.9131	0	0	0	0	0	0	0	0	0	0	0	0	0	0	0	0	0	0	0	0	0	0	0	0	0	0	0	0	0
sp|Q8VD33|SGTB_MOUSE Small glutamine-rich tetratricopeptide repeat-containing protein beta OS=Mus musculus OX=10090 GN=Sgtb PE=1 SV=1;tr|E0CX61|E0CX61_MOUSE Small glutamine-rich tetratricopeptide repeat-containing protein beta (Fragment) OS=Mus musculus OX	0	0	0	0	0	0	0	0	0	0	0	0	0	0	0	0	0	0	0	0	0	0	0	0	19.3204	0	0	0	0	0	0	0	0	0	0	0	0	0	0	0	0	0	0	0	0	0	0	0	0
sp|Q8VD37|SGIP1_MOUSE SH3-containing GRB2-like protein 3-interacting protein 1 OS=Mus musculus OX=10090 GN=Sgip1 PE=1 SV=1;tr|F7CPX0|F7CPX0_MOUSE SH3-containing GRB2-like protein 3-interacting protein 1 (Fragment) OS=Mus musculus OX=10090 GN=Sgip1 PE=1 SV=	0	0	0	0	0	0	0	0	0	0	0	0	0	0	0	0	0	0	0	0	0	0	0	0	0	0	0	0	0	0	0	0	0	0	0	0	0	0	0	0	0	0	0	0	0	0	0	0	0
sp|Q8VDK1|NIT1_MOUSE Deaminated glutathione amidase OS=Mus musculus OX=10090 GN=Nit1 PE=1 SV=2	0	0	0	0	19.417	19.6363	0	0	0	0	0	0	0	0	0	0	0	0	0	0	0	0	0	0	0	0	0	0	0	0	0	0	0	0	0	0	0	0	0	0	0	0	0	0	0	0	0	0	0
sp|Q8VDM4|PSMD2_MOUSE 26S proteasome non-ATPase regulatory subunit 2 OS=Mus musculus OX=10090 GN=Psmd2 PE=1 SV=1	21.1842	20.7438	0	0	0	0	0	0	0	0	20.8115	20.9043	0	0	0	0	0	0	0	0	0	0	0	0	0	0	0	0	0	0	0	0	0	0	0	0	0	0	0	0	0	0	0	0	0	0	0	0	0
sp|Q8VDW0|DX39A_MOUSE ATP-dependent RNA helicase DDX39A OS=Mus musculus OX=10090 GN=Ddx39a PE=1 SV=1;sp|Q9Z1N5|DX39B_MOUSE Spliceosome RNA helicase Ddx39b OS=Mus musculus OX=10090 GN=Ddx39b PE=1 SV=1	0	0	0	0	0	0	0	0	0	0	0	0	0	0	0	0	0	0	0	0	0	0	0	0	0	0	0	0	0	0	0	0	0	0	0	0	0	0	0	0	0	0	0	0	0	0	0	0	0
sp|Q8VE47|UBA5_MOUSE Ubiquitin-like modifier-activating enzyme 5 OS=Mus musculus OX=10090 GN=Uba5 PE=1 SV=2	0	0	0	0	20.52	0	0	0	0	0	0	0	0	0	0	0	0	0	0	0	0	0	20.944	0	0	0	0	0	0	0	0	0	0	0	0	0	0	0	0	0	0	0	0	0	0	0	0	0	0
sp|Q8VIM9|IRGQ_MOUSE Immunity-related GTPase family Q protein OS=Mus musculus OX=10090 GN=Irgq PE=1 SV=1	0	0	0	0	0	0	0	0	0	0	0	0	0	0	0	0	0	0	0	0	0	0	0	0	0	0	0	0	0	0	0	0	0	0	0	0	21.0865	0	0	0	0	0	0	0	0	0	0	0	0
sp|Q91V12|BACH_MOUSE Cytosolic acyl coenzyme A thioester hydrolase OS=Mus musculus OX=10090 GN=Acot7 PE=1 SV=2;tr|E9PYH2|E9PYH2_MOUSE Cytosolic acyl coenzyme A thioester hydrolase OS=Mus musculus OX=10090 GN=Acot7 PE=1 SV=1	0	0	22.1824	23.8647	24.8994	24.7125	0	0	0	0	22.3244	22.596	23.6091	24.5024	24.2207	23.3585	0	0	0	21.8137	22.8084	0	24.2022	22.2019	24.6279	0	0	0	0	0	0	0	22.9876	0	23.9774	24.23	24.4814	0	0	0	0	0	22.1855	22.5454	24.0626	24.4605	0	0	0
sp|Q91V64|ISOC1_MOUSE Isochorismatase domain-containing protein 1 OS=Mus musculus OX=10090 GN=Isoc1 PE=1 SV=1;tr|A0A494B952|A0A494B952_MOUSE Isochorismatase domain-containing protein 1 OS=Mus musculus OX=10090 GN=Isoc1 PE=1 SV=1	0	0	0	0	21.3886	20.7862	0	0	0	0	0	0	0	21.0587	0	0	0	0	0	0	0	0	20.7403	0	0	0	0	0	0	0	0	0	0	0	0	21.0321	20.9674	0	0	0	0	0	0	0	0	0	0	0	0
sp|Q91V92|ACLY_MOUSE ATP-citrate synthase OS=Mus musculus OX=10090 GN=Acly PE=1 SV=1;tr|Q3V117|Q3V117_MOUSE ATP-citrate synthase OS=Mus musculus OX=10090 GN=Acly PE=1 SV=1	26.3966	26.6551	26.817	0	0	0	0	0	0	25.1328	26.556	26.2912	0	0	0	0	0	0	0	24.6315	25.4747	0	0	0	0	0	0	0	0	25.1972	22.769	0	0	0	0	0	0	0	0	0	0	25.3158	25.5021	0	0	0	0	0	0
sp|Q91VI7|RINI_MOUSE Ribonuclease inhibitor OS=Mus musculus OX=10090 GN=Rnh1 PE=1 SV=1;tr|A0A1B0GSG5|A0A1B0GSG5_MOUSE Ribonuclease inhibitor OS=Mus musculus OX=10090 GN=Rnh1 PE=1 SV=1;tr|A0A1B0GRG4|A0A1B0GRG4_MOUSE Ribonuclease inhibitor (Fragment) OS=Mus	0	0	0	0	0	0	0	0	0	0	0	0	0	0	0	0	0	0	0	0	0	0	0	0	19.2313	0	0	0	0	0	0	0	0	0	0	0	0	0	0	0	0	0	0	0	0	0	0	0	0
sp|Q91VR8|BRK1_MOUSE Protein BRICK1 OS=Mus musculus OX=10090 GN=Brk1 PE=1 SV=1	0	0	0	0	0	0	0	0	0	0	0	0	0	0	0	0	0	0	0	0	0	0	0	0	0	0	0	0	0	0	0	0	0	0	0	0	0	0	0	0	0	0	0	0	0	0	0	0	0
sp|Q91X72|HEMO_MOUSE Hemopexin OS=Mus musculus OX=10090 GN=Hpx PE=1 SV=2	0	0	0	0	23.1656	23.7524	0	0	0	0	0	0	0	21.0451	22.1737	22.7859	0	0	0	0	0	0	0	0	23.3237	0	0	0	0	0	0	0	0	0	0	22.0218	23.4191	0	0	0	0	0	0	0	0	22.5726	0	0	0
sp|Q91XD6|VPS36_MOUSE Vacuolar protein-sorting-associated protein 36 OS=Mus musculus OX=10090 GN=Vps36 PE=1 SV=1	0	0	0	0	0	0	0	0	0	0	0	0	0	0	0	0	0	0	0	0	0	0	0	0	0	0	0	0	0	0	0	0	0	0	17.8228	0	0	0	0	0	0	0	0	0	0	0	0	0	0
sp|Q91XV3|BASP1_MOUSE Brain acid soluble protein 1 OS=Mus musculus OX=10090 GN=Basp1 PE=1 SV=3	0	0	0	0	21.5487	0	0	0	0	0	0	0	21.3094	21.2983	0	0	0	0	0	0	0	0	21.7204	0	21.4649	0	0	0	0	0	0	0	21.057	21.2539	0	21.1797	20.8651	0	0	0	0	0	0	0	21.5899	0	0	0	0
sp|Q91YI0|ARLY_MOUSE Argininosuccinate lyase OS=Mus musculus OX=10090 GN=Asl PE=1 SV=1;tr|E0CY49|E0CY49_MOUSE Argininosuccinate lyase (Fragment) OS=Mus musculus OX=10090 GN=Asl PE=1 SV=1;tr|E0CYV3|E0CYV3_MOUSE Argininosuccinate lyase (Fragment) OS=Mus musc	0	0	0	0	19.7679	0	0	0	0	0	0	0	0	0	0	0	0	0	0	0	0	0	0	0	0	0	0	0	0	0	0	0	0	0	0	0	0	0	0	0	0	0	0	0	0	0	0	0	0
sp|Q91Z53|GRHPR_MOUSE Glyoxylate reductase/hydroxypyruvate reductase OS=Mus musculus OX=10090 GN=Grhpr PE=1 SV=1;tr|D6REG4|D6REG4_MOUSE Glyoxylate reductase/hydroxypyruvate reductase OS=Mus musculus OX=10090 GN=Grhpr PE=1 SV=1	0	0	0	0	0	20.1196	0	0	0	0	0	0	0	0	0	0	0	0	0	0	0	0	0	0	0	0	0	0	0	0	0	0	0	0	0	0	20.0523	0	0	0	0	0	0	0	0	0	0	0	0
sp|Q91ZJ5|UGPA_MOUSE UTP--glucose-1-phosphate uridylyltransferase OS=Mus musculus OX=10090 GN=Ugp2 PE=1 SV=3	23.5451	24.6903	24.9915	0	0	0	0	0	0	21.746	24.5012	24.5995	0	0	0	0	0	0	0	21.7622	22.6656	0	0	0	0	0	0	0	0	0	0	0	0	0	0	0	0	0	0	0	0	0	22.3442	0	0	0	0	0	0
sp|Q91ZZ3|SYUB_MOUSE Beta-synuclein OS=Mus musculus OX=10090 GN=Sncb PE=1 SV=1	0	0	0	0	20.8712	22.8654	0	0	0	0	0	0	0	20.9715	23.3195	24.6235	0	0	0	0	0	0	0	0	23.4985	0	0	0	0	0	0	0	0	0	0	0	23.0979	0	0	0	0	0	0	0	0	23.0743	0	0	0
sp|Q921I1|TRFE_MOUSE Serotransferrin OS=Mus musculus OX=10090 GN=Tf PE=1 SV=1	0	0	0	0	23.1278	25.0038	0	0	0	0	0	0	0	21.9047	24.6534	24.7715	0	0	0	0	0	0	0	0	25.1459	0	0	0	0	0	0	0	0	0	0	0	24.0352	0	0	0	0	0	0	0	0	23.9511	0	0	0
sp|Q922B2|SYDC_MOUSE Aspartate--tRNA ligase, cytoplasmic OS=Mus musculus OX=10090 GN=Dars PE=1 SV=2	0	0	0	0	19.736	0	0	0	0	0	0	0	0	19.6482	0	0	0	0	0	0	0	0	0	0	0	0	0	0	0	0	0	0	0	0	0	0	0	0	0	0	0	0	0	0	0	0	0	0	0
sp|Q922D8|C1TC_MOUSE C-1-tetrahydrofolate synthase, cytoplasmic OS=Mus musculus OX=10090 GN=Mthfd1 PE=1 SV=4;tr|A0A1W2P733|A0A1W2P733_MOUSE C-1-tetrahydrofolate synthase, cytoplasmic OS=Mus musculus OX=10090 GN=Mthfd1 PE=1 SV=1	0	0	0	0	20.4655	19.9844	0	0	0	0	0	0	0	0	0	0	0	0	0	0	0	0	0	0	0	0	0	0	0	0	0	0	0	0	0	0	0	0	0	0	0	0	0	0	0	0	0	0	0
sp|Q922F4|TBB6_MOUSE Tubulin beta-6 chain OS=Mus musculus OX=10090 GN=Tubb6 PE=1 SV=1	0	0	0	0	0	0	0	0	0	0	0	0	0	0	0	0	0	0	0	0	0	0	0	0	0	0	0	0	0	0	0	0	0	0	0	0	0	0	0	0	0	0	0	0	0	0	0	0	0
sp|Q923T9|KCC2G_MOUSE Calcium/calmodulin-dependent protein kinase type II subunit gamma OS=Mus musculus OX=10090 GN=Camk2g PE=1 SV=1;tr|A0A2I3BQP6|A0A2I3BQP6_MOUSE Calcium/calmodulin-dependent protein kinase type II subunit gamma OS=Mus musculus OX=10090 G	20.8697	0	0	0	0	0	0	0	0	0	0	0	0	0	0	0	0	0	0	0	0	0	0	0	0	0	0	0	0	0	0	0	0	0	0	0	0	0	0	0	0	0	0	0	0	0	0	0	0
sp|Q93092|TALDO_MOUSE Transaldolase OS=Mus musculus OX=10090 GN=Taldo1 PE=1 SV=2;tr|A0A1B0GR11|A0A1B0GR11_MOUSE Transaldolase OS=Mus musculus OX=10090 GN=Taldo1 PE=1 SV=1	0	0	0	0	24.0947	24.9738	0	0	0	0	0	0	22.2899	24.0181	25.0502	25.2243	0	0	0	0	0	0	23.5782	0	25.1826	0	0	0	0	0	0	0	0	0	23.0054	24.0474	24.8572	0	0	0	0	0	0	0	23.6204	25.0611	0	0	0
sp|Q99J77|SIAS_MOUSE Sialic acid synthase OS=Mus musculus OX=10090 GN=Nans PE=1 SV=1	0	0	0	0	0	0	0	0	0	0	0	0	0	0	19.4905	0	0	0	0	0	0	0	0	0	0	0	0	0	0	0	0	0	0	0	0	0	0	0	0	0	0	0	0	0	0	0	0	0	0
sp|Q99JI4|PSMD6_MOUSE 26S proteasome non-ATPase regulatory subunit 6 OS=Mus musculus OX=10090 GN=Psmd6 PE=1 SV=1	0	0	0	0	0	0	0	0	0	0	21.0943	0	0	0	0	0	0	0	0	0	0	0	0	0	0	0	0	0	0	0	0	0	0	0	0	0	0	0	0	0	0	0	0	0	0	0	0	0	0
sp|Q99JY9|ARP3_MOUSE Actin-related protein 3 OS=Mus musculus OX=10090 GN=Actr3 PE=1 SV=3	0	0	0	23.6972	23.7789	22.5931	0	0	0	0	0	0	24.508	23.6446	0	0	0	0	0	0	0	0	22.8867	0	20.4682	0	0	0	0	0	0	0	22.8459	22.7172	23.7208	22.8777	20.9585	0	0	0	0	0	0	0	21.7802	0	0	0	0
sp|Q99K01|PDXD1_MOUSE Pyridoxal-dependent decarboxylase domain-containing protein 1 OS=Mus musculus OX=10090 GN=Pdxdc1 PE=1 SV=2;tr|A0A0R4J034|A0A0R4J034_MOUSE MCG129810, isoform CRA_c OS=Mus musculus OX=10090 GN=Pdxdc1 PE=1 SV=1	0	0	0	0	0	0	0	0	0	0	0	19.6467	0	0	0	0	0	0	0	0	0	0	0	0	0	0	0	0	0	0	0	0	0	0	0	0	0	0	0	0	0	0	0	0	0	0	0	0	0
sp|Q99K85|SERC_MOUSE Phosphoserine aminotransferase OS=Mus musculus OX=10090 GN=Psat1 PE=1 SV=1;tr|Q3U6K9|Q3U6K9_MOUSE Phosphoserine aminotransferase OS=Mus musculus OX=10090 GN=Psat1 PE=1 SV=1	0	0	0	0	0	22.5395	0	0	0	0	0	0	0	0	0	21.1706	0	0	0	0	0	0	0	0	21.475	0	0	0	0	0	0	0	0	0	0	0	21.2771	0	0	0	0	0	0	0	0	21.3703	0	0	0
sp|Q99KI0|ACON_MOUSE Aconitate hydratase, mitochondrial OS=Mus musculus OX=10090 GN=Aco2 PE=1 SV=1	0	0	0	20.4795	24.3868	25.2533	0	0	0	0	0	0	23.6425	24.4713	24.7264	25.4419	0	0	0	0	21.0297	0	24.7646	23.3514	25.9129	0	0	0	0	0	0	0	23.7183	23.4409	24.5377	25.1824	25.6284	0	0	0	0	0	23.6218	24.3613	24.8587	26.0777	0	0	0
sp|Q99KP3|CRYL1_MOUSE Lambda-crystallin homolog OS=Mus musculus OX=10090 GN=Cryl1 PE=1 SV=3	0	0	0	0	0	18.5653	0	0	0	0	0	0	0	0	0	0	0	0	0	0	0	0	0	0	0	0	0	0	0	0	0	0	0	0	0	0	0	0	0	0	0	0	0	0	0	0	0	0	0
sp|Q99KQ4|NAMPT_MOUSE Nicotinamide phosphoribosyltransferase OS=Mus musculus OX=10090 GN=Nampt PE=1 SV=1	0	0	0	0	0	19.3554	0	0	0	0	0	0	0	0	0	0	0	0	0	0	0	0	0	0	0	0	0	0	0	0	0	0	0	0	0	0	0	0	0	0	0	0	0	0	0	0	0	0	0
sp|Q99L13|3HIDH_MOUSE 3-hydroxyisobutyrate dehydrogenase, mitochondrial OS=Mus musculus OX=10090 GN=Hibadh PE=1 SV=1	0	0	0	0	22.0481	21.5849	0	0	0	0	0	0	21.3546	21.2904	21.4668	0	0	0	0	0	0	0	0	0	0	0	0	0	0	0	0	0	0	0	20.5409	0	20.8307	0	0	0	0	0	0	0	0	21.3233	0	0	0
sp|Q99L27|GMPR2_MOUSE GMP reductase 2 OS=Mus musculus OX=10090 GN=Gmpr2 PE=1 SV=2;tr|A0A2I3BQX8|A0A2I3BQX8_MOUSE GMP reductase 2 (Fragment) OS=Mus musculus OX=10090 GN=Gmpr2 PE=1 SV=1	0	0	0	0	19.795	0	0	0	0	0	0	0	0	19.5063	0	0	0	0	0	0	0	0	0	0	0	0	0	0	0	0	0	0	0	0	0	0	0	0	0	0	0	0	0	0	0	0	0	0	0
sp|Q99LB6|MAT2B_MOUSE Methionine adenosyltransferase 2 subunit beta OS=Mus musculus OX=10090 GN=Mat2b PE=1 SV=1	0	0	0	0	20.3122	0	0	0	0	0	0	0	0	20.8289	0	0	0	0	0	0	0	0	0	0	20.0834	0	0	0	0	0	0	0	0	0	0	20.4151	20.4012	0	0	0	0	0	0	0	0	0	0	0	0
sp|Q99LC5|ETFA_MOUSE Electron transfer flavoprotein subunit alpha, mitochondrial OS=Mus musculus OX=10090 GN=Etfa PE=1 SV=2	0	0	0	0	0	0	0	0	0	0	0	0	0	0	0	0	0	0	0	0	0	0	0	0	0	0	0	0	0	0	0	0	0	0	0	0	0	0	0	0	0	0	0	0	0	18.5778	0	0	0
sp|Q99LD4|CSN1_MOUSE COP9 signalosome complex subunit 1 OS=Mus musculus OX=10090 GN=Gps1 PE=1 SV=1;tr|Q3MIA8|Q3MIA8_MOUSE COP9 signalosome complex subunit 1 OS=Mus musculus OX=10090 GN=Gps1 PE=1 SV=1;tr|B1ATU4|B1ATU4_MOUSE COP9 signalosome complex subunit	23.5148	23.746	23.7636	0	0	0	0	0	0	0	23.4189	23.4979	0	0	0	0	0	0	0	0	0	0	0	0	0	0	0	0	0	0	0	0	0	0	0	0	0	0	0	0	0	0	22.716	0	0	0	0	0	0
sp|Q99LP6|GRPE1_MOUSE GrpE protein homolog 1, mitochondrial OS=Mus musculus OX=10090 GN=Grpel1 PE=1 SV=1	0	0	0	0	0	0	0	0	0	0	0	0	0	0	0	0	0	0	0	0	0	0	0	0	0	0	0	0	0	0	0	0	0	0	0	0	19.5977	0	0	0	0	0	0	0	0	19.7937	0	0	0
sp|Q99LX0|PARK7_MOUSE Protein/nucleic acid deglycase DJ-1 OS=Mus musculus OX=10090 GN=Park7 PE=1 SV=1;tr|A2A813|A2A813_MOUSE Protein/nucleic acid deglycase DJ-1 OS=Mus musculus OX=10090 GN=Park7 PE=1 SV=1;tr|A2A815|A2A815_MOUSE Protein/nucleic acid deglyca	0	0	0	0	21.2569	21.1938	0	0	0	0	0	0	21.5228	21.8941	0	0	0	0	0	0	0	0	21.7284	0	21.5424	0	0	0	0	0	0	0	0	0	21.6661	21.5937	21.7477	0	0	0	0	0	0	0	0	21.7481	0	0	0
sp|Q99M71|EPDR1_MOUSE Mammalian ependymin-related protein 1 OS=Mus musculus OX=10090 GN=Epdr1 PE=1 SV=1;tr|A0A1Y7VKS9|A0A1Y7VKS9_MOUSE Mammalian ependymin-related protein 1 OS=Mus musculus OX=10090 GN=Epdr1 PE=1 SV=1	0	0	0	0	20.9748	21.5451	0	0	0	0	0	0	0	21.1505	22.2427	0	0	0	0	0	0	0	21.3172	0	21.261	0	0	0	0	0	0	0	0	0	20.9413	21.5974	21.7287	0	0	0	0	0	0	0	20.9762	21.9409	0	0	0
sp|Q99MN1|SYK_MOUSE Lysine--tRNA ligase OS=Mus musculus OX=10090 GN=Kars1 PE=1 SV=1;tr|Q8R2P8|Q8R2P8_MOUSE Lysine--tRNA ligase OS=Mus musculus OX=10090 GN=Kars PE=1 SV=1	0	0	0	0	0	0	0	0	0	0	0	0	21.3796	21.2048	0	0	0	0	0	0	0	0	0	0	0	0	0	0	0	0	0	0	0	0	21.6718	0	0	0	0	0	0	0	0	0	0	0	0	0	0
sp|Q99P72|RTN4_MOUSE Reticulon-4 OS=Mus musculus OX=10090 GN=Rtn4 PE=1 SV=2	0	0	0	0	0	0	0	0	0	0	0	0	0	0	0	0	0	0	0	0	0	0	0	0	0	0	0	0	0	0	0	0	0	0	0	0	0	0	0	0	0	0	19.3904	0	0	0	0	0	0
sp|Q99PT1|GDIR1_MOUSE Rho GDP-dissociation inhibitor 1 OS=Mus musculus OX=10090 GN=Arhgdia PE=1 SV=3	0	0	0	0	20.5476	0	0	0	0	0	0	0	0	0	0	0	0	0	0	0	0	0	0	0	0	0	0	0	0	0	0	0	0	0	0	0	0	0	0	0	0	0	0	0	0	0	0	0	0
sp|Q9CPY7|AMPL_MOUSE Cytosol aminopeptidase OS=Mus musculus OX=10090 GN=Lap3 PE=1 SV=3	0	0	21.9789	23.7956	23.8467	22.0011	0	0	0	0	20.5475	22.0026	23.9425	23.0524	0	0	0	0	0	0	0	0	23.7634	0	20.5442	0	0	0	0	0	0	0	24	21.7191	23.6704	22.6378	20.6927	0	0	0	0	0	20.7878	22.6702	21.8811	21.2199	0	0	0
sp|Q9CQI3|GMFB_MOUSE Glia maturation factor beta OS=Mus musculus OX=10090 GN=Gmfb PE=1 SV=3;tr|A0A2I3BPS1|A0A2I3BPS1_MOUSE Glia maturation factor beta (Fragment) OS=Mus musculus OX=10090 GN=Gmfb PE=1 SV=1;tr|A0A2I3BR94|A0A2I3BR94_MOUSE Glia maturation fact	0	0	0	0	0	0	0	0	0	0	0	0	0	0	0	0	0	0	0	0	0	0	0	0	20.4949	0	0	0	0	0	0	0	0	0	0	21.2574	21.1977	0	0	0	0	0	0	0	0	20.8707	0	0	0
sp|Q9CQV8|1433B_MOUSE 14-3-3 protein beta/alpha OS=Mus musculus OX=10090 GN=Ywhab PE=1 SV=3;tr|A2A5N1|A2A5N1_MOUSE 14-3-3 protein beta/alpha (Fragment) OS=Mus musculus OX=10090 GN=Ywhab PE=1 SV=1	0	0	0	0	22.7301	23.296	0	0	0	0	0	21.6747	22.2172	22.8927	23.8673	24.0386	0	0	0	0	0	0	22.5379	0	24.4831	0	0	0	0	0	0	0	21.2041	22.2399	22.3649	23.1071	24.2238	0	0	0	0	0	21.9908	0	23.022	24.2617	0	0	0
sp|Q9CR00|PSMD9_MOUSE 26S proteasome non-ATPase regulatory subunit 9 OS=Mus musculus OX=10090 GN=Psmd9 PE=1 SV=1;tr|A0A0G2JGN6|A0A0G2JGN6_MOUSE 26S proteasome non-ATPase regulatory subunit 9 (Fragment) OS=Mus musculus OX=10090 GN=Psmd9 PE=1 SV=1	0	0	0	0	0	0	0	0	0	0	0	0	0	0	18.7616	0	0	0	0	0	0	0	0	0	0	0	0	0	0	0	0	0	0	0	0	0	0	0	0	0	0	0	0	0	0	0	0	0	0
sp|Q9CR26|VTA1_MOUSE Vacuolar protein sorting-associated protein VTA1 homolog OS=Mus musculus OX=10090 GN=Vta1 PE=1 SV=1;tr|F8WJC2|F8WJC2_MOUSE Vacuolar protein sorting-associated protein VTA1 homolog OS=Mus musculus OX=10090 GN=Vta1 PE=1 SV=1;tr|F6W5Q8|F6	0	0	0	0	0	0	0	0	0	0	0	0	21.2948	0	0	0	0	0	0	0	0	0	21.4755	0	0	0	0	0	0	0	0	0	0	0	21.2806	0	0	0	0	0	0	0	0	0	0	0	0	0	0
sp|Q9CR51|VATG1_MOUSE V-type proton ATPase subunit G 1 OS=Mus musculus OX=10090 GN=Atp6v1g1 PE=1 SV=3	0	0	21.0391	0	0	0	0	0	0	0	0	0	0	0	0	0	0	0	0	0	0	0	0	0	0	0	0	0	0	0	0	0	0	0	0	0	0	0	0	0	0	0	0	0	0	0	0	0	0
sp|Q9CR95|NECP1_MOUSE Adaptin ear-binding coat-associated protein 1 OS=Mus musculus OX=10090 GN=Necap1 PE=1 SV=2	0	0	0	0	0	0	0	0	0	0	0	0	0	0	0	0	0	0	0	0	0	0	0	0	19.59	0	0	0	0	0	0	0	0	0	0	0	0	0	0	0	0	0	0	0	0	0	0	0	0
sp|Q9CRC9|GNPI2_MOUSE Glucosamine-6-phosphate isomerase 2 OS=Mus musculus OX=10090 GN=Gnpda2 PE=1 SV=1;tr|D3YWR1|D3YWR1_MOUSE Glucosamine-6-phosphate isomerase OS=Mus musculus OX=10090 GN=Gnpda2 PE=1 SV=1	0	0	0	0	0	0	0	0	0	0	0	0	0	0	0	0	0	0	0	0	0	0	0	0	0	0	0	0	0	0	0	0	0	0	19.8816	0	0	0	0	0	0	0	0	0	0	0	0	0	0
sp|Q9CT10|RANB3_MOUSE Ran-binding protein 3 OS=Mus musculus OX=10090 GN=Ranbp3 PE=1 SV=2;tr|A0A3B2WCL5|A0A3B2WCL5_MOUSE RAN binding protein 3, isoform CRA_i OS=Mus musculus OX=10090 GN=Ranbp3 PE=1 SV=1	0	0	19.9873	0	0	0	0	0	0	0	20.1732	20.6991	0	0	0	0	0	0	0	0	0	0	20.2228	0	0	0	0	0	0	0	0	0	0	0	0	0	0	0	0	0	0	0	20.368	0	0	0	0	0	0
sp|Q9CUX1|P52K_MOUSE 52 kDa repressor of the inhibitor of the protein kinase OS=Mus musculus OX=10090 GN=Thap12 PE=2 SV=2	0	0	0	0	0	0	0	0	0	0	0	0	0	0	0	0	0	0	0	0	0	0	0	0	0	0	0	0	0	0	0	0	0	0	0	0	0	0	0	0	0	0	0	0	0	16.3021	0	0	0
sp|Q9CVB6|ARPC2_MOUSE Actin-related protein 2/3 complex subunit 2 OS=Mus musculus OX=10090 GN=Arpc2 PE=1 SV=3;tr|D3YXG6|D3YXG6_MOUSE Arp2/3 complex 34 kDa subunit OS=Mus musculus OX=10090 GN=Arpc2 PE=1 SV=1	0	0	22.3296	23.9598	23.4758	22.3202	0	0	0	0	20.5375	21.7526	24.0388	23.6438	0	0	0	0	0	0	0	0	23.3688	0	22.2036	0	0	0	0	0	0	0	23.3006	23.2548	23.9703	23.1878	22.1589	0	0	0	0	0	0	23.294	22.8104	22.1741	0	0	0
sp|Q9CWF2|TBB2B_MOUSE Tubulin beta-2B chain OS=Mus musculus OX=10090 GN=Tubb2b PE=1 SV=1	0	0	0	0	0	0	0	0	0	0	0	0	0	0	0	0	0	0	0	0	0	0	0	0	0	0	0	0	0	0	0	0	0	0	0	0	0	0	0	0	0	0	0	0	0	0	0	0	0
sp|Q9CWJ9|PUR9_MOUSE Bifunctional purine biosynthesis protein PURH OS=Mus musculus OX=10090 GN=Atic PE=1 SV=2	0	0	0	0	24.1933	23.9587	0	0	0	0	0	0	0	23.9577	24.1214	0	0	0	0	0	0	0	20.4103	0	23.4345	0	0	0	0	0	0	0	0	0	20.0585	23.0301	23.6098	0	0	0	0	0	0	0	21.8591	23.4457	0	0	0
sp|Q9CWK8|SNX2_MOUSE Sorting nexin-2 OS=Mus musculus OX=10090 GN=Snx2 PE=1 SV=2	0	0	20.6726	0	0	0	0	0	0	0	0	20.9314	0	0	0	0	0	0	0	0	0	0	0	0	0	0	0	0	0	0	0	0	0	0	0	0	0	0	0	0	0	0	21.0563	0	0	0	0	0	0
sp|Q9CWS0|DDAH1_MOUSE N(G),N(G)-dimethylarginine dimethylaminohydrolase 1 OS=Mus musculus OX=10090 GN=Ddah1 PE=1 SV=3	0	0	0	0	0	0	0	0	0	0	0	0	0	0	0	0	0	0	0	0	0	0	19.2507	0	0	0	0	0	0	0	0	0	0	0	0	0	0	0	0	0	0	0	0	0	0	0	0	0	0
sp|Q9CX34|SGT1_MOUSE Protein SGT1 homolog OS=Mus musculus OX=10090 GN=Sugt1 PE=1 SV=3	0	0	0	0	0	0	0	0	0	0	0	0	0	0	0	0	0	0	0	0	0	0	0	0	0	0	0	0	0	0	0	0	0	19.8723	0	0	0	0	0	0	0	0	0	0	0	0	0	0	0
sp|Q9CYT6|CAP2_MOUSE Adenylyl cyclase-associated protein 2 OS=Mus musculus OX=10090 GN=Cap2 PE=1 SV=1;tr|A0A286YCS6|A0A286YCS6_MOUSE Adenylyl cyclase-associated protein OS=Mus musculus OX=10090 GN=Cap2 PE=1 SV=1;tr|D3YTR7|D3YTR7_MOUSE Adenylyl cyclase-asso	24.5502	24.7197	24.4145	0	0	0	0	0	0	23.853	24.3255	24.1328	0	0	0	0	0	0	0	23.78	23.9162	0	0	0	0	0	0	0	0	23.6065	0	0	0	0	0	0	0	0	0	0	0	23.9257	23.5225	0	0	0	0	0	0
sp|Q9CZ04|CSN7A_MOUSE COP9 signalosome complex subunit 7a OS=Mus musculus OX=10090 GN=Cops7a PE=1 SV=2;tr|D3YVI6|D3YVI6_MOUSE COP9 signalosome complex subunit 7a (Fragment) OS=Mus musculus OX=10090 GN=Cops7a PE=1 SV=1;tr|D3Z440|D3Z440_MOUSE COP9 signalosom	0	22.5927	22.3503	0	0	0	0	0	0	0	22.7065	22.5897	0	0	0	0	0	0	0	0	0	0	0	0	0	0	0	0	0	0	0	0	0	0	0	0	0	0	0	0	0	0	21.9067	0	0	0	0	0	0
sp|Q9CZ30|OLA1_MOUSE Obg-like ATPase 1 OS=Mus musculus OX=10090 GN=Ola1 PE=1 SV=1;tr|B1AYJ9|B1AYJ9_MOUSE Obg-like ATPase 1 OS=Mus musculus OX=10090 GN=Ola1 PE=1 SV=1	0	0	0	0	0	0	0	0	0	0	0	0	0	19.6664	0	0	0	0	0	0	0	0	0	0	0	0	0	0	0	0	0	0	0	0	0	0	0	0	0	0	0	0	0	0	0	0	0	0	0
sp|Q9CZ44|NSF1C_MOUSE NSFL1 cofactor p47 OS=Mus musculus OX=10090 GN=Nsfl1c PE=1 SV=1;tr|A2AT02|A2AT02_MOUSE NSFL1 cofactor p47 OS=Mus musculus OX=10090 GN=Nsfl1c PE=1 SV=1	0	0	0	0	22.6071	22.922	0	0	0	0	0	0	0	22.4183	23.4206	23.0743	0	0	0	0	0	0	0	0	23.5217	0	0	0	0	0	0	0	0	0	0	22.0393	22.96	0	0	0	0	0	0	0	0	22.9406	0	0	0
sp|Q9CZD3|GARS_MOUSE Glycine--tRNA ligase OS=Mus musculus OX=10090 GN=Gars PE=1 SV=1	0	0	0	0	20.711	20.698	0	0	0	0	0	0	20.6722	20.6888	0	0	0	0	0	0	0	0	20.6601	0	20.0513	0	0	0	0	0	0	0	0	0	20.6174	0	20.4544	0	0	0	0	0	0	0	0	0	0	0	0
sp|Q9CZU6|CISY_MOUSE Citrate synthase, mitochondrial OS=Mus musculus OX=10090 GN=Cs PE=1 SV=1	0	0	0	0	21.5058	24.1286	0	0	0	0	0	0	0	19.8424	23.1186	24.1698	0	0	0	0	0	0	0	0	24.187	0	0	0	0	0	0	0	0	0	0	20.4023	24.0449	0	0	0	0	0	0	0	21.3191	24.8331	0	0	0
sp|Q9CZY3|UB2V1_MOUSE Ubiquitin-conjugating enzyme E2 variant 1 OS=Mus musculus OX=10090 GN=Ube2v1 PE=1 SV=1;tr|B2KF55|B2KF55_MOUSE Ubiquitin-conjugating enzyme E2 variant 2 OS=Mus musculus OX=10090 GN=Ube2v2 PE=1 SV=1;tr|A6X925|A6X925_MOUSE Ubiquitin-conj	0	0	0	0	0	0	0	0	0	0	0	0	0	0	0	0	0	0	0	0	0	0	0	0	0	0	0	0	0	0	0	0	0	0	0	0	0	0	0	0	0	0	0	0	0	0	0	0	0
sp|Q9D051|ODPB_MOUSE Pyruvate dehydrogenase E1 component subunit beta, mitochondrial OS=Mus musculus OX=10090 GN=Pdhb PE=1 SV=1	0	0	0	0	21.0362	21.3673	0	0	0	0	0	0	0	21.2548	0	0	0	0	0	0	0	0	0	0	21.1873	0	0	0	0	0	0	0	0	0	0	21.1404	21.353	0	0	0	0	0	0	0	21.77	21.5352	0	0	0
sp|Q9D0K2|SCOT1_MOUSE Succinyl-CoA:3-ketoacid coenzyme A transferase 1, mitochondrial OS=Mus musculus OX=10090 GN=Oxct1 PE=1 SV=1;tr|Q3UJQ9|Q3UJQ9_MOUSE Succinyl-CoA:3-ketoacid-coenzyme A transferase OS=Mus musculus OX=10090 GN=Oxct1 PE=1 SV=1	0	0	0	0	23.7631	24.6901	0	0	0	0	0	0	0	23.1157	24.2038	24.6475	0	0	0	0	0	0	0	22.1817	24.8659	0	0	0	0	0	0	0	0	0	0	23.7752	25.0603	0	0	0	0	0	0	0	23.7373	25.5403	0	0	0
sp|Q9D0R2|SYTC_MOUSE Threonine--tRNA ligase 1, cytoplasmic OS=Mus musculus OX=10090 GN=Tars1 PE=1 SV=2	0	0	0	0	0	0	0	0	0	0	0	0	19.9219	0	0	0	0	0	0	0	0	0	0	0	0	0	0	0	0	0	0	0	0	0	0	0	0	0	0	0	0	0	0	0	0	0	0	0	0
sp|Q9D154|ILEUA_MOUSE Leukocyte elastase inhibitor A OS=Mus musculus OX=10090 GN=Serpinb1a PE=1 SV=1;tr|Z4YK03|Z4YK03_MOUSE Leukocyte elastase inhibitor A (Fragment) OS=Mus musculus OX=10090 GN=Serpinb1a PE=1 SV=2	0	0	0	0	0	0	0	0	0	0	0	0	0	0	0	0	0	0	0	0	0	0	18.4677	0	0	0	0	0	0	0	0	0	0	0	0	0	0	0	0	0	0	0	0	0	0	0	0	0	0
sp|Q9D1A2|CNDP2_MOUSE Cytosolic non-specific dipeptidase OS=Mus musculus OX=10090 GN=Cndp2 PE=1 SV=1	0	0	0	0	23.2659	23.2939	0	0	0	0	0	0	20.7657	22.5507	23.5507	22.2258	0	0	0	0	0	0	22.314	21.3995	23.6706	0	0	0	0	0	0	0	20.5798	0	0	22.4746	23.2506	0	0	0	0	0	0	0	22.5718	23.2541	0	0	0
sp|Q9D1H8|RM53_MOUSE 39S ribosomal protein L53, mitochondrial OS=Mus musculus OX=10090 GN=Mrpl53 PE=1 SV=1	0	0	0	0	0	0	0	0	0	0	0	0	0	0	0	0	0	0	0	0	0	0	0	0	0	0	0	0	0	0	0	0	0	0	0	0	0	0	0	0	0	0	19.2027	0	0	0	0	0	0
sp|Q9D1K2|VATF_MOUSE V-type proton ATPase subunit F OS=Mus musculus OX=10090 GN=Atp6v1f PE=1 SV=2;tr|A0A0N4SVE1|A0A0N4SVE1_MOUSE V-type proton ATPase subunit F OS=Mus musculus OX=10090 GN=Atp6v1f PE=1 SV=1;tr|F7B2B4|F7B2B4_MOUSE V-type proton ATPase subuni	21.6726	23.0284	23.2959	0	0	0	0	0	0	0	23.3423	23.7323	0	0	0	0	0	0	0	22.7338	23.2305	0	0	0	0	0	0	0	0	22.4899	0	0	0	0	0	0	0	0	0	0	0	0	0	0	0	0	0	0	0
sp|Q9D2V7|CORO7_MOUSE Coronin-7 OS=Mus musculus OX=10090 GN=Coro7 PE=1 SV=2	0	0	0	0	21.0759	0	0	0	0	0	0	0	21.0022	21.0379	21.1718	0	0	0	0	0	0	0	21.0009	0	0	0	0	0	0	0	0	0	0	0	20.9461	20.5156	20.7961	0	0	0	0	0	0	0	21.4958	0	0	0	0
sp|Q9D394|RUFY3_MOUSE Protein RUFY3 OS=Mus musculus OX=10090 GN=Rufy3 PE=1 SV=1;tr|A0A0G2JFT8|A0A0G2JFT8_MOUSE Protein RUFY3 OS=Mus musculus OX=10090 GN=Rufy3 PE=1 SV=1	0	22.5994	23.7149	0	0	0	0	0	0	0	22.7828	23.9895	21.1945	20.99	0	0	0	0	0	0	22.2323	0	21.929	0	0	0	0	0	0	0	0	0	22.7079	21.9201	22.3572	0	0	0	0	0	0	0	22.7072	0	0	0	0	0	0
sp|Q9D6F9|TBB4A_MOUSE Tubulin beta-4A chain OS=Mus musculus OX=10090 GN=Tubb4a PE=1 SV=3	0	0	21.4102	21.3785	21.7796	21.5899	0	0	0	0	21.9904	22.1667	22.1514	22.4915	22.5727	21.7191	0	0	0	0	0	0	22.0082	0	22.1103	0	0	0	0	0	0	0	22.0197	0	22.2863	22.1399	22.1244	0	0	0	0	0	22.3024	0	21.9174	21.95	0	0	0
sp|Q9D6R2|IDH3A_MOUSE Isocitrate dehydrogenase [NAD] subunit alpha, mitochondrial OS=Mus musculus OX=10090 GN=Idh3a PE=1 SV=1;tr|A0A1L1STE6|A0A1L1STE6_MOUSE Isocitrate dehydrogenase [NAD] subunit, mitochondrial OS=Mus musculus OX=10090 GN=Idh3a PE=1 SV=1	0	0	0	0	21.7231	21.8159	0	0	0	0	21.4072	21.1549	21.8072	22.0942	22.6314	0	0	0	0	21.6709	21.6619	0	23.5062	0	23.1418	0	0	0	0	0	0	0	22.2397	22.4383	23.2717	23.3992	23.3056	0	0	0	0	0	23.1703	22.7199	22.9516	22.8787	0	0	0
sp|Q9D7G0|PRPS1_MOUSE Ribose-phosphate pyrophosphokinase 1 OS=Mus musculus OX=10090 GN=Prps1 PE=1 SV=4;tr|G3UXL2|G3UXL2_MOUSE Phosphoribosyl pyrophosphate synthetase 1-like 3 OS=Mus musculus OX=10090 GN=Prps1l3 PE=3 SV=1;sp|Q9CS42|PRPS2_MOUSE Ribose-phosph	0	0	0	0	0	0	0	0	0	0	0	0	0	17.9469	0	0	0	0	0	0	0	0	0	0	0	0	0	0	0	0	0	0	0	0	0	0	0	0	0	0	0	0	0	0	0	0	0	0	0
sp|Q9D819|IPYR_MOUSE Inorganic pyrophosphatase OS=Mus musculus OX=10090 GN=Ppa1 PE=1 SV=1	0	0	0	0	0	0	0	0	0	0	0	0	0	0	0	0	0	0	0	0	0	0	0	0	0	0	0	0	0	0	0	0	0	0	0	0	0	0	0	0	0	0	0	0	0	0	0	0	0
sp|Q9D898|ARP5L_MOUSE Actin-related protein 2/3 complex subunit 5-like protein OS=Mus musculus OX=10090 GN=Arpc5l PE=1 SV=1	0	0	0	0	0	0	0	0	0	0	0	0	0	0	0	0	0	0	0	0	0	0	0	0	0	0	0	0	0	0	0	0	0	0	21.0429	0	0	0	0	0	0	0	0	0	0	0	0	0	0
sp|Q9D8C3|ALG13_MOUSE Putative bifunctional UDP-N-acetylglucosamine transferase and deubiquitinase ALG13 OS=Mus musculus OX=10090 GN=Alg13 PE=1 SV=2	0	0	0	0	0	0	0	0	0	0	0	0	0	0	0	0	0	0	0	0	0	0	0	26.9147	0	0	0	0	0	0	0	0	0	0	0	0	0	0	0	0	0	0	0	0	0	0	0	0	0
sp|Q9D8N0|EF1G_MOUSE Elongation factor 1-gamma OS=Mus musculus OX=10090 GN=Eef1g PE=1 SV=3	22.0326	22.598	22.9898	0	21.7344	0	0	0	0	0	22.8097	22.8756	22.3725	22.208	0	0	0	0	0	0	0	0	22.2226	0	0	0	0	0	0	0	0	0	0	22.2574	22.6532	22.1471	21.4028	0	0	0	0	0	22.1778	0	0	21.2304	0	0	0
sp|Q9D8W5|PSD12_MOUSE 26S proteasome non-ATPase regulatory subunit 12 OS=Mus musculus OX=10090 GN=Psmd12 PE=1 SV=4;tr|Q3TRH2|Q3TRH2_MOUSE 26S proteasome non-ATPase regulatory subunit 12 OS=Mus musculus OX=10090 GN=Psmd12 PE=1 SV=1;tr|B1AT36|B1AT36_MOUSE 26	0	0	18.0579	0	0	0	0	0	0	0	0	0	0	0	0	0	0	0	0	0	0	0	0	0	0	0	0	0	0	0	0	0	0	0	0	0	0	0	0	0	0	0	0	0	0	0	0	0	0
sp|Q9DAR7|DCPS_MOUSE m7GpppX diphosphatase OS=Mus musculus OX=10090 GN=Dcps PE=1 SV=1;tr|Q3TBW9|Q3TBW9_MOUSE m7GpppX diphosphatase OS=Mus musculus OX=10090 GN=Dcps PE=1 SV=1	0	0	0	0	22.0764	22.31	0	0	0	0	0	0	20.9106	21.9089	22.0005	0	0	0	0	0	0	0	0	0	22.0411	0	0	0	0	0	0	0	0	0	0	21.7455	22.3294	0	0	0	0	0	0	0	0	22.4077	0	0	0
sp|Q9DB05|SNAA_MOUSE Alpha-soluble NSF attachment protein OS=Mus musculus OX=10090 GN=Napa PE=1 SV=1;sp|P28663|SNAB_MOUSE Beta-soluble NSF attachment protein OS=Mus musculus OX=10090 GN=Napb PE=1 SV=2	0	0	0	0	0	0	0	0	0	0	0	0	0	0	0	0	0	0	0	0	0	0	18.3089	0	0	0	0	0	0	0	0	0	0	0	0	0	0	0	0	0	0	0	0	0	0	0	0	0	0
sp|Q9DBF1|AL7A1_MOUSE Alpha-aminoadipic semialdehyde dehydrogenase OS=Mus musculus OX=10090 GN=Aldh7a1 PE=1 SV=4;tr|G3UYR8|G3UYR8_MOUSE Alpha-aminoadipic semialdehyde dehydrogenase OS=Mus musculus OX=10090 GN=Aldh7a1 PE=1 SV=1	0	0	0	0	21.8626	22.4514	0	0	0	0	0	0	21.6864	21.9699	22.3072	0	0	0	0	0	0	0	21.793	0	22.5091	0	0	0	0	0	0	0	0	0	21.7072	22.0614	22.3055	0	0	0	0	0	0	0	0	21.9444	0	0	0
sp|Q9DBG3|AP2B1_MOUSE AP-2 complex subunit beta OS=Mus musculus OX=10090 GN=Ap2b1 PE=1 SV=1;tr|H3BIY9|H3BIY9_MOUSE AP complex subunit beta OS=Mus musculus OX=10090 GN=Ap2b1 PE=1 SV=1;tr|H3BKM0|H3BKM0_MOUSE AP complex subunit beta OS=Mus musculus OX=10090 G	0	0	0	0	0	0	0	0	0	0	0	19.7908	0	0	0	0	0	0	0	0	0	0	0	0	0	0	0	0	0	0	0	0	0	0	0	0	0	0	0	0	0	0	0	0	0	0	0	0	0
sp|Q9DBJ1|PGAM1_MOUSE Phosphoglycerate mutase 1 OS=Mus musculus OX=10090 GN=Pgam1 PE=1 SV=3	0	0	0	0	21.2629	24.4841	0	0	0	0	0	0	0	20.5847	23.8973	25.4579	0	0	0	0	0	0	0	0	24.2762	0	0	0	0	0	0	0	0	0	0	0	24.0535	0	0	0	0	0	0	0	0	24.2232	0	0	0
sp|Q9DCC4|P5CR3_MOUSE Pyrroline-5-carboxylate reductase 3 OS=Mus musculus OX=10090 GN=Pycr3 PE=1 SV=2	0	0	0	0	0	0	0	0	0	0	0	0	0	0	0	0	0	0	0	0	0	0	0	0	0	0	0	0	0	0	0	0	0	0	0	0	0	0	0	0	0	0	0	0	0	0	0	0	0
sp|Q9DCD0|6PGD_MOUSE 6-phosphogluconate dehydrogenase, decarboxylating OS=Mus musculus OX=10090 GN=Pgd PE=1 SV=3	0	0	0	0	21.19	22.3778	0	0	0	0	0	0	0	20.7336	0	0	0	0	0	0	0	0	0	0	21.9144	0	0	0	0	0	0	0	0	0	0	0	21.9521	0	0	0	0	0	0	0	0	21.6009	0	0	0
sp|Q9DCL9|PUR6_MOUSE Multifunctional protein ADE2 OS=Mus musculus OX=10090 GN=Paics PE=1 SV=4;tr|D3Z6P1|D3Z6P1_MOUSE Multifunctional protein ADE2 (Fragment) OS=Mus musculus OX=10090 GN=Paics PE=1 SV=1;tr|D6RCU8|D6RCU8_MOUSE Multifunctional protein ADE2 OS=	0	0	19.3337	0	18.8672	0	0	0	0	0	0	0	0	19.1711	0	0	0	0	0	0	0	0	0	0	0	0	0	0	0	0	0	0	0	0	0	0	0	0	0	0	0	0	0	0	0	0	0	0	0
sp|Q9DCT8|CRIP2_MOUSE Cysteine-rich protein 2 OS=Mus musculus OX=10090 GN=Crip2 PE=1 SV=1;tr|A0A0G2JF37|A0A0G2JF37_MOUSE Cysteine-rich protein 2 OS=Mus musculus OX=10090 GN=Crip2 PE=1 SV=1	0	0	0	0	0	0	0	0	0	0	0	0	0	0	0	0	0	0	0	0	0	0	0	0	0	0	0	0	0	0	0	0	0	0	20.4109	0	0	0	0	0	0	0	0	0	0	0	0	0	0
sp|Q9DCW4|ETFB_MOUSE Electron transfer flavoprotein subunit beta OS=Mus musculus OX=10090 GN=Etfb PE=1 SV=3;tr|A0A0U1RQB4|A0A0U1RQB4_MOUSE Electron transfer flavoprotein subunit beta (Fragment) OS=Mus musculus OX=10090 GN=Etfb PE=1 SV=1;tr|A0A0U1RNK9|A0A0U	0	0	0	0	0	0	0	0	0	0	0	0	0	0	0	0	0	0	0	0	0	0	0	0	0	0	0	0	0	0	0	0	0	0	0	0	0	0	0	0	0	0	0	0	0	20.1146	0	0	0
sp|Q9DD18|DTD1_MOUSE D-aminoacyl-tRNA deacylase 1 OS=Mus musculus OX=10090 GN=Dtd1 PE=1 SV=2	0	0	0	0	0	0	0	0	0	0	0	0	0	0	0	0	0	0	0	0	0	0	0	0	19.7778	0	0	0	0	0	0	0	0	0	0	0	0	0	0	0	0	0	0	0	0	0	0	0	0
sp|Q9EPN1|NBEA_MOUSE Neurobeachin OS=Mus musculus OX=10090 GN=Nbea PE=1 SV=1	21.3586	0	0	0	0	0	0	0	0	0	21.5105	0	0	0	0	0	0	0	0	0	0	0	0	0	0	0	0	0	0	0	0	0	0	0	0	0	0	0	0	0	0	0	0	0	0	0	0	0	0
sp|Q9EQ20|MMSA_MOUSE Methylmalonate-semialdehyde dehydrogenase [acylating], mitochondrial OS=Mus musculus OX=10090 GN=Aldh6a1 PE=1 SV=1	0	0	0	0	0	20.5339	0	0	0	0	0	0	20.4706	0	0	0	0	0	0	0	0	0	20.7808	0	20.8101	0	0	0	0	0	0	0	0	0	0	0	0	0	0	0	0	0	0	0	0	0	0	0	0
sp|Q9EQ80|NIF3L_MOUSE NIF3-like protein 1 OS=Mus musculus OX=10090 GN=Nif3l1 PE=1 SV=4;tr|D3Z0G0|D3Z0G0_MOUSE NIF3-like protein 1 OS=Mus musculus OX=10090 GN=Nif3l1 PE=1 SV=1	0	0	0	21.1734	0	0	0	0	0	0	0	0	0	0	0	0	0	0	0	0	0	0	21.704	0	0	0	0	0	0	0	0	0	20.7748	0	0	0	0	0	0	0	0	0	0	0	0	0	0	0	0
sp|Q9EQF6|DPYL5_MOUSE Dihydropyrimidinase-related protein 5 OS=Mus musculus OX=10090 GN=Dpysl5 PE=1 SV=1	0	22.9585	24.283	23.4816	23.1607	22.3251	0	0	0	0	23.4145	24.3229	23.9849	22.6721	21.6647	0	0	0	0	22.4183	23.3629	0	23.9824	0	21.6303	0	0	0	0	23.6908	0	0	25.5336	24.449	24.2837	23.2288	22.5177	0	0	0	0	0	24.3498	23.5899	23.1683	22.2979	0	0	0
sp|Q9EQH3|VPS35_MOUSE Vacuolar protein sorting-associated protein 35 OS=Mus musculus OX=10090 GN=Vps35 PE=1 SV=1	0	0	20.9648	0	0	0	0	0	0	0	20.8572	21.1921	0	0	0	0	0	0	0	0	0	0	0	0	0	0	0	0	0	0	0	0	0	0	0	0	0	0	0	0	0	0	21.142	0	0	0	0	0	0
sp|Q9EQQ9|OGA_MOUSE Protein O-GlcNAcase OS=Mus musculus OX=10090 GN=Oga PE=1 SV=2	20.9568	22.0829	22.8392	0	0	0	0	0	0	0	22.2324	22.3224	0	0	0	0	0	0	0	0	0	0	0	0	0	0	0	0	0	0	0	0	0	0	0	0	0	0	0	0	0	0	22.285	0	0	0	0	0	0
sp|Q9ERD7|TBB3_MOUSE Tubulin beta-3 chain OS=Mus musculus OX=10090 GN=Tubb3 PE=1 SV=1	0	0	20.9706	0	21.201	21.1002	0	0	0	0	21.9082	22.2248	21.9352	22.039	21.5919	0	0	0	0	0	0	0	21.7586	0	21.2048	0	0	0	0	0	0	0	21.8636	0	22.0668	21.6522	21.6358	0	0	0	0	0	22.0219	0	0	21.0856	0	0	0
sp|Q9ESJ4|SPN90_MOUSE NCK-interacting protein with SH3 domain OS=Mus musculus OX=10090 GN=Nckipsd PE=1 SV=2	0	0	0	0	0	0	0	0	0	0	0	20.2115	0	0	0	0	0	0	0	0	0	0	0	0	0	0	0	0	0	0	0	0	0	0	0	0	0	0	0	0	0	0	0	0	0	0	0	0	0
sp|Q9ESN6|TRIM2_MOUSE Tripartite motif-containing protein 2 OS=Mus musculus OX=10090 GN=Trim2 PE=1 SV=1;tr|Q3UHH4|Q3UHH4_MOUSE Tripartite motif-containing protein 2 OS=Mus musculus OX=10090 GN=Trim2 PE=1 SV=1;tr|E9QKC6|E9QKC6_MOUSE Tripartite motif-contain	0	0	0	0	0	0	0	0	0	0	0	0	0	0	0	0	0	0	0	0	0	0	20.9408	0	0	0	0	0	0	0	0	0	0	0	0	0	0	0	0	0	0	0	0	0	0	0	0	0	0
sp|Q9ET22|DPP2_MOUSE Dipeptidyl peptidase 2 OS=Mus musculus OX=10090 GN=Dpp7 PE=1 SV=2	0	0	0	0	18.0036	0	0	0	0	0	0	0	0	0	0	0	0	0	0	0	0	0	0	0	0	0	0	0	0	0	0	0	0	0	0	0	0	0	0	0	0	0	0	0	0	0	0	0	0
sp|Q9JHI5|IVD_MOUSE Isovaleryl-CoA dehydrogenase, mitochondrial OS=Mus musculus OX=10090 GN=Ivd PE=1 SV=1	0	0	0	22.3721	22.6144	22.2548	0	0	0	0	0	0	22.1757	22.5652	21.8875	0	0	0	0	0	0	0	22.2432	0	21.8973	0	0	0	0	0	0	0	0	0	22.2802	22.5369	22.2501	0	0	0	0	0	0	0	23.0674	22.7159	0	0	0
sp|Q9JHK4|PGTA_MOUSE Geranylgeranyl transferase type-2 subunit alpha OS=Mus musculus OX=10090 GN=Rabggta PE=1 SV=1;tr|A0A2K6EDL0|A0A2K6EDL0_MOUSE Geranylgeranyl transferase type-2 subunit alpha OS=Mus musculus OX=10090 GN=Rabggta PE=1 SV=1	0	0	0	0	0	0	0	0	0	0	0	0	19.7236	0	0	0	0	0	0	0	0	0	0	0	0	0	0	0	0	0	0	0	0	0	19.4202	0	0	0	0	0	0	0	0	0	0	0	0	0	0
sp|Q9JHU9|INO1_MOUSE Inositol-3-phosphate synthase 1 OS=Mus musculus OX=10090 GN=Isyna1 PE=1 SV=1	0	20.3532	23.4499	22.5532	21.5528	0	0	0	0	0	0	22.9307	22.4669	20.8886	0	0	0	0	0	0	0	0	22.0058	0	0	0	0	0	0	0	0	0	24.3759	22.6782	22.6035	20.0781	0	0	0	0	0	0	22.5476	21.2169	0	0	0	0	0
sp|Q9JJV2|PROF2_MOUSE Profilin-2 OS=Mus musculus OX=10090 GN=Pfn2 PE=1 SV=3;tr|D3YWS3|D3YWS3_MOUSE Profilin OS=Mus musculus OX=10090 GN=Pfn2 PE=1 SV=1	0	0	21.541	0	21.7354	21.472	0	0	0	0	21.8906	22.1759	21.9798	0	21.5677	0	0	0	0	0	0	0	21.9111	0	21.1914	0	0	0	0	22.2044	0	0	21.9093	0	22.1267	21.7502	21.587	0	0	0	0	0	22.052	0	21.6863	21.7945	0	0	0
sp|Q9JKR6|HYOU1_MOUSE Hypoxia up-regulated protein 1 OS=Mus musculus OX=10090 GN=Hyou1 PE=1 SV=1;tr|A0A1L1SQ34|A0A1L1SQ34_MOUSE Hypoxia up-regulated protein 1 (Fragment) OS=Mus musculus OX=10090 GN=Hyou1 PE=1 SV=1;tr|E0CYZ2|E0CYZ2_MOUSE Hypoxia up-regulate	0	0	0	0	0	0	0	0	0	0	0	21.0631	0	0	0	0	0	0	0	0	0	0	0	0	0	0	0	0	0	0	0	0	0	0	0	0	0	0	0	0	0	0	21.5652	0	0	0	0	0	0
sp|Q9JLB0|MPP6_MOUSE MAGUK p55 subfamily member 6 OS=Mus musculus OX=10090 GN=Mpp6 PE=1 SV=1	0	0	0	0	0	19.7441	0	0	0	0	0	0	0	20.0203	0	0	0	0	0	0	0	0	0	0	0	0	0	0	0	0	0	0	0	0	19.8586	20.4065	20.1423	0	0	0	0	0	0	0	0	0	0	0	0
sp|Q9JLJ2|AL9A1_MOUSE 4-trimethylaminobutyraldehyde dehydrogenase OS=Mus musculus OX=10090 GN=Aldh9a1 PE=1 SV=1;tr|Q3U367|Q3U367_MOUSE 4-trimethylaminobutyraldehyde dehydrogenase OS=Mus musculus OX=10090 GN=Aldh9a1 PE=1 SV=1	0	0	0	0	0	20.0107	0	0	0	0	0	0	0	0	0	0	0	0	0	0	0	0	0	0	20.1463	0	0	0	0	0	0	0	0	0	0	0	0	0	0	0	0	0	0	0	0	0	0	0	0
sp|Q9JM76|ARPC3_MOUSE Actin-related protein 2/3 complex subunit 3 OS=Mus musculus OX=10090 GN=Arpc3 PE=1 SV=3;tr|H7BWZ3|H7BWZ3_MOUSE Actin-related protein 2/3 complex subunit 3 OS=Mus musculus OX=10090 GN=Arpc3 PE=1 SV=1;tr|A0A0G2JFK7|A0A0G2JFK7_MOUSE Acti	0	0	21.3808	23.3422	22.51	21.5957	0	0	0	0	21.3046	21.7888	23.0259	22.6111	0	0	0	0	0	0	0	0	22.8592	0	21.1309	0	0	0	0	0	0	0	22.8727	0	23.1422	22.6221	21.8603	0	0	0	0	0	21.8585	22.768	22.1484	21.6009	0	0	0
sp|Q9JMH6|TRXR1_MOUSE Thioredoxin reductase 1, cytoplasmic OS=Mus musculus OX=10090 GN=Txnrd1 PE=1 SV=3	0	0	0	21.2666	22.4281	22.9705	0	0	0	0	0	0	0	22.1866	22.4347	22.6486	0	0	0	0	0	0	21.3756	0	22.8264	0	0	0	0	0	0	0	0	0	0	21.8052	22.4044	0	0	0	0	0	0	0	21.8144	22.6891	0	0	0
sp|Q9QUM9|PSA6_MOUSE Proteasome subunit alpha type-6 OS=Mus musculus OX=10090 GN=Psma6 PE=1 SV=1;tr|E0CXB1|E0CXB1_MOUSE Proteasome endopeptidase complex OS=Mus musculus OX=10090 GN=Psma6 PE=1 SV=1	26.8813	26.5858	25.9534	0	0	0	0	0	0	26.1432	25.861	25.3019	0	0	0	0	0	0	0	25.8132	25.4952	0	0	0	0	0	0	0	0	25.6981	23.6126	0	0	0	0	0	0	0	0	0	0	25.3801	25.0069	0	0	0	0	0	0
sp|Q9QUR6|PPCE_MOUSE Prolyl endopeptidase OS=Mus musculus OX=10090 GN=Prep PE=1 SV=1	0	0	0	0	19.7206	0	0	0	0	0	0	0	0	0	0	0	0	0	0	0	0	0	0	0	0	0	0	0	0	0	0	0	0	0	0	0	0	0	0	0	0	0	0	0	0	0	0	0	0
sp|Q9QXY6|EHD3_MOUSE EH domain-containing protein 3 OS=Mus musculus OX=10090 GN=Ehd3 PE=1 SV=2	0	0	0	0	21.6422	20.6677	0	0	0	0	0	0	21.7364	22.0052	0	0	0	0	0	0	0	0	21.4361	0	0	0	0	0	0	0	0	0	0	0	21.5292	21.0734	20.782	0	0	0	0	0	0	0	0	0	0	0	0
sp|Q9QYG0|NDRG2_MOUSE Protein NDRG2 OS=Mus musculus OX=10090 GN=Ndrg2 PE=1 SV=1;tr|A0A2I3BPW0|A0A2I3BPW0_MOUSE Protein NDRG2 (Fragment) OS=Mus musculus OX=10090 GN=Ndrg2 PE=1 SV=1	0	0	0	0	21.7785	22.2343	0	0	0	0	21.217	21.6236	22.434	22.6083	21.9661	22.5555	0	0	0	0	21.7987	0	22.1738	0	22.3164	0	0	0	0	0	0	0	0	22.6651	22.3392	22.4224	22.5827	0	0	0	0	0	0	0	22.3904	22.0938	0	0	0
sp|Q9QYJ0|DNJA2_MOUSE DnaJ homolog subfamily A member 2 OS=Mus musculus OX=10090 GN=Dnaja2 PE=1 SV=1	0	0	0	0	0	0	0	0	0	0	20.7816	20.9608	0	0	0	0	0	0	0	0	0	0	0	0	0	0	0	0	0	0	0	0	0	0	0	0	0	0	0	0	0	0	0	0	0	0	0	0	0
sp|Q9QYR6|MAP1A_MOUSE Microtubule-associated protein 1A OS=Mus musculus OX=10090 GN=Map1a PE=1 SV=2;tr|A2ARP8|A2ARP8_MOUSE Microtubule-associated protein 1A OS=Mus musculus OX=10090 GN=Map1a PE=1 SV=1	21.6932	21.3817	0	0	0	0	0	0	0	0	21.2507	0	0	0	0	0	0	0	0	22.1363	21.6107	0	0	0	0	0	0	0	0	21.5776	0	0	0	0	0	0	0	0	0	0	0	0	0	0	0	0	0	0	0
sp|Q9QZ06|TOLIP_MOUSE Toll-interacting protein OS=Mus musculus OX=10090 GN=Tollip PE=1 SV=1;tr|Q8C5G6|Q8C5G6_MOUSE Toll-interacting protein OS=Mus musculus OX=10090 GN=Tollip PE=1 SV=1;tr|F7AT44|F7AT44_MOUSE Toll-interacting protein OS=Mus musculus OX=1009	0	0	0	0	20.5599	0	0	0	0	0	0	0	20.7348	20.6023	0	0	0	0	0	0	0	0	0	0	0	0	0	0	0	0	0	0	0	0	20.9712	20.7069	0	0	0	0	0	0	0	0	20.3993	0	0	0	0
sp|Q9QZM0|UBQL2_MOUSE Ubiquilin-2 OS=Mus musculus OX=10090 GN=Ubqln2 PE=1 SV=2	0	0	0	0	0	0	0	0	0	0	0	0	0	0	0	0	0	0	0	0	0	0	21.0164	0	0	0	0	0	0	0	0	0	20.9718	0	20.8496	0	0	0	0	0	0	0	20.1879	0	0	0	0	0	0
sp|Q9QZX7|SRR_MOUSE Serine racemase OS=Mus musculus OX=10090 GN=Srr PE=1 SV=1	0	0	0	0	0	0	0	0	0	0	0	0	0	0	0	0	0	0	0	0	0	0	0	0	0	0	0	0	0	0	0	0	0	0	0	0	0	0	0	0	0	0	0	0	0	0	0	0	0
sp|Q9R0D8|WDR54_MOUSE WD repeat-containing protein 54 OS=Mus musculus OX=10090 GN=Wdr54 PE=1 SV=1	0	0	0	0	0	0	0	0	0	0	0	0	0	0	0	0	0	0	0	0	0	0	0	0	0	0	0	0	0	0	0	0	0	0	0	0	0	0	0	0	0	0	0	0	0	0	0	0	0
sp|Q9R0P5|DEST_MOUSE Destrin OS=Mus musculus OX=10090 GN=Dstn PE=1 SV=3	0	0	0	0	20.5484	20.443	0	0	0	0	20.4493	0	20.8304	20.9733	0	0	0	0	0	0	0	0	20.7195	0	20.758	0	0	0	0	0	0	0	0	0	21.1115	20.935	20.966	0	0	0	0	0	20.7502	0	0	20.6574	0	0	0
sp|Q9R0P9|UCHL1_MOUSE Ubiquitin carboxyl-terminal hydrolase isozyme L1 OS=Mus musculus OX=10090 GN=Uchl1 PE=1 SV=1	0	0	0	0	0	0	0	0	0	0	0	0	0	21.1103	0	0	0	0	0	0	0	0	0	0	21.9981	0	0	0	0	0	0	0	0	0	0	0	0	0	0	0	0	0	0	0	0	0	0	0	0
[truncated: 241 more rows]
[truncated: 9 more columns]
