# Supplementary material for: Impaired interactions of ataxin-3 with protein complexes reveals their specific structure and functions in SCA3 Ki150 model
Source: Front Mol Neurosci. 2023 Mar 24;16:1122308. doi: 10.3389/fnmol.2023.1122308 (PMC10080164; doi:10.3389/fnmol.2023.1122308)
Supplement: Supplementary file 2 [file Table_2.XLSX]

## Sheet: Arkusz2
sp|P00761|TRYP_PIG Trypsin OS=Sus scrofa OX=9823 PE=1 SV=1;
;sp|Q9QWL7|K1C17_MOUSE Keratin, type I cytoskeletal 17 OS=Mus musculus OX=10090 GN=Krt17 PE=1 SV=3;
;tr|E9QPZ3|E9QPZ3_MOUSE Filaggrin-2 OS=Mus musculus OX=10090 GN=Flg2 PE=1 SV=1;sp|Q2VIS4|FILA2_MOUSE Filaggrin-2 OS=Mus musculus OX=10090 GN=Flg2 PE=1 SV=2
sp|Q8CGP6|H2A1H_MOUSE Histone H2A type 1-H OS=Mus musculus OX=10090 GN=Hist1h2ah PE=1 SV=3;sp|Q8CGP5|H2A1F_MOUSE Histone H2A type 1-F OS=Mus musculus OX=10090 GN=Hist1h2af PE=1 SV=3;sp|Q8BFU2|H2A3_MOUSE Histone H2A type 3 OS=Mus musculus OX=10090 GN=Hist3h
sp|O08553|DPYL2_MOUSE Dihydropyrimidinase-related protein 2 OS=Mus musculus OX=10090 GN=Dpysl2 PE=1 SV=2
sp|O09114-2|PTGDS_MOUSE Isoform 2 of Prostaglandin-H2 D-isomerase OS=Mus musculus OX=10090 GN=Ptgds;sp|O09114|PTGDS_MOUSE Prostaglandin-H2 D-isomerase OS=Mus musculus OX=10090 GN=Ptgds PE=1 SV=1
sp|O55042-2|SYUA_MOUSE Isoform 2 of Alpha-synuclein OS=Mus musculus OX=10090 GN=Snca;sp|O55042|SYUA_MOUSE Alpha-synuclein OS=Mus musculus OX=10090 GN=Snca PE=1 SV=2
sp|O88569|ROA2_MOUSE Heterogeneous nuclear ribonucleoproteins A2/B1 OS=Mus musculus OX=10090 GN=Hnrnpa2b1 PE=1 SV=2;sp|O88569-3|ROA2_MOUSE Isoform 3 of Heterogeneous nuclear ribonucleoproteins A2/B1 OS=Mus musculus OX=10090 GN=Hnrnpa2b1;sp|O88569-2|ROA2_MO
sp|P01654|KV3A1_MOUSE Ig kappa chain V-III region PC 2880/PC 1229 OS=Mus musculus OX=10090 PE=1 SV=1;sp|P01656|KV3A3_MOUSE Ig kappa chain V-III region MOPC 70 OS=Mus musculus OX=10090 PE=1 SV=1;sp|P01655|KV3A2_MOUSE Ig kappa chain V-III region PC 7132 OS=M
sp|P01837|IGKC_MOUSE Immunoglobulin kappa constant OS=Mus musculus OX=10090 GN=Igkc PE=1 SV=2;tr|A0A5H1ZRK8|A0A5H1ZRK8_MOUSE Immunoglobulin kappa constant (Fragment) OS=Mus musculus OX=10090 GN=Igkc PE=4 SV=1
sp|P01868|IGHG1_MOUSE Ig gamma-1 chain C region secreted form OS=Mus musculus OX=10090 GN=Ighg1 PE=1 SV=1;sp|P01869|IGH1M_MOUSE Ig gamma-1 chain C region, membrane-bound form OS=Mus musculus OX=10090 GN=Ighg1 PE=1 SV=2
sp|P01872|IGHM_MOUSE Immunoglobulin heavy constant mu OS=Mus musculus OX=10090 GN=Ighm PE=1 SV=2;tr|A0A075B5P6|A0A075B5P6_MOUSE Immunoglobulin heavy constant mu (Fragment) OS=Mus musculus OX=10090 GN=Ighm PE=1 SV=1;sp|P01872-2|IGHM_MOUSE Isoform 2 of Immun
sp|P01902|HA1D_MOUSE H-2 class I histocompatibility antigen, K-D alpha chain OS=Mus musculus OX=10090 GN=H2-K1 PE=1 SV=1
sp|P03995-2|GFAP_MOUSE Isoform 2 of Glial fibrillary acidic protein OS=Mus musculus OX=10090 GN=Gfap;sp|P03995|GFAP_MOUSE Glial fibrillary acidic protein OS=Mus musculus OX=10090 GN=Gfap PE=1 SV=4
sp|P04370-4|MBP_MOUSE Isoform 4 of Myelin basic protein OS=Mus musculus OX=10090 GN=Mbp;sp|P04370-5|MBP_MOUSE Isoform 5 of Myelin basic protein OS=Mus musculus OX=10090 GN=Mbp;sp|P04370-9|MBP_MOUSE Isoform 9 of Myelin basic protein OS=Mus musculus OX=10090
sp|P05063|ALDOC_MOUSE Fructose-bisphosphate aldolase C OS=Mus musculus OX=10090 GN=Aldoc PE=1 SV=4
sp|P05064|ALDOA_MOUSE Fructose-bisphosphate aldolase A OS=Mus musculus OX=10090 GN=Aldoa PE=1 SV=2;tr|A6ZI44|A6ZI44_MOUSE Fructose-bisphosphate aldolase OS=Mus musculus OX=10090 GN=Aldoa PE=1 SV=1;tr|Q9CPQ9|Q9CPQ9_MOUSE Fructose-bisphosphate aldolase OS=Mu
tr|A0A1B0GSR9|A0A1B0GSR9_MOUSE L-lactate dehydrogenase OS=Mus musculus OX=10090 GN=Ldha PE=1 SV=1;sp|P06151|LDHA_MOUSE L-lactate dehydrogenase A chain OS=Mus musculus OX=10090 GN=Ldha PE=1 SV=3;tr|A0A1B0GSX0|A0A1B0GSX0_MOUSE L-lactate dehydrogenase OS=Mus
sp|P07724|ALBU_MOUSE Serum albumin OS=Mus musculus OX=10090 GN=Alb PE=1 SV=3
sp|P07901|HS90A_MOUSE Heat shock protein HSP 90-alpha OS=Mus musculus OX=10090 GN=Hsp90aa1 PE=1 SV=4
sp|P08551|NFL_MOUSE Neurofilament light polypeptide OS=Mus musculus OX=10090 GN=Nefl PE=1 SV=5
sp|P08553|NFM_MOUSE Neurofilament medium polypeptide OS=Mus musculus OX=10090 GN=Nefm PE=1 SV=4;tr|A0A0R4J036|A0A0R4J036_MOUSE Neurofilament medium polypeptide OS=Mus musculus OX=10090 GN=Nefm PE=1 SV=1;tr|D3YZ35|D3YZ35_MOUSE Neurofilament medium polypepti
sp|P0DP28|CALM3_MOUSE Calmodulin-3 OS=Mus musculus OX=10090 GN=Calm3 PE=1 SV=1;sp|P0DP27|CALM2_MOUSE Calmodulin-2 OS=Mus musculus OX=10090 GN=Calm2 PE=1 SV=1;sp|P0DP26|CALM1_MOUSE Calmodulin-1 OS=Mus musculus OX=10090 GN=Calm1 PE=1 SV=1;tr|Q3UKW2|Q3UKW2_MO
tr|A0A494BBD8|A0A494BBD8_MOUSE Annexin OS=Mus musculus OX=10090 GN=Anxa1 PE=1 SV=1;sp|P10107|ANXA1_MOUSE Annexin A1 OS=Mus musculus OX=10090 GN=Anxa1 PE=1 SV=2
sp|P10649|GSTM1_MOUSE Glutathione S-transferase Mu 1 OS=Mus musculus OX=10090 GN=Gstm1 PE=1 SV=2;tr|A2AE89|A2AE89_MOUSE Glutathione S-transferase Mu 1 OS=Mus musculus OX=10090 GN=Gstm1 PE=1 SV=2;tr|F6WHQ7|F6WHQ7_MOUSE Glutathione S-transferase Mu 1 (Fragme
sp|Q6ZWY9|H2B1C_MOUSE Histone H2B type 1-C/E/G OS=Mus musculus OX=10090 GN=H2bc4 PE=1 SV=3;sp|Q64525|H2B2B_MOUSE Histone H2B type 2-B OS=Mus musculus OX=10090 GN=Hist2h2bb PE=1 SV=3;sp|Q64478|H2B1H_MOUSE Histone H2B type 1-H OS=Mus musculus OX=10090 GN=His
sp|P10922|H10_MOUSE Histone H1.0 OS=Mus musculus OX=10090 GN=H1-0 PE=2 SV=4
tr|M0QWA7|M0QWA7_MOUSE Integrin beta OS=Mus musculus OX=10090 GN=Itgb2 PE=1 SV=1;tr|Q542I8|Q542I8_MOUSE Integrin beta OS=Mus musculus OX=10090 GN=Itgb2 PE=1 SV=1;sp|P11835|ITB2_MOUSE Integrin beta-2 OS=Mus musculus OX=10090 GN=Itgb2 PE=1 SV=2
sp|P12658|CALB1_MOUSE Calbindin OS=Mus musculus OX=10090 GN=Calb1 PE=1 SV=2
tr|E9Q589|E9Q589_MOUSE Neural cell adhesion molecule 1 OS=Mus musculus OX=10090 GN=Ncam1 PE=1 SV=1;sp|P13595-3|NCAM1_MOUSE Isoform 3 of Neural cell adhesion molecule 1 OS=Mus musculus OX=10090 GN=Ncam1;tr|A0A0A6YY47|A0A0A6YY47_MOUSE Neural cell adhesion mo
sp|P14211|CALR_MOUSE Calreticulin OS=Mus musculus OX=10090 GN=Calr PE=1 SV=1
sp|P14733|LMNB1_MOUSE Lamin-B1 OS=Mus musculus OX=10090 GN=Lmnb1 PE=1 SV=3
sp|P14873|MAP1B_MOUSE Microtubule-associated protein 1B OS=Mus musculus OX=10090 GN=Map1b PE=1 SV=2
sp|P15864|H12_MOUSE Histone H1.2 OS=Mus musculus OX=10090 GN=H1-2 PE=1 SV=2
sp|P16627|HS71L_MOUSE Heat shock 70 kDa protein 1-like OS=Mus musculus OX=10090 GN=Hspa1l PE=1 SV=4
sp|P16858|G3P_MOUSE Glyceraldehyde-3-phosphate dehydrogenase OS=Mus musculus OX=10090 GN=Gapdh PE=1 SV=2;tr|A0A0A0MQF6|A0A0A0MQF6_MOUSE Glyceraldehyde-3-phosphate dehydrogenase OS=Mus musculus OX=10090 GN=Gapdh PE=1 SV=1;tr|S4R1W1|S4R1W1_MOUSE Glyceraldehy
sp|P17182|ENOA_MOUSE Alpha-enolase OS=Mus musculus OX=10090 GN=Eno1 PE=1 SV=3;tr|Q6PHC1|Q6PHC1_MOUSE Alpha-enolase OS=Mus musculus OX=10090 GN=Eno1 PE=1 SV=1
sp|P17183|ENOG_MOUSE Gamma-enolase OS=Mus musculus OX=10090 GN=Eno2 PE=1 SV=2;tr|D3Z6E4|D3Z6E4_MOUSE Gamma-enolase OS=Mus musculus OX=10090 GN=Eno2 PE=1 SV=1;tr|A0A0N4SUX5|A0A0N4SUX5_MOUSE Gamma-enolase OS=Mus musculus OX=10090 GN=Eno2 PE=1 SV=1
sp|P17742|PPIA_MOUSE Peptidyl-prolyl cis-trans isomerase A OS=Mus musculus OX=10090 GN=Ppia PE=1 SV=2;tr|A0A1L1SST0|A0A1L1SST0_MOUSE Peptidyl-prolyl cis-trans isomerase OS=Mus musculus OX=10090 GN=Ppia PE=1 SV=1
sp|P17751|TPIS_MOUSE Triosephosphate isomerase OS=Mus musculus OX=10090 GN=Tpi1 PE=1 SV=4;tr|H7BXC3|H7BXC3_MOUSE Triosephosphate isomerase OS=Mus musculus OX=10090 GN=Tpi1 PE=1 SV=1
sp|P17897|LYZ1_MOUSE Lysozyme C-1 OS=Mus musculus OX=10090 GN=Lyz1 PE=1 SV=1
sp|P18760|COF1_MOUSE Cofilin-1 OS=Mus musculus OX=10090 GN=Cfl1 PE=1 SV=3;tr|F8WGL3|F8WGL3_MOUSE Cofilin-1 OS=Mus musculus OX=10090 GN=Cfl1 PE=1 SV=1;tr|A0A494B9A7|A0A494B9A7_MOUSE Cofilin-1 OS=Mus musculus OX=10090 GN=Cfl1 PE=1 SV=1
sp|P18872-2|GNAO_MOUSE Isoform Alpha-2 of Guanine nucleotide-binding protein G(o) subunit alpha OS=Mus musculus OX=10090 GN=Gnao1;sp|P18872|GNAO_MOUSE Guanine nucleotide-binding protein G(o) subunit alpha OS=Mus musculus OX=10090 GN=Gnao1 PE=1 SV=3;tr|D3Z2
sp|P19536|COX5B_MOUSE Cytochrome c oxidase subunit 5B, mitochondrial OS=Mus musculus OX=10090 GN=Cox5b PE=1 SV=1;tr|Q9D881|Q9D881_MOUSE Cytochrome c oxidase subunit 5B, mitochondrial OS=Mus musculus OX=10090 GN=Cox5b-ps PE=1 SV=1
sp|P20065-2|TYB4_MOUSE Isoform Short of Thymosin beta-4 OS=Mus musculus OX=10090 GN=Tmsb4x
sp|P20152|VIME_MOUSE Vimentin OS=Mus musculus OX=10090 GN=Vim PE=1 SV=3;tr|A0A0A6YWC8|A0A0A6YWC8_MOUSE Vimentin OS=Mus musculus OX=10090 GN=Vim PE=1 SV=1
sp|P26039|TLN1_MOUSE Talin-1 OS=Mus musculus OX=10090 GN=Tln1 PE=1 SV=2
sp|P28651|CAH8_MOUSE Carbonic anhydrase-related protein OS=Mus musculus OX=10090 GN=Ca8 PE=1 SV=5
sp|P30681|HMGB2_MOUSE High mobility group protein B2 OS=Mus musculus OX=10090 GN=Hmgb2 PE=1 SV=3
sp|P43274|H14_MOUSE Histone H1.4 OS=Mus musculus OX=10090 GN=H1-4 PE=1 SV=2
sp|P43275|H11_MOUSE Histone H1.1 OS=Mus musculus OX=10090 GN=H1-1 PE=1 SV=2
sp|P43276|H15_MOUSE Histone H1.5 OS=Mus musculus OX=10090 GN=H1-5 PE=1 SV=2
sp|P46660|AINX_MOUSE Alpha-internexin OS=Mus musculus OX=10090 GN=Ina PE=1 SV=3
sp|P47791-2|GSHR_MOUSE Isoform Cytoplasmic of Glutathione reductase, mitochondrial OS=Mus musculus OX=10090 GN=Gsr;sp|P47791|GSHR_MOUSE Glutathione reductase, mitochondrial OS=Mus musculus OX=10090 GN=Gsr PE=1 SV=3
sp|P48036|ANXA5_MOUSE Annexin A5 OS=Mus musculus OX=10090 GN=Anxa5 PE=1 SV=1
sp|P49290|PERE_MOUSE Eosinophil peroxidase OS=Mus musculus OX=10090 GN=Epx PE=1 SV=2;sp|P11247|PERM_MOUSE Myeloperoxidase OS=Mus musculus OX=10090 GN=Mpo PE=1 SV=2
sp|P52480|KPYM_MOUSE Pyruvate kinase PKM OS=Mus musculus OX=10090 GN=Pkm PE=1 SV=4;tr|A0A1L1SU37|A0A1L1SU37_MOUSE Pyruvate kinase PKM (Fragment) OS=Mus musculus OX=10090 GN=Pkm PE=1 SV=1
sp|P52480-2|KPYM_MOUSE Isoform M1 of Pyruvate kinase PKM OS=Mus musculus OX=10090 GN=Pkm
sp|P56480|ATPB_MOUSE ATP synthase subunit beta, mitochondrial OS=Mus musculus OX=10090 GN=Atp5f1b PE=1 SV=2
sp|P56564|EAA1_MOUSE Excitatory amino acid transporter 1 OS=Mus musculus OX=10090 GN=Slc1a3 PE=1 SV=2
sp|P61982|1433G_MOUSE 14-3-3 protein gamma OS=Mus musculus OX=10090 GN=Ywhag PE=1 SV=2
sp|P62259|1433E_MOUSE 14-3-3 protein epsilon OS=Mus musculus OX=10090 GN=Ywhae PE=1 SV=1
sp|P62806|H4_MOUSE Histone H4 OS=Mus musculus OX=10090 GN=H4c1 PE=1 SV=2
tr|Q5SW88|Q5SW88_MOUSE RAB1A, member RAS oncogene family OS=Mus musculus OX=10090 GN=Rab1a PE=1 SV=1;sp|P62821|RAB1A_MOUSE Ras-related protein Rab-1A OS=Mus musculus OX=10090 GN=Rab1A PE=1 SV=3;tr|Q5SW86|Q5SW86_MOUSE RAB1A, member RAS oncogene family OS=Mu
sp|P62983|RS27A_MOUSE Ubiquitin-40S ribosomal protein S27a OS=Mus musculus OX=10090 GN=Rps27a PE=1 SV=2;tr|A0A0A6YW67|A0A0A6YW67_MOUSE Predicted pseudogene 8797 OS=Mus musculus OX=10090 GN=Gm8797 PE=4 SV=1;tr|E9Q9J0|E9Q9J0_MOUSE Ubiquitin-60S ribosomal pro
sp|P63011|RAB3A_MOUSE Ras-related protein Rab-3A OS=Mus musculus OX=10090 GN=Rab3a PE=1 SV=1
sp|P63017|HSP7C_MOUSE Heat shock cognate 71 kDa protein OS=Mus musculus OX=10090 GN=Hspa8 PE=1 SV=1;tr|Q504P4|Q504P4_MOUSE Heat shock cognate 71 kDa protein OS=Mus musculus OX=10090 GN=Hspa8 PE=1 SV=1
sp|P63101|1433Z_MOUSE 14-3-3 protein zeta/delta OS=Mus musculus OX=10090 GN=Ywhaz PE=1 SV=1;tr|A0A2I3BQ03|A0A2I3BQ03_MOUSE 14-3-3 protein zeta/delta (Fragment) OS=Mus musculus OX=10090 GN=Ywhaz PE=1 SV=1
sp|P63260|ACTG_MOUSE Actin, cytoplasmic 2 OS=Mus musculus OX=10090 GN=Actg1 PE=1 SV=1;tr|B1ATY1|B1ATY1_MOUSE Actin, cytoplasmic 2 OS=Mus musculus OX=10090 GN=Actg1 PE=1 SV=1
sp|P68033|ACTC_MOUSE Actin, alpha cardiac muscle 1 OS=Mus musculus OX=10090 GN=Actc1 PE=1 SV=1;sp|P62737|ACTA_MOUSE Actin, aortic smooth muscle OS=Mus musculus OX=10090 GN=Acta2 PE=1 SV=1;sp|P63268|ACTH_MOUSE Actin, gamma-enteric smooth muscle OS=Mus muscu
sp|P68254-2|1433T_MOUSE Isoform 2 of 14-3-3 protein theta OS=Mus musculus OX=10090 GN=Ywhaq;sp|P68254|1433T_MOUSE 14-3-3 protein theta OS=Mus musculus OX=10090 GN=Ywhaq PE=1 SV=1
sp|P68368|TBA4A_MOUSE Tubulin alpha-4A chain OS=Mus musculus OX=10090 GN=Tuba4a PE=1 SV=1;tr|A0A0A0MQA5|A0A0A0MQA5_MOUSE Tubulin alpha chain (Fragment) OS=Mus musculus OX=10090 GN=Tuba4a PE=1 SV=1
sp|P68369|TBA1A_MOUSE Tubulin alpha-1A chain OS=Mus musculus OX=10090 GN=Tuba1a PE=1 SV=1;sp|P05214|TBA3_MOUSE Tubulin alpha-3 chain OS=Mus musculus OX=10090 GN=Tuba3a PE=1 SV=1
sp|P68372|TBB4B_MOUSE Tubulin beta-4B chain OS=Mus musculus OX=10090 GN=Tubb4b PE=1 SV=1
sp|P68510|1433F_MOUSE 14-3-3 protein eta OS=Mus musculus OX=10090 GN=Ywhah PE=1 SV=2
sp|P70296|PEBP1_MOUSE Phosphatidylethanolamine-binding protein 1 OS=Mus musculus OX=10090 GN=Pebp1 PE=1 SV=3;tr|D3Z1V4|D3Z1V4_MOUSE Phosphatidylethanolamine-binding protein 1 OS=Mus musculus OX=10090 GN=Pebp1 PE=1 SV=1;tr|D6RHS6|D6RHS6_MOUSE Phosphatidylet
sp|P84228|H32_MOUSE Histone H3.2 OS=Mus musculus OX=10090 GN=Hist1h3b PE=1 SV=2;tr|A0A1W2P768|A0A1W2P768_MOUSE H3 clustered histone 14 OS=Mus musculus OX=10090 GN=H3c14 PE=3 SV=1
sp|Q02257|PLAK_MOUSE Junction plakoglobin OS=Mus musculus OX=10090 GN=Jup PE=1 SV=3
sp|Q03265|ATPA_MOUSE ATP synthase subunit alpha, mitochondrial OS=Mus musculus OX=10090 GN=Atp5f1a PE=1 SV=1;tr|D3Z6F5|D3Z6F5_MOUSE ATP synthase subunit alpha OS=Mus musculus OX=10090 GN=Atp5a1 PE=1 SV=1
sp|Q04447|KCRB_MOUSE Creatine kinase B-type OS=Mus musculus OX=10090 GN=Ckb PE=1 SV=1
sp|Q08331|CALB2_MOUSE Calretinin OS=Mus musculus OX=10090 GN=Calb2 PE=1 SV=3;tr|Q8CCS7|Q8CCS7_MOUSE Calretinin OS=Mus musculus OX=10090 GN=Calb2 PE=1 SV=1
sp|Q60605-2|MYL6_MOUSE Isoform Smooth muscle of Myosin light polypeptide 6 OS=Mus musculus OX=10090 GN=Myl6;sp|Q60605|MYL6_MOUSE Myosin light polypeptide 6 OS=Mus musculus OX=10090 GN=Myl6 PE=1 SV=3;tr|A0A1W2P6F6|A0A1W2P6F6_MOUSE Myosin light polypeptide 6
sp|Q61171|PRDX2_MOUSE Peroxiredoxin-2 OS=Mus musculus OX=10090 GN=Prdx2 PE=1 SV=3;tr|D3Z4A4|D3Z4A4_MOUSE Peroxiredoxin-2 (Fragment) OS=Mus musculus OX=10090 GN=Prdx2 PE=1 SV=8
sp|Q61233|PLSL_MOUSE Plastin-2 OS=Mus musculus OX=10090 GN=Lcp1 PE=1 SV=4
tr|D3Z375|D3Z375_MOUSE Phosphoprotein-enriched in astrocytes 15A (Fragment) OS=Mus musculus OX=10090 GN=Pea15a PE=1 SV=1;sp|Q62048|PEA15_MOUSE Astrocytic phosphoprotein PEA-15 OS=Mus musculus OX=10090 GN=Pea15 PE=1 SV=1
sp|Q62093|SRSF2_MOUSE Serine/arginine-rich splicing factor 2 OS=Mus musculus OX=10090 GN=Srsf2 PE=1 SV=4
sp|Q62261|SPTB2_MOUSE Spectrin beta chain, non-erythrocytic 1 OS=Mus musculus OX=10090 GN=Sptbn1 PE=1 SV=2;tr|A0A0A0MQG2|A0A0A0MQG2_MOUSE Spectrin beta chain, non-erythrocytic 1 (Fragment) OS=Mus musculus OX=10090 GN=Sptbn1 PE=1 SV=1;sp|Q62261-2|SPTB2_MOUS
tr|B1ATS4|B1ATS4_MOUSE Calcium-transporting ATPase OS=Mus musculus OX=10090 GN=Atp2a3 PE=1 SV=1;sp|Q64518-2|AT2A3_MOUSE Isoform SERCA3A of Sarcoplasmic/endoplasmic reticulum calcium ATPase 3 OS=Mus musculus OX=10090 GN=Atp2a3;tr|B1ATS5|B1ATS5_MOUSE Calcium
sp|Q64522|H2A2B_MOUSE Histone H2A type 2-B OS=Mus musculus OX=10090 GN=Hist2h2ab PE=1 SV=3
sp|Q64727|VINC_MOUSE Vinculin OS=Mus musculus OX=10090 GN=Vcl PE=1 SV=4
sp|Q6GSS7|H2A2A_MOUSE Histone H2A type 2-A OS=Mus musculus OX=10090 GN=Hist2h2aa1 PE=1 SV=3;sp|Q64523|H2A2C_MOUSE Histone H2A type 2-C OS=Mus musculus OX=10090 GN=Hist2h2ac PE=1 SV=3
sp|Q6PDM2|SRSF1_MOUSE Serine/arginine-rich splicing factor 1 OS=Mus musculus OX=10090 GN=Srsf1 PE=1 SV=3;tr|H7BX95|H7BX95_MOUSE Serine/arginine-rich-splicing factor 1 OS=Mus musculus OX=10090 GN=Srsf1 PE=1 SV=1;sp|Q6PDM2-3|SRSF1_MOUSE Isoform 3 of Serine/a
sp|Q6PIC6|AT1A3_MOUSE Sodium/potassium-transporting ATPase subunit alpha-3 OS=Mus musculus OX=10090 GN=Atp1a3 PE=1 SV=1;tr|A0A0G2JGX4|A0A0G2JGX4_MOUSE Sodium/potassium-transporting ATPase subunit alpha OS=Mus musculus OX=10090 GN=Atp1a3 PE=1 SV=1;tr|Q8VCE0
sp|Q6ZWY8|TYB10_MOUSE Thymosin beta-10 OS=Mus musculus OX=10090 GN=Tmsb10 PE=1 SV=3;tr|A0A0N4SVF0|A0A0N4SVF0_MOUSE Thymosin beta-10 OS=Mus musculus OX=10090 GN=Tmsb10 PE=1 SV=1
sp|Q8BG05-2|ROA3_MOUSE Isoform 2 of Heterogeneous nuclear ribonucleoprotein A3 OS=Mus musculus OX=10090 GN=Hnrnpa3;tr|A2AL12|A2AL12_MOUSE Heterogeneous nuclear ribonucleoprotein A3 OS=Mus musculus OX=10090 GN=Hnrnpa3 PE=1 SV=1;sp|Q8BG05|ROA3_MOUSE Heteroge
tr|A0A3Q4EH04|A0A3Q4EH04_MOUSE Serine/arginine-rich-splicing factor 7 OS=Mus musculus OX=10090 GN=Srsf7 PE=4 SV=1;sp|Q8BL97-3|SRSF7_MOUSE Isoform 3 of Serine/arginine-rich splicing factor 7 OS=Mus musculus OX=10090 GN=Srsf7;tr|A0A3Q4L335|A0A3Q4L335_MOUSE S
sp|Q8BP92|RCN2_MOUSE Reticulocalbin-2 OS=Mus musculus OX=10090 GN=Rcn2 PE=1 SV=1
tr|B7FAV1|B7FAV1_MOUSE Filamin, alpha (Fragment) OS=Mus musculus OX=10090 GN=Flna PE=1 SV=1;tr|B7FAU9|B7FAU9_MOUSE Filamin, alpha OS=Mus musculus OX=10090 GN=Flna PE=1 SV=1;sp|Q8BTM8|FLNA_MOUSE Filamin-A OS=Mus musculus OX=10090 GN=Flna PE=1 SV=5
sp|Q8VDD5|MYH9_MOUSE Myosin-9 OS=Mus musculus OX=10090 GN=Myh9 PE=1 SV=4
sp|Q8VDN2|AT1A1_MOUSE Sodium/potassium-transporting ATPase subunit alpha-1 OS=Mus musculus OX=10090 GN=Atp1a1 PE=1 SV=1
sp|Q99JI6|RAP1B_MOUSE Ras-related protein Rap-1b OS=Mus musculus OX=10090 GN=Rap1b PE=1 SV=2;tr|A0A0G2JDL9|A0A0G2JDL9_MOUSE Ras-related protein Rap-1A OS=Mus musculus OX=10090 GN=Rap1a PE=1 SV=1;sp|P62835|RAP1A_MOUSE Ras-related protein Rap-1A OS=Mus muscu
sp|Q9CQI6|COTL1_MOUSE Coactosin-like protein OS=Mus musculus OX=10090 GN=Cotl1 PE=1 SV=3
sp|Q9CQV8|1433B_MOUSE 14-3-3 protein beta/alpha OS=Mus musculus OX=10090 GN=Ywhab PE=1 SV=3;sp|Q9CQV8-2|1433B_MOUSE Isoform Short of 14-3-3 protein beta/alpha OS=Mus musculus OX=10090 GN=Ywhab;tr|A2A5N1|A2A5N1_MOUSE 14-3-3 protein beta/alpha (Fragment) OS=
sp|Q9CWF2|TBB2B_MOUSE Tubulin beta-2B chain OS=Mus musculus OX=10090 GN=Tubb2b PE=1 SV=1
sp|Q9D0M5|DYL2_MOUSE Dynein light chain 2, cytoplasmic OS=Mus musculus OX=10090 GN=Dynll2 PE=1 SV=1
sp|Q9D1K2|VATF_MOUSE V-type proton ATPase subunit F OS=Mus musculus OX=10090 GN=Atp6v1f PE=1 SV=2;tr|A0A0N4SVE1|A0A0N4SVE1_MOUSE V-type proton ATPase subunit F OS=Mus musculus OX=10090 GN=Atp6v1f PE=1 SV=1;tr|F7B2B4|F7B2B4_MOUSE V-type proton ATPase subuni
sp|Q9D6F9|TBB4A_MOUSE Tubulin beta-4A chain OS=Mus musculus OX=10090 GN=Tubb4a PE=1 SV=3
sp|Q9DBJ1|PGAM1_MOUSE Phosphoglycerate mutase 1 OS=Mus musculus OX=10090 GN=Pgam1 PE=1 SV=3
sp|Q9DCD0|6PGD_MOUSE 6-phosphogluconate dehydrogenase, decarboxylating OS=Mus musculus OX=10090 GN=Pgd PE=1 SV=3
tr|A2BE92|A2BE92_MOUSE Protein SET (Fragment) OS=Mus musculus OX=10090 GN=Set PE=1 SV=1;tr|A2BE93|A2BE93_MOUSE Protein SET (Fragment) OS=Mus musculus OX=10090 GN=Set PE=1 SV=1;sp|Q9EQU5-2|SET_MOUSE Isoform 2 of Protein SET OS=Mus musculus OX=10090 GN=Set;s
tr|A0A1L1SUD9|A0A1L1SUD9_MOUSE Coiled-coil domain-containing protein 187 OS=Mus musculus OX=10090 GN=Ccdc187 PE=1 SV=1;tr|A0A2I3BPI0|A0A2I3BPI0_MOUSE Coiled-coil domain-containing protein 187 OS=Mus musculus OX=10090 GN=Ccdc187 PE=1 SV=1
tr|A0A1L1SV25|A0A1L1SV25_MOUSE Alpha-actinin-4 OS=Mus musculus OX=10090 GN=Actn4 PE=1 SV=1;sp|P57780|ACTN4_MOUSE Alpha-actinin-4 OS=Mus musculus OX=10090 GN=Actn4 PE=1 SV=1;tr|E9Q2W9|E9Q2W9_MOUSE Alpha-actinin-4 (Fragment) OS=Mus musculus OX=10090 GN=Actn4
tr|A0A571BEE9|A0A571BEE9_MOUSE IQ domain-containing protein F3 OS=Mus musculus OX=10090 GN=Iqcf3 PE=4 SV=1
tr|A3KGU7|A3KGU7_MOUSE Spectrin alpha chain, non-erythrocytic 1 OS=Mus musculus OX=10090 GN=Sptan1 PE=1 SV=1;sp|P16546|SPTN1_MOUSE Spectrin alpha chain, non-erythrocytic 1 OS=Mus musculus OX=10090 GN=Sptan1 PE=1 SV=4;tr|A3KGU9|A3KGU9_MOUSE Spectrin alpha c
tr|A8DUK4|A8DUK4_MOUSE Beta-globin OS=Mus musculus OX=10090 GN=Hbb-bs PE=1 SV=1;tr|E9Q223|E9Q223_MOUSE Hemoglobin, beta adult s chain (Fragment) OS=Mus musculus OX=10090 GN=Hbb-bs PE=1 SV=1;sp|P02088|HBB1_MOUSE Hemoglobin subunit beta-1 OS=Mus musculus OX=
tr|D0VYV6|D0VYV6_MOUSE Band 4.1-like protein 3 OS=Mus musculus OX=10090 GN=Epb41l3 PE=1 SV=1;sp|Q9WV92-8|E41L3_MOUSE Isoform 8 of Band 4.1-like protein 3 OS=Mus musculus OX=10090 GN=Epb41l3;tr|A0A3B2WBE1|A0A3B2WBE1_MOUSE Band 4.1-like protein 3 (Fragment)
tr|Q6ZWZ6|Q6ZWZ6_MOUSE 40S ribosomal protein S12 OS=Mus musculus OX=10090 GN=Rps12 PE=1 SV=1;tr|F7AEH4|F7AEH4_MOUSE 40S ribosomal protein S12 OS=Mus musculus OX=10090 GN=Rps12 PE=1 SV=1;sp|P63323|RS12_MOUSE 40S ribosomal protein S12 OS=Mus musculus OX=1009
tr|Q6GT24|Q6GT24_MOUSE Peroxiredoxin-6 OS=Mus musculus OX=10090 GN=Prdx6 PE=1 SV=1;sp|O08709|PRDX6_MOUSE Peroxiredoxin-6 OS=Mus musculus OX=10090 GN=Prdx6 PE=1 SV=3;tr|D3Z0Y2|D3Z0Y2_MOUSE Peroxiredoxin-6 OS=Mus musculus OX=10090 GN=Prdx6 PE=1 SV=1
tr|Q792Z1|Q792Z1_MOUSE Trypsin 10 OS=Mus musculus OX=10090 GN=Try10 PE=1 SV=1
tr|Q8R5L1|Q8R5L1_MOUSE Complement component 1 Q subcomponent-binding protein, mitochondrial OS=Mus musculus OX=10090 GN=C1qbp PE=1 SV=1;sp|O35658|C1QBP_MOUSE Complement component 1 Q subcomponent-binding protein, mitochondrial OS=Mus musculus OX=10090 GN=C
tr|Q91VB8|Q91VB8_MOUSE Alpha globin 1 OS=Mus musculus OX=10090 GN=Hba-a1 PE=1 SV=1;sp|P01942|HBA_MOUSE Hemoglobin subunit alpha OS=Mus musculus OX=10090 GN=Hba PE=1 SV=2
