# Supplementary material for: Impaired interactions of ataxin-3 with protein complexes reveals their specific structure and functions in SCA3 Ki150 model
Source: Front Mol Neurosci. 2023 Mar 24;16:1122308. doi: 10.3389/fnmol.2023.1122308 (PMC10080164; doi:10.3389/fnmol.2023.1122308)
Supplement: Supplementary file 4 [file Table_4.XLSX]

## Sheet: Sheet1
Abundances..Normalized...Ki21	Abundances..Normalized...Ki21.1	Abundances..Normalized...Ki21.2	Abundances..Normalized...Ki21.3	Abundances..Normalized...Ki21.3	Abundances..Normalized...Ki150.1	Abundances..Normalized...Ki150.2	Abundances..Normalized...Ki150.3	Contaminant	Modifications	Student.s.T.test.Significant.Ki150_Ki21	Student.s.T.test.significant	Student.s.T.test.p.value.Ki150_Ki21	Student.s.T.test.Difference.Ki150_Ki21	Student.s.T.test.Test.statistic.Ki150_Ki21	Checked	Accession	Description	Exp..q.value..Combined	Sum.PEP.Score	Coverage....	genes
#!{C:Group1}Ki21	Ki21	Ki21	Ki21	Ki150	Ki150	Ki150	Ki150	#N/A	#N/A	#N/A	#N/A	#N/A	#N/A	#N/A	#N/A	#N/A	#N/A	#N/A	#N/A	#N/A
26.6917762756348	24.1292781829834	24.8825702667236	24.1801528930664	26.1806640625	25.5260467529297	22.490758895874	24.8241367340088	FAĹSZ	#N/A	#N/A	#N/A	0.836894	-0.215543	-0.214993	FAĹSZ	P68373	Tubulin alpha-1C chain OS=Mus musculus OX=10090 GN=Tuba1c PE=1 SV=1	0	268.557	76	Tuba1c
29.3998584747314	28.9599189758301	29.752836227417	30.2256965637207	30.3748722076416	27.2595138549805	26.4700584411621	28.6248302459717	FAĹSZ	#N/A	#N/A	#N/A	0.168922	-1.40226	-1.56369	FAĹSZ	Q62261	Spectrin beta chain. non-erythrocytic 1 OS=Mus musculus OX=10090 GN=Sptbn1 PE=1 SV=2	0	983.533	66	Sptbn1
25.1780395507813	25.3987998962402	24.9795780181885	25.1596412658691	26.101469039917	18.5876331329346	20.1546115875244	25.4406414031982	FAĹSZ	#N/A	#N/A	#N/A	0.215097	-2.60793	-1.38587	FAĹSZ	Q7TMM9	Tubulin beta-2A chain OS=Mus musculus OX=10090 GN=Tubb2a PE=1 SV=1	0	330.825	73	Tubb2a
29.05322265625	29.2685546875	28.9642429351807	28.9669895172119	29.7568683624268	28.0163612365723	26.4863166809082	29.3237648010254	FAĹSZ	#N/A	#N/A	#N/A	0.401643	-0.667425	-0.902348	FAĹSZ	Q9CWF2	Tubulin beta-2B chain OS=Mus musculus OX=10090 GN=Tubb2b PE=1 SV=1	0	338.844	82	Tubb2b
30.4870223999023	29.6110668182373	30.4541797637939	29.8111839294434	29.9477062225342	28.1724834442139	27.6245765686035	29.7275409698486	FAĹSZ	#N/A	#N/A	#N/A	0.0937438	-1.22279	-1.98979	FAĹSZ	Q68FD5	Clathrin heavy chain 1 OS=Mus musculus OX=10090 GN=Cltc PE=1 SV=3	0	811.339	74	Cltc
26.5653877258301	26.7078399658203	26.1318988800049	26.1236457824707	26.9829845428467	24.0736541748047	23.3921680450439	26.3683815002441	FAĹSZ	#N/A	#N/A	#N/A	0.230477	-1.1779	-1.33441	FAĹSZ	P99024	Tubulin beta-5 chain OS=Mus musculus OX=10090 GN=Tubb5 PE=1 SV=1	0	335.076	82	Tubb5
24.837194442749	24.7334861755371	24.4998683929443	24.6665210723877	24.8332824707031	17.7762966156006	18.8299369812012	24.9111804962158	FAĹSZ	#N/A	#N/A	#N/A	0.156068	-3.09659	-1.62136	FAĹSZ	Q9JJZ2	Tubulin alpha-8 chain OS=Mus musculus OX=10090 GN=Tuba8 PE=1 SV=1	0	184.936	51	Tuba8
28.2774333953857	27.8535442352295	28.8048877716064	28.1381816864014	29.7080459594727	27.2835559844971	26.5417175292969	26.655834197998	FAĹSZ	Acetyl [N-Term]	#N/A	#N/A	0.382145	-0.721223	-0.942873	FAĹSZ	P19246	Neurofilament heavy polypeptide OS=Mus musculus OX=10090 GN=Nefh PE=1 SV=3	0	239.312	33	Nefh
31.1237926483154	30.6548366546631	31.9610118865967	31.8934230804443	31.4462013244629	31.9591655731201	30.9927215576172	30.9158363342285	FAĹSZ	#N/A	#N/A	#N/A	0.847076	-0.0797849	-0.201353	FAĹSZ	P10854	Histone H2B type 1-M OS=Mus musculus OX=10090 GN=H2bc14 PE=1 SV=2	0	73.668	63	H2bc14
31.2297916412354	30.8576831817627	31.9932403564453	31.6668796539307	31.3267841339111	32.2760620117188	31.1540489196777	31.1097469329834	FAĹSZ	#N/A	#N/A	#N/A	0.938464	0.0297618	0.0804912	FAĹSZ	C0HKE5	Histone H2A type 1-G OS=Mus musculus OX=10090 GN=H2ac11 PE=1 SV=1	0	122.161	72	H2ac11
27.1959075927734	26.6646728515625	27.081241607666	27.1394309997559	28.5961837768555	25.6217555999756	25.2596912384033	26.5351657867432	FAĹSZ	#N/A	#N/A	#N/A	0.520131	-0.517114	-0.682937	FAĹSZ	P68033	Actin. alpha cardiac muscle 1 OS=Mus musculus OX=10090 GN=Actc1 PE=1 SV=1	0	127.912	68	Actc1
24.728458404541	23.879581451416	25.7481117248535	25.6026668548584	25.1996383666992	25.2954750061035	24.2584495544434	24.3456401824951	FAĹSZ	#N/A	#N/A	#N/A	0.689671	-0.214904	-0.419189	FAĹSZ	Q64524	Histone H2B type 2-E OS=Mus musculus OX=10090 GN=Hist2h2be PE=1 SV=3	0	62.163	48	Hist2h2be
28.0151672363281	27.8262710571289	28.0561676025391	28.5388374328613	28.2407817840576	27.1585693359375	26.4628524780273	28.3658866882324	FAĹSZ	#N/A	#N/A	#N/A	0.292984	-0.552088	-1.15243	FAĹSZ	P14873	Microtubule-associated protein 1B OS=Mus musculus OX=10090 GN=Map1b PE=1 SV=2	0	385.589	35	Map1b
30.5937004089355	29.9454669952393	31.1983165740967	30.6036052703857	30.1096973419189	30.4498996734619	30.6061172485352	30.1614170074463	FAĹSZ	#N/A	#N/A	#N/A	0.40307	-0.253489	-0.899441	FAĹSZ	P43274	Histone H1.4 OS=Mus musculus OX=10090 GN=H1-4 PE=1 SV=2	0	55.402	36	H1-4
25.2745227813721	24.2101345062256	26.0256156921387	25.2768306732178	25.2743663787842	25.755090713501	24.3807678222656	24.5382118225098	FAĹSZ	#N/A	#N/A	#N/A	0.685346	-0.209667	-0.42545	FAĹSZ	P27661	Histone H2AX OS=Mus musculus OX=10090 GN=H2ax PE=1 SV=2	0	99.177	57	H2ax
30.0494785308838	29.7450504302979	30.1052017211914	30.7285766601563	29.4427585601807	29.9239482879639	30.4850044250488	30.1905975341797	FAĹSZ	#N/A	#N/A	#N/A	0.645343	-0.1465	-0.4843	FAĹSZ	P0DP27	Calmodulin-2 OS=Mus musculus OX=10090 GN=Calm2 PE=1 SV=1	0	100.192	77	Calm2
28.2093181610107	27.3958301544189	28.6735038757324	28.0470848083496	27.6453704833984	28.1669826507568	28.1568489074707	27.8737010955811	FAĹSZ	#N/A	#N/A	#N/A	0.694111	-0.120708	-0.412782	FAĹSZ	P15864	Histone H1.2 OS=Mus musculus OX=10090 GN=H1-2 PE=1 SV=2	0	53.893	31	H1-2
25.4533271789551	25.3412208557129	25.3863525390625	26.184024810791	26.0025730133057	23.8778762817383	23.9256820678711	25.6748943328857	FAĹSZ	#N/A	#N/A	#N/A	0.272849	-0.720975	-1.20701	FAĹSZ	Q6PIE5	Sodium/potassium-transporting ATPase subunit alpha-2 OS=Mus musculus OX=10090 GN=Atp1a2 PE=1 SV=1	0	177.476	38	Atp1a2
27.1675930023193	26.9693450927734	27.5378379821777	27.7800617218018	27.6307334899902	26.4705333709717	26.2787990570068	27.1693630218506	FAĹSZ	#N/A	#N/A	#N/A	0.236427	-0.476352	-1.31533	FAĹSZ	Q9CQV8	14-3-3 protein beta/alpha OS=Mus musculus OX=10090 GN=Ywhab PE=1 SV=3	0	123.129	68	Ywhab
29.3645668029785	29.2254295349121	30.5091972351074	30.2799854278564	29.6024055480957	31.0930824279785	30.5371494293213	29.7348804473877	FAĹSZ	#N/A	#N/A	#N/A	0.436416	0.397085	0.833622	FAĹSZ	P84228	Histone H3.2 OS=Mus musculus OX=10090 GN=Hist1h3b PE=1 SV=2	0	75.898	62	Hist1h3b
25.3023567199707	24.4612884521484	25.6274280548096	25.9401893615723	26.0076694488525	22.5622940063477	22.7381610870361	24.8994522094727	FAĹSZ	#N/A	#N/A	#N/A	0.204203	-1.28092	-1.42439	FAĹSZ	P68254	14-3-3 protein theta OS=Mus musculus OX=10090 GN=Ywhaq PE=1 SV=1	0	120.557	52	Ywhaq
23.834156036377	23.1529407501221	24.324239730835	24.2282409667969	23.9834671020508	24.1531963348389	17.6217479705811	22.7529163360596	FAĹSZ	#N/A	#N/A	#N/A	0.302198	-1.75706	-1.12851	FAĹSZ	Q64522	Histone H2A type 2-B OS=Mus musculus OX=10090 GN=Hist2h2ab PE=1 SV=3	0	97.399	55	Hist2h2ab
21.0631484985352	20.403564453125	17.2056980133057	20.4880695343018	22.02272605896	17.9255390167236	19.4668865203857	18.9449405670166	FAĹSZ	#N/A	#N/A	#N/A	0.876542	-0.200097	-0.162109	FAĹSZ	Q8BFZ3	Beta-actin-like protein 2 OS=Mus musculus OX=10090 GN=Actbl2 PE=1 SV=1	0	90.431	34	Actbl2
26.067663192749	24.9749336242676	25.6668033599854	26.8085193634033	26.4472522735596	25.0760555267334	24.4538497924805	25.9543437957764	FAĹSZ	#N/A	#N/A	#N/A	0.524622	-0.396605	-0.675333	FAĹSZ	P11499	Heat shock protein HSP 90-beta OS=Mus musculus OX=10090 GN=Hsp90ab1 PE=1 SV=3	0	183.438	46	Hsp90ab1
28.156831741333	27.2568168640137	28.593879699707	28.0479183197021	27.5792751312256	27.9918193817139	28.082010269165	27.8525848388672	FAĹSZ	#N/A	#N/A	#N/A	0.662345	-0.137439	-0.45907	FAĹSZ	P43276	Histone H1.5 OS=Mus musculus OX=10090 GN=H1-5 PE=1 SV=2	0	37.892	27	H1-5
27.7834529876709	26.4747200012207	27.5066471099854	28.1763782501221	28.4954433441162	26.1608810424805	25.0906181335449	26.5880088806152	FAĹSZ	#N/A	#N/A	#N/A	0.301974	-0.901562	-1.12908	FAĹSZ	P14733	Lamin-B1 OS=Mus musculus OX=10090 GN=Lmnb1 PE=1 SV=3	0	189.568	59	Lmnb1
28.748420715332	29.2915992736816	28.513916015625	28.4493961334229	25.8283367156982	25.3731250762939	26.2425365447998	29.1044425964355	FAĹSZ	Acetyl [N-Term]	+	Ki150_Ki21	0.0498157	-2.11372	-2.44963	FAĹSZ	Q9CVD2	Ataxin-3 OS=Mus musculus OX=10090 GN=Atxn3 PE=1 SV=2	0	63.179	42	Atxn3
22.8316459655762	22.1410255432129	22.6547527313232	21.6888046264648	22.7490386962891	21.1895923614502	22.6427459716797	22.3636302947998	FAĹSZ	#N/A	#N/A	#N/A	0.840625	-0.0928054	-0.20999	FAĹSZ	P0C0S6	Histone H2A.Z OS=Mus musculus OX=10090 GN=H2az1 PE=1 SV=2	0	27.317	46	H2az1
22.5431003570557	22.8329410552979	24.8247108459473	24.5120086669922	24.2402496337891	24.7863273620605	23.9504356384277	22.2822418212891	FAĹSZ	#N/A	#N/A	#N/A	0.868518	0.136623	0.172763	FAĹSZ	P68433	Histone H3.1 OS=Mus musculus OX=10090 GN=H3c1 PE=1 SV=2	0	48.366	62	H3c1
28.186653137207	28.7348155975342	28.0907115936279	27.8142204284668	26.3800067901611	29.0111255645752	29.188325881958	28.7677383422852	FAĹSZ	#N/A	#N/A	#N/A	0.855655	0.130199	0.189892	FAĹSZ	P01865	Ig gamma-2A chain C region. membrane-bound form OS=Mus musculus OX=10090 GN=Igh-1a PE=1 SV=3	0	72.197	34	Igh-1a
20.702033996582	20.6020545959473	17.8915405273438	19.8568744659424	20.1772308349609	18.050817489624	19.0274124145508	21.1237258911133	FAĹSZ	#N/A	#N/A	#N/A	0.862983	-0.168329	-0.180126	FAĹSZ	P11679	Keratin. type II cytoskeletal 8 OS=Mus musculus OX=10090 GN=Krt8 PE=1 SV=4	0	29.504	11	Krt8
25.9268074035645	25.1671237945557	26.0597743988037	26.2256546020508	27.7644824981689	26.5780143737793	25.5519256591797	25.0600700378418	FAĹSZ	#N/A	#N/A	#N/A	0.562731	0.393783	0.612426	FAĹSZ	O08553	Dihydropyrimidinase-related protein 2 OS=Mus musculus OX=10090 GN=Dpysl2 PE=1 SV=2	0	192.53	64	Dpysl2
26.5828094482422	24.5340824127197	26.8543796539307	27.0619373321533	26.6888389587402	23.9765586853027	22.2396144866943	25.8822784423828	FAĹSZ	#N/A	#N/A	#N/A	0.225148	-1.56148	-1.35188	FAĹSZ	Q01853	Transitional endoplasmic reticulum ATPase OS=Mus musculus OX=10090 GN=Vcp PE=1 SV=4	0	178.551	53	Vcp
26.2984275817871	25.5396537780762	26.78857421875	27.0782775878906	26.6652698516846	22.848217010498	22.3533897399902	25.9358768463135	FAĹSZ	#N/A	#N/A	#N/A	0.132168	-1.97554	-1.74187	FAĹSZ	Q61879	Myosin-10 OS=Mus musculus OX=10090 GN=Myh10 PE=1 SV=2	0	298.387	31	Myh10
26.3947563171387	25.5585174560547	26.2984256744385	27.0188808441162	27.2538261413574	25.7723064422607	25.6977596282959	26.0426692962646	FAĹSZ	Acetyl [N-Term]	#N/A	#N/A	0.797371	-0.126005	-0.268414	FAĹSZ	P16330	2'.3'-cyclic-nucleotide 3'-phosphodiesterase OS=Mus musculus OX=10090 GN=Cnp PE=1 SV=3	0	130.173	53	Cnp
26.9894065856934	25.4308395385742	26.7445106506348	27.3216590881348	26.4987754821777	24.0252952575684	21.5166187286377	25.3354434967041	FAĹSZ	#N/A	#N/A	#N/A	0.0942197	-2.27757	-1.98613	FAĹSZ	Q8BYI9	Tenascin-R OS=Mus musculus OX=10090 GN=Tnr PE=1 SV=2	0	184.844	30	Tnr
26.6277236938477	26.2687797546387	26.5274448394775	27.1549739837646	27.2983283996582	25.5262870788574	25.1152744293213	26.1428546905518	FAĹSZ	#N/A	#N/A	#N/A	0.26738	-0.624044	-1.22244	FAĹSZ	Q9WV92	Band 4.1-like protein 3 OS=Mus musculus OX=10090 GN=Epb41l3 PE=1 SV=1	0	195.382	43	Epb41l3
25.7580814361572	25.4054183959961	25.8456363677979	25.7001438140869	27.6068019866943	26.9176921844482	26.3977737426758	25.2599315643311	FAĹSZ	#N/A	#N/A	#N/A	0.135748	0.86823	1.72253	FAĹSZ	P17183	Gamma-enolase OS=Mus musculus OX=10090 GN=Eno2 PE=1 SV=2	0	153.537	53	Eno2
25.1935443878174	24.369987487793	25.7153930664063	25.9737377166748	27.3736381530762	24.8761215209961	24.5963573455811	24.3874320983887	FAĹSZ	#N/A	#N/A	#N/A	0.995313	-0.00477839	-0.00612257	FAĹSZ	Q9QXS1	Plectin OS=Mus musculus OX=10090 GN=Plec PE=1 SV=3	0	421.178	24	Plec
29.2725601196289	28.9313735961914	28.734188079834	27.715311050415	27.4395484924316	26.8017139434814	26.2550601959229	28.6148071289063	FAĹSZ	#N/A	#N/A	#N/A	0.062832	-1.38558	-2.27963	FAĹSZ	O08585	Clathrin light chain A OS=Mus musculus OX=10090 GN=Clta PE=1 SV=2	0	35.179	34	Clta
26.5951309204102	26.0318183898926	26.7068481445313	26.9925937652588	27.7533321380615	24.6331844329834	24.5702610015869	25.8331737518311	FAĹSZ	#N/A	#N/A	#N/A	0.295229	-0.88411	-1.14654	FAĹSZ	P28652	Calcium/calmodulin-dependent protein kinase type II subunit beta OS=Mus musculus OX=10090 GN=Camk2b PE=1 SV=2	0	143.151	53	Camk2b
25.9349555969238	24.9919109344482	26.1093788146973	26.8984050750732	27.0617141723633	24.96897315979	24.2337245941162	25.517557144165	FAĹSZ	#N/A	#N/A	#N/A	0.480685	-0.53817	-0.751668	FAĹSZ	Q8C8R3	Ankyrin-2 OS=Mus musculus OX=10090 GN=Ank2 PE=1 SV=2	0	244.487	20	Ank2
26.383638381958	25.6604270935059	26.189977645874	27.0939044952393	27.6877155303955	25.7914791107178	26.831298828125	26.4725799560547	FAĹSZ	#N/A	#N/A	#N/A	0.488968	0.363781	0.736929	FAĹSZ	O08599	Syntaxin-binding protein 1 OS=Mus musculus OX=10090 GN=Stxbp1 PE=1 SV=2	0	187.281	63	Stxbp1
27.2040920257568	25.4731006622314	26.6932277679443	27.6878147125244	27.8721828460693	24.8628120422363	23.0323810577393	25.0586681365967	FAĹSZ	#N/A	#N/A	#N/A	0.208739	-1.55805	-1.40813	FAĹSZ	P48678	Prelamin-A/C OS=Mus musculus OX=10090 GN=Lmna PE=1 SV=2	0	153.577	53	Lmna
25.9917831420898	26.2221603393555	25.6522998809814	26.0456504821777	26.0780467987061	22.5146236419678	26.8836326599121	25.6899032592773	FAĹSZ	#N/A	#N/A	#N/A	0.503939	-0.686422	-0.710712	FAĹSZ	P21107	Tropomyosin alpha-3 chain OS=Mus musculus OX=10090 GN=Tpm3 PE=1 SV=3	0	62.011	41	Tpm3
29.1897144317627	28.7982139587402	28.4549465179443	27.5800590515137	27.049955368042	27.3454170227051	25.4172668457031	28.3254890441895	FAĹSZ	#N/A	#N/A	#N/A	0.0785377	-1.4712	-2.11765	FAĹSZ	Q6IRU5	Clathrin light chain B OS=Mus musculus OX=10090 GN=Cltb PE=1 SV=1	0	44.981	36	Cltb
28.0772876739502	27.9033184051514	28.3017311096191	28.3582344055176	27.9184284210205	28.4598522186279	28.384786605835	28.3437957763672	FAĹSZ	#N/A	#N/A	#N/A	0.495714	0.116573	0.72505	FAĹSZ	P62983	Ubiquitin-40S ribosomal protein S27a OS=Mus musculus OX=10090 GN=Rps27a PE=1 SV=2	0	36.989	49	Rps27a
25.7883281707764	23.7843017578125	27.0765285491943	26.816047668457	26.8637008666992	22.3271503448486	23.3646469116211	23.7866973876953	FAĹSZ	#N/A	#N/A	#N/A	0.197539	-1.78075	-1.44889	FAĹSZ	Q61292	Laminin subunit beta-2 OS=Mus musculus OX=10090 GN=Lamb2 PE=1 SV=2	0	205.155	32	Lamb2
27.8314781188965	26.361701965332	26.6454906463623	27.9080486297607	27.2498531341553	23.3747978210449	20.1009654998779	25.830623626709	FAĹSZ	#N/A	#N/A	#N/A	0.108269	-3.04762	-1.88588	FAĹSZ	Q9JKK7	Tropomodulin-2 OS=Mus musculus OX=10090 GN=Tmod2 PE=1 SV=2	0	125.941	61	Tmod2
28.5163307189941	28.4595813751221	27.9909992218018	28.1748580932617	28.0071105957031	24.6148624420166	24.3320331573486	28.1180648803711	FAĹSZ	#N/A	#N/A	#N/A	0.101832	-2.01742	-1.93008	FAĹSZ	P58771	Tropomyosin alpha-1 chain OS=Mus musculus OX=10090 GN=Tpm1 PE=1 SV=1	0	68.418	46	Tpm1
25.5622253417969	24.0947952270508	25.4499664306641	25.8405666351318	26.6418361663818	24.0280361175537	22.6973133087158	23.7744293212891	FAĹSZ	#N/A	#N/A	#N/A	0.342336	-0.951485	-1.03091	FAĹSZ	O08709	Peroxiredoxin-6 OS=Mus musculus OX=10090 GN=Prdx6 PE=1 SV=3	0	92.449	63	Prdx6
28.2325820922852	28.876012802124	27.829797744751	27.5261669158936	26.1522102355957	28.1091480255127	28.7298603057861	28.5527801513672	FAĹSZ	#N/A	#N/A	#N/A	0.739377	-0.23014	-0.348486	FAĹSZ	P01592	Immunoglobulin J chain OS=Mus musculus OX=10090 GN=Jchain PE=1 SV=4	0	42.416	59	Jchain
28.6757965087891	28.1268043518066	29.3031158447266	28.7909717559814	27.8459053039551	28.8140430450439	28.6023578643799	27.9180011749268	FAĹSZ	#N/A	#N/A	#N/A	0.256706	-0.429095	-1.25335	FAĹSZ	P10922	Histone H1.0 OS=Mus musculus OX=10090 GN=H1-0 PE=2 SV=4	0	20.5	16	H1-0
26.2860202789307	25.7432994842529	25.9064331054688	26.3910808563232	26.8523769378662	24.5907535552979	23.9720096588135	25.3355045318604	FAĹSZ	#N/A	#N/A	#N/A	0.211698	-0.894047	-1.3977	FAĹSZ	P46460	Vesicle-fusing ATPase OS=Mus musculus OX=10090 GN=Nsf PE=1 SV=2	0	130.794	46	Nsf
22.8152809143066	23.3566131591797	22.669849395752	22.6521301269531	20.9721698760986	23.9819831848145	23.7449035644531	23.7141227722168	FAĹSZ	#N/A	#N/A	#N/A	0.764101	0.229826	0.31407	FAĹSZ	P01670	Ig kappa chain V-III region PC 6684 OS=Mus musculus OX=10090 PE=1 SV=1	0	45.281	59
24.8894538879395	23.7938175201416	25.4230308532715	25.6507568359375	26.6690578460693	25.0919723510742	24.4453964233398	24.6583404541016	FAĹSZ	#N/A	#N/A	#N/A	0.685411	0.276927	0.425356	FAĹSZ	P20029	Endoplasmic reticulum chaperone BiP OS=Mus musculus OX=10090 GN=Hspa5 PE=1 SV=3	0	125.367	40	Hspa5
26.2336254119873	26.7800445556641	25.5447216033936	25.594612121582	24.004415512085	26.5383796691895	26.9717884063721	26.7082023620605	FAĹSZ	#N/A	#N/A	#N/A	0.982176	0.0174456	0.0232874	FAĹSZ	P01665	Ig kappa chain V-III region PC 7043 OS=Mus musculus OX=10090 PE=1 SV=1	0	43.459	53
27.2713203430176	27.9194946289063	26.943546295166	26.5513591766357	24.7779788970947	27.2805519104004	27.2508430480957	27.4370079040527	FAĹSZ	#N/A	#N/A	#N/A	0.514553	-0.484835	-0.692439	FAĹSZ	Q9QWK4	CD5 antigen-like OS=Mus musculus OX=10090 GN=Cd5l PE=1 SV=3	0	49.769	43	Cd5l
25.5225887298584	24.7866230010986	26.7341346740723	26.5615463256836	26.7039108276367	21.9113025665283	21.7851314544678	23.985221862793	FAĹSZ	#N/A	#N/A	#N/A	0.11236	-2.30483	-1.85912	FAĹSZ	P02468	Laminin subunit gamma-1 OS=Mus musculus OX=10090 GN=Lamc1 PE=1 SV=2	0	183.408	28	Lamc1
26.7078094482422	26.3892192840576	26.9557647705078	26.8975944519043	26.5642395019531	24.7466297149658	23.75657081604	26.3032608032227	FAĹSZ	#N/A	#N/A	#N/A	0.084595	-1.39492	-2.06393	FAĹSZ	P53395	Lipoamide acyltransferase component of branched-chain alpha-keto acid dehydrogenase complex. mitochondrial OS=Mus musculus OX=10090 GN=Dbt PE=1 SV=2	0	69.249	32	Dbt
25.1378746032715	24.738245010376	25.3944511413574	25.6688957214355	26.504415512085	25.2367153167725	24.5653343200684	24.6138439178467	FAĹSZ	Acetyl [N-Term]	#N/A	#N/A	0.992562	-0.00478935	-0.00971653	FAĹSZ	O35737	Heterogeneous nuclear ribonucleoprotein H OS=Mus musculus OX=10090 GN=Hnrnph1 PE=1 SV=3	0	87.179	50	Hnrnph1
23.1203575134277	23.0916805267334	22.8407497406006	22.4551181793213	21.0568752288818	22.3410682678223	21.6762924194336	22.9634971618652	FAĹSZ	#N/A	#N/A	#N/A	0.0961237	-0.867543	-1.9717	FAĹSZ	P51881	ADP/ATP translocase 2 OS=Mus musculus OX=10090 GN=Slc25a5 PE=1 SV=3	0	46.115	42	Slc25a5
26.5275859832764	25.9144515991211	26.3783397674561	27.3494930267334	27.6638965606689	25.9471683502197	25.0157127380371	26.3122577667236	FAĹSZ	#N/A	#N/A	#N/A	0.640068	-0.307709	-0.492199	FAĹSZ	Q8BL97	Serine/arginine-rich splicing factor 7 OS=Mus musculus OX=10090 GN=Srsf7 PE=1 SV=1	0	32.25	22	Srsf7
27.4101371765137	27.9951019287109	26.5407238006592	26.765604019165	25.2938404083252	27.4281387329102	27.433723449707	27.7573356628418	FAĹSZ	#N/A	#N/A	#N/A	0.770903	-0.199632	-0.304678	FAĹSZ	P01654	Ig kappa chain V-III region PC 2880/PC 1229 OS=Mus musculus OX=10090 PE=1 SV=1	0	34.406	63
25.7454833984375	24.1513843536377	25.6540546417236	26.2722930908203	26.219367980957	22.9681510925293	22.3135204315186	25.1720905303955	FAĹSZ	#N/A	#N/A	#N/A	0.255413	-1.28752	-1.25717	FAĹSZ	P50396	Rab GDP dissociation inhibitor alpha OS=Mus musculus OX=10090 GN=Gdi1 PE=1 SV=3	0	118.696	48	Gdi1
26.6599025726318	25.7208843231201	26.4989700317383	26.6895885467529	25.3822116851807	25.2579536437988	25.5032272338867	26.3803176879883	FAĹSZ	#N/A	#N/A	#N/A	0.0674182	-0.761409	-2.22836	FAĹSZ	P42669	Transcriptional activator protein Pur-alpha OS=Mus musculus OX=10090 GN=Pura PE=1 SV=1	0	73.048	43	Pura
26.2599849700928	25.2696075439453	26.1564121246338	26.6224536895752	25.7283668518066	24.3875389099121	22.6316661834717	25.5811157226563	FAĹSZ	#N/A	#N/A	#N/A	0.100774	-1.49494	-1.93762	FAĹSZ	Q8BMF4	Dihydrolipoyllysine-residue acetyltransferase component of pyruvate dehydrogenase complex. mitochondrial OS=Mus musculus OX=10090 GN=Dlat PE=1 SV=2	0	85.182	27	Dlat
23.4728565216064	17.1182708740234	21.3185253143311	22.2561836242676	22.0720710754395	21.4902935028076	20.4562244415283	18.3068256378174	FAĹSZ	#N/A	#N/A	#N/A	0.784616	-0.460105	-0.285836	FAĹSZ	Q7TPR4	Alpha-actinin-1 OS=Mus musculus OX=10090 GN=Actn1 PE=1 SV=1	0	67.713	16	Actn1
25.8289356231689	25.581356048584	25.793872833252	26.0993671417236	25.7578659057617	24.8552856445313	24.069019317627	25.5580310821533	FAĹSZ	#N/A	#N/A	#N/A	0.102218	-0.765832	-1.92736	FAĹSZ	Q9Z204	Heterogeneous nuclear ribonucleoproteins C1/C2 OS=Mus musculus OX=10090 GN=Hnrnpc PE=1 SV=1	0	48.095	27	Hnrnpc
24.7225875854492	23.6897354125977	25.4388103485107	26.0739612579346	26.3729629516602	25.0548305511475	23.6649379730225	24.6725044250488	FAĹSZ	#N/A	#N/A	#N/A	0.959685	-0.0399647	-0.0526955	FAĹSZ	Q8BG05	Heterogeneous nuclear ribonucleoprotein A3 OS=Mus musculus OX=10090 GN=Hnrnpa3 PE=1 SV=1	0	76.164	29	Hnrnpa3
24.7067489624023	25.2483825683594	24.0770816802979	24.0336303710938	22.5766105651855	25.1310329437256	25.4172859191895	25.0900554656982	FAĹSZ	#N/A	#N/A	#N/A	0.960548	0.0372853	0.0515662	FAĹSZ	P01660	Ig kappa chain V-III region PC 3741/TEPC 111 OS=Mus musculus OX=10090 PE=1 SV=1	0	24.368	49
27.7620811462402	28.0630664825439	26.8735580444336	26.7718620300293	25.99391746521	27.4763355255127	27.8616733551025	27.6761608123779	FAĹSZ	#N/A	#N/A	#N/A	0.835785	-0.11562	-0.216482	FAĹSZ	P01786	Ig heavy chain V region MOPC 47A OS=Mus musculus OX=10090 PE=1 SV=1	0	12.985	21
25.4627075195313	24.6857948303223	26.6348514556885	26.4716567993164	26.5012397766113	19.0457344055176	22.2698097229004	23.6281394958496	FAĹSZ	#N/A	#N/A	#N/A	0.117043	-2.95252	-1.82966	FAĹSZ	P10493	Nidogen-1 OS=Mus musculus OX=10090 GN=Nid1 PE=1 SV=2	0	113.23	23	Nid1
26.3627109527588	26.7354373931885	25.5068511962891	25.9424896240234	26.1037483215332	25.3010711669922	27.170919418335	25.3344097137451	FAĹSZ	#N/A	#N/A	#N/A	0.766518	-0.159335	-0.310729	FAĹSZ	P12960	Contactin-1 OS=Mus musculus OX=10090 GN=Cntn1 PE=1 SV=1	0	123.843	33	Cntn1
21.3864250183105	19.5710411071777	21.3488998413086	21.1670169830322	21.9187316894531	20.0637283325195	19.9655170440674	20.6961650848389	FAĹSZ	#N/A	#N/A	#N/A	0.751591	-0.20731	-0.331428	FAĹSZ	Q923T9	Calcium/calmodulin-dependent protein kinase type II subunit gamma OS=Mus musculus OX=10090 GN=Camk2g PE=1 SV=1	0	55.037	20	Camk2g
24.6098461151123	23.3456249237061	24.5301322937012	25.8531131744385	25.8022975921631	22.3525066375732	23.2395458221436	22.4157333374023	FAĹSZ	#N/A	#N/A	#N/A	0.28173	-1.13216	-1.18252	FAĹSZ	P21619	Lamin-B2 OS=Mus musculus OX=10090 GN=Lmnb2 PE=1 SV=2	0	95.267	38	Lmnb2
18.6577949523926	18.2194919586182	18.5117321014404	19.3255100250244	18.8207225799561	18.2037525177002	18.5283126831055	17.4655570983887	FAĹSZ	#N/A	#N/A	#N/A	NaN	0	NaN	FAĹSZ	P01673	Ig kappa chain V-III region PC 2485/PC 4039 OS=Mus musculus OX=10090 PE=1 SV=1	0	22.346	44
23.8006343841553	22.6963901519775	23.5889549255371	23.8527355194092	24.3705539703369	21.0942001342773	18.7587814331055	22.1371383666992	FAĹSZ	#N/A	#N/A	#N/A	0.164224	-1.89451	-1.58427	FAĹSZ	Q6PHZ2	Calcium/calmodulin-dependent protein kinase type II subunit delta OS=Mus musculus OX=10090 GN=Camk2d PE=1 SV=1	0	57.848	24	Camk2d
25.0717849731445	25.4103412628174	25.0082988739014	25.4960746765137	26.1582889556885	25.5846405029297	25.2933197021484	25.4810390472412	FAĹSZ	#N/A	#N/A	#N/A	0.135957	0.382697	1.72142	FAĹSZ	P02088	Hemoglobin subunit beta-1 OS=Mus musculus OX=10090 GN=Hbb-b1 PE=1 SV=2	0	48.32	54	Hbb-b1
25.5604972839355	26.7855415344238	25.3188152313232	26.0155544281006	25.8196601867676	25.4664821624756	26.025842666626	26.2016162872314	FAĹSZ	#N/A	#N/A	#N/A	0.911364	-0.0417018	-0.116096	FAĹSZ	P39053	Dynamin-1 OS=Mus musculus OX=10090 GN=Dnm1 PE=1 SV=2	0	79.176	25	Dnm1
25.0311031341553	24.5238380432129	25.0324783325195	25.3010311126709	26.178581237793	24.2396621704102	23.523946762085	25.8690376281738	FAĹSZ	#N/A	#N/A	#N/A	0.977573	-0.0193057	-0.0293036	FAĹSZ	P10126	Elongation factor 1-alpha 1 OS=Mus musculus OX=10090 GN=Eef1a1 PE=1 SV=3	0	77.482	39	Eef1a1
24.7159690856934	24.3356342315674	25.3101024627686	24.63893699646	25.8359642028809	25.3919506072998	24.6056251525879	23.7162590026855	FAĹSZ	#N/A	#N/A	#N/A	0.796258	0.137289	0.269929	FAĹSZ	Q9DCX2	ATP synthase subunit d. mitochondrial OS=Mus musculus OX=10090 GN=Atp5pd PE=1 SV=3	0	68.112	69	Atp5pd
25.2241344451904	25.5198307037354	25.9175567626953	25.3584041595459	26.4525699615479	26.2823829650879	24.634672164917	25.3700656890869	FAĹSZ	#N/A	#N/A	#N/A	0.702477	0.179941	0.400761	FAĹSZ	P12787	Cytochrome c oxidase subunit 5A. mitochondrial OS=Mus musculus OX=10090 GN=Cox5a PE=1 SV=2	0	31.125	58	Cox5a
17.5663948059082	17.320821762085	18.2047119140625	17.0949954986572	16.2392578125	17.7415924072266	19.1333923339844	17.8825359344482	FAĹSZ	#N/A	#N/A	#N/A	NaN	0	NaN	FAĹSZ	P16627	Heat shock 70 kDa protein 1-like OS=Mus musculus OX=10090 GN=Hspa1l PE=1 SV=4	0	35.506	11	Hspa1l
25.1442565917969	23.8827228546143	24.7665500640869	25.4467945098877	26.3238735198975	24.6321601867676	24.3975620269775	24.0427913665771	FAĹSZ	#N/A	#N/A	#N/A	0.951024	0.0390158	0.0640334	FAĹSZ	P14152	Malate dehydrogenase. cytoplasmic OS=Mus musculus OX=10090 GN=Mdh1 PE=1 SV=3	0	52.79	49	Mdh1
25.0199565887451	25.496301651001	24.9370899200439	24.6285934448242	22.7975063323975	25.7806777954102	26.0475673675537	25.7476024627686	FAĹSZ	#N/A	#N/A	#N/A	0.92943	0.0728531	0.0923448	FAĹSZ	P01878	Ig alpha chain C region OS=Mus musculus OX=10090 PE=1 SV=1	0	37.036	46
25.0355491638184	24.4033870697021	25.0560245513916	25.6435470581055	25.3280582427979	23.1348552703857	19.952917098999	24.586950302124	FAĹSZ	#N/A	#N/A	#N/A	0.192899	-1.78393	-1.4664	FAĹSZ	P13020	Gelsolin OS=Mus musculus OX=10090 GN=Gsn PE=1 SV=3	0	74.325	31	Gsn
25.0177574157715	24.0746612548828	25.2029476165771	25.532678604126	27.4398632049561	24.612003326416	24.2142925262451	23.41921043396	FAĹSZ	#N/A	#N/A	#N/A	0.970636	-0.0356688	-0.0383716	FAĹSZ	P08249	Malate dehydrogenase. mitochondrial OS=Mus musculus OX=10090 GN=Mdh2 PE=1 SV=3	0	88.027	48	Mdh2
25.0296821594238	23.3171787261963	25.2495746612549	26.272216796875	25.5426445007324	23.8008003234863	24.0525531768799	25.7598667144775	FAĹSZ	#N/A	#N/A	#N/A	0.829578	-0.178197	-0.224823	FAĹSZ	Q60668	Heterogeneous nuclear ribonucleoprotein D0 OS=Mus musculus OX=10090 GN=Hnrnpd PE=1 SV=2	0	39.195	22	Hnrnpd
25.0829639434814	24.5885372161865	25.3692893981934	25.3355178833008	25.0913887023926	23.9424018859863	22.4281692504883	25.6396503448486	FAĹSZ	#N/A	#N/A	#N/A	0.306504	-0.818675	-1.11754	FAĹSZ	Q8VEK3	Heterogeneous nuclear ribonucleoprotein U OS=Mus musculus OX=10090 GN=Hnrnpu PE=1 SV=1	0	60.649	19	Hnrnpu
25.3362236022949	24.6198768615723	25.4980583190918	25.8916625976563	25.8550033569336	24.248779296875	23.8481616973877	24.8087253570557	FAĹSZ	#N/A	#N/A	#N/A	0.252126	-0.646288	-1.26696	FAĹSZ	P14094	Sodium/potassium-transporting ATPase subunit beta-1 OS=Mus musculus OX=10090 GN=Atp1b1 PE=1 SV=1	0	45.696	29	Atp1b1
24.7609405517578	23.7286434173584	25.2058086395264	25.7392101287842	26.423957824707	20.896993637085	19.2084178924561	23.7678966522217	FAĹSZ	#N/A	#N/A	#N/A	0.214892	-2.28433	-1.38658	FAĹSZ	Q9QYC0	Alpha-adducin OS=Mus musculus OX=10090 GN=Add1 PE=1 SV=2	0	115.177	45	Add1
26.1900329589844	26.2364273071289	26.6128540039063	26.3252201080322	25.9047355651855	25.210807800293	24.8220863342285	26.185094833374	FAĹSZ	#N/A	+	Ki150_Ki21	0.0477387	-0.810452	-2.48103	FAĹSZ	Q3TEA8	Heterochromatin protein 1-binding protein 3 OS=Mus musculus OX=10090 GN=Hp1bp3 PE=1 SV=1	0	56.218	24	Hp1bp3
17.4629669189453	19.0757446289063	21.681453704834	22.351245880127	23.6923561096191	23.4615650177002	21.0606479644775	18.9398174285889	FAĹSZ	Acetyl [N-Term]	#N/A	#N/A	0.342711	1.64574	1.03004	FAĹSZ	P70333	Heterogeneous nuclear ribonucleoprotein H2 OS=Mus musculus OX=10090 GN=Hnrnph2 PE=1 SV=1	0	60.863	36	Hnrnph2
25.0313758850098	23.4866676330566	24.9194927215576	25.4105472564697	24.9983692169189	24.5379638671875	20.4929084777832	25.1411037445068	FAĹSZ	#N/A	#N/A	#N/A	0.467279	-0.919435	-0.775903	FAĹSZ	Q61937	Nucleophosmin OS=Mus musculus OX=10090 GN=Npm1 PE=1 SV=1	0	53.944	33	Npm1
25.0439205169678	24.881649017334	25.2922611236572	25.6258430480957	25.8138523101807	24.4493675231934	24.084400177002	25.0792770385742	FAĹSZ	#N/A	#N/A	#N/A	0.423637	-0.354194	-0.858388	FAĹSZ	Q9QXS6	Drebrin OS=Mus musculus OX=10090 GN=Dbn1 PE=1 SV=4	0	75.709	22	Dbn1
25.8828201293945	25.2625408172607	25.9127941131592	26.2889938354492	24.7169990539551	24.2593593597412	24.3399658203125	25.0246696472168	FAĹSZ	#N/A	+	Ki150_Ki21	0.00400659	-1.25154	-4.52258	FAĹSZ	Q61361	Brevican core protein OS=Mus musculus OX=10090 GN=Bcan PE=1 SV=2	0	55.23	17	Bcan
23.2827930450439	21.1594619750977	23.2230644226074	23.3203907012939	25.0276584625244	20.7238445281982	22.2681484222412	19.5178165435791	FAĹSZ	#N/A	#N/A	#N/A	0.532449	-0.862061	-0.662182	FAĹSZ	P38647	Stress-70 protein. mitochondrial OS=Mus musculus OX=10090 GN=Hspa9 PE=1 SV=3	0	77.796	29	Hspa9
24.4445667266846	24.29714012146	24.7043647766113	24.8430233001709	26.0883808135986	24.9578857421875	24.4420166015625	24.5220222473145	FAĹSZ	#N/A	#N/A	#N/A	0.32209	0.430303	1.07888	FAĹSZ	P30275	Creatine kinase U-type. mitochondrial OS=Mus musculus OX=10090 GN=Ckmt1 PE=1 SV=1	0	68.104	46	Ckmt1
31.0258636474609	31.1799774169922	30.1382274627686	30.2980041503906	28.9839324951172	30.8213367462158	30.706974029541	31.0581111907959	FAĹSZ	#N/A	#N/A	#N/A	0.638283	-0.26793	-0.494879	FAĹSZ	P01631	Ig kappa chain V-II region 26-10 OS=Mus musculus OX=10090 PE=1 SV=1	0	19.755	39
26.0599136352539	26.2144031524658	26.1110591888428	26.5596351623535	25.6573066711426	24.1100521087646	24.5595111846924	26.6430740356445	FAĹSZ	#N/A	#N/A	#N/A	0.137377	-0.993767	-1.7139	FAĹSZ	Q9R171	Cerebellin-1 OS=Mus musculus OX=10090 GN=Cbln1 PE=1 SV=1	0	31.042	40	Cbln1
26.2237300872803	25.1069583892822	26.2724742889404	26.5290088653564	26.1693897247314	25.23366355896	25.1470031738281	25.6157341003418	FAĹSZ	#N/A	#N/A	#N/A	0.256862	-0.491595	-1.25289	FAĹSZ	P35700	Peroxiredoxin-1 OS=Mus musculus OX=10090 GN=Prdx1 PE=1 SV=1	0	35.909	51	Prdx1
25.3995704650879	25.1146144866943	25.9997367858887	25.6344394683838	25.6147403717041	25.0064468383789	23.1697750091553	24.8302421569824	FAĹSZ	#N/A	#N/A	#N/A	0.163485	-0.881789	-1.58756	FAĹSZ	Q9QZQ8	Core histone macro-H2A.1 OS=Mus musculus OX=10090 GN=Macroh2a1 PE=1 SV=3	0	64.521	43	Macroh2a1
24.014591217041	21.8838386535645	24.0515918731689	25.2751617431641	24.6837673187256	22.5653438568115	22.4235000610352	23.9630813598633	FAĹSZ	#N/A	#N/A	#N/A	0.671974	-0.397373	-0.444926	FAĹSZ	P20357	Microtubule-associated protein 2 OS=Mus musculus OX=10090 GN=Map2 PE=1 SV=2	0	84.445	15	Map2
23.2331733703613	22.3080177307129	23.0532264709473	22.1214923858643	23.4232921600342	21.9304962158203	18.3579769134521	17.7989234924316	FAĹSZ	#N/A	#N/A	#N/A	0.149806	-2.30131	-1.65111	FAĹSZ	Q9CQ19	Myosin regulatory light polypeptide 9 OS=Mus musculus OX=10090 GN=Myl9 PE=1 SV=3	0	65.326	67	Myl9
25.2937679290771	25.488842010498	25.2326717376709	25.1369762420654	25.1932735443115	24.7442665100098	25.8498287200928	25.4726104736328	FAĹSZ	#N/A	#N/A	#N/A	0.915905	0.0269303	0.11012	FAĹSZ	A2ASQ1	Agrin OS=Mus musculus OX=10090 GN=Agrn PE=1 SV=1	0	127.026	14	Agrn
24.9389419555664	23.0202407836914	23.5304222106934	23.1900768280029	22.8116054534912	19.5311908721924	18.5516510009766	23.3268775939941	FAĹSZ	#N/A	#N/A	#N/A	0.0837205	-2.61459	-2.07144	FAĹSZ	P58774	Tropomyosin beta chain OS=Mus musculus OX=10090 GN=Tpm2 PE=1 SV=1	0	31.277	20	Tpm2
25.1611995697021	22.7830753326416	24.7603092193604	25.7853183746338	25.8104038238525	23.8381214141846	20.1985301971436	23.4826278686523	FAĹSZ	#N/A	#N/A	#N/A	0.370131	-1.29005	-0.968644	FAĹSZ	P18872	Guanine nucleotide-binding protein G(o) subunit alpha OS=Mus musculus OX=10090 GN=Gnao1 PE=1 SV=3	0	69.058	47	Gnao1
23.4925079345703	23.3791847229004	23.7093753814697	23.6988849639893	24.3360576629639	23.1783809661865	21.7499523162842	23.0959873199463	FAĹSZ	#N/A	#N/A	#N/A	0.404272	-0.479894	-0.896999	FAĹSZ	P09103	Protein disulfide-isomerase OS=Mus musculus OX=10090 GN=P4hb PE=1 SV=2	0	50.353	26	P4hb
23.9959526062012	22.5325012207031	24.1403903961182	24.5469150543213	24.9287261962891	23.0137958526611	20.8585357666016	22.781213760376	FAĹSZ	#N/A	#N/A	#N/A	0.371727	-0.908372	-0.965183	FAĹSZ	Q9DCT2	NADH dehydrogenase [ubiquinone] iron-sulfur protein 3. mitochondrial OS=Mus musculus OX=10090 GN=Ndufs3 PE=1 SV=2	0	55.897	35	Ndufs3
26.380823135376	25.4348201751709	25.959939956665	25.7842025756836	25.2383460998535	22.3883762359619	21.5649471282959	26.5656299591064	FAĹSZ	#N/A	#N/A	#N/A	0.153288	-1.95062	-1.63442	FAĹSZ	P14206	40S ribosomal protein SA OS=Mus musculus OX=10090 GN=Rpsa PE=1 SV=4	0	68.283	44	Rpsa
25.4032020568848	23.2438945770264	25.1871547698975	25.8242835998535	25.6069622039795	23.0355548858643	20.0748977661133	24.5141277313232	FAĹSZ	#N/A	#N/A	#N/A	0.272184	-1.60675	-1.20887	FAĹSZ	Q6WVG3	BTB/POZ domain-containing protein KCTD12 OS=Mus musculus OX=10090 GN=Kctd12 PE=1 SV=1	0	41.028	42	Kctd12
25.1879501342773	24.7852649688721	25.4680786132813	25.6972198486328	26.4044380187988	26.3514709472656	25.8487300872803	25.6856174468994	FAĹSZ	#N/A	+	Ki150_Ki21	0.0252853	0.787936	2.95993	FAĹSZ	P19536	Cytochrome c oxidase subunit 5B. mitochondrial OS=Mus musculus OX=10090 GN=Cox5b PE=1 SV=1	0	20.529	46	Cox5b
22.9825839996338	21.9652080535889	22.6879138946533	23.5533828735352	25.4474468231201	21.9681625366211	23.2141189575195	22.9761657714844	FAĹSZ	#N/A	#N/A	#N/A	0.481045	0.604201	0.751024	FAĹSZ	Q99KI0	Aconitate hydratase. mitochondrial OS=Mus musculus OX=10090 GN=Aco2 PE=1 SV=1	0	85.22	31	Aco2
24.0951919555664	22.8201732635498	24.3089065551758	25.4434928894043	25.2081451416016	17.4659633636475	22.1998615264893	23.4254608154297	FAĹSZ	#N/A	#N/A	#N/A	0.27474	-2.09208	-1.20174	FAĹSZ	P62141	Serine/threonine-protein phosphatase PP1-beta catalytic subunit OS=Mus musculus OX=10090 GN=Ppp1cb PE=1 SV=3	0	56.223	46	Ppp1cb
26.6945247650146	27.0041732788086	25.8753509521484	26.2979564666748	24.1624431610107	26.8923664093018	26.6985950469971	26.9668521881104	FAĹSZ	#N/A	#N/A	#N/A	0.702263	-0.287937	-0.401068	FAĹSZ	P01843	Ig lambda-1 chain C region OS=Mus musculus OX=10090 PE=1 SV=1	0	36.071	81
22.3917293548584	21.7838954925537	24.024923324585	24.2093257904053	25.7866458892822	24.3887767791748	22.8892288208008	22.5574569702148	FAĹSZ	#N/A	#N/A	#N/A	0.432589	0.803059	0.840982	FAĹSZ	Q62420	Endophilin-A1 OS=Mus musculus OX=10090 GN=Sh3gl2 PE=1 SV=2	0	78.239	53	Sh3gl2
22.8508987426758	22.8013134002686	23.0556240081787	22.9503726959229	23.7851696014404	23.8706207275391	23.3146209716797	22.8823108673096	FAĹSZ	#N/A	#N/A	#N/A	0.0589092	0.548628	2.32666	FAĹSZ	Q9D1K2	V-type proton ATPase subunit F OS=Mus musculus OX=10090 GN=Atp6v1f PE=1 SV=2	0	28.998	44	Atp6v1f
23.5113658905029	23.1111488342285	22.3278923034668	22.4426689147949	22.802225112915	19.3304195404053	20.3387241363525	23.1865940093994	FAĹSZ	#N/A	#N/A	#N/A	0.193551	-1.43378	-1.46392	FAĹSZ	Q3UX10	Tubulin alpha chain-like 3 OS=Mus musculus OX=10090 GN=Tubal3 PE=2 SV=2	0	18.174	8	Tubal3
24.5624351501465	23.0605068206787	23.9415245056152	24.973461151123	24.4673042297363	22.5108509063721	21.8463897705078	23.9373245239258	FAĹSZ	#N/A	#N/A	#N/A	0.248035	-0.944015	-1.2793	FAĹSZ	Q7TQI3	Ubiquitin thioesterase OTUB1 OS=Mus musculus OX=10090 GN=Otub1 PE=1 SV=2	0	50.048	47	Otub1
24.202091217041	25.0375576019287	24.1041393280029	23.9305591583252	23.1999492645264	24.8296203613281	24.8741264343262	24.4014301300049	FAĹSZ	#N/A	#N/A	#N/A	0.987235	0.00769472	0.0166765	FAĹSZ	P29788	Vitronectin OS=Mus musculus OX=10090 GN=Vtn PE=1 SV=2	0	38.43	17	Vtn
23.9136371612549	20.948392868042	24.2631416320801	25.2154331207275	25.529857635498	22.587818145752	22.9481964111328	22.7952175140381	FAĹSZ	#N/A	#N/A	#N/A	0.920515	-0.119879	-0.104057	FAĹSZ	P27773	Protein disulfide-isomerase A3 OS=Mus musculus OX=10090 GN=Pdia3 PE=1 SV=2	0	80.689	36	Pdia3
24.4456691741943	21.6980895996094	23.9155349731445	24.1952419281006	24.9218769073486	22.4732265472412	23.115348815918	23.2881011962891	FAĹSZ	#N/A	#N/A	#N/A	0.893794	-0.113996	-0.13927	FAĹSZ	P26443	Glutamate dehydrogenase 1. mitochondrial OS=Mus musculus OX=10090 GN=Glud1 PE=1 SV=1	0	70.833	33	Glud1
23.6919498443604	21.4353485107422	23.5439338684082	23.8307590484619	25.2773418426514	21.7825450897217	22.3048915863037	21.2621440887451	FAĹSZ	#N/A	#N/A	#N/A	0.674567	-0.468767	-0.441135	FAĹSZ	O88935	Synapsin-1 OS=Mus musculus OX=10090 GN=Syn1 PE=1 SV=2	0	70.505	30	Syn1
21.5008678436279	20.9686813354492	21.4187068939209	22.9931221008301	21.8257789611816	20.7996044158936	18.7413711547852	20.4851322174072	FAĹSZ	#N/A	#N/A	#N/A	0.157083	-1.25737	-1.61664	FAĹSZ	P63087	Serine/threonine-protein phosphatase PP1-gamma catalytic subunit OS=Mus musculus OX=10090 GN=Ppp1cc PE=1 SV=1	0	58.309	35	Ppp1cc
22.8380336761475	22.1281890869141	23.0054721832275	22.9652042388916	21.8952693939209	21.2276363372803	20.0055713653564	22.4667587280273	FAĹSZ	#N/A	#N/A	#N/A	0.0567587	-1.33542	-2.35385	FAĹSZ	Q91VM5	RNA binding motif protein. X-linked-like-1 OS=Mus musculus OX=10090 GN=Rbmxl1 PE=2 SV=1	0	32.155	17	Rbmxl1
23.7660865783691	21.8548793792725	23.8303108215332	25.1315174102783	25.1526145935059	23.3620700836182	22.1663265228271	23.3820915222168	FAĹSZ	#N/A	#N/A	#N/A	0.891511	-0.129923	-0.142288	FAĹSZ	P49312	Heterogeneous nuclear ribonucleoprotein A1 OS=Mus musculus OX=10090 GN=Hnrnpa1 PE=1 SV=2	0	45.376	25	Hnrnpa1
17.9585990905762	18.1644325256348	21.0003356933594	21.9773979187012	21.5515003204346	16.6379489898682	18.3969974517822	18.6778583526611	FAĹSZ	#N/A	#N/A	#N/A	0.528401	-0.959115	-0.668968	FAĹSZ	P62137	Serine/threonine-protein phosphatase PP1-alpha catalytic subunit OS=Mus musculus OX=10090 GN=Ppp1ca PE=1 SV=1	0	55.764	34	Ppp1ca
25.2421169281006	26.0041732788086	24.3408374786377	24.4765949249268	22.7444171905518	25.4320182800293	25.7674808502197	25.5343227386475	FAĹSZ	#N/A	#N/A	#N/A	0.862393	-0.146371	-0.180912	FAĹSZ	P01662	Ig kappa chain V-III region ABPC 22/PC 9245 OS=Mus musculus OX=10090 PE=1 SV=1	0	28.13	53
25.5224418640137	24.8958206176758	25.6776523590088	25.8573379516602	24.7929191589355	23.4259700775146	21.8315162658691	25.0762329101563	FAĹSZ	#N/A	#N/A	#N/A	0.0690859	-1.70665	-2.2106	FAĹSZ	Q9WV02	RNA-binding motif protein. X chromosome OS=Mus musculus OX=10090 GN=Rbmx PE=1 SV=1	0	32.173	17	Rbmx
19.0792675018311	18.3572769165039	15.9616174697876	18.2681846618652	15.9606676101685	18.5223388671875	19.1981906890869	17.3377513885498	FAĹSZ	#N/A	#N/A	#N/A	NaN	0	NaN	FAĹSZ	Q62188	Dihydropyrimidinase-related protein 3 OS=Mus musculus OX=10090 GN=Dpysl3 PE=1 SV=1	0	41.353	13	Dpysl3
26.232120513916	26.4638175964355	26.0694389343262	25.8638038635254	24.8623924255371	26.5887489318848	26.5698127746582	26.3424510955811	FAĹSZ	#N/A	#N/A	#N/A	0.8829	-0.0664439	-0.15368	FAĹSZ	P01867	Ig gamma-2B chain C region OS=Mus musculus OX=10090 GN=Igh-3 PE=1 SV=3	0	40.129	21	Igh-3
22.3474082946777	22.4555168151855	24.7103652954102	24.4551467895508	24.941822052002	18.4536628723145	21.6748924255371	20.3699645996094	FAĹSZ	#N/A	#N/A	#N/A	0.206152	-2.13202	-1.41736	FAĹSZ	Q60675	Laminin subunit alpha-2 OS=Mus musculus OX=10090 GN=Lama2 PE=1 SV=2	0	99.419	11	Lama2
23.7310600280762	24.0197525024414	23.649528503418	23.4960155487061	24.7104587554932	24.2130565643311	25.9916515350342	25.0447959899902	FAĹSZ	#N/A	+	Ki150_Ki21	0.017712	1.2659	3.23887	FAĹSZ	Q9Z2X1	Heterogeneous nuclear ribonucleoprotein F OS=Mus musculus OX=10090 GN=Hnrnpf PE=1 SV=3	0	60.645	40	Hnrnpf
25.553316116333	24.835563659668	25.4403858184814	25.4582786560059	24.8426513671875	24.5060787200928	23.2458324432373	25.9774360656738	FAĹSZ	#N/A	#N/A	#N/A	0.290327	-0.678886	-1.15944	FAĹSZ	O35381	Acidic leucine-rich nuclear phosphoprotein 32 family member A OS=Mus musculus OX=10090 GN=Anp32a PE=1 SV=1	0	34.484	36	Anp32a
24.276876449585	23.4208106994629	24.8515357971191	24.5680179595947	26.0210971832275	24.9871768951416	24.4436130523682	23.7976417541504	FAĹSZ	#N/A	#N/A	#N/A	0.380358	0.533072	0.946664	FAĹSZ	P17751	Triosephosphate isomerase OS=Mus musculus OX=10090 GN=Tpi1 PE=1 SV=4	0	56.742	41	Tpi1
23.8971900939941	24.201057434082	23.4952659606934	23.3746662139893	21.9817447662354	23.8588562011719	23.0312309265137	23.9139194488525	FAĹSZ	#N/A	#N/A	#N/A	0.308552	-0.545607	-1.11237	FAĹSZ	Q61704	Inter-alpha-trypsin inhibitor heavy chain H3 OS=Mus musculus OX=10090 GN=Itih3 PE=1 SV=3	0	35.767	12	Itih3
25.2030429840088	24.4344005584717	25.6837043762207	25.7719745635986	24.8799629211426	22.7750263214111	20.6722450256348	24.9021625518799	FAĹSZ	#N/A	#N/A	#N/A	0.111832	-1.96593	-1.86252	FAĹSZ	Q99KJ8	Dynactin subunit 2 OS=Mus musculus OX=10090 GN=Dctn2 PE=1 SV=3	0	71.327	46	Dctn2
24.4238357543945	23.1561508178711	24.1243305206299	24.5172157287598	24.3328113555908	23.0797309875488	21.9296092987061	23.1346225738525	FAĹSZ	#N/A	#N/A	#N/A	0.158295	-0.93619	-1.61105	FAĹSZ	Q80YX1	Tenascin OS=Mus musculus OX=10090 GN=Tnc PE=1 SV=1	0	87.024	14	Tnc
24.4327392578125	23.876220703125	23.82346534729	24.0711574554443	25.3081836700439	25.145751953125	24.8240280151367	23.6719093322754	FAĹSZ	#N/A	#N/A	#N/A	0.132121	0.686573	1.74213	FAĹSZ	Q60932	Voltage-dependent anion-selective channel protein 1 OS=Mus musculus OX=10090 GN=Vdac1 PE=1 SV=3	0	67.707	55	Vdac1
24.0970306396484	23.7135410308838	24.2125873565674	24.0965785980225	26.3298988342285	23.3584804534912	23.3248500823975	23.652530670166	FAĹSZ	#N/A	#N/A	#N/A	0.85841	0.136506	0.186219	FAĹSZ	Q8BFR5	Elongation factor Tu. mitochondrial OS=Mus musculus OX=10090 GN=Tufm PE=1 SV=1	0	93.941	46	Tufm
24.3173694610596	23.278751373291	24.0806484222412	24.8888492584229	25.1203002929688	18.2446689605713	18.6105537414551	23.625904083252	FAĹSZ	Acetyl [N-Term]	#N/A	#N/A	0.173779	-2.74105	-1.54298	FAĹSZ	Q9Z0P4	Paralemmin-1 OS=Mus musculus OX=10090 GN=Palm PE=1 SV=1	0	59.721	32	Palm
26.065559387207	24.9438915252686	25.6699829101563	26.1974620819092	24.9482975006104	24.082555770874	22.5154914855957	25.4688129425049	FAĹSZ	#N/A	#N/A	#N/A	0.0828427	-1.46543	-2.07906	FAĹSZ	Q9D2G2	Dihydrolipoyllysine-residue succinyltransferase component of 2-oxoglutarate dehydrogenase complex. mitochondrial OS=Mus musculus OX=10090 GN=Dlst PE=1 SV=1	0	40.378	28	Dlst
22.1557388305664	19.6235961914063	21.6877040863037	21.8593711853027	24.184139251709	22.6468105316162	22.1559238433838	20.0691356658936	FAĹSZ	#N/A	#N/A	#N/A	0.399068	0.9324	0.907612	FAĹSZ	P97427	Dihydropyrimidinase-related protein 1 OS=Mus musculus OX=10090 GN=Crmp1 PE=1 SV=1	0	77.344	39	Crmp1
24.3813858032227	16.350528717041	24.4756698608398	24.9711666107178	25.6280040740967	21.5084629058838	19.942985534668	20.699182510376	FAĹSZ	#N/A	#N/A	#N/A	0.812958	-0.600029	-0.24725	FAĹSZ	P15105	Glutamine synthetase OS=Mus musculus OX=10090 GN=Glul PE=1 SV=6	0	63	24	Glul
24.8300552368164	23.4481964111328	24.0493831634521	24.4499740600586	25.9367141723633	24.8807125091553	22.2360286712646	22.6722965240479	FAĹSZ	#N/A	#N/A	#N/A	0.787366	-0.262964	-0.282071	FAĹSZ	Q9R0P9	Ubiquitin carboxyl-terminal hydrolase isozyme L1 OS=Mus musculus OX=10090 GN=Uchl1 PE=1 SV=1	0	83.921	77	Uchl1
24.2007331848145	21.0539379119873	24.875207901001	24.5092544555664	24.788990020752	16.4030647277832	22.2516040802002	22.7122402191162	FAĹSZ	#N/A	#N/A	#N/A	0.330262	-2.12081	-1.05923	FAĹSZ	O88322	Nidogen-2 OS=Mus musculus OX=10090 GN=Nid2 PE=1 SV=2	0	81.187	19	Nid2
24.8811435699463	24.0074348449707	22.1648788452148	21.8240451812744	21.0024929046631	25.1108989715576	25.7348976135254	24.897819519043	FAĹSZ	#N/A	#N/A	#N/A	0.485593	0.967152	0.742913	FAĹSZ	E9Q557	Desmoplakin OS=Mus musculus OX=10090 GN=Dsp PE=1 SV=1	0	25.626	3	Dsp
23.7018623352051	23.1843452453613	24.3370227813721	24.9995174407959	25.4304389953613	23.8960494995117	23.0851268768311	23.5304889678955	FAĹSZ	#N/A	#N/A	#N/A	0.916724	-0.0701609	-0.109043	FAĹSZ	Q8R081	Heterogeneous nuclear ribonucleoprotein L OS=Mus musculus OX=10090 GN=Hnrnpl PE=1 SV=2	0	73.003	31	Hnrnpl
24.1374530792236	21.8065414428711	23.6325721740723	24.3072986602783	24.801420211792	23.9391136169434	19.0201263427734	20.9641513824463	FAĹSZ	#N/A	#N/A	#N/A	0.4092	-1.28976	-0.887043	FAĹSZ	P62874	Guanine nucleotide-binding protein G(I)/G(S)/G(T) subunit beta-1 OS=Mus musculus OX=10090 GN=Gnb1 PE=1 SV=3	0	57.003	38	Gnb1
24.4878215789795	20.5794906616211	24.8701362609863	23.6951847076416	24.3833503723145	26.0951042175293	26.2045936584473	19.2180480957031	FAĹSZ	#N/A	#N/A	#N/A	0.77622	0.567116	0.297358	FAĹSZ	Q05793	Basement membrane-specific heparan sulfate proteoglycan core protein OS=Mus musculus OX=10090 GN=Hspg2 PE=1 SV=1	0	74.345	8	Hspg2
21.5589389801025	17.9368934631348	20.4639186859131	21.4893379211426	22.2253131866455	20.1508884429932	19.5489463806152	20.8277492523193	FAĹSZ	#N/A	#N/A	#N/A	0.760862	0.325952	0.318554	FAĹSZ	P11798	Calcium/calmodulin-dependent protein kinase type II subunit alpha OS=Mus musculus OX=10090 GN=Camk2a PE=1 SV=2	0	42.06	27	Camk2a
23.5704479217529	23.6453418731689	23.7153644561768	24.2400360107422	25.2247295379639	20.8998584747314	23.185230255127	22.5758361816406	FAĹSZ	#N/A	#N/A	#N/A	0.399518	-0.821384	-0.90669	FAĹSZ	Q02248	Catenin beta-1 OS=Mus musculus OX=10090 GN=Ctnnb1 PE=1 SV=1	0	99.925	39	Ctnnb1
24.817626953125	23.8226261138916	23.956111907959	24.3057327270508	25.4438648223877	23.4964427947998	22.4385814666748	24.892126083374	FAĹSZ	#N/A	#N/A	#N/A	0.832824	-0.157771	-0.220459	FAĹSZ	P60879	Synaptosomal-associated protein 25 OS=Mus musculus OX=10090 GN=Snap25 PE=1 SV=1	0	56.854	51	Snap25
23.78590965271	22.2165107727051	23.8052177429199	24.2667083740234	24.8336906433105	22.6976833343506	21.3454570770264	23.2865142822266	FAĹSZ	#N/A	#N/A	#N/A	0.594547	-0.47775	-0.561882	FAĹSZ	Q9D0M3	Cytochrome c1. heme protein. mitochondrial OS=Mus musculus OX=10090 GN=Cyc1 PE=1 SV=1	0	51.618	30	Cyc1
22.7982273101807	21.9082622528076	23.4630889892578	23.2140579223633	23.5595645904541	22.6014213562012	20.2020587921143	22.2428302764893	FAĹSZ	#N/A	#N/A	#N/A	0.410307	-0.69444	-0.884821	FAĹSZ	Q8CCK0	Core histone macro-H2A.2 OS=Mus musculus OX=10090 GN=H2afy2 PE=1 SV=3	0	36.409	23	H2afy2
24.3557300567627	21.2068786621094	24.0098896026611	25.4186611175537	25.6210136413574	18.8193531036377	18.4322814941406	22.3635406494141	FAĹSZ	#N/A	#N/A	#N/A	0.249275	-2.43874	-1.27554	FAĹSZ	Q8CHH9	Septin-8 OS=Mus musculus OX=10090 GN=Septin8 PE=1 SV=4	0	48.353	41	Septin8
24.0012760162354	21.0115642547607	24.2911510467529	24.7741050720215	26.041675567627	22.4502868652344	18.2107677459717	22.8474521636963	FAĹSZ	#N/A	#N/A	#N/A	0.556633	-1.13198	-0.62231	FAĹSZ	P35486	Pyruvate dehydrogenase E1 component subunit alpha. somatic form. mitochondrial OS=Mus musculus OX=10090 GN=Pdha1 PE=1 SV=1	0	58.662	34	Pdha1
24.7442588806152	24.6117401123047	24.6325283050537	25.1440391540527	24.9571666717529	21.7664890289307	23.7254161834717	24.3453826904297	FAĹSZ	#N/A	#N/A	#N/A	0.173514	-1.08453	-1.54409	FAĹSZ	Q9DBG3	AP-2 complex subunit beta OS=Mus musculus OX=10090 GN=Ap2b1 PE=1 SV=1	0	52.475	30	Ap2b1
21.7120609283447	20.5412578582764	22.2106304168701	22.708080291748	23.2845439910889	22.7590656280518	22.1859683990479	22.3659763336182	FAĹSZ	#N/A	#N/A	#N/A	0.153555	0.855881	1.63316	FAĹSZ	Q9R0Y5	Adenylate kinase isoenzyme 1 OS=Mus musculus OX=10090 GN=Ak1 PE=1 SV=1	0	32.621	36	Ak1
23.9496974945068	22.7151889801025	23.9144821166992	24.629674911499	25.1940689086914	24.3286666870117	24.204231262207	21.8333892822266	FAĹSZ	#N/A	#N/A	#N/A	0.918463	0.0878282	0.106756	FAĹSZ	O35326	Serine/arginine-rich splicing factor 5 OS=Mus musculus OX=10090 GN=Srsf5 PE=1 SV=2	0	47.458	26	Srsf5
23.7067165374756	22.8888149261475	24.2546768188477	25.1668968200684	25.8742828369141	22.7556190490723	18.5176963806152	22.7008609771729	FAĹSZ	#N/A	#N/A	#N/A	0.367735	-1.54216	-0.973862	FAĹSZ	Q9QYB5	Gamma-adducin OS=Mus musculus OX=10090 GN=Add3 PE=1 SV=2	0	63.724	24	Add3
24.4982414245605	25.8154907226563	24.0068054199219	24.0956172943115	21.5549602508545	23.3767013549805	24.95143699646	24.7698593139648	FAĹSZ	#N/A	#N/A	#N/A	0.331163	-0.940799	-1.05709	FAĹSZ	Q6GQT1	Alpha-2-macroglobulin-P OS=Mus musculus OX=10090 GN=A2m PE=2 SV=2	0	9.202	1	A2m
23.1134033203125	21.9021987915039	24.2954597473145	24.783748626709	24.2377624511719	21.4847431182861	18.1163482666016	22.7568435668945	FAĹSZ	#N/A	#N/A	#N/A	0.245122	-1.87478	-1.2882	FAĹSZ	Q60737	Casein kinase II subunit alpha OS=Mus musculus OX=10090 GN=Csnk2a1 PE=1 SV=2	0	48.686	33	Csnk2a1
23.002758026123	21.7024765014648	23.0179290771484	24.6545181274414	25.9046096801758	22.073694229126	18.3106842041016	20.190673828125	FAĹSZ	#N/A	#N/A	#N/A	0.426922	-1.4745	-0.85197	FAĹSZ	Q8BL65	Actin-binding LIM protein 2 OS=Mus musculus OX=10090 GN=Ablim2 PE=1 SV=1	0	94.723	42	Ablim2
24.0129890441895	23.5623817443848	24.1525764465332	24.1991634368896	23.9577312469482	23.1632308959961	23.5335903167725	23.7414150238037	FAĹSZ	#N/A	#N/A	#N/A	0.136795	-0.382786	-1.71697	FAĹSZ	Q9CR68	Cytochrome b-c1 complex subunit Rieske. mitochondrial OS=Mus musculus OX=10090 GN=Uqcrfs1 PE=1 SV=1	0	26.29	19	Uqcrfs1
24.0722351074219	23.5482482910156	23.9074058532715	24.0909004211426	23.6408596038818	21.8484992980957	20.544376373291	24.0208320617676	FAĹSZ	#N/A	#N/A	#N/A	0.140402	-1.39106	-1.69813	FAĹSZ	P47857	ATP-dependent 6-phosphofructokinase. muscle type OS=Mus musculus OX=10090 GN=Pfkm PE=1 SV=3	0	40.145	20	Pfkm
24.486780166626	23.8679866790771	24.1334800720215	24.8399486541748	24.9356746673584	25.2805347442627	24.4778690338135	24.5636901855469	FAĹSZ	#N/A	#N/A	#N/A	0.136376	0.482393	1.7192	FAĹSZ	Q9CZ13	Cytochrome b-c1 complex subunit 1. mitochondrial OS=Mus musculus OX=10090 GN=Uqcrc1 PE=1 SV=2	0	54.917	34	Uqcrc1
25.4269142150879	26.5792942047119	25.5876502990723	25.8961734771729	25.062967300415	25.8775653839111	26.6417808532715	26.2505874633789	FAĹSZ	#N/A	#N/A	#N/A	0.845878	0.0857172	0.202955	FAĹSZ	Q6IRU2	Tropomyosin alpha-4 chain OS=Mus musculus OX=10090 GN=Tpm4 PE=1 SV=3	0	43.198	38	Tpm4
22.3486766815186	20.5625762939453	23.2780818939209	23.8294372558594	24.4646549224854	22.4994621276855	21.0242328643799	20.2088031768799	FAĹSZ	#N/A	#N/A	#N/A	0.712167	-0.455405	-0.386919	FAĹSZ	Q91XM9	Disks large homolog 2 OS=Mus musculus OX=10090 GN=Dlg2 PE=1 SV=2	0	78.729	24	Dlg2
23.8468723297119	23.5742893218994	24.1896476745605	24.1347732543945	23.7213726043701	21.2719326019287	21.7902698516846	24.3365573883057	FAĹSZ	#N/A	#N/A	#N/A	0.175562	-1.15636	-1.53552	FAĹSZ	Q60972	Histone-binding protein RBBP4 OS=Mus musculus OX=10090 GN=Rbbp4 PE=1 SV=5	0	21.12	24	Rbbp4
24.3330669403076	24.6381950378418	24.4916019439697	24.9288425445557	25.2663669586182	24.9872703552246	25.3056297302246	22.8851947784424	FAĹSZ	#N/A	#N/A	#N/A	0.982987	0.0131888	0.0222283	FAĹSZ	Q99JP6	Homer protein homolog 3 OS=Mus musculus OX=10090 GN=Homer3 PE=1 SV=2	0	40.451	33	Homer3
23.2254161834717	21.3586864471436	23.2945995330811	23.7254581451416	25.2322311401367	23.4300136566162	23.4934368133545	22.7559661865234	FAĹSZ	#N/A	#N/A	#N/A	0.309857	0.826872	1.10909	FAĹSZ	Q9D051	Pyruvate dehydrogenase E1 component subunit beta. mitochondrial OS=Mus musculus OX=10090 GN=Pdhb PE=1 SV=1	0	64.189	37	Pdhb
24.6257057189941	25.2141571044922	24.3673763275146	24.1391258239746	24.9878368377686	25.2670555114746	25.7662944793701	24.884349822998	FAĹSZ	#N/A	#N/A	#N/A	0.0801486	0.639793	2.10296	FAĹSZ	Q9D6R2	Isocitrate dehydrogenase [NAD] subunit alpha. mitochondrial OS=Mus musculus OX=10090 GN=Idh3a PE=1 SV=1	0	53.805	25	Idh3a
25.5973777770996	25.3373107910156	25.026330947876	24.5078086853027	24.3103065490723	24.4692897796631	22.3230438232422	25.6296730041504	FAĹSZ	#N/A	#N/A	#N/A	0.245092	-0.934129	-1.28829	FAĹSZ	P99027	60S acidic ribosomal protein P2 OS=Mus musculus OX=10090 GN=Rplp2 PE=1 SV=3	0	48.898	70	Rplp2
25.0576992034912	24.3750629425049	25.3592510223389	25.8933029174805	26.0268611907959	23.3177089691162	22.7488822937012	24.2568054199219	FAĹSZ	#N/A	#N/A	#N/A	0.216171	-1.08376	-1.38217	FAĹSZ	Q8VE97	Serine/arginine-rich splicing factor 4 OS=Mus musculus OX=10090 GN=Srsf4 PE=2 SV=1	0	36.139	16	Srsf4
22.4263572692871	20.4099464416504	22.6786479949951	23.757080078125	24.4657936096191	22.5974826812744	17.4081401824951	19.825252532959	FAĹSZ	#N/A	#N/A	#N/A	0.491925	-1.24384	-0.731707	FAĹSZ	P50516	V-type proton ATPase catalytic subunit A OS=Mus musculus OX=10090 GN=Atp6v1a PE=1 SV=2	0	55.723	25	Atp6v1a
25.1975421905518	23.8920650482178	24.5672702789307	24.9335384368896	24.2601718902588	23.5221099853516	22.9555015563965	24.2692794799805	FAĹSZ	#N/A	#N/A	#N/A	0.0799862	-0.895838	-2.10443	FAĹSZ	B9EKR1	Receptor-type tyrosine-protein phosphatase zeta OS=Mus musculus OX=10090 GN=Ptprz1 PE=1 SV=1	0	35.587	4	Ptprz1
23.5352687835693	21.6939640045166	24.6734638214111	24.7421016693115	24.8997230529785	22.2666683197021	21.6567268371582	23.9846057891846	FAĹSZ	#N/A	#N/A	#N/A	0.67257	-0.459269	-0.444055	FAĹSZ	Q00PI9	Heterogeneous nuclear ribonucleoprotein U-like protein 2 OS=Mus musculus OX=10090 GN=Hnrnpul2 PE=1 SV=2	0	43.111	19	Hnrnpul2
22.9227390289307	23.1690902709961	23.8970565795898	22.7418479919434	23.9897518157959	18.7052764892578	18.1708087921143	24.2868461608887	FAĹSZ	#N/A	#N/A	#N/A	0.299795	-1.89451	-1.13468	FAĹSZ	Q6A065	Centrosomal protein of 170 kDa OS=Mus musculus OX=10090 GN=Cep170 PE=1 SV=2	0	51.979	10	Cep170
24.2111682891846	24.0638980865479	24.3007698059082	25.2261943817139	24.6665554046631	23.2866134643555	22.9547595977783	23.6851215362549	FAĹSZ	#N/A	#N/A	#N/A	0.128114	-0.802245	-1.76439	FAĹSZ	P32067	Lupus La protein homolog OS=Mus musculus OX=10090 GN=Ssb PE=1 SV=1	0	41.441	27	Ssb
24.0889072418213	22.9308166503906	23.3957443237305	24.0063056945801	24.340576171875	22.5401763916016	22.7488193511963	23.0982780456543	FAĹSZ	#N/A	#N/A	#N/A	0.41768	-0.423481	-0.870123	FAĹSZ	Q99PT1	Rho GDP-dissociation inhibitor 1 OS=Mus musculus OX=10090 GN=Arhgdia PE=1 SV=3	0	44.006	24	Arhgdia
24.154541015625	22.2294044494629	24.3649272918701	24.5246067047119	25.248893737793	17.6910266876221	19.0395374298096	22.1292514801025	FAĹSZ	#N/A	#N/A	#N/A	0.165684	-2.79119	-1.57781	FAĹSZ	P47757	F-actin-capping protein subunit beta OS=Mus musculus OX=10090 GN=Capzb PE=1 SV=3	0	47.216	42	Capzb
23.4450168609619	19.4937973022461	23.4519519805908	24.027416229248	24.1668567657471	21.5837535858154	19.7958087921143	21.9709205627441	FAĹSZ	#N/A	#N/A	#N/A	0.617639	-0.725211	-0.526176	FAĹSZ	Q91VD9	NADH-ubiquinone oxidoreductase 75 kDa subunit. mitochondrial OS=Mus musculus OX=10090 GN=Ndufs1 PE=1 SV=2	0	67.395	33	Ndufs1
21.5854606628418	18.081729888916	21.4503860473633	18.7560005187988	20.4151592254639	18.8281879425049	18.8734397888184	19.2897109985352	FAĹSZ	#N/A	#N/A	#N/A	0.551528	-0.61677	-0.630633	FAĹSZ	O08638	Myosin-11 OS=Mus musculus OX=10090 GN=Myh11 PE=1 SV=1	0	49.445	7	Myh11
24.7854900360107	23.2821063995361	24.9201145172119	25.1710624694824	24.6601467132568	20.5069599151611	20.0867156982422	23.7267723083496	FAĹSZ	#N/A	#N/A	#N/A	0.109293	-2.29454	-1.87909	FAĹSZ	P29341	Polyadenylate-binding protein 1 OS=Mus musculus OX=10090 GN=Pabpc1 PE=1 SV=2	0	42.986	21	Pabpc1
21.5875511169434	20.5455207824707	21.6039581298828	22.3175048828125	22.120044708252	18.2035274505615	19.4804840087891	20.4432411193848	FAĹSZ	#N/A	#N/A	#N/A	0.158745	-1.45181	-1.60898	FAĹSZ	Q3TWW8	Serine/arginine-rich splicing factor 6 OS=Mus musculus OX=10090 GN=Srsf6 PE=1 SV=1	0	12.473	12	Srsf6
25.8053245544434	25.1312446594238	25.6326770782471	25.6063289642334	24.2928867340088	24.893238067627	23.4903221130371	25.1683368682861	FAĹSZ	#N/A	+	Ki150_Ki21	0.0348636	-1.0827	-2.71522	FAĹSZ	P61255	60S ribosomal protein L26 OS=Mus musculus OX=10090 GN=Rpl26 PE=1 SV=1	0	10.057	27	Rpl26
23.933666229248	23.3813152313232	24.1195831298828	24.2367839813232	22.8153820037842	23.2999305725098	22.5111713409424	24.1076145172119	FAĹSZ	#N/A	#N/A	#N/A	0.113405	-0.734313	-1.85244	FAĹSZ	P27659	60S ribosomal protein L3 OS=Mus musculus OX=10090 GN=Rpl3 PE=1 SV=3	0	29.677	19	Rpl3
23.5471057891846	21.4963912963867	24.2269134521484	25.1826400756836	23.9088535308838	20.4452075958252	21.5722980499268	23.9239330291748	FAĹSZ	#N/A	#N/A	#N/A	0.36318	-1.15069	-0.983858	FAĹSZ	P27546	Microtubule-associated protein 4 OS=Mus musculus OX=10090 GN=Map4 PE=1 SV=3	0	50.25	13	Map4
20.3390960693359	17.6621513366699	20.9631004333496	20.8452339172363	23.4426155090332	18.105619430542	19.3904113769531	19.442964553833	FAĹSZ	#N/A	#N/A	#N/A	0.9216	0.143007	0.102631	FAĹSZ	Q8C1B7	Septin-11 OS=Mus musculus OX=10090 GN=Septin11 PE=1 SV=4	0	43.603	29	Septin11
23.2854404449463	21.0733299255371	23.0228271484375	24.0010681152344	24.0019474029541	19.7601699829102	18.6379833221436	22.3309917449951	FAĹSZ	#N/A	#N/A	#N/A	0.269898	-1.66289	-1.2153	FAĹSZ	P17710	Hexokinase-1 OS=Mus musculus OX=10090 GN=Hk1 PE=1 SV=3	0	43.95	12	Hk1
23.2864532470703	22.925630569458	24.0832328796387	23.9694213867188	24.7085304260254	22.1626892089844	18.272632598877	22.0750217437744	FAĹSZ	#N/A	#N/A	#N/A	0.241267	-1.76147	-1.30012	FAĹSZ	Q8K310	Matrin-3 OS=Mus musculus OX=10090 GN=Matr3 PE=1 SV=1	0	59.407	21	Matr3
23.6729698181152	21.1862468719482	23.801721572876	24.3935451507568	24.4573955535889	22.6131420135498	21.8798179626465	21.5132122039795	FAĹSZ	#N/A	#N/A	#N/A	0.527479	-0.647729	-0.670518	FAĹSZ	P08113	Endoplasmin OS=Mus musculus OX=10090 GN=Hsp90b1 PE=1 SV=2	0	50.793	19	Hsp90b1
17.9648284912109	18.2310962677002	24.4191608428955	24.928503036499	26.3840618133545	24.8158416748047	23.6064853668213	24.6430397033691	FAĹSZ	#N/A	#N/A	#N/A	0.13067	3.47646	1.75011	FAĹSZ	P84104	Serine/arginine-rich splicing factor 3 OS=Mus musculus OX=10090 GN=Srsf3 PE=1 SV=1	0	16.119	23	Srsf3
24.4165897369385	24.8399753570557	24.0954151153564	23.6908435821533	22.3715972900391	24.5179634094238	24.6560096740723	24.7557926177979	FAĹSZ	#N/A	#N/A	#N/A	0.774995	-0.185365	-0.299042	FAĹSZ	P01638	Ig kappa chain V-V region L6 (Fragment) OS=Mus musculus OX=10090 PE=4 SV=1	0	15.519	34	4 SV
25.7568759918213	26.491771697998	25.4371032714844	25.1779727935791	23.7083950042725	26.0720367431641	26.1310806274414	26.1593742370605	FAĹSZ	#N/A	#N/A	#N/A	0.776379	-0.198209	-0.297139	FAĹSZ	P04940	Ig kappa chain V-VI region NQ2-17.4.1 OS=Mus musculus OX=10090 PE=2 SV=1	0	4.93	33	2 SV
20.5785732269287	18.0278587341309	21.7259769439697	21.8701076507568	21.9402503967285	18.1855545043945	18.3962898254395	18.9210681915283	FAĹSZ	#N/A	#N/A	#N/A	0.376678	-1.18984	-0.954521	FAĹSZ	P63168	Dynein light chain 1. cytoplasmic OS=Mus musculus OX=10090 GN=Dynll1 PE=1 SV=1	0	25.179	49	Dynll1
24.4332370758057	21.7114715576172	24.0256156921387	25.6550922393799	25.6032161712646	21.4179306030273	18.6756286621094	22.5619163513184	FAĹSZ	#N/A	#N/A	#N/A	0.296326	-1.89168	-1.14368	FAĹSZ	Q60598	Src substrate cortactin OS=Mus musculus OX=10090 GN=Cttn PE=1 SV=2	0	54.33	26	Cttn
24.3011684417725	25.2262439727783	24.7498741149902	24.8226051330566	24.4463901519775	25.6226615905762	26.0578651428223	25.2987499237061	FAĹSZ	#N/A	#N/A	#N/A	0.186607	0.581444	1.49079	FAĹSZ	Q61644	Protein kinase C and casein kinase substrate in neurons protein 1 OS=Mus musculus OX=10090 GN=Pacsin1 PE=1 SV=1	0	38.82	23	Pacsin1
21.3215293884277	22.2026214599609	22.9743804931641	23.0728378295898	24.552827835083	23.3804340362549	22.1032981872559	22.7011451721191	FAĹSZ	#N/A	#N/A	#N/A	0.278501	0.791584	1.19135	FAĹSZ	Q99104	Unconventional myosin-Va OS=Mus musculus OX=10090 GN=Myo5a PE=1 SV=2	0	79.88	13	Myo5a
23.7766399383545	23.1468143463135	23.2530193328857	24.7464752197266	24.2444286346436	23.7087478637695	23.9935359954834	23.6672115325928	FAĹSZ	#N/A	#N/A	#N/A	0.672997	0.172744	0.44343	FAĹSZ	P61264	Syntaxin-1B OS=Mus musculus OX=10090 GN=Stx1b PE=1 SV=1	0	35.535	26	Stx1b
23.0769233703613	20.3445129394531	24.3208198547363	25.2137298583984	23.6572151184082	21.9314079284668	19.3478527069092	23.2294940948486	FAĹSZ	#N/A	#N/A	#N/A	0.436428	-1.1975	-0.8336	FAĹSZ	Q8VIJ6	Splicing factor. proline- and glutamine-rich OS=Mus musculus OX=10090 GN=Sfpq PE=1 SV=1	0	38.992	16	Sfpq
24.4927387237549	22.4038181304932	24.7921733856201	24.9589443206787	24.5610027313232	22.9329700469971	19.6740531921387	24.0209922790527	FAĹSZ	Acetyl [N-Term]	#N/A	#N/A	0.315225	-1.36466	-1.09571	FAĹSZ	Q99M28	RNA-binding protein with serine-rich domain 1 OS=Mus musculus OX=10090 GN=Rnps1 PE=1 SV=1	0	28.346	26	Rnps1
24.0524005889893	23.0348129272461	23.9681797027588	24.1563549041748	22.8794651031494	22.5247364044189	17.716215133667	24.229944229126	FAĹSZ	#N/A	#N/A	#N/A	0.2228	-1.96535	-1.3597	FAĹSZ	Q9D8E6	60S ribosomal protein L4 OS=Mus musculus OX=10090 GN=Rpl4 PE=1 SV=3	0	30.338	21	Rpl4
23.7672786712646	20.582820892334	23.4253005981445	24.3253173828125	24.3481941223145	21.6383419036865	21.7320079803467	20.6456241607666	FAĹSZ	#N/A	#N/A	#N/A	0.447836	-0.934137	-0.811933	FAĹSZ	P28661	Septin-4 OS=Mus musculus OX=10090 GN=Septin4 PE=1 SV=1	0	47.539	28	Septin4
23.7035732269287	22.8398017883301	24.1103744506836	24.391450881958	24.8432121276855	21.5369148254395	19.6090869903564	23.4253330230713	FAĹSZ	#N/A	#N/A	#N/A	0.280619	-1.40766	-1.18555	FAĹSZ	P26369	Splicing factor U2AF 65 kDa subunit OS=Mus musculus OX=10090 GN=U2af2 PE=1 SV=3	0	61.441	35	U2af2
23.4778938293457	23.0822372436523	24.1687030792236	24.2164859771729	24.2414722442627	23.6149101257324	22.6528606414795	22.4750022888184	FAĹSZ	#N/A	#N/A	#N/A	0.363602	-0.490269	-0.982926	FAĹSZ	Q8CAQ8	MICOS complex subunit Mic60 OS=Mus musculus OX=10090 GN=Immt PE=1 SV=1	0	63.522	23	Immt
23.478328704834	20.1066265106201	23.3904457092285	24.6008205413818	25.1726188659668	22.638500213623	19.3753318786621	22.5984153747559	FAĹSZ	#N/A	#N/A	#N/A	0.779998	-0.447839	-0.292167	FAĹSZ	P46096	Synaptotagmin-1 OS=Mus musculus OX=10090 GN=Syt1 PE=1 SV=1	0	50.57	26	Syt1
24.9983825683594	25.5912990570068	24.0944728851318	23.8434429168701	22.2800598144531	25.1243629455566	25.4307041168213	25.2491416931152	FAĹSZ	#N/A	#N/A	#N/A	0.90074	-0.110832	-0.1301	FAĹSZ	P01644	Ig kappa chain V-V region HP R16.7 OS=Mus musculus OX=10090 PE=1 SV=1	0	25.399	36
24.1564998626709	23.1069431304932	24.2518367767334	23.9936790466309	25.2733135223389	20.9587154388428	20.1700077056885	22.2268543243408	FAĹSZ	#N/A	#N/A	#N/A	0.186032	-1.72002	-1.49306	FAĹSZ	P47754	F-actin-capping protein subunit alpha-2 OS=Mus musculus OX=10090 GN=Capza2 PE=1 SV=3	0	43.199	36	Capza2
24.4260559082031	24.791841506958	24.1261615753174	24.7552433013916	23.5981025695801	20.5126781463623	19.3503913879395	21.7960147857666	FAĹSZ	#N/A	+	Ki150_Ki21	0.013216	-3.21053	-3.47543	FAĹSZ	P60202	Myelin proteolipid protein OS=Mus musculus OX=10090 GN=Plp1 PE=1 SV=2	0	23.316	20	Plp1
25.0372447967529	24.5016250610352	24.6566829681396	24.851598739624	24.4194393157959	24.1212959289551	24.6121883392334	25.2645874023438	FAĹSZ	#N/A	#N/A	#N/A	0.579303	-0.15741	-0.585894	FAĹSZ	Q9EQU5	Protein SET OS=Mus musculus OX=10090 GN=Set PE=1 SV=1	0	22.945	23	Set
25.3091983795166	24.3755054473877	25.18532371521	24.9110450744629	24.2533874511719	24.8689022064209	23.245231628418	25.3523044586182	FAĹSZ	#N/A	#N/A	#N/A	0.342015	-0.515312	-1.03165	FAĹSZ	P47911	60S ribosomal protein L6 OS=Mus musculus OX=10090 GN=Rpl6 PE=1 SV=3	0	10.149	11	Rpl6
23.369176864624	20.7520866394043	23.3367557525635	24.3122272491455	23.8612651824951	20.5836296081543	23.6792888641357	22.9356727600098	FAĹSZ	#N/A	#N/A	#N/A	0.874069	-0.177598	-0.16539	FAĹSZ	Q9R0K7	Plasma membrane calcium-transporting ATPase 2 OS=Mus musculus OX=10090 GN=Atp2b2 PE=1 SV=2	0	49.637	14	Atp2b2
23.8082027435303	22.3538455963135	23.1511573791504	23.8586082458496	24.7202816009521	19.8743438720703	21.0614261627197	21.923999786377	FAĹSZ	#N/A	#N/A	#N/A	0.24685	-1.39794	-1.28291	FAĹSZ	Q9CPU0	Lactoylglutathione lyase OS=Mus musculus OX=10090 GN=Glo1 PE=1 SV=3	0	28.296	38	Glo1
20.5120124816895	16.5217895507813	17.4512672424316	21.7395248413086	22.6982860565186	18.4571514129639	18.3564910888672	17.5523796081543	FAĹSZ	#N/A	#N/A	#N/A	0.905533	0.209929	0.123778	FAĹSZ	Q61598	Rab GDP dissociation inhibitor beta OS=Mus musculus OX=10090 GN=Gdi2 PE=1 SV=1	0	48.021	29	Gdi2
23.189640045166	20.6487617492676	23.453592300415	24.3727741241455	24.4330196380615	19.9374885559082	18.4156265258789	21.6355609893799	FAĹSZ	#N/A	#N/A	#N/A	0.277382	-1.81077	-1.19443	FAĹSZ	Q9JIX8	Apoptotic chromatin condensation inducer in the nucleus OS=Mus musculus OX=10090 GN=Acin1 PE=1 SV=3	0	39.981	9	Acin1
17.9604206085205	19.4138107299805	17.5462169647217	17.3127422332764	18.2646369934082	17.5882663726807	18.6983108520508	19.063648223877	FAĹSZ	#N/A	#N/A	#N/A	0.565404	0.345418	0.608116	FAĹSZ	P31001	Desmin OS=Mus musculus OX=10090 GN=Des PE=1 SV=3	0	26.542	12	Des
21.2336387634277	19.1915187835693	20.6005592346191	21.8752765655518	23.5862064361572	19.2130222320557	20.1451148986816	17.6447944641113	FAĹSZ	#N/A	#N/A	#N/A	0.690295	-0.577964	-0.418288	FAĹSZ	Q9CVB6	Actin-related protein 2/3 complex subunit 2 OS=Mus musculus OX=10090 GN=Arpc2 PE=1 SV=3	0	31.995	42	Arpc2
22.8790760040283	18.2513771057129	23.9415721893311	24.5163516998291	22.644115447998	21.5734844207764	21.2098789215088	24.0740814208984	FAĹSZ	#N/A	#N/A	#N/A	0.98936	-0.0217042	-0.0139006	FAĹSZ	Q99JF8	PC4 and SFRS1-interacting protein OS=Mus musculus OX=10090 GN=Psip1 PE=1 SV=1	0	24.897	12	Psip1
20.544828414917	20.6276416778564	20.5593090057373	20.5531063079834	22.1159858703613	17.3471145629883	18.4589004516602	17.5528106689453	FAĹSZ	#N/A	#N/A	#N/A	0.175708	-1.70252	-1.5349	FAĹSZ	P45591	Cofilin-2 OS=Mus musculus OX=10090 GN=Cfl2 PE=1 SV=1	0	20.08	37	Cfl2
22.9555015563965	21.2288017272949	23.1356964111328	23.915376663208	23.0556907653809	20.9209747314453	21.3003711700439	23.019552230835	FAĹSZ	#N/A	#N/A	#N/A	0.392542	-0.734697	-0.921071	FAĹSZ	Q99020	Heterogeneous nuclear ribonucleoprotein A/B OS=Mus musculus OX=10090 GN=Hnrnpab PE=1 SV=1	0	18.923	25	Hnrnpab
25.1170845031738	23.7847328186035	24.9535961151123	25.641580581665	24.3379020690918	23.2860412597656	24.1891555786133	24.2119407653809	FAĹSZ	#N/A	#N/A	#N/A	0.108465	-0.867989	-1.88457	FAĹSZ	Q62059	Versican core protein OS=Mus musculus OX=10090 GN=Vcan PE=1 SV=2	0	54.733	3	Vcan
22.8166694641113	21.4262199401855	21.4377918243408	22.4712963104248	22.8141269683838	21.487060546875	22.8205966949463	21.3314380645752	FAĹSZ	#N/A	#N/A	#N/A	0.894011	0.0753112	0.138983	FAĹSZ	P62821	Ras-related protein Rab-1A OS=Mus musculus OX=10090 GN=Rab1A PE=1 SV=3	0	27.925	34	Rab1A
24.7372512817383	24.5880432128906	24.0702838897705	23.9244976043701	23.6537246704102	24.2262668609619	21.6906852722168	24.6267852783203	FAĹSZ	#N/A	#N/A	#N/A	0.294669	-0.780653	-1.14801	FAĹSZ	Q61838	Pregnancy zone protein OS=Mus musculus OX=10090 GN=Pzp PE=1 SV=3	0	38.241	9	Pzp
20.5957698822021	18.537691116333	20.9542369842529	22.2281513214111	23.8807525634766	22.2756786346436	20.1490573883057	20.1645660400391	FAĹSZ	#N/A	#N/A	#N/A	0.41451	1.03855	0.876418	FAĹSZ	P62814	V-type proton ATPase subunit B. brain isoform OS=Mus musculus OX=10090 GN=Atp6v1b2 PE=1 SV=1	0	50.152	28	Atp6v1b2
20.7411117553711	20.646577835083	20.8571033477783	22.95139503479	23.9159202575684	19.8180389404297	21.6831893920898	21.8206081390381	FAĹSZ	#N/A	#N/A	#N/A	0.629144	0.510392	0.508666	FAĹSZ	O55131	Septin-7 OS=Mus musculus OX=10090 GN=Septin7 PE=1 SV=1	0	32.787	30	Septin7
23.189151763916	21.8320560455322	23.4194755554199	24.0738105773926	23.5748653411865	21.6396064758301	18.6221084594727	22.766206741333	FAĹSZ	#N/A	#N/A	#N/A	0.25793	-1.47793	-1.24975	FAĹSZ	O08749	Dihydrolipoyl dehydrogenase. mitochondrial OS=Mus musculus OX=10090 GN=Dld PE=1 SV=2	0	35.961	20	Dld
23.8133354187012	23.4919948577881	23.9489421844482	24.5950317382813	23.6019897460938	22.3332824707031	21.2634353637695	21.302038192749	FAĹSZ	#N/A	+	Ki150_Ki21	0.0218529	-1.83714	-3.07318	FAĹSZ	P40630	Transcription factor A. mitochondrial OS=Mus musculus OX=10090 GN=Tfam PE=1 SV=2	0	23.375	26	Tfam
21.2502040863037	18.4312534332275	20.7045783996582	22.5436382293701	22.768482208252	16.41823387146	18.8125343322754	20.181245803833	FAĹSZ	#N/A	#N/A	#N/A	0.480783	-1.18729	-0.751493	FAĹSZ	P63328	Serine/threonine-protein phosphatase 2B catalytic subunit alpha isoform OS=Mus musculus OX=10090 GN=Ppp3ca PE=1 SV=1	0	17.699	10	Ppp3ca
19.5792388916016	18.262866973877	19.7931365966797	20.2993946075439	19.8340129852295	16.5652503967285	20.1804542541504	19.5730056762695	FAĹSZ	#N/A	#N/A	#N/A	0.65227	-0.445478	-0.47398	FAĹSZ	O35643	AP-1 complex subunit beta-1 OS=Mus musculus OX=10090 GN=Ap1b1 PE=1 SV=2	0	32.898	13	Ap1b1
24.3241691589355	22.552755355835	24.4035968780518	24.3961868286133	23.2781276702881	22.4613647460938	21.3469085693359	24.198356628418	FAĹSZ	#N/A	#N/A	#N/A	0.19783	-1.09799	-1.44781	FAĹSZ	P62242	40S ribosomal protein S8 OS=Mus musculus OX=10090 GN=Rps8 PE=1 SV=2	0	28.62	39	Rps8
22.953800201416	23.6895046234131	23.7081336975098	23.8740692138672	24.2097682952881	21.3270530700684	21.2314567565918	23.6291522979736	FAĹSZ	#N/A	#N/A	#N/A	0.275826	-0.957019	-1.19873	FAĹSZ	P62761	Visinin-like protein 1 OS=Mus musculus OX=10090 GN=Vsnl1 PE=1 SV=2	0	20.674	26	Vsnl1
25.310619354248	24.2891426086426	25.0567321777344	24.9738445281982	24.172607421875	24.3809299468994	23.1449756622314	25.2343616485596	FAĹSZ	#N/A	#N/A	#N/A	0.210991	-0.674366	-1.40018	FAĹSZ	P62751	60S ribosomal protein L23a OS=Mus musculus OX=10090 GN=Rpl23a PE=1 SV=1	0	19.198	28	Rpl23a
22.3325748443604	22.5361824035645	22.4824638366699	22.854887008667	24.379674911499	23.9665584564209	22.5200099945068	22.1590003967285	FAĹSZ	#N/A	#N/A	#N/A	0.248931	0.704784	1.27658	FAĹSZ	P09411	Phosphoglycerate kinase 1 OS=Mus musculus OX=10090 GN=Pgk1 PE=1 SV=4	0	46.268	26	Pgk1
23.9457168579102	22.7466659545898	23.2883243560791	24.2099952697754	23.7677230834961	22.0471973419189	21.7433490753174	22.4968128204346	FAĹSZ	#N/A	#N/A	#N/A	0.111525	-1.03391	-1.8645	FAĹSZ	Q6PFR5	Transformer-2 protein homolog alpha OS=Mus musculus OX=10090 GN=Tra2a PE=1 SV=1	0	14.405	11	Tra2a
23.8016033172607	22.0129985809326	24.0627498626709	24.0261306762695	22.8739147186279	21.2714385986328	26.1858882904053	24.2301902770996	FAĹSZ	#N/A	#N/A	#N/A	0.891118	0.164487	0.142807	FAĹSZ	P47963	60S ribosomal protein L13 OS=Mus musculus OX=10090 GN=Rpl13 PE=1 SV=3	0	10.33	14	Rpl13
23.7696132659912	23.0092277526855	23.4045448303223	24.1652297973633	23.8890686035156	22.7083759307861	20.8628902435303	24.0162696838379	FAĹSZ	#N/A	#N/A	#N/A	0.387921	-0.718003	-0.930703	FAĹSZ	P20108	Thioredoxin-dependent peroxide reductase. mitochondrial OS=Mus musculus OX=10090 GN=Prdx3 PE=1 SV=1	0	20.982	30	Prdx3
22.6234607696533	20.7192821502686	22.3713874816895	23.0521640777588	23.5636806488037	17.2540245056152	20.6560535430908	22.4306774139404	FAĹSZ	#N/A	#N/A	#N/A	0.439659	-1.21546	-0.827422	FAĹSZ	Q76MZ3	Serine/threonine-protein phosphatase 2A 65 kDa regulatory subunit A alpha isoform OS=Mus musculus OX=10090 GN=Ppp2r1a PE=1 SV=3	0	50.879	31	Ppp2r1a
23.5300636291504	22.8652420043945	23.6466236114502	23.6608562469482	23.8268070220947	20.8444328308105	21.291597366333	23.399621963501	FAĹSZ	#N/A	#N/A	#N/A	0.20798	-1.08508	-1.41083	FAĹSZ	Q9D6J6	NADH dehydrogenase [ubiquinone] flavoprotein 2. mitochondrial OS=Mus musculus OX=10090 GN=Ndufv2 PE=1 SV=2	0	29.161	35	Ndufv2
22.4965362548828	18.9222450256348	20.7051658630371	23.2953433990479	23.179615020752	18.7393817901611	17.8636226654053	17.4667510986328	FAĹSZ	#N/A	#N/A	#N/A	0.258897	-2.04248	-1.24691	FAĹSZ	Q02053	Ubiquitin-like modifier-activating enzyme 1 OS=Mus musculus OX=10090 GN=Uba1 PE=1 SV=1	0	43.528	13	Uba1
23.8264389038086	23.9831237792969	23.8396148681641	24.1301612854004	23.8877906799316	23.5630836486816	23.7816352844238	23.8995876312256	FAĹSZ	#N/A	#N/A	#N/A	0.176368	-0.16181	-1.53216	FAĹSZ	P63011	Ras-related protein Rab-3A OS=Mus musculus OX=10090 GN=Rab3a PE=1 SV=1	0	18.822	36	Rab3a
23.2441692352295	21.8710155487061	22.4441680908203	23.6004428863525	23.3067836761475	21.8929805755615	20.3229007720947	23.0463047027588	FAĹSZ	#N/A	#N/A	#N/A	0.440234	-0.647707	-0.826326	FAĹSZ	P00405	Cytochrome c oxidase subunit 2 OS=Mus musculus OX=10090 GN=Mtco2 PE=1 SV=1	0	13.191	19	Mtco2
23.8886871337891	24.4179019927979	23.5814266204834	23.1444263458252	22.0033721923828	24.1609497070313	24.4284896850586	24.2307682037354	FAĹSZ	#N/A	#N/A	#N/A	0.936646	-0.0522156	-0.0828758	FAĹSZ	Q5U405	Transmembrane protease serine 13 OS=Mus musculus OX=10090 GN=Tmprss13 PE=2 SV=2	0.008	1.814	1	Tmprss13
23.5849475860596	22.5651340484619	23.309986114502	23.3488216400146	22.3712749481201	23.0135746002197	18.2282905578613	23.4142761230469	FAĹSZ	#N/A	#N/A	#N/A	0.279449	-1.44537	-1.18875	FAĹSZ	P14148	60S ribosomal protein L7 OS=Mus musculus OX=10090 GN=Rpl7 PE=1 SV=2	0	12.309	11	Rpl7
23.2003402709961	23.557373046875	22.0181941986084	22.9225959777832	23.0272960662842	21.8891334533691	18.5018882751465	22.677806854248	FAĹSZ	#N/A	#N/A	#N/A	0.244682	-1.40059	-1.28955	FAĹSZ	P07759	Serine protease inhibitor A3K OS=Mus musculus OX=10090 GN=Serpina3k PE=1 SV=2	0	24.394	25	Serpina3k
22.9069271087646	24.3768157958984	22.6986846923828	22.0863609313965	20.6400241851807	24.3643627166748	24.7648220062256	23.2918071746826	FAĹSZ	#N/A	#N/A	#N/A	0.820755	0.248057	0.236711	FAĹSZ	Q07456	Protein AMBP OS=Mus musculus OX=10090 GN=Ambp PE=1 SV=2	0	12.297	9	Ambp
22.9742794036865	20.2933044433594	23.325065612793	24.2358837127686	23.8503799438477	17.658130645752	19.2765922546387	21.1075801849365	FAĹSZ	#N/A	#N/A	#N/A	0.205957	-2.23396	-1.41806	FAĹSZ	Q99MI1	ELKS/Rab6-interacting/CAST family member 1 OS=Mus musculus OX=10090 GN=Erc1 PE=1 SV=1	0	47.555	11	Erc1
21.7155609130859	17.7974872589111	22.1553173065186	23.1743240356445	23.4498748779297	23.9883136749268	21.5109157562256	18.9698925018311	FAĹSZ	#N/A	#N/A	#N/A	0.654935	0.769077	0.470025	FAĹSZ	Q811D0	Disks large homolog 1 OS=Mus musculus OX=10090 GN=Dlg1 PE=1 SV=1	0	48.273	17	Dlg1
22.0830230712891	21.8154754638672	22.1650238037109	22.6988563537598	23.9945335388184	21.6272068023682	17.9845905303955	21.2715320587158	FAĹSZ	#N/A	#N/A	#N/A	0.466682	-0.971129	-0.776993	FAĹSZ	Q6R891	Neurabin-2 OS=Mus musculus OX=10090 GN=Ppp1r9b PE=1 SV=1	0	62.033	26	Ppp1r9b
24.9506206512451	24.6983375549316	24.7019329071045	24.1721706390381	22.0947456359863	23.4685955047607	18.7644023895264	24.7119636535645	FAĹSZ	#N/A	#N/A	#N/A	0.116255	-2.37084	-1.83454	FAĹSZ	P62900	60S ribosomal protein L31 OS=Mus musculus OX=10090 GN=Rpl31 PE=1 SV=1	0	12.223	25	Rpl31
23.4889392852783	23.0145149230957	23.1615447998047	23.0352802276611	22.3451251983643	23.1332817077637	23.3161029815674	22.8415603637695	FAĹSZ	#N/A	#N/A	#N/A	0.30729	-0.266052	-1.11555	FAĹSZ	Q61147	Ceruloplasmin OS=Mus musculus OX=10090 GN=Cp PE=1 SV=2	0	20.755	8	Cp
21.3640155792236	20.1182498931885	22.0380687713623	21.950288772583	23.0917987823486	21.2566776275635	19.6550788879395	21.3090724945068	FAĹSZ	#N/A	#N/A	#N/A	0.963584	-0.0394988	-0.047594	FAĹSZ	Q9CX86	Heterogeneous nuclear ribonucleoprotein A0 OS=Mus musculus OX=10090 GN=Hnrnpa0 PE=1 SV=1	0	28.621	26	Hnrnpa0
19.8410396575928	18.9706077575684	21.2082004547119	22.3575820922852	23.5756587982178	18.5025482177734	19.5051326751709	20.5325126647949	FAĹSZ	#N/A	#N/A	#N/A	0.962292	-0.0653944	-0.049285	FAĹSZ	Q61301	Catenin alpha-2 OS=Mus musculus OX=10090 GN=Ctnna2 PE=1 SV=3	0	71.531	20	Ctnna2
21.2848739624023	21.905065536499	22.4792537689209	23.1936378479004	24.0189647674561	18.5295867919922	18.9734153747559	19.9549541473389	FAĹSZ	#N/A	#N/A	#N/A	0.21046	-1.84648	-1.40204	FAĹSZ	Q8K0U4	Heat shock 70 kDa protein 12A OS=Mus musculus OX=10090 GN=Hspa12a PE=1 SV=1	0	55.033	22	Hspa12a
18.5655059814453	23.5410537719727	20.2888278961182	20.6704635620117	23.0377101898193	24.1291179656982	19.0382957458496	23.5405120849609	FAĹSZ	#N/A	#N/A	#N/A	0.322268	1.66995	1.07845	FAĹSZ	Q9QYX7	Protein piccolo OS=Mus musculus OX=10090 GN=Pclo PE=1 SV=4	0	43.957	4	Pclo
21.5843334197998	20.1696815490723	21.1488399505615	22.2561855316162	24.0282897949219	19.6196212768555	19.7397060394287	19.958179473877	FAĹSZ	#N/A	#N/A	#N/A	0.707663	-0.453311	-0.393343	FAĹSZ	O88342	WD repeat-containing protein 1 OS=Mus musculus OX=10090 GN=Wdr1 PE=1 SV=3	0	51.986	27	Wdr1
24.8759326934814	25.498893737793	24.4768924713135	24.2086982727051	22.3256778717041	25.075008392334	25.5531826019287	25.3382167816162	FAĹSZ	#N/A	#N/A	#N/A	0.819527	-0.192083	-0.238369	FAĹSZ	P04945	Ig kappa chain V-VI region NQ2-6.1 OS=Mus musculus OX=10090 PE=2 SV=1	0	13.124	15	2 SV
22.7219200134277	20.1357746124268	21.9207592010498	24.1210155487061	22.9332370758057	17.8718852996826	19.3012619018555	21.4858951568604	FAĹSZ	#N/A	#N/A	#N/A	0.239522	-1.8268	-1.30557	FAĹSZ	P05202	Aspartate aminotransferase. mitochondrial OS=Mus musculus OX=10090 GN=Got2 PE=1 SV=1	0	40.764	32	Got2
25.02170753479	25.2679576873779	24.4811019897461	24.0198993682861	23.1901111602783	25.0570869445801	25.5610694885254	25.1893901824951	FAĹSZ	#N/A	#N/A	#N/A	0.934038	0.0517478	0.0862967	FAĹSZ	P03953	Complement factor D OS=Mus musculus OX=10090 GN=Cfd PE=1 SV=1	0	15.59	22	Cfd
22.4941730499268	18.2784290313721	23.104076385498	22.9137363433838	22.7701950073242	19.291015625	17.9969749450684	17.4708442687988	FAĹSZ	Acetyl [N-Term]	#N/A	#N/A	0.211163	-2.31535	-1.39957	FAĹSZ	O54724	Caveolae-associated protein 1 OS=Mus musculus OX=10090 GN=Cavin1 PE=1 SV=1	0	40.66	25	Cavin1
22.6254730224609	23.0497817993164	22.4313411712646	22.7080192565918	22.714298248291	18.9975185394287	23.0666599273682	22.8123760223389	FAĹSZ	#N/A	#N/A	#N/A	0.441481	-0.805941	-0.823953	FAĹSZ	Q9DB77	Cytochrome b-c1 complex subunit 2. mitochondrial OS=Mus musculus OX=10090 GN=Uqcrc2 PE=1 SV=1	0	30.473	27	Uqcrc2
24.925106048584	25.5790309906006	24.2686328887939	24.2827224731445	22.9579105377197	24.621187210083	25.1346855163574	25.2097816467285	FAĹSZ	#N/A	#N/A	#N/A	0.659067	-0.282982	-0.463908	FAĹSZ	P01801	Ig heavy chain V-III region J606 OS=Mus musculus OX=10090 PE=1 SV=1	0	14.834	31
20.1396198272705	19.2884998321533	20.9527015686035	22.3362598419189	23.5509395599365	20.515941619873	19.3544216156006	20.3020782470703	FAĹSZ	#N/A	#N/A	#N/A	0.82923	0.251575	0.225291	FAĹSZ	P46097	Synaptotagmin-2 OS=Mus musculus OX=10090 GN=Syt2 PE=1 SV=1	0	32.685	24	Syt2
21.3957901000977	21.8073291778564	17.9035682678223	20.9362106323242	18.9517631530762	18.1054840087891	22.7435302734375	19.5421695709229	FAĹSZ	#N/A	#N/A	#N/A	0.634045	-0.674988	-0.501259	FAĹSZ	P01675	Ig kappa chain V-VI region XRPC 44 OS=Mus musculus OX=10090 PE=1 SV=1	0	4.441	47
24.7291774749756	24.0376834869385	24.6568813323975	24.3387775421143	23.1913166046143	23.2578868865967	17.380033493042	24.7259502410889	FAĹSZ	#N/A	#N/A	#N/A	0.208344	-2.30183	-1.40953	FAĹSZ	Q6ZWN5	40S ribosomal protein S9 OS=Mus musculus OX=10090 GN=Rps9 PE=1 SV=3	0	12.147	23	Rps9
18.5449275970459	18.4068984985352	17.4929008483887	21.9321632385254	23.0192203521729	18.8857173919678	17.0505199432373	18.2213439941406	FAĹSZ	#N/A	#N/A	#N/A	0.905976	0.199978	0.123195	FAĹSZ	Q02357	Ankyrin-1 OS=Mus musculus OX=10090 GN=Ank1 PE=1 SV=2	0	64.874	10	Ank1
18.1902256011963	19.8281478881836	19.5718803405762	20.9204578399658	22.3851318359375	17.683687210083	19.5438194274902	17.5000743865967	FAĹSZ	#N/A	#N/A	#N/A	0.791631	-0.3495	-0.276242	FAĹSZ	Q9Z2Q6	Septin-5 OS=Mus musculus OX=10090 GN=Septin5 PE=1 SV=2	0	24.23	27	Septin5
22.7144184112549	21.677173614502	22.0592632293701	22.5584545135498	22.2959480285645	18.4536151885986	22.012279510498	22.2089538574219	FAĹSZ	#N/A	#N/A	#N/A	0.33405	-1.00963	-1.05026	FAĹSZ	D3YXK2	Scaffold attachment factor B1 OS=Mus musculus OX=10090 GN=Safb PE=1 SV=2	0	24.134	8	Safb
24.2761898040771	24.8958835601807	24.1509780883789	23.9588775634766	22.2037601470947	24.919397354126	25.0188732147217	24.9202423095703	FAĹSZ	#N/A	#N/A	#N/A	0.941432	-0.054914	-0.0766005	FAĹSZ	P01636	Ig kappa chain V-V region MOPC 149 OS=Mus musculus OX=10090 PE=1 SV=1	0	15.885	35
21.4399547576904	20.3793411254883	21.2229557037354	22.6945018768311	22.9757537841797	20.7049541473389	20.9305419921875	20.7158164978027	FAĹSZ	#N/A	#N/A	#N/A	0.892903	-0.102422	-0.140448	FAĹSZ	P21981	Protein-glutamine gamma-glutamyltransferase 2 OS=Mus musculus OX=10090 GN=Tgm2 PE=1 SV=4	0	41.668	23	Tgm2
25.1120281219482	25.5229587554932	24.374605178833	24.4156436920166	23.1582355499268	24.6014766693115	24.8778820037842	25.2310199737549	FAĹSZ	#N/A	#N/A	#N/A	0.493461	-0.389155	-0.729004	FAĹSZ	P01787	Ig heavy chain V regions TEPC 15/S107/HPCM1/HPCM2/HPCM3 OS=Mus musculus OX=10090 PE=1 SV=1	0	16.216	33
22.7701797485352	21.3449516296387	21.582088470459	22.9060211181641	23.6125411987305	18.8429088592529	18.0724143981934	22.981029510498	FAĹSZ	#N/A	#N/A	#N/A	0.418802	-1.27359	-0.867904	FAĹSZ	P56399	Ubiquitin carboxyl-terminal hydrolase 5 OS=Mus musculus OX=10090 GN=Usp5 PE=1 SV=1	0	49.075	19	Usp5
24.0407619476318	24.555965423584	23.6977214813232	23.5734672546387	22.0368957519531	24.3448753356934	24.2003116607666	24.1216583251953	FAĹSZ	#N/A	#N/A	#N/A	0.639733	-0.291044	-0.492701	FAĹSZ	P01807	Ig heavy chain V region X44 OS=Mus musculus OX=10090 PE=1 SV=1	0	15.282	39
22.335729598999	17.8234882354736	22.6002922058105	23.4147968292236	22.8851470947266	19.5145034790039	21.8538417816162	22.4341621398926	FAĹSZ	#N/A	#N/A	#N/A	0.933135	0.128337	0.0874824	FAĹSZ	P51863	V-type proton ATPase subunit d 1 OS=Mus musculus OX=10090 GN=Atp6v0d1 PE=1 SV=2	0	26.009	22	Atp6v0d1
23.0647258758545	22.5487384796143	22.2287158966064	23.9062404632568	24.2212829589844	21.9366149902344	24.3660984039307	23.3351573944092	FAĹSZ	#N/A	#N/A	#N/A	0.459241	0.527683	0.790667	FAĹSZ	Q9Z2H5	Band 4.1-like protein 1 OS=Mus musculus OX=10090 GN=Epb41l1 PE=1 SV=2	0	43.855	17	Epb41l1
20.4718780517578	20.0121173858643	20.9149131774902	21.4350318908691	23.6104774475098	19.6873397827148	19.7250919342041	20.1563034057617	FAĹSZ	#N/A	#N/A	#N/A	0.933517	0.086318	0.0869807	FAĹSZ	P63037	DnaJ homolog subfamily A member 1 OS=Mus musculus OX=10090 GN=Dnaja1 PE=1 SV=1	0	34.166	34	Dnaja1
22.472993850708	19.3508243560791	21.9680500030518	22.8253002166748	24.2630214691162	20.7035827636719	19.7244415283203	20.0830860137939	FAĹSZ	#N/A	#N/A	#N/A	0.736493	-0.460759	-0.352531	FAĹSZ	Q9R0P5	Destrin OS=Mus musculus OX=10090 GN=Dstn PE=1 SV=3	0	25.291	36	Dstn
22.8756790161133	20.5921382904053	22.5106468200684	23.6231384277344	23.9357032775879	18.9823169708252	17.5522060394287	22.6250667572021	FAĹSZ	Acetyl [N-Term]	#N/A	#N/A	0.357785	-1.62658	-0.995825	FAĹSZ	P70202	Latexin OS=Mus musculus OX=10090 GN=Lxn PE=1 SV=2	0	19.83	19	Lxn
22.4611186981201	20.9630737304688	22.4353332519531	22.3388557434082	23.798656463623	22.3854370117188	21.9346141815186	20.308479309082	FAĹSZ	#N/A	#N/A	#N/A	0.945695	0.0572014	0.0710135	FAĹSZ	P09671	Superoxide dismutase [Mn]. mitochondrial OS=Mus musculus OX=10090 GN=Sod2 PE=1 SV=3	0	21.395	13	Sod2
23.0330142974854	23.3100929260254	22.5069980621338	23.6777000427246	23.8702907562256	21.5402183532715	21.5897331237793	23.9540004730225	FAĹSZ	#N/A	#N/A	#N/A	0.605167	-0.393391	-0.545366	FAĹSZ	Q9WTX5	S-phase kinase-associated protein 1 OS=Mus musculus OX=10090 GN=Skp1 PE=1 SV=3	0	27.068	46	Skp1
23.4940185546875	23.8510971069336	23.6352787017822	23.4302806854248	23.4379901885986	18.8658866882324	22.1081981658936	24.0438766479492	FAĹSZ	#N/A	#N/A	#N/A	0.246508	-1.48868	-1.28395	FAĹSZ	O35887	Calumenin OS=Mus musculus OX=10090 GN=Calu PE=1 SV=1	0	26.848	21	Calu
19.942892074585	17.7743797302246	19.3356189727783	21.6680755615234	23.0087890625	16.5403480529785	18.3104591369629	18.2826175689697	FAĹSZ	#N/A	#N/A	#N/A	0.701679	-0.644688	-0.401905	FAĹSZ	Q64332	Synapsin-2 OS=Mus musculus OX=10090 GN=Syn2 PE=1 SV=2	0	26.738	16	Syn2
23.3294658660889	22.499002456665	23.3960666656494	22.5364017486572	21.9439449310303	21.3045558929443	20.7344799041748	23.140832901001	FAĹSZ	#N/A	#N/A	#N/A	0.0887097	-1.15928	-2.02963	FAĹSZ	P62849	40S ribosomal protein S24 OS=Mus musculus OX=10090 GN=Rps24 PE=1 SV=1	0	15.476	29	Rps24
20.8286304473877	20.8987197875977	20.7917022705078	20.7359828948975	22.2680320739746	20.4666233062744	22.8572158813477	16.8402080535889	FAĹSZ	#N/A	#N/A	#N/A	0.884325	-0.205739	-0.151794	FAĹSZ	P40142	Transketolase OS=Mus musculus OX=10090 GN=Tkt PE=1 SV=1	0	29.158	18	Tkt
24.0031032562256	23.6126384735107	24.2486476898193	24.535665512085	23.9886646270752	22.1573543548584	21.2465114593506	23.7812194824219	FAĹSZ	#N/A	#N/A	#N/A	0.105824	-1.30658	-1.90235	FAĹSZ	P67984	60S ribosomal protein L22 OS=Mus musculus OX=10090 GN=Rpl22 PE=1 SV=2	0	19.591	39	Rpl22
23.0666446685791	19.7848072052002	23.0109882354736	24.0333061218262	23.4791831970215	21.8698883056641	18.119836807251	22.0559787750244	FAĹSZ	#N/A	#N/A	#N/A	0.486189	-1.09271	-0.741855	FAĹSZ	O35295	Transcriptional activator protein Pur-beta OS=Mus musculus OX=10090 GN=Purb PE=1 SV=3	0	27.433	27	Purb
23.4142093658447	22.2793579101563	23.7554149627686	24.1978340148926	22.8677196502686	17.7980823516846	21.7584590911865	22.4100933074951	FAĹSZ	#N/A	#N/A	#N/A	0.123404	-2.20312	-1.79146	FAĹSZ	Q9Z2D6	Methyl-CpG-binding protein 2 OS=Mus musculus OX=10090 GN=Mecp2 PE=1 SV=1	0	34.006	20	Mecp2
21.6116313934326	21.4786701202393	21.2922840118408	22.296667098999	22.6432590484619	19.8551139831543	18.8088550567627	20.7195644378662	FAĹSZ	#N/A	#N/A	#N/A	0.216056	-1.16312	-1.38257	FAĹSZ	Q9Z130	Heterogeneous nuclear ribonucleoprotein D-like OS=Mus musculus OX=10090 GN=Hnrnpdl PE=1 SV=1	0	19.182	24	Hnrnpdl
20.6187362670898	17.9681072235107	16.9919586181641	20.9007148742676	22.8897113800049	18.2037010192871	19.2380847930908	21.6088562011719	FAĹSZ	#N/A	#N/A	#N/A	0.381432	1.36521	0.944384	FAĹSZ	Q99LC5	Electron transfer flavoprotein subunit alpha. mitochondrial OS=Mus musculus OX=10090 GN=Etfa PE=1 SV=2	0	34.622	40	Etfa
23.5669021606445	19.9947338104248	23.3429470062256	23.0822830200195	22.6233139038086	19.215913772583	19.8833618164063	24.0631008148193	FAĹSZ	#N/A	#N/A	#N/A	0.486725	-1.05029	-0.740903	FAĹSZ	Q9Z0H8	CAP-Gly domain-containing linker protein 2 OS=Mus musculus OX=10090 GN=Clip2 PE=1 SV=2	0	29.408	8	Clip2
24.2314109802246	22.5049896240234	23.8128604888916	23.45703125	24.2851943969727	20.5255031585693	19.1627769470215	23.5390472412109	FAĹSZ	#N/A	#N/A	#N/A	0.248639	-1.62344	-1.27747	FAĹSZ	P63323	40S ribosomal protein S12 OS=Mus musculus OX=10090 GN=Rps12 PE=1 SV=2	0	21.406	42	Rps12
23.4863128662109	20.3679847717285	23.3933620452881	23.692699432373	24.1035614013672	20.9665908813477	18.8204441070557	20.6208248138428	FAĹSZ	#N/A	#N/A	#N/A	0.279883	-1.60723	-1.18756	FAĹSZ	Q9R0U0	Serine/arginine-rich splicing factor 10 OS=Mus musculus OX=10090 GN=Srsf10 PE=1 SV=2	0	21.916	19	Srsf10
24.0502414703369	24.7763748168945	23.5023727416992	23.4042625427246	21.9201831817627	24.5220603942871	23.9419536590576	24.5174884796143	FAĹSZ	#N/A	#N/A	#N/A	0.77421	-0.207891	-0.300123	FAĹSZ	P06330	Ig heavy chain V region AC38 205.12 OS=Mus musculus OX=10090 PE=1 SV=1	0	12.903	22
22.8924674987793	21.9357128143311	22.6211357116699	22.0489978790283	23.585168838501	21.8365097045898	18.5271835327148	20.6265602111816	FAĹSZ	#N/A	#N/A	#N/A	0.300801	-1.23072	-1.1321	FAĹSZ	Q8K3J1	NADH dehydrogenase [ubiquinone] iron-sulfur protein 8. mitochondrial OS=Mus musculus OX=10090 GN=Ndufs8 PE=1 SV=1	0	27.099	23	Ndufs8
22.4136219024658	17.3575916290283	21.4992961883545	23.2014636993408	23.5584888458252	22.8366394042969	19.3766193389893	21.4348087310791	FAĹSZ	#N/A	#N/A	#N/A	0.682921	0.683646	0.428968	FAĹSZ	P63318	Protein kinase C gamma type OS=Mus musculus OX=10090 GN=Prkcg PE=1 SV=1	0	36.845	16	Prkcg
22.071662902832	20.4717197418213	22.1196842193604	22.559024810791	23.2296676635742	21.7648086547852	19.3410453796387	21.596508026123	FAĹSZ	#N/A	#N/A	#N/A	0.739006	-0.322515	-0.349006	FAĹSZ	Q61206	Platelet-activating factor acetylhydrolase IB subunit beta OS=Mus musculus OX=10090 GN=Pafah1b2 PE=1 SV=2	0	29.502	53	Pafah1b2
22.6324348449707	23.997501373291	22.2288455963135	21.6925830841064	21.4456539154053	24.2141361236572	24.4541072845459	24.1840229034424	FAĹSZ	#N/A	#N/A	#N/A	0.320897	0.936639	1.08179	FAĹSZ	Q05816	Fatty acid-binding protein 5 OS=Mus musculus OX=10090 GN=Fabp5 PE=1 SV=3	0	6.04	16	Fabp5
24.3151111602783	25.0951595306396	24.3964347839355	24.6825199127197	24.248836517334	25.4252319335938	25.651216506958	24.9431133270264	FAĹSZ	#N/A	#N/A	#N/A	0.258901	0.444793	1.2469	FAĹSZ	P23198	Chromobox protein homolog 3 OS=Mus musculus OX=10090 GN=Cbx3 PE=1 SV=2	0	15.059	30	Cbx3
22.8284568786621	22.442684173584	23.4338703155518	22.5708827972412	21.6336154937744	17.1313877105713	19.2178783416748	23.7165298461914	FAĹSZ	#N/A	#N/A	#N/A	0.149476	-2.39412	-1.65271	FAĹSZ	P62754	40S ribosomal protein S6 OS=Mus musculus OX=10090 GN=Rps6 PE=1 SV=1	0	19.639	16	Rps6
21.9731502532959	20.2259216308594	20.8146686553955	23.8490772247314	24.0756034851074	18.7225151062012	19.0709114074707	20.9507389068604	FAĹSZ	#N/A	#N/A	#N/A	0.515356	-1.01076	-0.691068	FAĹSZ	Q60864	Stress-induced-phosphoprotein 1 OS=Mus musculus OX=10090 GN=Stip1 PE=1 SV=1	0	33.37	16	Stip1
21.3351249694824	19.7064361572266	20.0761413574219	21.5655860900879	23.4736557006836	22.2009143829346	18.7252407073975	18.9842472076416	FAĹSZ	#N/A	#N/A	#N/A	0.894456	0.175192	0.138395	FAĹSZ	P84078	ADP-ribosylation factor 1 OS=Mus musculus OX=10090 GN=Arf1 PE=1 SV=2	0	29.632	53	Arf1
20.8299560546875	17.1669673919678	22.1840476989746	21.3574333190918	24.0216445922852	19.6294574737549	21.1150588989258	20.5227737426758	FAĹSZ	#N/A	#N/A	#N/A	0.544408	0.937633	0.642326	FAĹSZ	Q9D0E1	Heterogeneous nuclear ribonucleoprotein M OS=Mus musculus OX=10090 GN=Hnrnpm PE=1 SV=3	0	56.187	18	Hnrnpm
24.7675609588623	24.9576091766357	24.7731895446777	24.9172687530518	23.1892051696777	25.22731590271	25.1113891601563	22.6054306030273	FAĹSZ	#N/A	#N/A	#N/A	0.265823	-0.820572	-1.22688	FAĹSZ	Q9QUP5	Hyaluronan and proteoglycan link protein 1 OS=Mus musculus OX=10090 GN=Hapln1 PE=1 SV=1	0	22.764	22	Hapln1
23.5409736633301	24.2426090240479	23.7403373718262	23.2949714660645	21.0156898498535	23.8407802581787	24.1641883850098	24.2930030822754	FAĹSZ	#N/A	#N/A	#N/A	0.655627	-0.376307	-0.468998	FAĹSZ	O08677	Kininogen-1 OS=Mus musculus OX=10090 GN=Kng1 PE=1 SV=1	0	9.781	6	Kng1
22.2890014648438	23.7363624572754	22.3538112640381	24.3308162689209	22.3562431335449	22.0245952606201	20.4656715393066	23.2207775115967	FAĹSZ	#N/A	#N/A	#N/A	0.181552	-1.16068	-1.51094	FAĹSZ	P01831	Thy-1 membrane glycoprotein OS=Mus musculus OX=10090 GN=Thy1 PE=1 SV=1	0	15.905	22	Thy1
22.1864204406738	21.4964141845703	21.3624095916748	22.3370132446289	22.7959957122803	21.2002944946289	21.6996154785156	21.1347541809082	FAĹSZ	#N/A	#N/A	#N/A	0.772018	-0.137899	-0.303141	FAĹSZ	P62962	Profilin-1 OS=Mus musculus OX=10090 GN=Pfn1 PE=1 SV=2	0	9.821	17	Pfn1
20.7595348358154	21.3718452453613	20.8728580474854	20.8837547302246	19.845027923584	21.1044597625732	21.547248840332	20.9077072143555	FAĹSZ	#N/A	#N/A	#N/A	0.764674	-0.120887	-0.313277	FAĹSZ	Q9ESB3	Histidine-rich glycoprotein OS=Mus musculus OX=10090 GN=Hrg PE=1 SV=2	0	13.047	6	Hrg
22.5572357177734	22.2803554534912	22.9219837188721	23.0477924346924	24.5802173614502	18.2976741790771	22.4824657440186	20.7934513092041	FAĹSZ	#N/A	#N/A	#N/A	0.418862	-1.16339	-0.867785	FAĹSZ	Q9QYB8	Beta-adducin OS=Mus musculus OX=10090 GN=Add2 PE=1 SV=4	0	53.401	24	Add2
24.0824851989746	24.5410251617432	23.9215526580811	23.1449928283691	22.0608196258545	24.6678161621094	24.9003734588623	24.6384601593018	FAĹSZ	#N/A	#N/A	#N/A	0.850059	0.144353	0.197364	FAĹSZ	P01639	Ig kappa chain V-V region MOPC 41 OS=Mus musculus OX=10090 GN=Gm5571 PE=1 SV=1	0	9.739	28	Gm5571
22.4264011383057	21.9177894592285	22.6912574768066	23.0808849334717	22.2656269073486	18.1541347503662	18.0918502807617	22.4996471405029	FAĹSZ	#N/A	#N/A	#N/A	0.11956	-2.27627	-1.81431	FAĹSZ	O08810	116 kDa U5 small nuclear ribonucleoprotein component OS=Mus musculus OX=10090 GN=Eftud2 PE=1 SV=1	0	27.653	8	Eftud2
21.2401657104492	17.634407043457	23.0399570465088	22.2119045257568	23.5867824554443	19.9149932861328	20.3536033630371	20.6730804443359	FAĹSZ	#N/A	#N/A	#N/A	0.947101	0.100506	0.0691714	FAĹSZ	P11881	Inositol 1.4.5-trisphosphate receptor type 1 OS=Mus musculus OX=10090 GN=Itpr1 PE=1 SV=2	0	39.944	5	Itpr1
21.0490894317627	19.3620548248291	20.8952751159668	23.1239738464355	23.5557727813721	17.1400413513184	18.300802230835	21.1857128143311	FAĹSZ	#N/A	#N/A	#N/A	0.541195	-1.06202	-0.647633	FAĹSZ	P60335	Poly(rC)-binding protein 1 OS=Mus musculus OX=10090 GN=Pcbp1 PE=1 SV=1	0	34.078	34	Pcbp1
23.2086906433105	20.5660152435303	23.282678604126	23.5898761749268	22.6178092956543	20.3829936981201	17.6519470214844	22.0978565216064	FAĹSZ	#N/A	#N/A	#N/A	0.185863	-1.97416	-1.49372	FAĹSZ	Q99KP6	Pre-mRNA-processing factor 19 OS=Mus musculus OX=10090 GN=Prpf19 PE=1 SV=1	0	14.44	13	Prpf19
22.3084297180176	18.2479667663574	21.1280975341797	23.9096450805664	23.2046489715576	18.4967479705811	18.4838695526123	20.2433109283447	FAĹSZ	#N/A	#N/A	#N/A	0.45899	-1.29139	-0.79113	FAĹSZ	P00920	Carbonic anhydrase 2 OS=Mus musculus OX=10090 GN=Ca2 PE=1 SV=4	0	35.085	31	Ca2
23.0919399261475	21.2296180725098	21.8252277374268	23.0293407440186	23.8429908752441	18.4279022216797	24.284688949585	22.653434753418	FAĹSZ	#N/A	#N/A	#N/A	0.995546	0.00822258	0.00581813	FAĹSZ	P14824	Annexin A6 OS=Mus musculus OX=10090 GN=Anxa6 PE=1 SV=3	0	33.248	18	Anxa6
23.190357208252	23.8576679229736	23.0383892059326	23.266695022583	21.8212509155273	23.5289878845215	23.4944801330566	23.5721683502197	FAĹSZ	#N/A	#N/A	#N/A	0.632	-0.234056	-0.504345	FAĹSZ	P03987	Ig gamma-3 chain C region OS=Mus musculus OX=10090 PE=1 SV=2	0	10.944	12
22.127462387085	18.7454414367676	22.8640956878662	22.844295501709	24.3019943237305	21.9009189605713	22.154317855835	18.7250423431396	FAĹSZ	#N/A	#N/A	#N/A	0.936653	0.125245	0.0828661	FAĹSZ	Q9DB20	ATP synthase subunit O. mitochondrial OS=Mus musculus OX=10090 GN=Atp5po PE=1 SV=1	0	29.67	41	Atp5po
21.62841796875	21.5911846160889	21.7723865509033	22.4038600921631	22.4268379211426	18.065502166748	19.9612903594971	21.6127738952637	FAĹSZ	#N/A	#N/A	#N/A	0.224092	-1.33236	-1.35539	FAĹSZ	Q8BH59	Calcium-binding mitochondrial carrier protein Aralar1 OS=Mus musculus OX=10090 GN=Slc25a12 PE=1 SV=1	0	19.606	15	Slc25a12
22.7707462310791	23.812068939209	22.2969455718994	22.3171844482422	20.0528697967529	23.3056411743164	23.4697971343994	23.4042549133301	FAĹSZ	#N/A	#N/A	#N/A	0.799493	-0.241096	-0.265525	FAĹSZ	P01725	Ig lambda-1 chain V region S178 OS=Mus musculus OX=10090 PE=1 SV=1	0	15.576	21
20.8149299621582	18.5809116363525	21.4139404296875	22.3248176574707	23.4872436523438	21.0148849487305	18.0884017944336	21.1958065032959	FAĹSZ	#N/A	#N/A	#N/A	0.908796	0.162934	0.119479	FAĹSZ	O88343	Electrogenic sodium bicarbonate cotransporter 1 OS=Mus musculus OX=10090 GN=Slc4a4 PE=1 SV=2	0	42.602	15	Slc4a4
20.4233798980713	17.870304107666	20.4353656768799	22.8013286590576	22.620849609375	23.2747440338135	22.9009819030762	21.1990222930908	FAĹSZ	#N/A	#N/A	#N/A	0.103787	2.1163	1.91637	FAĹSZ	P24472	Glutathione S-transferase A4 OS=Mus musculus OX=10090 GN=Gsta4 PE=1 SV=3	0	23.445	30	Gsta4
20.9017143249512	22.0259799957275	20.0148487091064	21.1809310913086	21.9421310424805	21.1308994293213	23.52272605896	21.6025142669678	FAĹSZ	Acetyl [N-Term]	#N/A	#N/A	0.17576	1.0187	1.53469	FAĹSZ	P54775	26S proteasome regulatory subunit 6B OS=Mus musculus OX=10090 GN=Psmc4 PE=1 SV=2	0	21.309	21	Psmc4
24.2035694122314	23.6551036834717	24.0968399047852	23.8376216888428	22.9306812286377	23.1057739257813	22.06907081604	24.2466583251953	FAĹSZ	#N/A	#N/A	#N/A	0.113598	-0.860238	-1.85122	FAĹSZ	P62918	60S ribosomal protein L8 OS=Mus musculus OX=10090 GN=Rpl8 PE=1 SV=2	0	8.54	11	Rpl8
22.4172534942627	20.8579750061035	20.8583202362061	21.2052249908447	23.5541534423828	20.8849296569824	19.658390045166	18.58567237854	FAĹSZ	#N/A	#N/A	#N/A	0.578904	-0.663907	-0.586526	FAĹSZ	Q60930	Voltage-dependent anion-selective channel protein 2 OS=Mus musculus OX=10090 GN=Vdac2 PE=1 SV=2	0	28.162	31	Vdac2
17.7517528533936	19.5036773681641	15.936053276062	18.2917919158936	19.6267261505127	17.7378082275391	20.7411155700684	18.6733741760254	FAĹSZ	Acetyl [N-Term]	#N/A	#N/A	0.226285	1.32394	1.34812	FAĹSZ	Q8CCX5	Keratin-like protein KRT222 OS=Mus musculus OX=10090 GN=Krt222 PE=2 SV=1	0	14.101	13	Krt222
22.2339954376221	19.9059028625488	22.1078433990479	23.6336917877197	23.555326461792	18.9595012664795	19.3097648620605	21.8803901672363	FAĹSZ	#N/A	#N/A	#N/A	0.464227	-1.04411	-0.781488	FAĹSZ	Q9QYG0	Protein NDRG2 OS=Mus musculus OX=10090 GN=Ndrg2 PE=1 SV=1	0	33.186	31	Ndrg2
22.7549266815186	18.8950672149658	22.4357013702393	23.493616104126	23.7075386047363	19.2722988128662	19.8168506622314	21.4968605041504	FAĹSZ	#N/A	#N/A	#N/A	0.586468	-0.821441	-0.574562	FAĹSZ	Q9CZU6	Citrate synthase. mitochondrial OS=Mus musculus OX=10090 GN=Cs PE=1 SV=1	0	23.247	19	Cs
22.367208480835	21.6269149780273	22.1959934234619	22.8026695251465	23.3305149078369	22.0453662872314	22.1809368133545	21.0580463409424	FAĹSZ	#N/A	#N/A	#N/A	0.863119	-0.0944805	-0.179945	FAĹSZ	P20917	Myelin-associated glycoprotein OS=Mus musculus OX=10090 GN=Mag PE=1 SV=3	0	25.411	13	Mag
16.9809741973877	17.646900177002	16.8127250671387	19.6126728057861	22.359302520752	19.6615695953369	19.2704486846924	17.2321243286133	FAĹSZ	#N/A	#N/A	#N/A	0.180999	1.86754	1.51318	FAĹSZ	P40124	Adenylyl cyclase-associated protein 1 OS=Mus musculus OX=10090 GN=Cap1 PE=1 SV=4	0	25.186	19	Cap1
19.0531158447266	20.4736652374268	17.9105777740479	20.2404346466064	19.9825878143311	21.1014785766602	18.4326419830322	20.8215065002441	FAĹSZ	#N/A	#N/A	#N/A	0.459779	0.665105	0.789672	FAĹSZ	Q68FL4	Putative adenosylhomocysteinase 3 OS=Mus musculus OX=10090 GN=Ahcyl2 PE=1 SV=1	0	15.94	9	Ahcyl2
20.089298248291	17.1693363189697	21.2641048431396	22.1523551940918	23.1368675231934	20.8121013641357	19.0295562744141	19.9699287414551	FAĹSZ	#N/A	#N/A	#N/A	0.698168	0.56834	0.406944	FAĹSZ	Q91V12	Cytosolic acyl coenzyme A thioester hydrolase OS=Mus musculus OX=10090 GN=Acot7 PE=1 SV=2	0	20.649	14	Acot7
17.6170063018799	17.2214603424072	18.425724029541	19.8609085083008	19.9358139038086	16.3680095672607	18.3596229553223	18.7378330230713	FAĹSZ	#N/A	#N/A	#N/A	0.94402	0.0690451	0.0732076	FAĹSZ	P08752	Guanine nucleotide-binding protein G(i) subunit alpha-2 OS=Mus musculus OX=10090 GN=Gnai2 PE=1 SV=5	0	20.167	15	Gnai2
24.6158599853516	25.5656261444092	24.5805950164795	24.8150577545166	24.8782215118408	25.1065845489502	25.2695140838623	24.8990325927734	FAĹSZ	#N/A	#N/A	#N/A	0.581979	0.144053	0.581652	FAĹSZ	P97300	Neuroplastin OS=Mus musculus OX=10090 GN=Nptn PE=1 SV=3	0	21.063	12	Nptn
22.187162399292	17.1387920379639	23.0031929016113	22.8135299682617	23.4726448059082	22.3606777191162	19.0666179656982	22.3545036315918	FAĹSZ	#N/A	#N/A	#N/A	0.765019	0.527942	0.3128	FAĹSZ	O35215	D-dopachrome decarboxylase OS=Mus musculus OX=10090 GN=Ddt PE=1 SV=3	0	21.281	52	Ddt
22.5180110931396	22.3564529418945	22.221399307251	23.0271072387695	21.9273643493652	18.2496795654297	17.9754600524902	21.5698738098145	FAĹSZ	#N/A	#N/A	#N/A	0.0508897	-2.60015	-2.43393	FAĹSZ	Q8VEM8	Phosphate carrier protein. mitochondrial OS=Mus musculus OX=10090 GN=Slc25a3 PE=1 SV=1	0	8.76	7	Slc25a3
23.465763092041	20.7813167572021	23.3603477478027	23.5131072998047	22.0953598022461	20.0053462982178	21.0240707397461	23.6448345184326	FAĹSZ	#N/A	#N/A	#N/A	0.329417	-1.08773	-1.06125	FAĹSZ	Q9CY58	Plasminogen activator inhibitor 1 RNA-binding protein OS=Mus musculus OX=10090 GN=Serbp1 PE=1 SV=2	0	8.468	10	Serbp1
22.5423736572266	20.0930099487305	22.3682441711426	23.6161422729492	22.4301948547363	17.0911827087402	18.4755783081055	22.4467830657959	FAĹSZ	#N/A	#N/A	#N/A	0.238083	-2.04401	-1.31009	FAĹSZ	P63330	Serine/threonine-protein phosphatase 2A catalytic subunit alpha isoform OS=Mus musculus OX=10090 GN=Ppp2ca PE=1 SV=1	0	18.757	22	Ppp2ca
17.3271865844727	16.7463474273682	17.7802181243896	21.3237934112549	21.4553070068359	18.8734397888184	18.1295127868652	17.4253273010254	FAĹSZ	#N/A	#N/A	#N/A	0.635513	0.67651	0.499046	FAĹSZ	Q9R1T4	Septin-6 OS=Mus musculus OX=10090 GN=Septin6 PE=1 SV=4	0	20.823	17	Septin6
23.3251857757568	24.7241725921631	23.5682334899902	23.8132057189941	23.0220775604248	22.5393695831299	23.5315418243408	22.0762233734131	FAĹSZ	#N/A	#N/A	#N/A	0.0507754	-1.0654	-2.43559	FAĹSZ	Q8BTI8	Serine/arginine repetitive matrix protein 2 OS=Mus musculus OX=10090 GN=Srrm2 PE=1 SV=3	0	45.483	6	Srrm2
22.8455600738525	21.7946071624756	23.6177864074707	23.3295574188232	22.3883895874023	21.6024703979492	19.4404983520508	22.2129688262939	FAĹSZ	#N/A	#N/A	#N/A	0.108155	-1.4858	-1.88664	FAĹSZ	Q9CXS4	Centromere protein V OS=Mus musculus OX=10090 GN=Cenpv PE=1 SV=2	0	23.839	24	Cenpv
22.9946956634521	22.5369625091553	22.7957954406738	22.9347858428955	21.5369396209717	21.2800521850586	18.3715953826904	23.1756534576416	FAĹSZ	#N/A	#N/A	#N/A	0.13672	-1.7245	-1.71737	FAĹSZ	P12970	60S ribosomal protein L7a OS=Mus musculus OX=10090 GN=Rpl7a PE=1 SV=2	0	12.495	17	Rpl7a
22.1405868530273	21.8274555206299	22.6679000854492	22.2587261199951	23.7223072052002	20.8765392303467	21.464111328125	17.4835758209229	FAĹSZ	#N/A	#N/A	#N/A	0.343801	-1.33703	-1.02753	FAĹSZ	Q9CZC8	Secernin-1 OS=Mus musculus OX=10090 GN=Scrn1 PE=1 SV=1	0	24.706	19	Scrn1
20.9411563873291	19.8989639282227	22.2324142456055	22.7732543945313	23.9502182006836	21.7483215332031	19.2689094543457	18.081241607666	FAĹSZ	#N/A	#N/A	#N/A	0.648935	-0.699275	-0.478942	FAĹSZ	Q8K4G5	Actin-binding LIM protein 1 OS=Mus musculus OX=10090 GN=Ablim1 PE=1 SV=1	0	37.049	13	Ablim1
22.0024871826172	19.153751373291	22.0369873046875	23.1693801879883	23.4762592315674	17.7719402313232	18.4933261871338	21.3718910217285	FAĹSZ	#N/A	#N/A	#N/A	0.436071	-1.3123	-0.834284	FAĹSZ	Q8R001	Microtubule-associated protein RP/EB family member 2 OS=Mus musculus OX=10090 GN=Mapre2 PE=1 SV=1	0	23.145	21	Mapre2
22.9512596130371	22.3513431549072	22.0141201019287	21.4091968536377	22.1153106689453	22.5118160247803	22.1854381561279	22.438720703125	FAĹSZ	#N/A	#N/A	#N/A	0.709556	0.131341	0.390641	FAĹSZ	P47955	60S acidic ribosomal protein P1 OS=Mus musculus OX=10090 GN=Rplp1 PE=1 SV=1	0	5.593	14	Rplp1
23.3732376098633	20.6452751159668	23.5846099853516	23.6854000091553	24.6646709442139	22.5508651733398	19.2970905303955	22.6856937408447	FAĹSZ	#N/A	#N/A	#N/A	0.707736	-0.522551	-0.393238	FAĹSZ	P63028	Translationally-controlled tumor protein OS=Mus musculus OX=10090 GN=Tpt1 PE=1 SV=1	0	35.093	60	Tpt1
22.1945114135742	21.7161121368408	22.5124568939209	22.6611976623535	22.3481578826904	19.2903442382813	19.2960910797119	22.1750526428223	FAĹSZ	#N/A	#N/A	#N/A	0.141579	-1.49366	-1.69208	FAĹSZ	P62315	Small nuclear ribonucleoprotein Sm D1 OS=Mus musculus OX=10090 GN=Snrpd1 PE=1 SV=1	0	15.061	28	Snrpd1
18.1922512054443	17.9620418548584	17.9018573760986	17.0130996704102	17.8483333587646	19.2576866149902	19.1445732116699	18.5182266235352	FAĹSZ	#N/A	#N/A	#N/A	0.0676667	0.924892	2.22568	FAĹSZ	P48774	Glutathione S-transferase Mu 5 OS=Mus musculus OX=10090 GN=Gstm5 PE=1 SV=1	0	7.543	11	Gstm5
21.0052967071533	20.4005298614502	21.476676940918	23.2909984588623	23.2097682952881	23.5281982421875	22.2411117553711	20.9241390228271	FAĹSZ	#N/A	#N/A	#N/A	0.317085	0.932429	1.09112	FAĹSZ	Q99PJ0	Neurotrimin OS=Mus musculus OX=10090 GN=Ntm PE=1 SV=2	0	30.662	15	Ntm
23.2934627532959	22.3582096099854	23.7172088623047	23.0557193756104	22.5715885162354	22.3222503662109	20.3093147277832	23.3656883239746	FAĹSZ	#N/A	#N/A	#N/A	0.223222	-0.96394	-1.35829	FAĹSZ	Q6ZWV7	60S ribosomal protein L35 OS=Mus musculus OX=10090 GN=Rpl35 PE=1 SV=1	0	7.15	15	Rpl35
21.1638641357422	21.321138381958	21.0432472229004	22.5049533843994	22.8017902374268	19.9164543151855	18.7494716644287	20.8588314056396	FAĹSZ	#N/A	#N/A	#N/A	0.352953	-0.926664	-1.00667	FAĹSZ	O55143	Sarcoplasmic/endoplasmic reticulum calcium ATPase 2 OS=Mus musculus OX=10090 GN=Atp2a2 PE=1 SV=2	0	26.646	10	Atp2a2
19.7715339660645	21.5741634368896	21.0757961273193	22.0073337554932	21.7665157318115	22.7132415771484	21.1629276275635	21.4866943359375	FAĹSZ	#N/A	#N/A	#N/A	0.294717	0.675138	1.14788	FAĹSZ	P43006	Excitatory amino acid transporter 2 OS=Mus musculus OX=10090 GN=Slc1a2 PE=1 SV=1	0	22.086	8	Slc1a2
23.7024307250977	22.8720016479492	23.6621227264404	23.2121734619141	22.7536468505859	22.8896770477295	21.8930625915527	23.5202789306641	FAĹSZ	#N/A	#N/A	#N/A	0.175034	-0.598016	-1.53772	FAĹSZ	P84099	60S ribosomal protein L19 OS=Mus musculus OX=10090 GN=Rpl19 PE=1 SV=1	0	13.322	17	Rpl19
23.7152557373047	21.7061729431152	23.3769855499268	23.979076385498	24.1515731811523	22.7637176513672	22.7901515960693	23.7461547851563	FAĹSZ	#N/A	#N/A	#N/A	0.794403	0.168527	0.272458	FAĹSZ	P61089	Ubiquitin-conjugating enzyme E2 N OS=Mus musculus OX=10090 GN=Ube2n PE=1 SV=1	0	12.146	34	Ube2n
21.4807395935059	18.6331386566162	19.9073657989502	21.921106338501	21.7810649871826	17.4785003662109	18.9209823608398	20.1760215759277	FAĹSZ	#N/A	#N/A	#N/A	0.4782	-0.896445	-0.756125	FAĹSZ	O35544	Excitatory amino acid transporter 4 OS=Mus musculus OX=10090 GN=Slc1a6 PE=1 SV=1	0	22.248	10	Slc1a6
23.1197109222412	21.9455547332764	22.6970710754395	24.2080211639404	23.6333332061768	20.7153549194336	21.7585945129395	23.4028987884521	FAĹSZ	#N/A	#N/A	#N/A	0.49126	-0.615044	-0.73288	FAĹSZ	O70251	Elongation factor 1-beta OS=Mus musculus OX=10090 GN=Eef1b PE=1 SV=5	0	27.955	27	Eef1b
23.0338172912598	22.5423011779785	22.7183074951172	23.3050060272217	22.4407424926758	21.1602745056152	23.3055839538574	22.785982131958	FAĹSZ	#N/A	#N/A	#N/A	0.365631	-0.476712	-0.978468	FAĹSZ	Q9CR21	Acyl carrier protein. mitochondrial OS=Mus musculus OX=10090 GN=Ndufab1 PE=1 SV=1	0	14.186	15	Ndufab1
26.773717880249	26.637279510498	27.0961589813232	27.0908813476563	25.8966979980469	27.7439575195313	27.6617279052734	27.8561553955078	FAĹSZ	#N/A	#N/A	#N/A	0.447487	0.390125	0.81259	FAĹSZ	Q7TQF7	Amphiphysin OS=Mus musculus OX=10090 GN=Amph PE=1 SV=1	0	21.145	14	Amph
21.9933547973633	19.7648239135742	21.6646938323975	23.2768535614014	23.4119129180908	19.6781883239746	19.7305183410645	20.1006183624268	FAĹSZ	#N/A	#N/A	#N/A	0.444723	-0.944622	-0.817806	FAĹSZ	Q6PER3	Microtubule-associated protein RP/EB family member 3 OS=Mus musculus OX=10090 GN=Mapre3 PE=1 SV=1	0	19.029	24	Mapre3
22.4880886077881	18.8794002532959	22.7800064086914	21.8162956237793	22.3814792633057	19.2208480834961	22.797061920166	17.8243179321289	FAĹSZ	#N/A	#N/A	#N/A	0.557276	-0.935021	-0.621263	FAĹSZ	Q810U3	Neurofascin OS=Mus musculus OX=10090 GN=Nfasc PE=1 SV=1	0	34.208	10	Nfasc
23.1957702636719	23.2730522155762	22.8201637268066	22.0631694793701	22.5385437011719	22.7784042358398	22.5159950256348	22.5753726959229	FAĹSZ	#N/A	#N/A	#N/A	0.436363	-0.23596	-0.833723	FAĹSZ	Q06890	Clusterin OS=Mus musculus OX=10090 GN=Clu PE=1 SV=1	0	17.248	10	Clu
23.100830078125	23.2360191345215	22.9498710632324	22.5119247436523	21.5702304840088	23.6109752655029	19.0125942230225	23.8572292327881	FAĹSZ	#N/A	#N/A	#N/A	0.440559	-0.936904	-0.825708	FAĹSZ	P01844	Ig lambda-2 chain C region OS=Mus musculus OX=10090 GN=Iglc2 PE=1 SV=1	0	12.25	32	Iglc2
22.0102500915527	18.5697631835938	22.1328964233398	23.7069873809814	23.1339950561523	20.3056201934814	19.5201015472412	22.3771800994873	FAĹSZ	#N/A	#N/A	#N/A	0.850602	-0.27075	-0.196639	FAĹSZ	Q9D8N0	Elongation factor 1-gamma OS=Mus musculus OX=10090 GN=Eef1g PE=1 SV=3	0	16.841	15	Eef1g
23.5216369628906	23.7868041992188	23.1560115814209	23.1547622680664	20.8279972076416	23.5641860961914	22.4799919128418	23.7920360565186	FAĹSZ	#N/A	#N/A	#N/A	0.32775	-0.738751	-1.06523	FAĹSZ	P01630	Ig kappa chain V-II region 7S34.1 OS=Mus musculus OX=10090 PE=1 SV=1	0	9.727	21
22.9915904998779	24.2927761077881	22.8907146453857	22.3822441101074	22.6337566375732	22.3153877258301	18.5498371124268	23.4807434082031	FAĹSZ	#N/A	#N/A	#N/A	0.276983	-1.3944	-1.19553	FAĹSZ	Q9CQZ1	Heat shock factor-binding protein 1 OS=Mus musculus OX=10090 GN=Hsbp1 PE=1 SV=1	0	17.585	58	Hsbp1
22.5034599304199	22.1054210662842	22.8596954345703	22.7941551208496	21.9656581878662	22.5679759979248	21.255184173584	23.2966117858887	FAĹSZ	#N/A	#N/A	#N/A	0.551947	-0.294325	-0.629949	FAĹSZ	P25444	40S ribosomal protein S2 OS=Mus musculus OX=10090 GN=Rps2 PE=1 SV=3	0	12.703	19	Rps2
24.0584926605225	24.2785472869873	24.1810245513916	24.5825099945068	23.4136543273926	23.1578979492188	23.1917037963867	24.3676166534424	FAĹSZ	#N/A	#N/A	#N/A	0.0510228	-0.742425	-2.43201	FAĹSZ	Q9JHG0	Cerebellin-3 OS=Mus musculus OX=10090 GN=Cbln3 PE=1 SV=1	0	6.644	12	Cbln3
21.5957870483398	19.1541500091553	22.9376068115234	23.2577629089355	22.7855606079102	19.6752529144287	18.1068840026855	18.5125637054443	FAĹSZ	#N/A	#N/A	#N/A	0.212924	-1.96626	-1.39341	FAĹSZ	P67871	Casein kinase II subunit beta OS=Mus musculus OX=10090 GN=Csnk2b PE=1 SV=1	0	25.839	30	Csnk2b
23.7676372528076	25.1452903747559	23.9045314788818	24.6067028045654	23.0689754486084	24.2948036193848	24.1567726135254	24.5096855163574	FAĹSZ	#N/A	#N/A	#N/A	0.471877	-0.348481	-0.767537	FAĹSZ	P11031	Activated RNA polymerase II transcriptional coactivator p15 OS=Mus musculus OX=10090 GN=Sub1 PE=1 SV=3	0	12.181	27	Sub1
21.154182434082	19.8919010162354	21.029857635498	21.5940361022949	22.6627769470215	21.7381954193115	18.9746627807617	20.1596508026123	FAĹSZ	#N/A	#N/A	#N/A	0.971253	-0.0336728	-0.037565	FAĹSZ	P08414	Calcium/calmodulin-dependent protein kinase type IV OS=Mus musculus OX=10090 GN=Camk4 PE=1 SV=2	0	30.213	21	Camk4
22.1332473754883	17.7685813903809	22.1770858764648	22.3729877471924	22.2804145812988	17.7476902008057	19.1951923370361	19.9637870788574	FAĹSZ	#N/A	#N/A	#N/A	0.403121	-1.3162	-0.899338	FAĹSZ	Q921M3	Splicing factor 3B subunit 3 OS=Mus musculus OX=10090 GN=Sf3b3 PE=1 SV=1	0	23.7	5	Sf3b3
22.744701385498	23.6884479522705	22.7735118865967	22.9292945861816	23.0283298492432	21.6519088745117	22.3776931762695	23.4766063690186	FAĹSZ	#N/A	#N/A	#N/A	0.412959	-0.400354	-0.879512	FAĹSZ	P07758	Alpha-1-antitrypsin 1-1 OS=Mus musculus OX=10090 GN=Serpina1a PE=1 SV=4	0	17.08	14	Serpina1a
24.3205413818359	18.4253406524658	22.5316505432129	24.5391101837158	22.7843322753906	19.1309242248535	18.0606918334961	22.0707492828369	FAĹSZ	#N/A	#N/A	#N/A	0.325925	-1.94249	-1.06961	FAĹSZ	P52503	NADH dehydrogenase [ubiquinone] iron-sulfur protein 6. mitochondrial OS=Mus musculus OX=10090 GN=Ndufs6 PE=1 SV=2	0	27.629	37	Ndufs6
23.6415214538574	22.7961483001709	23.3568229675293	23.1049213409424	21.9903602600098	23.066198348999	23.5926361083984	23.8505706787109	FAĹSZ	#N/A	#N/A	#N/A	0.831494	-0.0999122	-0.222247	FAĹSZ	Q9CR57	60S ribosomal protein L14 OS=Mus musculus OX=10090 GN=Rpl14 PE=1 SV=3	0	10.534	11	Rpl14
16.6921558380127	16.3685455322266	18.4071884155273	16.3845615386963	19.7277297973633	18.6755142211914	20.0816478729248	18.686107635498	FAĹSZ	#N/A	+	Ki150_Ki21	0.00851953	2.32964	3.84397	FAĹSZ	Q8R3R8	Gamma-aminobutyric acid receptor-associated protein-like 1 OS=Mus musculus OX=10090 GN=Gabarapl1 PE=1 SV=2	0	12.232	21	Gabarapl1
23.26735496521	22.6829414367676	22.2507381439209	23.5327053070068	23.6297760009766	22.2915077209473	23.2831230163574	22.8414783477783	FAĹSZ	#N/A	#N/A	#N/A	0.854813	0.0780363	0.191016	FAĹSZ	Q9D3D9	ATP synthase subunit delta. mitochondrial OS=Mus musculus OX=10090 GN=Atp5f1d PE=1 SV=1	0	10.727	29	Atp5f1d
21.8749809265137	18.6034240722656	21.5275402069092	21.7007389068604	22.5838832855225	17.5127429962158	22.5382308959961	21.726957321167	FAĹSZ	#N/A	#N/A	#N/A	0.912991	0.163783	0.113955	FAĹSZ	Q61548	Clathrin coat assembly protein AP180 OS=Mus musculus OX=10090 GN=Snap91 PE=1 SV=1	0	37.878	9	Snap91
22.5619487762451	22.3947849273682	22.1721305847168	22.1378726959229	21.4263572692871	22.8191032409668	19.9931678771973	22.7837905883789	FAĹSZ	#N/A	#N/A	#N/A	0.439815	-0.56108	-0.827124	FAĹSZ	P01728	Ig lambda-2 chain V region OS=Mus musculus OX=10090 PE=3 SV=1	0	11.195	36	3 SV
21.2697467803955	21.275691986084	22.4235458374023	22.9424896240234	22.8872909545898	19.4657897949219	22.0292663574219	20.6411056518555	FAĹSZ	#N/A	#N/A	#N/A	0.435543	-0.722005	-0.835297	FAĹSZ	P25976	Nucleolar transcription factor 1 OS=Mus musculus OX=10090 GN=Ubtf PE=1 SV=1	0	22.468	11	Ubtf
25.4383277893066	24.5642261505127	24.8577365875244	25.1693820953369	25.0239067077637	24.0542163848877	22.6696357727051	25.1246032714844	FAĹSZ	#N/A	#N/A	#N/A	0.236666	-0.789328	-1.31457	FAĹSZ	P84089	Enhancer of rudimentary homolog OS=Mus musculus OX=10090 GN=Erh PE=1 SV=1	0	7.619	24	Erh
22.4516181945801	17.9886722564697	22.9525451660156	22.6691398620605	22.5691413879395	18.9371871948242	18.7848052978516	22.1303119659424	FAĹSZ	#N/A	#N/A	#N/A	0.579513	-0.910132	-0.58556	FAĹSZ	Q9WUM4	Coronin-1C OS=Mus musculus OX=10090 GN=Coro1c PE=1 SV=2	0	27.814	18	Coro1c
19.1376075744629	19.0594673156738	20.399715423584	21.444974899292	21.6185531616211	16.7748794555664	17.8197021484375	18.556131362915	FAĹSZ	#N/A	#N/A	#N/A	0.309143	-1.31812	-1.11088	FAĹSZ	Q6P4T2	U5 small nuclear ribonucleoprotein 200 kDa helicase OS=Mus musculus OX=10090 GN=Snrnp200 PE=1 SV=1	0	26.813	4	Snrnp200
17.5328521728516	18.595422744751	18.1366386413574	16.4654121398926	21.0639457702637	18.1979389190674	20.1879653930664	19.2121067047119	FAĹSZ	#N/A	+	Ki150_Ki21	0.0422084	1.98291	2.57223	FAĹSZ	P26231	Catenin alpha-1 OS=Mus musculus OX=10090 GN=Ctnna1 PE=1 SV=1	0	38.559	16	Ctnna1
23.615083694458	22.7733364105225	23.3313617706299	23.1208152770996	21.7495822906494	23.0671901702881	20.429162979126	23.4520950317383	FAĹSZ	#N/A	#N/A	#N/A	0.194435	-1.03564	-1.46056	FAĹSZ	P47915	60S ribosomal protein L29 OS=Mus musculus OX=10090 GN=Rpl29 PE=1 SV=2	0	6.531	14	Rpl29
22.4575214385986	21.727108001709	22.9876766204834	22.0774669647217	21.9056243896484	22.2813510894775	18.8541660308838	22.8960742950439	FAĹSZ	#N/A	#N/A	#N/A	0.412113	-0.828139	-0.881201	FAĹSZ	P62843	40S ribosomal protein S15 OS=Mus musculus OX=10090 GN=Rps15 PE=1 SV=2	0	8.408	23	Rps15
20.633113861084	21.2666511535645	20.8962268829346	21.0519714355469	21.7418155670166	19.9902667999268	20.1170768737793	20.4742546081543	FAĹSZ	#N/A	#N/A	#N/A	0.401185	-0.381137	-0.903281	FAĹSZ	O70133	ATP-dependent RNA helicase A OS=Mus musculus OX=10090 GN=Dhx9 PE=1 SV=2	0	28.135	5	Dhx9
21.0799961090088	19.2908153533936	21.0591564178467	22.5422096252441	21.963306427002	23.5978412628174	17.165979385376	17.6284923553467	FAĹSZ	#N/A	#N/A	#N/A	0.619092	-0.90414	-0.523955	FAĹSZ	Q91VR2	ATP synthase subunit gamma. mitochondrial OS=Mus musculus OX=10090 GN=Atp5f1c PE=1 SV=1	0	21.174	26	Atp5f1c
24.3949222564697	22.5982894897461	23.8707084655762	23.4749050140381	23.7461128234863	23.1211547851563	19.841495513916	24.041955947876	FAĹSZ	Acetyl [N-Term]	#N/A	#N/A	0.421312	-0.897027	-0.862953	FAĹSZ	Q9CQR2	40S ribosomal protein S21 OS=Mus musculus OX=10090 GN=Rps21 PE=1 SV=1	0	14.227	58	Rps21
22.98708152771	22.1122932434082	23.4017314910889	23.4534511566162	23.1092319488525	19.1569156646729	21.8350486755371	20.8268203735352	FAĹSZ	#N/A	#N/A	#N/A	0.0959516	-1.75664	-1.97299	FAĹSZ	P09528	Ferritin heavy chain OS=Mus musculus OX=10090 GN=Fth1 PE=1 SV=2	0	23.843	33	Fth1
19.3480205535889	18.6640281677246	17.7092456817627	17.0486183166504	22.4378852844238	18.3843021392822	19.0519008636475	17.9215755462646	FAĹSZ	#N/A	#N/A	#N/A	0.313516	1.25644	1.09995	FAĹSZ	Q01768	Nucleoside diphosphate kinase B OS=Mus musculus OX=10090 GN=Nme2 PE=1 SV=1	0	26.926	48	Nme2
24.004430770874	24.0890045166016	23.6888732910156	23.7973670959473	23.5451908111572	24.453254699707	24.7044162750244	23.8632354736328	FAĹSZ	#N/A	#N/A	#N/A	0.414192	0.246605	0.877052	FAĹSZ	P19157	Glutathione S-transferase P 1 OS=Mus musculus OX=10090 GN=Gstp1 PE=1 SV=2	0	19.898	25	Gstp1
17.9653625488281	20.4131507873535	23.1197471618652	22.8114528656006	22.59694480896	18.7356739044189	17.947359085083	18.7785091400146	FAĹSZ	#N/A	#N/A	#N/A	0.364149	-1.56281	-0.981724	FAĹSZ	P19137	Laminin subunit alpha-1 OS=Mus musculus OX=10090 GN=Lama1 PE=1 SV=2	0	23.809	3	Lama1
22.5743732452393	22.5406398773193	22.4447059631348	23.1008396148682	23.2151489257813	18.1622829437256	18.6668186187744	22.3450736999512	FAĹSZ	#N/A	#N/A	#N/A	0.158801	-2.06781	-1.60873	FAĹSZ	P60521	Gamma-aminobutyric acid receptor-associated protein-like 2 OS=Mus musculus OX=10090 GN=Gabarapl2 PE=1 SV=1	0	9.431	26	Gabarapl2
19.4338397979736	18.4595222473145	19.5696544647217	23.8865776062012	22.0129451751709	18.4783611297607	18.5710773468018	18.2074756622314	FAĹSZ	#N/A	#N/A	#N/A	0.524014	-1.01993	-0.67636	FAĹSZ	P10637	Microtubule-associated protein tau OS=Mus musculus OX=10090 GN=Mapt PE=1 SV=3	0	13.104	10	Mapt
21.6337146759033	21.6050472259521	21.6163673400879	23.5769519805908	22.7723827362061	18.7602462768555	18.3045749664307	19.565242767334	FAĹSZ	#N/A	#N/A	#N/A	0.0906412	-2.25741	-2.01408	FAĹSZ	Q2PFD7	PH and SEC7 domain-containing protein 3 OS=Mus musculus OX=10090 GN=Psd3 PE=1 SV=2	0	10.848	6	Psd3
25.1496124267578	24.2418937683105	25.1834774017334	24.6400680541992	23.3744449615479	24.1904392242432	23.2075672149658	24.6634006500244	FAĹSZ	#N/A	#N/A	#N/A	0.0609792	-0.9448	-2.30145	FAĹSZ	P62862	40S ribosomal protein S30 OS=Mus musculus OX=10090 GN=Fau PE=1 SV=1	0	6.041	31	Fau
24.5443992614746	25.3203983306885	23.5748844146729	24.1128559112549	24.1378993988037	25.8728065490723	26.7294044494629	25.4449806213379	FAĹSZ	#N/A	#N/A	#N/A	0.126922	1.15814	1.77115	FAĹSZ	Q9CQI3	Glia maturation factor beta OS=Mus musculus OX=10090 GN=Gmfb PE=1 SV=3	0	19.968	35	Gmfb
21.5181045532227	19.9608039855957	22.4106903076172	22.837121963501	22.5384044647217	21.7493877410889	21.6361656188965	21.0584564208984	FAĹSZ	#N/A	#N/A	#N/A	0.930723	0.0639234	0.0906481	FAĹSZ	P84086	Complexin-2 OS=Mus musculus OX=10090 GN=Cplx2 PE=1 SV=1	0	12.992	19	Cplx2
17.7562770843506	20.1143703460693	17.4503917694092	17.0026912689209	20.9419136047363	18.9940490722656	19.3500156402588	19.4937381744385	FAĹSZ	#N/A	#N/A	#N/A	0.0955548	1.614	1.97598	FAĹSZ	Q60931	Voltage-dependent anion-selective channel protein 3 OS=Mus musculus OX=10090 GN=Vdac3 PE=1 SV=1	0	11.481	11	Vdac3
23.2976398468018	17.2091522216797	22.0778388977051	22.7948379516602	22.5738544464111	18.5085144042969	18.6428260803223	21.8411540985107	FAĹSZ	#N/A	#N/A	#N/A	0.606887	-0.95328	-0.542706	FAĹSZ	P62264	40S ribosomal protein S14 OS=Mus musculus OX=10090 GN=Rps14 PE=1 SV=3	0	17.57	36	Rps14
16.6550769805908	18.4072189331055	17.6263980865479	17.9284210205078	20.3935852050781	18.8594703674316	18.9431896209717	16.9222373962402	FAĹSZ	#N/A	#N/A	#N/A	0.210416	1.12534	1.4022	FAĹSZ	P80317	T-complex protein 1 subunit zeta OS=Mus musculus OX=10090 GN=Cct6a PE=1 SV=3	0	10.745	14	Cct6a
20.8072605133057	17.4761028289795	19.8187103271484	22.2609844207764	22.9658527374268	19.347188949585	17.8595924377441	17.9126987457275	FAĹSZ	#N/A	#N/A	#N/A	0.728388	-0.569431	-0.363934	FAĹSZ	P97927	Laminin subunit alpha-4 OS=Mus musculus OX=10090 GN=Lama4 PE=1 SV=2	0	32.653	6	Lama4
19.3988208770752	17.7898330688477	21.3835697174072	23.0509490966797	22.2663555145264	18.3171558380127	18.7410717010498	20.9139728546143	FAĹSZ	#N/A	#N/A	#N/A	0.822516	-0.346154	-0.234336	FAĹSZ	Q8C0M9	Isoaspartyl peptidase/L-asparaginase OS=Mus musculus OX=10090 GN=Asrgl1 PE=1 SV=1	0	12.04	21	Asrgl1
17.6860122680664	19.2189311981201	18.7609806060791	21.9091358184814	21.9124164581299	17.6797771453857	17.4398746490479	17.5489044189453	FAĹSZ	#N/A	#N/A	#N/A	0.615147	-0.748522	-0.529993	FAĹSZ	Q8BUV3	Gephyrin OS=Mus musculus OX=10090 GN=Gphn PE=1 SV=2	0	29.917	13	Gphn
22.064058303833	20.5314121246338	22.6278400421143	23.2035655975342	22.8981304168701	22.1012172698975	17.746488571167	18.5642375946045	FAĹSZ	#N/A	#N/A	#N/A	0.250494	-1.7792	-1.27186	FAĹSZ	O55128	Histone deacetylase complex subunit SAP18 OS=Mus musculus OX=10090 GN=Sap18 PE=1 SV=1	0	14.57	24	Sap18
22.6290855407715	21.2525787353516	22.5085945129395	23.8591251373291	24.0139560699463	20.0439872741699	22.0487651824951	18.1228179931641	FAĹSZ	#N/A	#N/A	#N/A	0.316486	-1.50496	-1.0926	FAĹSZ	Q9R020	Zinc finger Ran-binding domain-containing protein 2 OS=Mus musculus OX=10090 GN=Zranb2 PE=1 SV=2	0	14.886	14	Zranb2
21.1528511047363	19.2269954681396	21.4712657928467	21.3828392028809	22.8421325683594	19.4427700042725	19.2548713684082	19.5182647705078	FAĹSZ	#N/A	#N/A	#N/A	0.61017	-0.543978	-0.537642	FAĹSZ	Q9QWI6	SRC kinase signaling inhibitor 1 OS=Mus musculus OX=10090 GN=Srcin1 PE=1 SV=2	0	22.533	5	Srcin1
21.6094856262207	22.1468658447266	17.4825439453125	17.9968433380127	16.5191898345947	19.6410350799561	18.7494697570801	17.8198299407959	FAĹSZ	#N/A	#N/A	#N/A	0.282178	-1.62655	-1.18131	FAĹSZ	P35441	Thrombospondin-1 OS=Mus musculus OX=10090 GN=Thbs1 PE=1 SV=1	0	4.704	2	Thbs1
22.0313053131104	18.4584732055664	22.2599658966064	22.7175693511963	22.8233985900879	20.8806705474854	18.6378688812256	22.4520053863525	FAĹSZ	#N/A	#N/A	#N/A	0.905944	-0.168343	-0.123237	FAĹSZ	P14869	60S acidic ribosomal protein P0 OS=Mus musculus OX=10090 GN=Rplp0 PE=1 SV=3	0	18.947	21	Rplp0
21.9963855743408	20.6477756500244	22.0242328643799	21.9975776672363	23.6133575439453	21.5493011474609	19.61279296875	19.6778125762939	FAĹSZ	#N/A	#N/A	#N/A	0.602143	-0.553177	-0.550052	FAĹSZ	Q9CWS0	N(G).N(G)-dimethylarginine dimethylaminohydrolase 1 OS=Mus musculus OX=10090 GN=Ddah1 PE=1 SV=3	0	17.669	34	Ddah1
19.4889030456543	18.7121505737305	20.3202514648438	20.6665649414063	23.1441822052002	20.878547668457	19.4751434326172	17.8817119598389	FAĹSZ	#N/A	#N/A	#N/A	0.663714	0.547929	0.457053	FAĹSZ	P47708	Rabphilin-3A OS=Mus musculus OX=10090 GN=Rph3a PE=1 SV=2	0	27.639	15	Rph3a
27.6082878112793	28.7091445922852	26.393123626709	26.3213176727295	24.9115943908691	26.6858978271484	27.1080303192139	26.6916465759277	FAĹSZ	#N/A	#N/A	#N/A	0.27049	-0.908676	-1.21363	FAĹSZ	Q80UW2	F-box only protein 2 OS=Mus musculus OX=10090 GN=Fbxo2 PE=1 SV=1	0	10.592	13	Fbxo2
18.696475982666	18.874267578125	19.9390907287598	21.6689701080322	21.2776699066162	21.9242305755615	19.3479518890381	18.205020904541	FAĹSZ	#N/A	#N/A	#N/A	0.73164	0.394017	0.359353	FAĹSZ	P48193	Protein 4.1 OS=Mus musculus OX=10090 GN=Epb41 PE=1 SV=2	0	12.181	3	Epb41
23.2839832305908	21.1149120330811	23.3119564056396	23.9021224975586	23.2543697357178	21.6627235412598	20.7102718353271	23.2990531921387	FAĹSZ	#N/A	#N/A	#N/A	0.475135	-0.671639	-0.761643	FAĹSZ	Q7TMK9	Heterogeneous nuclear ribonucleoprotein Q OS=Mus musculus OX=10090 GN=Syncrip PE=1 SV=2	0	12.768	7	Syncrip
22.7666282653809	21.5865993499756	22.0751667022705	23.0479202270508	23.7025146484375	21.8496780395508	23.6753177642822	23.1263732910156	FAĹSZ	#N/A	#N/A	#N/A	0.235584	0.719392	1.31801	FAĹSZ	P19783	Cytochrome c oxidase subunit 4 isoform 1. mitochondrial OS=Mus musculus OX=10090 GN=Cox4i1 PE=1 SV=2	0	19.96	31	Cox4i1
20.6938323974609	20.7051067352295	22.5876140594482	22.7383594512939	23.3321514129639	22.978063583374	21.2613830566406	21.2296714782715	FAĹSZ	#N/A	#N/A	#N/A	0.537791	0.519089	0.653278	FAĹSZ	P35564	Calnexin OS=Mus musculus OX=10090 GN=Canx PE=1 SV=1	0	15.039	13	Canx
23.5102996826172	22.6884860992432	22.6933631896973	22.9157161712646	23.5569591522217	19.0730381011963	19.0029258728027	23.3843574523926	FAĹSZ	#N/A	#N/A	#N/A	0.237727	-1.69765	-1.31122	FAĹSZ	Q91VR7	Microtubule-associated proteins 1A/1B light chain 3A OS=Mus musculus OX=10090 GN=Map1lc3a PE=1 SV=1	0	7.47	17	Map1lc3a
22.6783008575439	21.3304882049561	22.0631656646729	22.7463817596436	23.0270538330078	21.3493766784668	20.9927349090576	22.9607524871826	FAĹSZ	#N/A	#N/A	#N/A	0.851601	-0.122105	-0.195304	FAĹSZ	P62311	U6 snRNA-associated Sm-like protein LSm3 OS=Mus musculus OX=10090 GN=Lsm3 PE=1 SV=2	0	8.788	53	Lsm3
21.7670764923096	17.5359573364258	21.8552188873291	22.5942249298096	23.1486549377441	17.978982925415	18.1232376098633	18.0760917663574	FAĹSZ	Acetyl [N-Term]	#N/A	#N/A	0.385001	-1.60638	-0.936838	FAĹSZ	Q8K0S0	Phytanoyl-CoA hydroxylase-interacting protein OS=Mus musculus OX=10090 GN=Phyhip PE=1 SV=1	0	16.651	15	Phyhip
22.2762832641602	18.6715087890625	20.3700065612793	22.3563003540039	22.5142288208008	17.6137084960938	20.467887878418	20.0271282196045	FAĹSZ	#N/A	#N/A	#N/A	0.588597	-0.762786	-0.571211	FAĹSZ	P70372	ELAV-like protein 1 OS=Mus musculus OX=10090 GN=Elavl1 PE=1 SV=2	0	13.899	12	Elavl1
20.9764022827148	18.7319755554199	20.8944816589355	22.0208377838135	23.9406509399414	17.5123691558838	18.1970176696777	21.5724601745605	FAĹSZ	#N/A	#N/A	#N/A	0.839192	-0.3503	-0.211911	FAĹSZ	Q9QYJ0	DnaJ homolog subfamily A member 2 OS=Mus musculus OX=10090 GN=Dnaja2 PE=1 SV=1	0	30.407	24	Dnaja2
23.5718097686768	23.6344394683838	22.9557800292969	22.9640769958496	21.1692371368408	24.0191383361816	24.2102375030518	23.9197845458984	FAĹSZ	#N/A	#N/A	#N/A	0.950727	0.0480728	0.0644216	FAĹSZ	P18524	Ig heavy chain V region RF OS=Mus musculus OX=10090 PE=1 SV=1	0	4.856	9
18.7500438690186	20.7963218688965	18.2644863128662	18.3868675231934	22.5294990539551	21.1402816772461	21.115779876709	21.1433410644531	FAĹSZ	#N/A	+	Ki150_Ki21	0.012181	2.4328	3.54257	FAĹSZ	Q99LX0	Protein/nucleic acid deglycase DJ-1 OS=Mus musculus OX=10090 GN=Park7 PE=1 SV=1	0	24.06	40	Park7
22.5945720672607	19.5804691314697	22.8043365478516	23.1640758514404	22.4221839904785	18.6920700073242	18.727710723877	18.7455749511719	FAĹSZ	#N/A	#N/A	#N/A	0.102508	-2.38898	-1.92532	FAĹSZ	Q9CRB9	MICOS complex subunit Mic19 OS=Mus musculus OX=10090 GN=Chchd3 PE=1 SV=1	0	11.101	15	Chchd3
21.2780647277832	22.3066558837891	18.8522510528564	23.374626159668	22.4224395751953	21.8929290771484	23.4219341278076	21.5470943450928	FAĹSZ	#N/A	#N/A	#N/A	0.439798	0.8682	0.827157	FAĹSZ	Q8K0T0	Reticulon-1 OS=Mus musculus OX=10090 GN=Rtn1 PE=1 SV=1	0	18.012	11	Rtn1
21.318826675415	19.146053314209	21.5354022979736	21.9027671813965	22.6950378417969	17.7532081604004	19.675479888916	17.5999565124512	FAĹSZ	#N/A	#N/A	#N/A	0.292535	-1.54484	-1.15361	FAĹSZ	Q9Z1G4	V-type proton ATPase 116 kDa subunit a isoform 1 OS=Mus musculus OX=10090 GN=Atp6v0a1 PE=1 SV=3	0	13.56	9	Atp6v0a1
19.8140850067139	17.5270175933838	21.6816844940186	22.1709861755371	22.8707847595215	18.200122833252	18.397123336792	19.3366565704346	FAĹSZ	#N/A	#N/A	#N/A	0.706662	-0.597271	-0.394773	FAĹSZ	Q8C5W0	Calmin OS=Mus musculus OX=10090 GN=Clmn PE=1 SV=2	0	25.048	10	Clmn
20.0354080200195	17.9057502746582	22.5766906738281	21.102933883667	23.2065467834473	20.6092300415039	18.8236331939697	20.5745391845703	FAĹSZ	#N/A	#N/A	#N/A	0.775421	0.398292	0.298456	FAĹSZ	Q8VH51	RNA-binding protein 39 OS=Mus musculus OX=10090 GN=Rbm39 PE=1 SV=2	0	33.614	18	Rbm39
21.714958190918	20.6922874450684	21.4161434173584	21.345365524292	20.4954299926758	22.0974369049072	21.5598831176758	21.8124046325684	FAĹSZ	#N/A	#N/A	#N/A	0.644995	0.1991	0.48482	FAĹSZ	Q8BK30	NADH dehydrogenase [ubiquinone] flavoprotein 3. mitochondrial OS=Mus musculus OX=10090 GN=Ndufv3 PE=1 SV=1	0	4.939	16	Ndufv3
22.2154388427734	20.5148372650146	22.4604568481445	22.5361804962158	21.807336807251	18.4126777648926	19.3457508087158	22.3063163757324	FAĹSZ	#N/A	#N/A	#N/A	0.215161	-1.46371	-1.38565	FAĹSZ	Q9D1M0	Protein SEC13 homolog OS=Mus musculus OX=10090 GN=Sec13 PE=1 SV=3	0	11.922	15	Sec13
21.6186141967773	20.888427734375	22.4669647216797	22.4210147857666	23.1620330810547	22.2686462402344	21.0048599243164	22.0649452209473	FAĹSZ	#N/A	#N/A	#N/A	0.650677	0.276366	0.476348	FAĹSZ	Q99N28	Cell adhesion molecule 3 OS=Mus musculus OX=10090 GN=Cadm3 PE=1 SV=1	0	15.001	10	Cadm3
25.7634887695313	26.0839500427246	25.3253021240234	25.235897064209	20.7968807220459	25.6328105926514	25.8097686767578	26.1870212554932	FAĹSZ	#N/A	#N/A	#N/A	0.469694	-0.995539	-0.771501	FAĹSZ	P01727	Ig lambda-1 chain V region S43 OS=Mus musculus OX=10090 PE=1 SV=1	0	7.998	33
23.4548721313477	23.3249950408936	22.5495433807373	23.5635852813721	24.7253513336182	22.9725608825684	24.2570819854736	23.7912178039551	FAĹSZ	#N/A	#N/A	#N/A	0.155052	0.713304	1.6261	FAĹSZ	P15532	Nucleoside diphosphate kinase A OS=Mus musculus OX=10090 GN=Nme1 PE=1 SV=1	0	24.288	45	Nme1
21.1443424224854	18.0060749053955	20.8415660858154	21.3521881103516	21.2796363830566	18.0907077789307	19.2888240814209	18.9107856750488	FAĹSZ	#N/A	#N/A	#N/A	0.397348	-0.943554	-0.911142	FAĹSZ	P21279	Guanine nucleotide-binding protein G(q) subunit alpha OS=Mus musculus OX=10090 GN=Gnaq PE=1 SV=4	0	13.122	15	Gnaq
22.0329647064209	18.4086666107178	15.5091333389282	17.3281745910645	20.4462203979492	21.9074172973633	22.0250911712646	23.5070056915283	FAĹSZ	#N/A	#N/A	#N/A	0.0520073	3.6517	2.41796	FAĹSZ	Q9DB16	Calcium-binding protein 39-like OS=Mus musculus OX=10090 GN=Cab39l PE=1 SV=3	0.002	2.418	6	Cab39l
21.4948921203613	17.3480358123779	21.4480094909668	22.8902530670166	23.7324924468994	22.5635566711426	20.6007099151611	19.0994281768799	FAĹSZ	#N/A	#N/A	#N/A	0.671225	0.703749	0.446024	FAĹSZ	Q9R1Q8	Transgelin-3 OS=Mus musculus OX=10090 GN=Tagln3 PE=1 SV=1	0	17.376	26	Tagln3
20.5899276733398	20.4252758026123	21.9533500671387	22.9277076721191	22.1108055114746	21.044469833374	25.1572456359863	18.6138496398926	FAĹSZ	#N/A	#N/A	#N/A	0.867611	0.257527	0.173969	FAĹSZ	P62897	Cytochrome c. somatic OS=Mus musculus OX=10090 GN=Cycs PE=1 SV=2	0	9.423	34	Cycs
24.6542873382568	26.097806930542	24.4942874908447	24.9176635742188	23.5148658752441	26.6262130737305	27.4411125183105	26.1139850616455	FAĹSZ	#N/A	#N/A	#N/A	0.37549	0.883033	0.957068	FAĹSZ	P80316	T-complex protein 1 subunit epsilon OS=Mus musculus OX=10090 GN=Cct5 PE=1 SV=1	0	17.362	19	Cct5
19.5729465484619	19.4571170806885	19.9266052246094	22.0758514404297	22.6462459564209	18.9577255249023	18.2150344848633	18.6203422546387	FAĹSZ	#N/A	#N/A	#N/A	0.606591	-0.648293	-0.543164	FAĹSZ	Q9Z0U1	Tight junction protein ZO-2 OS=Mus musculus OX=10090 GN=Tjp2 PE=1 SV=2	0	21.14	6	Tjp2
23.0362033843994	23.7118988037109	21.9352684020996	22.0334949493408	20.9686145782471	24.5156764984131	25.4785194396973	24.3393898010254	FAĹSZ	#N/A	#N/A	#N/A	0.326178	1.14633	1.069	FAĹSZ	Q8BWQ4	Cap-specific mRNA (nucleoside-2'-O-)-methyltransferase 2 OS=Mus musculus OX=10090 GN=Cmtr2 PE=2 SV=1	0.003	2.355	2	Cmtr2
20.014310836792	20.9950695037842	20.0415897369385	20.9939460754395	22.0672130584717	18.4963607788086	20.1369190216064	20.4555644989014	FAĹSZ	#N/A	#N/A	#N/A	0.78616	-0.222215	-0.283722	FAĹSZ	Q8QZT1	Acetyl-CoA acetyltransferase. mitochondrial OS=Mus musculus OX=10090 GN=Acat1 PE=1 SV=1	0	14.259	8	Acat1
22.8657646179199	22.2647018432617	22.7123870849609	22.7942695617676	19.5478935241699	18.0181941986084	18.9837779998779	22.9085159301758	FAĹSZ	#N/A	+	Ki150_Ki21	0.0401807	-2.79469	-2.60888	FAĹSZ	P19253	60S ribosomal protein L13a OS=Mus musculus OX=10090 GN=Rpl13a PE=1 SV=4	0	6.657	9	Rpl13a
20.5897808074951	17.5763053894043	18.0145874023438	20.1190910339355	20.4341678619385	18.330774307251	19.5434703826904	18.7591037750244	FAĹSZ	#N/A	#N/A	#N/A	0.834882	0.191938	0.217694	FAĹSZ	Q8R5C5	Beta-centractin OS=Mus musculus OX=10090 GN=Actr1b PE=1 SV=1	0	32.24	22	Actr1b
27.1375560760498	27.617956161499	26.0760097503662	26.167724609375	24.7410831451416	28.1178970336914	28.7588539123535	27.7268009185791	FAĹSZ	#N/A	#N/A	#N/A	0.566462	0.586347	0.606411	FAĹSZ	P01633	Ig kappa chain V19-17 OS=Mus musculus OX=10090 GN=Igk-V19-17 PE=1 SV=1	0	4.779	12	Igk-V19-17
18.0737991333008	17.212287902832	18.0658760070801	20.1263408660889	20.6388282775879	19.9078178405762	20.9750061035156	17.358585357666	FAĹSZ	#N/A	#N/A	#N/A	0.236198	1.35048	1.31605	FAĹSZ	Q9D554	Splicing factor 3A subunit 3 OS=Mus musculus OX=10090 GN=Sf3a3 PE=1 SV=2	0	24.872	18	Sf3a3
24.6393814086914	25.2828464508057	24.1412754058838	23.8951015472412	22.8118419647217	24.5702743530273	24.8018989562988	24.7852325439453	FAĹSZ	#N/A	#N/A	#N/A	0.679101	-0.247339	-0.434523	FAĹSZ	P01634	Ig kappa chain V-V region MOPC 21 OS=Mus musculus OX=10090 PE=1 SV=1	0	5.348	18
23.0126037597656	23.2887687683105	22.5040550231934	22.198314666748	20.4908905029297	23.0524940490723	18.7361183166504	22.8761882781982	FAĹSZ	#N/A	#N/A	#N/A	0.217381	-1.46201	-1.37802	FAĹSZ	P01642	Ig kappa chain V-V region L7 (Fragment) OS=Mus musculus OX=10090 GN=Gm10881 PE=1 SV=1	0	5.568	10	Gm10881
22.800365447998	21.8808746337891	22.7323093414307	22.3259544372559	21.7343807220459	21.8773059844971	17.5263996124268	22.913631439209	FAĹSZ	#N/A	#N/A	#N/A	0.284545	-1.42195	-1.1749	FAĹSZ	P47964	60S ribosomal protein L36 OS=Mus musculus OX=10090 GN=Rpl36 PE=1 SV=2	0.001	3.307	9	Rpl36
19.5945606231689	19.1824340820313	19.5954608917236	19.071008682251	20.8968505859375	20.2757606506348	18.550895690918	21.42014503479	FAĹSZ	#N/A	#N/A	#N/A	0.197705	0.925047	1.44827	FAĹSZ	P58252	Elongation factor 2 OS=Mus musculus OX=10090 GN=Eef2 PE=1 SV=2	0	9.393	8	Eef2
20.7478828430176	20.3225421905518	20.8246078491211	21.6174278259277	21.9554786682129	19.9212837219238	19.9745006561279	20.7057723999023	FAĹSZ	#N/A	#N/A	#N/A	0.676742	-0.238856	-0.43796	FAĹSZ	Q8K019	Bcl-2-associated transcription factor 1 OS=Mus musculus OX=10090 GN=Bclaf1 PE=1 SV=2	0.001	2.792	2	Bclaf1
22.5444869995117	22.458288192749	21.4669990539551	23.213415145874	23.3166351318359	21.5629177093506	22.5598945617676	22.9858646392822	FAĹSZ	#N/A	#N/A	#N/A	0.73537	0.185531	0.354108	FAĹSZ	Q9JJV2	Profilin-2 OS=Mus musculus OX=10090 GN=Pfn2 PE=1 SV=3	0	13.686	34	Pfn2
20.8148212432861	18.0160503387451	21.6143989562988	22.8364334106445	22.6662425994873	20.5905933380127	22.0671730041504	22.1332397460938	FAĹSZ	#N/A	#N/A	#N/A	0.385584	1.04389	0.935611	FAĹSZ	P61327	Protein mago nashi homolog OS=Mus musculus OX=10090 GN=Magoh PE=2 SV=1	0	13.898	24	Magoh
18.3195419311523	17.9976634979248	18.2115383148193	18.2733707427979	19.1236515045166	17.7090911865234	19.1893348693848	17.0389785766602	FAĹSZ	#N/A	#N/A	#N/A	0.908038	0.0647354	0.120478	FAĹSZ	Q9JHJ0	Tropomodulin-3 OS=Mus musculus OX=10090 GN=Tmod3 PE=1 SV=1	0	9.673	14	Tmod3
19.278507232666	18.7946243286133	19.8697338104248	20.7126846313477	21.572603225708	19.7691917419434	18.1829032897949	18.9362831115723	FAĹSZ	#N/A	#N/A	#N/A	0.955563	-0.0486422	-0.05809	FAĹSZ	Q61656	Probable ATP-dependent RNA helicase DDX5 OS=Mus musculus OX=10090 GN=Ddx5 PE=1 SV=2	0	14.442	9	Ddx5
20.5172729492188	21.0096206665039	21.5083808898926	20.7543926239014	23.1046524047852	20.8317108154297	20.1136741638184	20.0707225799561	FAĹSZ	#N/A	#N/A	#N/A	0.915054	0.0827732	0.11124	FAĹSZ	P61161	Actin-related protein 2 OS=Mus musculus OX=10090 GN=Actr2 PE=1 SV=1	0	13.692	13	Actr2
21.7358570098877	21.2801628112793	21.6742763519287	22.5751399993896	22.6308650970459	20.3433513641357	20.3275814056396	21.2987518310547	FAĹSZ	#N/A	#N/A	#N/A	0.315012	-0.666222	-1.09624	FAĹSZ	P26040	Ezrin OS=Mus musculus OX=10090 GN=Ezr PE=1 SV=3	0	7.171	7	Ezr
21.6536483764648	18.1993026733398	22.6136474609375	23.8397407531738	23.0432796478271	18.784631729126	20.0302886962891	18.5612716674805	FAĹSZ	#N/A	#N/A	#N/A	0.390636	-1.47172	-0.925034	FAĹSZ	P24369	Peptidyl-prolyl cis-trans isomerase B OS=Mus musculus OX=10090 GN=Ppib PE=1 SV=2	0	14.089	20	Ppib
24.6904697418213	25.0632514953613	24.5882987976074	24.3251914978027	22.7511310577393	24.976842880249	25.1820659637451	25.1093463897705	FAĹSZ	#N/A	#N/A	#N/A	0.798135	-0.161956	-0.267373	FAĹSZ	P01635	Ig kappa chain V-V region K2 (Fragment) OS=Mus musculus OX=10090 PE=1 SV=1	0	9.531	20
18.2444763183594	18.3132915496826	17.6512699127197	16.2278289794922	21.1264095306396	18.2642574310303	19.3058185577393	19.3923816680908	FAĹSZ	#N/A	+	Ki150_Ki21	0.0465561	1.913	2.49956	FAĹSZ	P61164	Alpha-centractin OS=Mus musculus OX=10090 GN=Actr1a PE=1 SV=1	0	30.082	20	Actr1a
23.2551155090332	21.4933490753174	23.388708114624	23.5040130615234	22.5219955444336	21.4335308074951	20.7586784362793	23.169038772583	FAĹSZ	#N/A	#N/A	#N/A	0.239242	-0.939486	-1.30645	FAĹSZ	P62320	Small nuclear ribonucleoprotein Sm D3 OS=Mus musculus OX=10090 GN=Snrpd3 PE=1 SV=1	0	7.856	15	Snrpd3
17.8420124053955	17.9918804168701	17.6161327362061	20.2064743041992	21.2217311859131	18.7655944824219	19.2139797210693	17.9786548614502	FAĹSZ	#N/A	#N/A	#N/A	0.373766	0.880865	0.960778	FAĹSZ	Q78ZA7	Nucleosome assembly protein 1-like 4 OS=Mus musculus OX=10090 GN=Nap1l4 PE=1 SV=1	0	22.517	19	Nap1l4
17.8591575622559	18.3628025054932	21.1782207489014	22.0957546234131	21.5482730865479	17.7128734588623	20.0694637298584	16.6359558105469	FAĹSZ	Acetyl [N-Term]	#N/A	#N/A	0.583626	-0.882342	-0.579046	FAĹSZ	Q5SRX1	TOM1-like protein 2 OS=Mus musculus OX=10090 GN=Tom1l2 PE=1 SV=1	0	10.277	10	Tom1l2
20.9067516326904	17.1666126251221	21.3484992980957	20.1652050018311	22.3297843933105	21.0592403411865	20.4146003723145	21.7880420684814	FAĹSZ	#N/A	#N/A	#N/A	0.195641	1.50115	1.45601	FAĹSZ	P63321	Ras-related protein Ral-A OS=Mus musculus OX=10090 GN=Rala PE=1 SV=1	0	15.633	31	Rala
18.4781703948975	17.7351341247559	20.0133590698242	22.2174034118652	22.9100246429443	19.2421054840088	19.2757148742676	18.4338359832764	FAĹSZ	#N/A	#N/A	#N/A	0.809601	0.354403	0.251796	FAĹSZ	Q62417	Sorbin and SH3 domain-containing protein 1 OS=Mus musculus OX=10090 GN=Sorbs1 PE=1 SV=2	0	24.83	5	Sorbs1
18.958251953125	17.4794807434082	19.1024379730225	22.0199146270752	22.3239307403564	21.3725547790527	19.670166015625	18.6437721252441	FAĹSZ	#N/A	#N/A	#N/A	0.41129	1.11258	0.882849	FAĹSZ	P50518	V-type proton ATPase subunit E 1 OS=Mus musculus OX=10090 GN=Atp6v1e1 PE=1 SV=2	0	14.016	29	Atp6v1e1
17.8906517028809	19.6560955047607	18.5591888427734	16.2668228149414	22.5876140594482	18.387228012085	17.9185943603516	18.0177822113037	FAĹSZ	#N/A	#N/A	#N/A	0.426168	1.13461	0.853441	FAĹSZ	P35979	60S ribosomal protein L12 OS=Mus musculus OX=10090 GN=Rpl12 PE=1 SV=2	0	26.169	38	Rpl12
20.5669212341309	19.0441093444824	20.4998245239258	19.8814849853516	22.0669384002686	18.5367813110352	18.8232727050781	20.7936038970947	FAĹSZ	#N/A	#N/A	#N/A	0.951981	0.0570641	0.0627793	FAĹSZ	P47753	F-actin-capping protein subunit alpha-1 OS=Mus musculus OX=10090 GN=Capza1 PE=1 SV=4	0	15.65	17	Capza1
20.4609336853027	18.0644493103027	21.4702377319336	23.193452835083	22.2979755401611	19.4274501800537	19.4228515625	19.0568428039551	FAĹSZ	#N/A	#N/A	#N/A	0.589744	-0.745988	-0.569409	FAĹSZ	Q7TQD2	Tubulin polymerization-promoting protein OS=Mus musculus OX=10090 GN=Tppp PE=1 SV=1	0	16.006	18	Tppp
20.4471282958984	17.9936809539795	22.0768299102783	20.3766288757324	22.1070003509521	19.7680530548096	18.4455680847168	18.3330135345459	FAĹSZ	#N/A	#N/A	#N/A	0.66102	-0.560158	-0.461024	FAĹSZ	Q61001	Laminin subunit alpha-5 OS=Mus musculus OX=10090 GN=Lama5 PE=1 SV=4	0	32.013	2	Lama5
22.017406463623	21.33154296875	23.1966762542725	21.5991668701172	21.9537658691406	21.2491474151611	19.6317329406738	22.2998752593994	FAĹSZ	#N/A	#N/A	#N/A	0.3371	-0.752568	-1.04309	FAĹSZ	Q8BP67	60S ribosomal protein L24 OS=Mus musculus OX=10090 GN=Rpl24 PE=1 SV=2	0	8.274	13	Rpl24
20.5164985656738	18.4111766815186	20.30322265625	20.9662017822266	20.6566123962402	19.1005382537842	17.7565002441406	18.8929271697998	FAĹSZ	#N/A	#N/A	#N/A	0.292006	-0.94763	-1.155	FAĹSZ	P49813	Tropomodulin-1 OS=Mus musculus OX=10090 GN=Tmod1 PE=1 SV=2	0	5.295	5	Tmod1
18.1268653869629	18.4860286712646	17.8718185424805	18.5686588287354	19.6710586547852	19.2168064117432	19.6715087890625	16.8067798614502	FAĹSZ	#N/A	#N/A	#N/A	0.443798	0.578196	0.819555	FAĹSZ	O08807	Peroxiredoxin-4 OS=Mus musculus OX=10090 GN=Prdx4 PE=1 SV=1	0	5.311	7	Prdx4
25.0811405181885	26.270824432373	25.2586994171143	24.7562770843506	22.8782386779785	26.3566265106201	26.9190864562988	25.8377456665039	FAĹSZ	#N/A	#N/A	#N/A	0.875859	0.156189	0.163015	FAĹSZ	Q9Z1N5	Spliceosome RNA helicase Ddx39b OS=Mus musculus OX=10090 GN=Ddx39b PE=1 SV=1	0	14.107	8	Ddx39b
19.9710464477539	20.278564453125	21.8664665222168	22.2499771118164	22.1631679534912	16.5221576690674	17.5101528167725	19.2260780334473	FAĹSZ	#N/A	#N/A	#N/A	0.151207	-2.23612	-1.64435	FAĹSZ	Q8K183	Pyridoxal kinase OS=Mus musculus OX=10090 GN=Pdxk PE=1 SV=1	0	12.845	14	Pdxk
18.5332927703857	19.0689430236816	16.9619102478027	20.9999465942383	21.5081672668457	21.87770652771	20.911376953125	18.2065334320068	FAĹSZ	#N/A	#N/A	#N/A	0.19074	1.73492	1.47469	FAĹSZ	Q91WD5	NADH dehydrogenase [ubiquinone] iron-sulfur protein 2. mitochondrial OS=Mus musculus OX=10090 GN=Ndufs2 PE=1 SV=1	0	9.323	11	Ndufs2
18.2539844512939	18.391580581665	20.5804843902588	20.6441802978516	22.233283996582	21.0683193206787	19.3899440765381	18.7112483978271	FAĹSZ	#N/A	#N/A	#N/A	0.427419	0.883142	0.851003	FAĹSZ	P53810	Phosphatidylinositol transfer protein alpha isoform OS=Mus musculus OX=10090 GN=Pitpna PE=1 SV=2	0	11.076	14	Pitpna
21.3228588104248	18.4504451751709	21.356128692627	21.3321266174316	20.99147605896	18.8506526947021	19.1067199707031	17.9881229400635	FAĹSZ	#N/A	#N/A	#N/A	0.200196	-1.38115	-1.43903	FAĹSZ	P62908	40S ribosomal protein S3 OS=Mus musculus OX=10090 GN=Rps3 PE=1 SV=1	0	7.492	10	Rps3
23.0440444946289	22.6675682067871	23.366117477417	23.211030960083	22.4294261932373	21.4964008331299	21.012393951416	23.7477073669434	FAĹSZ	#N/A	#N/A	#N/A	0.196826	-0.900708	-1.45156	FAĹSZ	P62270	40S ribosomal protein S18 OS=Mus musculus OX=10090 GN=Rps18 PE=1 SV=3	0	6.113	11	Rps18
22.1929569244385	21.2526893615723	22.6666202545166	23.4524765014648	22.6253681182861	23.7931118011475	18.3947296142578	22.9259853363037	FAĹSZ	#N/A	#N/A	#N/A	0.735681	-0.456387	-0.353671	FAĹSZ	Q8BG73	SH3 domain-binding glutamic acid-rich-like protein 2 OS=Mus musculus OX=10090 GN=Sh3bgrl2 PE=1 SV=1	0	20.119	43	Sh3bgrl2
21.95285987854	20.0120391845703	21.6536750793457	22.2753868103027	21.8607521057129	18.4302864074707	20.1823902130127	20.2252712249756	FAĹSZ	#N/A	#N/A	#N/A	0.182867	-1.29882	-1.50565	FAĹSZ	Q04750	DNA topoisomerase 1 OS=Mus musculus OX=10090 GN=Top1 PE=1 SV=2	0	8.609	4	Top1
21.0463008880615	21.175708770752	21.0568981170654	21.3744640350342	20.7302684783936	20.4062786102295	21.1537132263184	21.6512870788574	FAĹSZ	#N/A	#N/A	#N/A	0.548762	-0.177956	-0.635165	FAĹSZ	Q9Z0Y1	Dynactin subunit 3 OS=Mus musculus OX=10090 GN=Dctn3 PE=1 SV=2	0	6.269	10	Dctn3
22.4702587127686	22.9153785705566	21.9015369415283	22.0797519683838	20.9636459350586	18.3640937805176	19.9201335906982	22.6230697631836	FAĹSZ	#N/A	#N/A	#N/A	0.0886404	-1.874	-2.03019	FAĹSZ	P19221	Prothrombin OS=Mus musculus OX=10090 GN=F2 PE=1 SV=1	0	5.409	6	F2
29.3152885437012	29.989818572998	27.6396484375	27.7841339111328	26.4568519592285	29.8753318786621	30.7741031646729	30.1331596374512	FAĹSZ	#N/A	#N/A	#N/A	0.598245	0.627639	0.556113	FAĹSZ	Q7SIG6	Arf-GAP with SH3 domain. ANK repeat and PH domain-containing protein 2 OS=Mus musculus OX=10090 GN=Asap2 PE=1 SV=3	0.009	1.675	1	Asap2
19.7922172546387	18.9015045166016	20.6664428710938	20.6176013946533	21.9516639709473	19.5211753845215	18.8103141784668	17.6674156188965	FAĹSZ	#N/A	#N/A	#N/A	0.629253	-0.506799	-0.5085	FAĹSZ	P02469	Laminin subunit beta-1 OS=Mus musculus OX=10090 GN=Lamb1 PE=1 SV=3	0	18.539	4	Lamb1
21.280143737793	21.9033813476563	20.6915111541748	20.6142501831055	19.0075550079346	21.9417343139648	21.7787113189697	21.6029300689697	FAĹSZ	#N/A	#N/A	#N/A	0.959994	-0.0395889	-0.052292	FAĹSZ	P18528	Ig heavy chain V region 6.96 OS=Mus musculus OX=10090 PE=4 SV=1	0	4.814	19	4 SV
17.9183158874512	18.4561176300049	19.9010581970215	20.6120529174805	22.3508739471436	20.3039665222168	21.1520767211914	19.4272136688232	FAĹSZ	#N/A	#N/A	#N/A	0.122199	1.58665	1.79854	FAĹSZ	O08539	Myc box-dependent-interacting protein 1 OS=Mus musculus OX=10090 GN=Bin1 PE=1 SV=1	0	20.407	13	Bin1
18.2771892547607	19.0897884368896	19.6440124511719	22.6280879974365	22.6093196868896	20.3237800598145	18.5837459564209	18.8911323547363	FAĹSZ	#N/A	#N/A	#N/A	0.888976	0.192225	0.145639	FAĹSZ	P57776	Elongation factor 1-delta OS=Mus musculus OX=10090 GN=Eef1d PE=1 SV=3	0	21.124	22	Eef1d
19.2981719970703	18.3272018432617	19.0097579956055	22.1444263458252	21.3831577301025	18.7948226928711	19.0342044830322	16.8230152130127	FAĹSZ	#N/A	#N/A	#N/A	0.604864	-0.68609	-0.545834	FAĹSZ	Q99P72	Reticulon-4 OS=Mus musculus OX=10090 GN=Rtn4 PE=1 SV=2	0	13.743	6	Rtn4
17.5989665985107	18.744800567627	17.5810966491699	18.5443286895752	18.8946132659912	26.6103897094727	22.2942790985107	19.1914978027344	FAĹSZ	#N/A	#N/A	#N/A	0.0931119	3.6304	1.99467	FAĹSZ	P11087	Collagen alpha-1(I) chain OS=Mus musculus OX=10090 GN=Col1a1 PE=1 SV=4	0	8.829	2	Col1a1
22.0585479736328	17.9462566375732	20.1085796356201	22.1021213531494	23.0033836364746	18.1502342224121	18.6271286010742	21.6416530609131	FAĹSZ	#N/A	#N/A	#N/A	0.901271	-0.198277	-0.129399	FAĹSZ	P83940	Elongin-C OS=Mus musculus OX=10090 GN=Eloc PE=1 SV=1	0	9.933	23	Eloc
20.6674613952637	20.0544567108154	20.3681678771973	22.0283889770508	22.4478931427002	17.9948234558105	18.6626491546631	17.6552391052246	FAĹSZ	#N/A	#N/A	#N/A	0.229477	-1.58947	-1.33766	FAĹSZ	P05201	Aspartate aminotransferase. cytoplasmic OS=Mus musculus OX=10090 GN=Got1 PE=1 SV=3	0	14.177	10	Got1
18.8618984222412	19.6865940093994	19.0453472137451	18.9729633331299	20.1753540039063	17.9814319610596	19.7482261657715	18.287576675415	FAĹSZ	#N/A	#N/A	#N/A	0.874879	-0.0935535	-0.164314	FAĹSZ	Q8BWF0	Succinate-semialdehyde dehydrogenase. mitochondrial OS=Mus musculus OX=10090 GN=Aldh5a1 PE=1 SV=1	0	10.43	11	Aldh5a1
20.1759452819824	18.9960174560547	20.9578609466553	21.6443519592285	22.8046588897705	18.8885231018066	19.0137519836426	20.0762138366699	FAĹSZ	#N/A	#N/A	#N/A	0.824965	-0.247757	-0.231034	FAĹSZ	P28663	Beta-soluble NSF attachment protein OS=Mus musculus OX=10090 GN=Napb PE=1 SV=2	0	21.05	22	Napb
22.7726936340332	23.4085807800293	22.93798828125	23.0398826599121	22.8934669494629	19.1211051940918	17.5149307250977	23.3877468109131	FAĹSZ	#N/A	#N/A	#N/A	0.159755	-2.31047	-1.60437	FAĹSZ	Q9CYR0	Single-stranded DNA-binding protein. mitochondrial OS=Mus musculus OX=10090 GN=Ssbp1 PE=1 SV=1	0	8.248	15	Ssbp1
22.4274997711182	21.1978073120117	22.4046459197998	23.0706329345703	23.131799697876	19.8611011505127	18.2400684356689	20.7131328582764	FAĹSZ	#N/A	#N/A	#N/A	0.152675	-1.78862	-1.63734	FAĹSZ	Q9R0Q7	Prostaglandin E synthase 3 OS=Mus musculus OX=10090 GN=Ptges3 PE=1 SV=1	0	11.296	20	Ptges3
20.3674926757813	17.8928127288818	20.9030132293701	21.9814319610596	21.4353370666504	19.1174392700195	19.2694473266602	18.1857776641846	FAĹSZ	#N/A	#N/A	#N/A	0.504666	-0.784187	-0.709452	FAĹSZ	P17427	AP-2 complex subunit alpha-2 OS=Mus musculus OX=10090 GN=Ap2a2 PE=1 SV=2	0	10.136	7	Ap2a2
21.8984489440918	21.3676643371582	22.0764808654785	22.382755279541	23.1321468353271	22.2080364227295	18.1784286499023	22.2093315124512	FAĹSZ	#N/A	#N/A	#N/A	0.673085	-0.499352	-0.443301	FAĹSZ	Q9JM96	Cdc42 effector protein 4 OS=Mus musculus OX=10090 GN=Cdc42ep4 PE=1 SV=1	0	21.58	15	Cdc42ep4
19.1927738189697	18.2020053863525	17.0502910614014	17.3064002990723	22.0213088989258	18.6592350006104	18.5599613189697	19.368839263916	FAĹSZ	#N/A	#N/A	#N/A	0.119383	1.71447	1.81538	FAĹSZ	Q99LC3	NADH dehydrogenase [ubiquinone] 1 alpha subcomplex subunit 10. mitochondrial OS=Mus musculus OX=10090 GN=Ndufa10 PE=1 SV=1	0	19.498	17	Ndufa10
18.6865577697754	18.5565376281738	18.2808151245117	21.2404251098633	21.1466579437256	18.7552108764648	18.1016941070557	18.5693473815918	FAĹSZ	#N/A	#N/A	#N/A	0.962208	-0.0478563	-0.0493951	FAĹSZ	Q5M8N0	CB1 cannabinoid receptor-interacting protein 1 OS=Mus musculus OX=10090 GN=Cnrip1 PE=1 SV=1	0	16.941	44	Cnrip1
20.5766658782959	20.888879776001	21.1611328125	21.9832324981689	23.6948432922363	21.768196105957	17.4611778259277	17.8668956756592	FAĹSZ	#N/A	#N/A	#N/A	0.559761	-0.9547	-0.617232	FAĹSZ	P70349	Histidine triad nucleotide-binding protein 1 OS=Mus musculus OX=10090 GN=Hint1 PE=1 SV=3	0	22.441	56	Hint1
20.2217330932617	19.982063293457	19.9908542633057	20.7449569702148	21.7553749084473	18.3588771820068	19.5907955169678	20.2506313323975	FAĹSZ	#N/A	#N/A	#N/A	0.747495	-0.245982	-0.337136	FAĹSZ	Q8CI94	Glycogen phosphorylase. brain form OS=Mus musculus OX=10090 GN=Pygb PE=1 SV=3	0	13.495	5	Pygb
21.2609100341797	21.213062286377	20.9274482727051	21.1452198028564	22.2537422180176	21.6606330871582	21.2240467071533	22.1721630096436	FAĹSZ	#N/A	+	Ki150_Ki21	0.0332892	0.690986	2.75006	FAĹSZ	P10630	Eukaryotic initiation factor 4A-II OS=Mus musculus OX=10090 GN=Eif4a2 PE=1 SV=2	0	18.859	10	Eif4a2
19.9266128540039	18.6292476654053	18.3463249206543	21.634464263916	21.8955841064453	23.7595539093018	19.2588062286377	18.1821117401123	FAĹSZ	#N/A	#N/A	#N/A	0.467627	1.13985	0.775267	FAĹSZ	P48722	Heat shock 70 kDa protein 4L OS=Mus musculus OX=10090 GN=Hspa4l PE=1 SV=2	0	23.235	8	Hspa4l
18.2044677734375	18.6758937835693	18.4322681427002	17.9379234313965	17.6722393035889	18.2131481170654	19.2669811248779	18.9678192138672	FAĹSZ	#N/A	#N/A	#N/A	NaN	0	NaN	FAĹSZ	P26043	Radixin OS=Mus musculus OX=10090 GN=Rdx PE=1 SV=3	0	5.072	5	Rdx
17.5484447479248	20.0291976928711	17.2136764526367	18.9385299682617	20.0654258728027	17.5229454040527	20.3344440460205	19.7031192779541	FAĹSZ	#N/A	#N/A	#N/A	0.327097	0.974021	1.06679	FAĹSZ	D3Z7P3	Glutaminase kidney isoform. mitochondrial OS=Mus musculus OX=10090 GN=Gls PE=1 SV=1	0	13.673	7	Gls
18.2588806152344	19.0730876922607	20.0956840515137	20.8976345062256	21.4725151062012	18.0376796722412	19.003776550293	18.7332515716553	FAĹSZ	#N/A	#N/A	#N/A	0.785173	-0.269516	-0.285072	FAĹSZ	Q62318	Transcription intermediary factor 1-beta OS=Mus musculus OX=10090 GN=Trim28 PE=1 SV=3	0	19.401	7	Trim28
18.0433235168457	18.1810340881348	16.7260150909424	20.0752449035645	21.5587787628174	18.5600986480713	19.4055404663086	17.8337917327881	FAĹSZ	#N/A	#N/A	#N/A	0.346647	1.08315	1.02099	FAĹSZ	Q9CZ44	NSFL1 cofactor p47 OS=Mus musculus OX=10090 GN=Nsfl1c PE=1 SV=1	0	22.942	17	Nsfl1c
19.4300193786621	17.8420181274414	18.0324630737305	20.5022087097168	21.2167854309082	17.5869922637939	19.0390129089355	18.1632213592529	FAĹSZ	#N/A	#N/A	#N/A	0.962379	0.0498257	0.0491709	FAĹSZ	Q61990	Poly(rC)-binding protein 2 OS=Mus musculus OX=10090 GN=Pcbp2 PE=1 SV=1	0	12.643	11	Pcbp2
18.8916320800781	17.9886684417725	19.1591205596924	18.2907428741455	20.8194370269775	18.3929901123047	19.1962966918945	19.1551723480225	FAĹSZ	#N/A	#N/A	#N/A	0.210761	0.808433	1.40098	FAĹSZ	Q9WUM5	Succinate--CoA ligase [ADP/GDP-forming] subunit alpha. mitochondrial OS=Mus musculus OX=10090 GN=Suclg1 PE=1 SV=4	0	10.011	13	Suclg1
18.1507167816162	18.4024963378906	17.8076610565186	17.575553894043	20.0797119140625	18.6940956115723	18.8578186035156	17.8115978240967	FAĹSZ	#N/A	#N/A	#N/A	0.130878	0.876699	1.74896	FAĹSZ	P13707	Glycerol-3-phosphate dehydrogenase [NAD(+)]. cytoplasmic OS=Mus musculus OX=10090 GN=Gpd1 PE=1 SV=3	0	14.319	20	Gpd1
21.8316783905029	21.5026626586914	21.3034954071045	22.2254371643066	22.7903213500977	21.3881797790527	21.4530754089355	22.1986541748047	FAĹSZ	#N/A	#N/A	#N/A	0.557489	0.241739	0.620917	FAĹSZ	P10639	Thioredoxin OS=Mus musculus OX=10090 GN=Txn PE=1 SV=3	0	6.119	12	Txn
17.0270938873291	19.578254699707	19.6188583374023	19.1951713562012	21.926929473877	17.9534511566162	18.399227142334	18.5603847503662	FAĹSZ	#N/A	#N/A	#N/A	0.758417	0.355154	0.321942	FAĹSZ	P39447	Tight junction protein ZO-1 OS=Mus musculus OX=10090 GN=Tjp1 PE=1 SV=2	0	23.61	5	Tjp1
19.909366607666	17.5620727539063	20.2575664520264	20.4536781311035	22.6696071624756	18.7428073883057	19.659330368042	18.9384059906006	FAĹSZ	#N/A	#N/A	#N/A	0.700241	0.456867	0.403967	FAĹSZ	P15116	Cadherin-2 OS=Mus musculus OX=10090 GN=Cdh2 PE=1 SV=2	0	19.103	8	Cdh2
18.3231048583984	20.0102882385254	16.7613658905029	17.8854427337646	17.9352149963379	19.8770084381104	18.5865802764893	19.161693572998	FAĹSZ	#N/A	#N/A	#N/A	NaN	0	NaN	FAĹSZ	Q64518	Sarcoplasmic/endoplasmic reticulum calcium ATPase 3 OS=Mus musculus OX=10090 GN=Atp2a3 PE=1 SV=3	0	19.686	5	Atp2a3
21.1079769134521	18.78391456604	21.2525272369385	21.49680519104	21.3570423126221	18.7852325439453	18.7731018066406	21.4186687469482	FAĹSZ	#N/A	#N/A	#N/A	0.578488	-0.576795	-0.587188	FAĹSZ	O88952	Protein lin-7 homolog C OS=Mus musculus OX=10090 GN=Lin7c PE=1 SV=2	0	16.113	20	Lin7c
20.4201068878174	18.6473217010498	20.7818088531494	21.067211151123	21.3211669921875	20.0484313964844	21.4461994171143	21.2265682220459	FAĹSZ	#N/A	#N/A	#N/A	0.263003	0.781479	1.23498	FAĹSZ	Q8BIF2	RNA binding protein fox-1 homolog 3 OS=Mus musculus OX=10090 GN=Rbfox3 PE=1 SV=2	0	14.786	10	Rbfox3
16.7645473480225	17.3540267944336	16.122034072876	18.4664096832275	22.0369415283203	20.6393775939941	18.7218647003174	17.7502384185791	FAĹSZ	#N/A	#N/A	#N/A	0.0523935	2.61035	2.41252	FAĹSZ	Q7TNC4	Putative RNA-binding protein Luc7-like 2 OS=Mus musculus OX=10090 GN=Luc7l2 PE=1 SV=1	0	10.697	10	Luc7l2
16.5728092193604	20.1116561889648	18.4470043182373	17.8392524719238	22.0380973815918	18.448148727417	20.0181140899658	17.7260150909424	FAĹSZ	#N/A	#N/A	#N/A	0.317204	1.31491	1.09083	FAĹSZ	Q8BKZ9	Pyruvate dehydrogenase protein X component. mitochondrial OS=Mus musculus OX=10090 GN=Pdhx PE=1 SV=1	0	8.618	9	Pdhx
18.9314365386963	20.8580112457275	21.7992382049561	20.9038410186768	22.8856925964355	21.9851741790771	18.9706573486328	18.3324718475342	FAĹSZ	#N/A	#N/A	#N/A	0.951979	-0.0796328	-0.0627825	FAĹSZ	Q8BP71	RNA binding protein fox-1 homolog 2 OS=Mus musculus OX=10090 GN=Rbfox2 PE=1 SV=2	0	12.412	10	Rbfox2
20.8371963500977	19.5896415710449	18.0947418212891	21.4372863769531	21.8715553283691	20.7335739135742	18.1001129150391	19.9019317626953	FAĹSZ	#N/A	#N/A	#N/A	0.886172	0.162077	0.149349	FAĹSZ	P70297	Signal transducing adapter molecule 1 OS=Mus musculus OX=10090 GN=Stam PE=1 SV=3	0	13.671	9	Stam
20.2397079467773	16.5864219665527	19.0560398101807	21.8237819671631	20.8258609771729	18.7755641937256	20.1165142059326	18.8080081939697	FAĹSZ	#N/A	#N/A	#N/A	0.871448	0.204999	0.16887	FAĹSZ	Q922R8	Protein disulfide-isomerase A6 OS=Mus musculus OX=10090 GN=Pdia6 PE=1 SV=3	0	16.726	13	Pdia6
23.6366176605225	22.7573070526123	22.9655075073242	23.6990852355957	24.1470890045166	22.7958202362061	19.0477466583252	23.6815853118896	FAĹSZ	#N/A	#N/A	#N/A	0.500724	-0.846569	-0.716298	FAĹSZ	Q62425	Cytochrome c oxidase subunit NDUFA4 OS=Mus musculus OX=10090 GN=Ndufa4 PE=1 SV=2	0	11.289	37	Ndufa4
20.4009056091309	17.0847034454346	21.2632064819336	21.4987697601318	21.6548271179199	18.397876739502	17.8954029083252	21.2451572418213	FAĹSZ	#N/A	#N/A	#N/A	0.857135	-0.26358	-0.187918	FAĹSZ	Q60749	KH domain-containing. RNA-binding. signal transduction-associated protein 1 OS=Mus musculus OX=10090 GN=Khdrbs1 PE=1 SV=2	0	5.244	5	Khdrbs1
20.9812107086182	19.6009979248047	21.3825054168701	22.1548328399658	21.5014190673828	18.1356563568115	18.1131401062012	18.7068424224854	FAĹSZ	#N/A	#N/A	#N/A	0.0953258	-1.91562	-1.97771	FAĹSZ	Q62277	Synaptophysin OS=Mus musculus OX=10090 GN=Syp PE=1 SV=2	0	6.841	7	Syp
21.3934898376465	20.8453216552734	21.373291015625	21.3001823425293	20.0322570800781	19.1587734222412	19.1619396209717	21.74631690979	FAĹSZ	#N/A	#N/A	#N/A	0.101673	-1.20325	-1.93121	FAĹSZ	P61358	60S ribosomal protein L27 OS=Mus musculus OX=10090 GN=Rpl27 PE=1 SV=2	0.001	3.101	7	Rpl27
23.2915058135986	23.4014072418213	23.8572425842285	23.7682285308838	22.4217624664307	23.5265140533447	21.8501396179199	24.1400585174561	FAĹSZ	#N/A	#N/A	#N/A	0.310274	-0.594977	-1.10804	FAĹSZ	P35980	60S ribosomal protein L18 OS=Mus musculus OX=10090 GN=Rpl18 PE=1 SV=3	0	10.071	12	Rpl18
17.7523517608643	18.0819988250732	17.5016212463379	17.9521884918213	18.8361930847168	19.3197631835938	20.8447017669678	18.1459121704102	FAĹSZ	#N/A	+	Ki150_Ki21	0.0466494	1.4646	2.49808	FAĹSZ	F6ZDS4	Nucleoprotein TPR OS=Mus musculus OX=10090 GN=Tpr PE=1 SV=1	0	9.967	2	Tpr
21.6626815795898	21.4608516693115	21.6096858978271	21.9022178649902	20.8781337738037	17.5234966278076	21.1881999969482	20.433256149292	FAĹSZ	#N/A	#N/A	#N/A	0.0987569	-1.65309	-1.9522	FAĹSZ	Q8JZQ9	Eukaryotic translation initiation factor 3 subunit B OS=Mus musculus OX=10090 GN=Eif3b PE=1 SV=1	0	6.915	6	Eif3b
20.0647258758545	17.5260391235352	20.3439311981201	21.1967105865479	21.9984111785889	17.0752239227295	18.3869342803955	17.6268787384033	FAĹSZ	#N/A	#N/A	#N/A	0.485706	-1.01099	-0.742712	FAĹSZ	Q60597	2-oxoglutarate dehydrogenase. mitochondrial OS=Mus musculus OX=10090 GN=Ogdh PE=1 SV=3	0	10.872	5	Ogdh
23.1240749359131	23.8818664550781	22.8112697601318	22.8895263671875	21.5474758148193	23.406644821167	24.0398387908936	23.2977313995361	FAĹSZ	#N/A	#N/A	#N/A	0.865589	-0.103762	-0.176659	FAĹSZ	P18525	Ig heavy chain V region 5-84 OS=Mus musculus OX=10090 PE=1 SV=1	0	7.164	14
20.7260341644287	18.2726383209229	20.3567657470703	20.9931144714355	20.8835906982422	17.5889415740967	19.0556659698486	19.3984031677246	FAĹSZ	#N/A	#N/A	#N/A	0.386635	-0.855488	-0.933401	FAĹSZ	O08788	Dynactin subunit 1 OS=Mus musculus OX=10090 GN=Dctn1 PE=1 SV=3	0	7.343	4	Dctn1
18.9177474975586	19.0154457092285	20.1731548309326	22.264705657959	21.5944671630859	18.2291641235352	18.3954010009766	20.219030380249	FAĹSZ	#N/A	#N/A	#N/A	0.68024	-0.483248	-0.432864	FAĹSZ	Q5EBJ4	Ermin OS=Mus musculus OX=10090 GN=Ermn PE=1 SV=1	0	13.269	12	Ermn
16.9014568328857	18.9969062805176	17.652925491333	18.4054622650146	17.6461925506592	18.0873432159424	18.6447658538818	17.9543838500977	FAĹSZ	#N/A	#N/A	#N/A	0.857285	0.0939837	0.187719	FAĹSZ	P01027	Complement C3 OS=Mus musculus OX=10090 GN=C3 PE=1 SV=3	0	5.055	4	C3
23.5042324066162	23.89723777771	23.211820602417	17.8353137969971	21.4377269744873	24.3053779602051	22.0337581634521	23.5777130126953	FAĹSZ	#N/A	#N/A	#N/A	0.661722	0.726493	0.459989	FAĹSZ	P61922	4-aminobutyrate aminotransferase. mitochondrial OS=Mus musculus OX=10090 GN=Abat PE=1 SV=1	0	19.482	12	Abat
17.7625179290771	17.3570861816406	18.8980808258057	18.9317150115967	22.0785007476807	17.4726219177246	19.010778427124	17.9986515045166	FAĹSZ	#N/A	#N/A	#N/A	0.445163	0.902788	0.816974	FAĹSZ	O54931	A-kinase anchor protein 2 OS=Mus musculus OX=10090 GN=Akap2 PE=1 SV=3	0	16.867	8	Akap2
20.2559337615967	17.8987560272217	21.42919921875	20.8780574798584	21.7909145355225	20.8382968902588	19.3655815124512	16.8957653045654	FAĹSZ	#N/A	#N/A	#N/A	0.775897	-0.392847	-0.297801	FAĹSZ	Q61701	ELAV-like protein 4 OS=Mus musculus OX=10090 GN=Elavl4 PE=1 SV=1	0	7.964	6	Elavl4
17.3332481384277	17.9218158721924	20.0718803405762	20.7527809143066	19.0615825653076	19.7326221466064	18.3436298370361	20.114200592041	FAĹSZ	#N/A	#N/A	#N/A	0.758841	0.293077	0.321355	FAĹSZ	Q9CQE8	RNA transcription. translation and transport factor protein OS=Mus musculus OX=10090 GN=RTRAF PE=1 SV=1	0	15.499	20	RTRAF
22.3871231079102	22.4634418487549	21.61962890625	22.5414924621582	23.3740558624268	21.0148544311523	18.4262943267822	21.619722366333	FAĹSZ	#N/A	#N/A	#N/A	0.316213	-1.14419	-1.09327	FAĹSZ	P08228	Superoxide dismutase [Cu-Zn] OS=Mus musculus OX=10090 GN=Sod1 PE=1 SV=2	0	17.639	24	Sod1
19.8018531799316	17.2176113128662	20.9133758544922	20.4645042419434	20.9645080566406	17.8006629943848	17.5113506317139	19.0535488128662	FAĹSZ	#N/A	#N/A	#N/A	0.52619	-0.766819	-0.672689	FAĹSZ	P28740	Kinesin-like protein KIF2A OS=Mus musculus OX=10090 GN=Kif2a PE=1 SV=2	0.001	2.939	1	Kif2a
20.3768730163574	18.411958694458	19.7301807403564	21.9755725860596	22.4504127502441	16.7269115447998	18.8344898223877	18.0904178619385	FAĹSZ	#N/A	#N/A	#N/A	0.47137	-1.09809	-0.768457	FAĹSZ	Q9Z1S5	Neuronal-specific septin-3 OS=Mus musculus OX=10090 GN=Septin3 PE=1 SV=2	0	5.566	6	Septin3
22.3930969238281	21.3640537261963	22.1348857879639	23.2390117645264	23.0764122009277	22.1013107299805	21.978630065918	22.7681369781494	FAĹSZ	#N/A	#N/A	#N/A	0.686324	0.19836	0.424033	FAĹSZ	Q9CWZ3	RNA-binding protein 8A OS=Mus musculus OX=10090 GN=Rbm8a PE=1 SV=4	0	18.428	29	Rbm8a
18.8351306915283	18.8363552093506	17.5206699371338	18.534875869751	19.3133678436279	17.6179447174072	18.0959510803223	18.4462471008301	FAĹSZ	#N/A	#N/A	#N/A	0.898141	-0.0633802	-0.133529	FAĹSZ	Q6DFW4	Nucleolar protein 58 OS=Mus musculus OX=10090 GN=Nop58 PE=1 SV=1	0	21.008	10	Nop58
18.2991504669189	17.5412082672119	18.602855682373	19.1444931030273	19.199951171875	19.6669807434082	19.1905364990234	19.1311264038086	FAĹSZ	#N/A	+	Ki150_Ki21	0.0451292	0.900222	2.52259	FAĹSZ	Q9DBC7	cAMP-dependent protein kinase type I-alpha regulatory subunit OS=Mus musculus OX=10090 GN=Prkar1a PE=1 SV=3	0	11.634	9	Prkar1a
18.5497093200684	20.9263210296631	19.8007545471191	21.9082565307617	22.0362148284912	20.4135665893555	20.4373950958252	22.2430725097656	FAĹSZ	#N/A	#N/A	#N/A	0.304237	0.986302	1.1233	FAĹSZ	P97822	Acidic leucine-rich nuclear phosphoprotein 32 family member E OS=Mus musculus OX=10090 GN=Anp32e PE=1 SV=2	0	16.786	19	Anp32e
22.9675846099854	22.6018466949463	22.7356872558594	22.4472827911377	23.0787487030029	20.4127655029297	20.4832515716553	22.4572219848633	FAĹSZ	#N/A	#N/A	#N/A	0.168868	-1.0801	-1.56393	FAĹSZ	Q9CZX8	40S ribosomal protein S19 OS=Mus musculus OX=10090 GN=Rps19 PE=1 SV=3	0	7.157	19	Rps19
19.4578342437744	17.8893985748291	17.815113067627	18.3452529907227	19.393217086792	18.7514247894287	20.3950290679932	18.9966697692871	FAĹSZ	#N/A	#N/A	#N/A	0.102973	1.00719	1.92205	FAĹSZ	Q9Z2Y3	Homer protein homolog 1 OS=Mus musculus OX=10090 GN=Homer1 PE=1 SV=2	0	4.605	4	Homer1
19.6761531829834	17.3171997070313	20.0856094360352	20.4199314117432	20.6891956329346	19.8090476989746	20.3676090240479	19.5619659423828	FAĹSZ	#N/A	#N/A	#N/A	0.36545	0.732231	0.978865	FAĹSZ	P28656	Nucleosome assembly protein 1-like 1 OS=Mus musculus OX=10090 GN=Nap1l1 PE=1 SV=2	0	4.737	3	Nap1l1
18.605281829834	16.7919311523438	19.5541877746582	20.0272731781006	21.3546180725098	19.1624011993408	19.0552921295166	16.945384979248	FAĹSZ	#N/A	#N/A	#N/A	0.749268	0.384756	0.334664	FAĹSZ	O88737	Protein bassoon OS=Mus musculus OX=10090 GN=Bsn PE=1 SV=4	0	15.183	2	Bsn
17.55029296875	22.9669723510742	16.9815196990967	21.5303001403809	21.6802959442139	17.2220134735107	23.6990451812744	23.2563362121582	FAĹSZ	#N/A	#N/A	#N/A	0.444639	1.70715	0.817964	FAĹSZ	Q810U4	Neuronal cell adhesion molecule OS=Mus musculus OX=10090 GN=Nrcam PE=1 SV=2	0	9.818	4	Nrcam
16.9927978515625	17.4824542999268	17.2697334289551	18.9318256378174	20.3333969116211	18.5331134796143	21.1375503540039	19.9190521240234	FAĹSZ	Acetyl [N-Term]	+	Ki150_Ki21	0.0159527	2.31158	3.3226	FAĹSZ	P70168	Importin subunit beta-1 OS=Mus musculus OX=10090 GN=Kpnb1 PE=1 SV=2	0.001	3.129	1	Kpnb1
20.2532577514648	18.3817710876465	19.9470443725586	20.7479438781738	23.341609954834	17.456636428833	18.8878078460693	21.8203735351563	FAĹSZ	#N/A	#N/A	#N/A	0.71784	0.544103	0.378855	FAĹSZ	P51880	Fatty acid-binding protein. brain OS=Mus musculus OX=10090 GN=Fabp7 PE=1 SV=2	0	9.647	30	Fabp7
21.9803676605225	21.5395889282227	23.1207733154297	22.8468914031982	21.1555156707764	17.0196170806885	22.0145492553711	22.1087226867676	FAĹSZ	#N/A	#N/A	#N/A	0.203471	-1.7973	-1.42705	FAĹSZ	P62082	40S ribosomal protein S7 OS=Mus musculus OX=10090 GN=Rps7 PE=2 SV=1	0	7.438	16	Rps7
21.9543762207031	18.0217781066895	22.1596660614014	23.5936107635498	22.9179954528809	21.1455516815186	21.498556137085	20.7893028259277	FAĹSZ	#N/A	#N/A	#N/A	0.907405	0.155494	0.121312	FAĹSZ	P63158	High mobility group protein B1 OS=Mus musculus OX=10090 GN=Hmgb1 PE=1 SV=2	0	5.055	13	Hmgb1
19.6072406768799	18.0474433898926	19.4141616821289	21.0886402130127	22.1734943389893	18.4585666656494	19.2883586883545	18.774284362793	FAĹSZ	#N/A	#N/A	#N/A	0.902762	0.134305	0.127432	FAĹSZ	P97434	Myosin phosphatase Rho-interacting protein OS=Mus musculus OX=10090 GN=Mprip PE=1 SV=2	0	18.444	5	Mprip
17.7023868560791	18.6591129302979	16.9805698394775	17.6485385894775	17.9613494873047	19.5658092498779	18.9852600097656	17.9933776855469	FAĹSZ	#N/A	#N/A	#N/A	0.14405	0.878797	1.67954	FAĹSZ	Q9WUA3	ATP-dependent 6-phosphofructokinase. platelet type OS=Mus musculus OX=10090 GN=Pfkp PE=1 SV=1	0	9.502	7	Pfkp
26.2997856140137	27.8432998657227	26.1176319122314	26.1666259765625	24.135684967041	26.0088291168213	27.1169586181641	27.2108173370361	FAĹSZ	#N/A	#N/A	#N/A	0.575696	-0.488763	-0.59163	FAĹSZ	Q8R0S2	IQ motif and SEC7 domain-containing protein 1 OS=Mus musculus OX=10090 GN=Iqsec1 PE=1 SV=2	0	16.358	6	Iqsec1
21.763599395752	20.2744979858398	22.4595432281494	22.3331508636475	23.3849201202393	20.8214931488037	19.9583358764648	20.2000122070313	FAĹSZ	#N/A	#N/A	#N/A	0.532895	-0.616508	-0.661436	FAĹSZ	Q8JZS0	Protein lin-7 homolog A OS=Mus musculus OX=10090 GN=Lin7a PE=1 SV=2	0	11.971	16	Lin7a
21.9137096405029	18.0810508728027	22.0798034667969	22.8400650024414	23.299036026001	20.9128704071045	19.5208034515381	18.7751522064209	FAĹSZ	#N/A	#N/A	#N/A	0.694534	-0.601692	-0.412173	FAĹSZ	Q569Z6	Thyroid hormone receptor-associated protein 3 OS=Mus musculus OX=10090 GN=Thrap3 PE=1 SV=1	0	9.461	3	Thrap3
23.6907482147217	24.1033420562744	23.4361133575439	23.0705528259277	21.4868202209473	24.0896892547607	23.9603290557861	24.0007476806641	FAĹSZ	#N/A	#N/A	#N/A	0.785191	-0.190793	-0.285048	FAĹSZ	P01648	Ig kappa chain V-V region HP 91A3 OS=Mus musculus OX=10090 PE=1 SV=1	0.004	2.182	17
19.6409797668457	19.5003681182861	19.796688079834	20.2605628967285	22.372730255127	17.9010925292969	19.6284713745117	18.9925785064697	FAĹSZ	#N/A	#N/A	#N/A	0.939936	-0.0759315	-0.0785613	FAĹSZ	Q9DCJ5	NADH dehydrogenase [ubiquinone] 1 alpha subcomplex subunit 8 OS=Mus musculus OX=10090 GN=Ndufa8 PE=1 SV=3	0	4.398	15	Ndufa8
21.9794883728027	20.1902256011963	21.8399105072021	20.0268802642822	22.3688125610352	17.4171772003174	18.7768383026123	20.893274307251	FAĹSZ	#N/A	#N/A	#N/A	0.383023	-1.1451	-0.941014	FAĹSZ	Q9CPV4	Glyoxalase domain-containing protein 4 OS=Mus musculus OX=10090 GN=Glod4 PE=1 SV=1	0	12.236	18	Glod4
18.6904926300049	17.3394527435303	17.5567665100098	18.4528179168701	19.0364284515381	17.2351570129395	18.4331531524658	19.6406192779541	FAĹSZ	#N/A	#N/A	#N/A	0.381746	0.576457	0.943717	FAĹSZ	Q8K1M6	Dynamin-1-like protein OS=Mus musculus OX=10090 GN=Dnm1l PE=1 SV=2	0	6.773	6	Dnm1l
21.4753723144531	19.6292152404785	21.3028411865234	21.981050491333	21.8369884490967	18.1660213470459	17.8636589050293	20.1397571563721	FAĹSZ	#N/A	#N/A	#N/A	0.182508	-1.59551	-1.50709	FAĹSZ	Q9JIA1	Leucine-rich glioma-inactivated protein 1 OS=Mus musculus OX=10090 GN=Lgi1 PE=1 SV=1	0	9.115	4	Lgi1
17.0192127227783	19.3624839782715	18.1841278076172	18.3629531860352	18.7664604187012	17.4422283172607	19.035945892334	18.8747081756592	FAĹSZ	#N/A	#N/A	#N/A	0.639845	0.297641	0.492533	FAĹSZ	P18242	Cathepsin D OS=Mus musculus OX=10090 GN=Ctsd PE=1 SV=1	0	9.032	11	Ctsd
16.4851455688477	19.0020370483398	17.2178382873535	20.1749114990234	17.8264598846436	18.8362655639648	18.1519012451172	19.6803874969482	FAĹSZ	#N/A	#N/A	#N/A	0.680612	0.40377	0.432323	FAĹSZ	P57746	V-type proton ATPase subunit D OS=Mus musculus OX=10090 GN=Atp6v1d PE=1 SV=1	0	3.484	12	Atp6v1d
22.0720062255859	19.9670238494873	22.3117923736572	22.8309764862061	22.1813182830811	17.9166622161865	20.0032749176025	20.7339057922363	FAĹSZ	#N/A	#N/A	#N/A	0.195248	-1.58666	-1.45749	FAĹSZ	P62317	Small nuclear ribonucleoprotein Sm D2 OS=Mus musculus OX=10090 GN=Snrpd2 PE=1 SV=1	0	8.608	29	Snrpd2
21.443431854248	17.9957008361816	19.4184417724609	22.3420791625977	22.1235218048096	19.0425701141357	18.3354511260986	19.6652603149414	FAĹSZ	#N/A	#N/A	#N/A	0.705349	-0.508213	-0.396649	FAĹSZ	O70589	Peripheral plasma membrane protein CASK OS=Mus musculus OX=10090 GN=Cask PE=1 SV=2	0	14.723	6	Cask
20.7651672363281	20.4051971435547	21.3108367919922	20.659481048584	20.758602142334	17.1654853820801	18.6182174682617	19.8031406402588	FAĹSZ	#N/A	#N/A	#N/A	0.0775472	-1.69881	-2.12684	FAĹSZ	Q99JR5	Tubulointerstitial nephritis antigen-like OS=Mus musculus OX=10090 GN=Tinagl1 PE=1 SV=1	0	4.285	3	Tinagl1
17.327808380127	19.8502559661865	21.1194629669189	21.1333179473877	21.2054328918457	20.5747509002686	18.7592945098877	18.1649131774902	FAĹSZ	#N/A	#N/A	#N/A	0.879773	-0.181613	-0.157824	FAĹSZ	Q99M71	Mammalian ependymin-related protein 1 OS=Mus musculus OX=10090 GN=Epdr1 PE=1 SV=1	0	10.538	13	Epdr1
16.9080009460449	20.9975433349609	16.7163391113281	19.4535636901855	17.7286224365234	25.6058197021484	22.0531330108643	19.0240478515625	FAĹSZ	#N/A	#N/A	#N/A	0.251405	2.58404	1.26912	FAĹSZ	Q01149	Collagen alpha-2(I) chain OS=Mus musculus OX=10090 GN=Col1a2 PE=1 SV=2	0.001	3.18	1	Col1a2
19.8741989135742	18.9660224914551	19.5397453308105	19.3857231140137	19.8827667236328	19.7777996063232	17.6363372802734	19.7430534362793	FAĹSZ	#N/A	#N/A	#N/A	0.762585	-0.181433	-0.316168	FAĹSZ	Q80UP3	Diacylglycerol kinase zeta OS=Mus musculus OX=10090 GN=Dgkz PE=1 SV=2	0	4.173	4	Dgkz
18.6591167449951	16.802282333374	19.3240547180176	21.499828338623	17.4620475769043	18.9264831542969	18.9986038208008	18.1566028594971	FAĹSZ	#N/A	#N/A	#N/A	0.532417	-0.685386	-0.662235	FAĹSZ	P55066	Neurocan core protein OS=Mus musculus OX=10090 GN=Ncan PE=1 SV=1	0	10.775	3	Ncan
21.4583225250244	22.3238906860352	21.7121887207031	21.0287799835205	21.8868350982666	18.8376369476318	19.5863704681396	21.8105430603027	FAĹSZ	#N/A	#N/A	#N/A	0.229303	-1.10045	-1.33823	FAĹSZ	Q9CY57	Chromatin target of PRMT1 protein OS=Mus musculus OX=10090 GN=Chtop PE=1 SV=2	0	14.735	17	Chtop
20.0514278411865	18.870080947876	20.1258773803711	20.2825832366943	21.2685699462891	19.9640407562256	18.2419147491455	18.8524646759033	FAĹSZ	#N/A	#N/A	#N/A	0.746458	-0.250745	-0.338583	FAĹSZ	O88712	C-terminal-binding protein 1 OS=Mus musculus OX=10090 GN=Ctbp1 PE=1 SV=2	0	5.656	6	Ctbp1
19.7166690826416	19.4758167266846	20.1228351593018	20.2298469543457	21.3587265014648	18.8086166381836	19.6577377319336	18.1966400146484	FAĹSZ	#N/A	#N/A	#N/A	0.610337	-0.380862	-0.537384	FAĹSZ	Q9EQZ6	Rap guanine nucleotide exchange factor 4 OS=Mus musculus OX=10090 GN=Rapgef4 PE=1 SV=1	0	11.759	4	Rapgef4
17.817720413208	17.8922653198242	17.7455177307129	18.0005359649658	18.548921585083	19.9621849060059	18.8053512573242	17.1502494812012	FAĹSZ	#N/A	#N/A	#N/A	0.242035	0.752667	1.29773	FAĹSZ	Q4KMM3	Oxidation resistance protein 1 OS=Mus musculus OX=10090 GN=Oxr1 PE=1 SV=3	0	7.055	6	Oxr1
16.6954860687256	18.4079093933105	20.6992511749268	21.2814292907715	20.6768741607666	21.3796310424805	19.198543548584	20.7591705322266	FAĹSZ	#N/A	#N/A	#N/A	0.327201	1.23254	1.06655	FAĹSZ	Q3UMU9	Hepatoma-derived growth factor-related protein 2 OS=Mus musculus OX=10090 GN=Hdgfl2 PE=1 SV=1	0	8.392	3	Hdgfl2
19.8391017913818	18.4187030792236	17.9237442016602	20.5871353149414	20.7860774993896	18.2557258605957	20.1158981323242	18.556095123291	FAĹSZ	#N/A	#N/A	#N/A	0.794393	0.236278	0.272473	FAĹSZ	Q63810	Calcineurin subunit B type 1 OS=Mus musculus OX=10090 GN=Ppp3r1 PE=1 SV=3	0	8.211	23	Ppp3r1
23.3738880157471	17.1275615692139	16.6197414398193	23.3073120117188	22.8090934753418	17.2241172790527	19.2011871337891	24.6601104736328	FAĹSZ	#N/A	#N/A	#N/A	0.742539	0.866501	0.344059	FAĹSZ	Q9CZY3	Ubiquitin-conjugating enzyme E2 variant 1 OS=Mus musculus OX=10090 GN=Ube2v1 PE=1 SV=1	0	5.665	12	Ube2v1
16.3999290466309	19.471284866333	21.1734142303467	22.1530494689941	22.1298332214355	17.3878593444824	20.1676158905029	19.8724575042725	FAĹSZ	#N/A	#N/A	#N/A	0.956766	0.0900221	0.0565159	FAĹSZ	Q9DBP5	UMP-CMP kinase OS=Mus musculus OX=10090 GN=Cmpk1 PE=1 SV=1	0	9.886	14	Cmpk1
21.670618057251	22.2901058197021	21.8832836151123	21.5436401367188	19.988748550415	23.0035533905029	19.3868389129639	22.2783832550049	FAĹSZ	#N/A	#N/A	#N/A	0.471809	-0.682531	-0.767659	FAĹSZ	P32261	Antithrombin-III OS=Mus musculus OX=10090 GN=Serpinc1 PE=1 SV=1	0.001	3.237	2	Serpinc1
16.7087001800537	20.1807670593262	20.9982318878174	19.6137161254883	21.6012802124023	18.0165576934814	19.3407421112061	19.4551486968994	FAĹSZ	#N/A	#N/A	#N/A	0.854571	0.228078	0.191338	FAĹSZ	Q9QXZ0	Microtubule-actin cross-linking factor 1 OS=Mus musculus OX=10090 GN=Macf1 PE=1 SV=2	0	9.053	0	Macf1
21.0753154754639	21.612886428833	20.8710231781006	22.7594413757324	21.185001373291	22.626880645752	22.7397918701172	21.3404750823975	FAĹSZ	#N/A	#N/A	#N/A	0.530156	0.393371	0.666023	FAĹSZ	Q80XU3	Nuclear ubiquitous casein and cyclin-dependent kinase substrate 1 OS=Mus musculus OX=10090 GN=Nucks1 PE=1 SV=1	0.003	2.377	4	Nucks1
20.0951633453369	17.6186447143555	17.3283081054688	19.6214542388916	20.5305156707764	17.5103034973145	18.004695892334	18.0983390808105	FAĹSZ	#N/A	#N/A	#N/A	0.89807	-0.129929	-0.133623	FAĹSZ	Q9CXW3	Calcyclin-binding protein OS=Mus musculus OX=10090 GN=Cacybp PE=1 SV=1	0	5.071	13	Cacybp
20.9687995910645	18.7995643615723	20.5036487579346	21.1342182159424	21.578634262085	17.5338363647461	19.046028137207	20.2558631896973	FAĹSZ	#N/A	#N/A	#N/A	0.488701	-0.747967	-0.737401	FAĹSZ	Q7TSJ2	Microtubule-associated protein 6 OS=Mus musculus OX=10090 GN=Map6 PE=1 SV=2	0	6.308	4	Map6
21.6639785766602	20.6882572174072	20.7309875488281	21.5383186340332	21.9388217926025	21.6177062988281	21.4193096160889	20.5846500396729	FAĹSZ	#N/A	#N/A	#N/A	0.567304	0.234736	0.605057	FAĹSZ	Q6ZWM4	U6 snRNA-associated Sm-like protein LSm8 OS=Mus musculus OX=10090 GN=Lsm8 PE=1 SV=3	0	5.745	42	Lsm8
21.7076110839844	20.2105674743652	22.2612152099609	22.9103336334229	23.0421714782715	21.2551174163818	21.2731227874756	21.7896766662598	FAĹSZ	#N/A	#N/A	#N/A	0.927492	0.0675902	0.0948895	FAĹSZ	P62748	Hippocalcin-like protein 1 OS=Mus musculus OX=10090 GN=Hpcal1 PE=1 SV=2	0	13.49	17	Hpcal1
17.2730464935303	17.1870002746582	18.502649307251	18.4875259399414	20.6957969665527	18.0138893127441	19.4797477722168	18.3473567962646	FAĹSZ	#N/A	#N/A	#N/A	0.12315	1.27164	1.79294	FAĹSZ	P17426	AP-2 complex subunit alpha-1 OS=Mus musculus OX=10090 GN=Ap2a1 PE=1 SV=1	0	9.712	4	Ap2a1
18.2450637817383	17.1169776916504	17.7730121612549	16.9925708770752	19.8405628204346	18.0023880004883	18.1120052337646	18.5413341522217	FAĹSZ	#N/A	#N/A	#N/A	0.0775755	1.09217	2.12658	FAĹSZ	Q9CU62	Structural maintenance of chromosomes protein 1A OS=Mus musculus OX=10090 GN=Smc1a PE=1 SV=4	0	7.557	3	Smc1a
19.0860214233398	18.0497703552246	20.8418388366699	21.5177154541016	21.8099746704102	21.9323883056641	18.5798759460449	17.4810276031494	FAĹSZ	#N/A	#N/A	#N/A	0.957416	0.0769801	0.0556648	FAĹSZ	P11835	Integrin beta-2 OS=Mus musculus OX=10090 GN=Itgb2 PE=1 SV=2	0	4.085	2	Itgb2
19.9584484100342	18.0132122039795	18.8299560546875	19.8172817230225	20.5388641357422	18.2786502838135	17.8069534301758	19.5514259338379	FAĹSZ	#N/A	#N/A	#N/A	0.890241	-0.110751	-0.143966	FAĹSZ	Q9WUM3	Coronin-1B OS=Mus musculus OX=10090 GN=Coro1b PE=1 SV=1	0	4.919	10	Coro1b
22.2668838500977	23.7864742279053	22.6649208068848	22.7943325042725	21.7694358825684	24.3251419067383	25.1342220306396	23.8596229553223	FAĹSZ	#N/A	#N/A	#N/A	0.299275	0.893953	1.13603	FAĹSZ	Q99L47	Hsc70-interacting protein OS=Mus musculus OX=10090 GN=St13 PE=1 SV=1	0	7.406	6	St13
16.7066860198975	18.8292446136475	18.1437740325928	22.501033782959	22.8188629150391	18.2448673248291	17.947172164917	16.7656688690186	FAĹSZ	#N/A	#N/A	#N/A	0.957402	-0.101042	-0.055683	FAĹSZ	Q8BLK3	Limbic system-associated membrane protein OS=Mus musculus OX=10090 GN=Lsamp PE=1 SV=1	0	15.007	7	Lsamp
16.5714721679688	18.2235107421875	17.4278011322021	19.4472560882568	21.0237712860107	18.3677654266357	19.5149841308594	19.6777305603027	FAĹSZ	#N/A	#N/A	#N/A	0.0791178	1.72855	2.11233	FAĹSZ	Q8BH44	Coronin-2B OS=Mus musculus OX=10090 GN=Coro2b PE=1 SV=2	0	11.978	9	Coro2b
20.3612403869629	21.7758255004883	19.0884819030762	20.2927551269531	21.1897602081299	18.2087268829346	21.7539691925049	18.4680595397949	FAĹSZ	#N/A	#N/A	#N/A	0.671869	-0.474447	-0.445081	FAĹSZ	Q8BVE3	V-type proton ATPase subunit H OS=Mus musculus OX=10090 GN=Atp6v1h PE=1 SV=1	0	16.066	9	Atp6v1h
21.4398593902588	18.9290065765381	20.8180484771729	21.4931812286377	21.754545211792	18.9631538391113	19.3756141662598	19.5831565856934	FAĹSZ	#N/A	#N/A	#N/A	0.419569	-0.750906	-0.866388	FAĹSZ	Q9CQQ7	ATP synthase F(0) complex subunit B1. mitochondrial OS=Mus musculus OX=10090 GN=Atp5pb PE=1 SV=1	0	4.562	10	Atp5pb
17.7648086547852	21.8757133483887	20.5847606658936	20.4810276031494	21.4248313903809	19.8765888214111	18.3621044158936	18.3768062591553	FAĹSZ	#N/A	#N/A	#N/A	0.577352	-0.666495	-0.588993	FAĹSZ	Q8BW86	Rho guanine nucleotide exchange factor 33 OS=Mus musculus OX=10090 GN=Arhgef33 PE=1 SV=3	0.001	3.276	3	Arhgef33
18.1948223114014	19.0987224578857	15.1633796691895	19.0657749176025	20.1390724182129	20.2859840393066	18.6557235717773	18.7096652984619	FAĹSZ	#N/A	#N/A	#N/A	0.178893	1.56694	1.52176	FAĹSZ	O88910	MAGUK p55 subfamily member 3 OS=Mus musculus OX=10090 GN=Mpp3 PE=1 SV=2	0	14.553	12	Mpp3
17.5311336517334	17.0594615936279	19.5124416351318	20.8808364868164	21.014669418335	18.3842620849609	19.2443084716797	19.3044853210449	FAĹSZ	#N/A	#N/A	#N/A	0.504942	0.740963	0.708975	FAĹSZ	Q99LY9	NADH dehydrogenase [ubiquinone] iron-sulfur protein 5 OS=Mus musculus OX=10090 GN=Ndufs5 PE=1 SV=3	0	9.797	23	Ndufs5
17.7937412261963	19.2297420501709	17.8820476531982	16.8376693725586	21.1339492797852	17.6666488647461	19.3632164001465	19.390193939209	FAĹSZ	#N/A	#N/A	#N/A	0.142892	1.4527	1.68539	FAĹSZ	Q61316	Heat shock 70 kDa protein 4 OS=Mus musculus OX=10090 GN=Hspa4 PE=1 SV=1	0	8.655	3	Hspa4
16.9862632751465	17.0813999176025	17.1174182891846	17.9231700897217	18.8352851867676	19.651948928833	19.6163101196289	18.7899036407471	FAĹSZ	#N/A	+	Ki150_Ki21	0.000924305	1.9463	6.04887	FAĹSZ	Q80X90	Filamin-B OS=Mus musculus OX=10090 GN=Flnb PE=1 SV=3	0	11.057	2	Flnb
18.1287956237793	18.9345188140869	15.4667797088623	17.3528594970703	17.8462104797363	17.2015609741211	18.907169342041	18.4749050140381	FAĹSZ	#N/A	#N/A	#N/A	0.472151	0.636723	0.767039	FAĹSZ	Q62167	ATP-dependent RNA helicase DDX3X OS=Mus musculus OX=10090 GN=Ddx3x PE=1 SV=3	0	6.876	5	Ddx3x
17.6632289886475	19.4655742645264	18.5825061798096	20.6474571228027	19.5789127349854	17.9702968597412	18.2070541381836	19.4691753387451	FAĹSZ	#N/A	#N/A	#N/A	0.722546	-0.283332	-0.372186	FAĹSZ	P35802	Neuronal membrane glycoprotein M6-a OS=Mus musculus OX=10090 GN=Gpm6a PE=1 SV=1	0	4.666	4	Gpm6a
20.9421634674072	19.4617328643799	20.7039432525635	21.2866230010986	21.6319904327393	20.9136810302734	24.6546783447266	20.41721534729	FAĹSZ	#N/A	#N/A	#N/A	0.251792	1.30578	1.26796	FAĹSZ	O55022	Membrane-associated progesterone receptor component 1 OS=Mus musculus OX=10090 GN=Pgrmc1 PE=1 SV=4	0	3.823	9	Pgrmc1
16.8717555999756	17.6557559967041	17.1829929351807	18.4610462188721	21.2656784057617	17.2249908447266	19.6539287567139	19.4765892028809	FAĹSZ	#N/A	#N/A	#N/A	0.0839309	1.86241	2.06963	FAĹSZ	Q61625	Glutamate receptor ionotropic. delta-2 OS=Mus musculus OX=10090 GN=Grid2 PE=1 SV=1	0	14.458	4	Grid2
20.7160758972168	20.050931930542	20.8759803771973	21.6503105163574	21.0490283966064	20.3664588928223	21.0646057128906	18.1501293182373	FAĹSZ	#N/A	#N/A	#N/A	0.416434	-0.665769	-0.872592	FAĹSZ	P60824	Cold-inducible RNA-binding protein OS=Mus musculus OX=10090 GN=Cirbp PE=1 SV=1	0	4.082	6	Cirbp
18.8824939727783	18.918342590332	16.7023239135742	20.3026924133301	20.536600112915	17.9108772277832	19.7168350219727	19.0922832489014	FAĹSZ	#N/A	#N/A	#N/A	0.533259	0.612686	0.660828	FAĹSZ	O88746	Target of Myb protein 1 OS=Mus musculus OX=10090 GN=Tom1 PE=1 SV=1	0	8.885	13	Tom1
18.2778644561768	19.5417804718018	18.0986576080322	18.6220417022705	20.3969287872314	18.9435024261475	20.0998001098633	17.253942489624	FAĹSZ	#N/A	#N/A	#N/A	0.516595	0.538457	0.688952	FAĹSZ	Q8C8N2	Protein SCAI OS=Mus musculus OX=10090 GN=Scai PE=1 SV=2	0	7.11	4	Scai
17.5442657470703	18.3445854187012	17.2551555633545	18.6021785736084	20.8779163360596	18.9579830169678	18.9189376831055	19.8234710693359	FAĹSZ	#N/A	+	Ki150_Ki21	0.0226936	1.70803	3.04374	FAĹSZ	P47738	Aldehyde dehydrogenase. mitochondrial OS=Mus musculus OX=10090 GN=Aldh2 PE=1 SV=1	0	6.541	5	Aldh2
17.852388381958	18.1689624786377	17.1817855834961	17.3778305053711	19.3676509857178	18.4637012481689	18.1757946014404	18.3060684204102	FAĹSZ	#N/A	+	Ki150_Ki21	0.0374926	0.933062	2.66063	FAĹSZ	Q8BMS1	Trifunctional enzyme subunit alpha. mitochondrial OS=Mus musculus OX=10090 GN=Hadha PE=1 SV=1	0	5.228	7	Hadha
24.3987770080566	24.8782253265381	23.4359264373779	23.6373138427734	22.4198665618896	24.6347122192383	25.0657596588135	24.9120330810547	FAĹSZ	#N/A	#N/A	#N/A	0.81671	0.170532	0.242175	FAĹSZ	P01674	Ig kappa chain V-III region PC 2154 OS=Mus musculus OX=10090 PE=1 SV=1	0	3.908	11
19.3438129425049	19.276294708252	18.7967262268066	19.8547515869141	20.669713973999	17.5788154602051	18.5298976898193	18.1303596496582	FAĹSZ	#N/A	#N/A	#N/A	0.43729	-0.5907	-0.831949	FAĹSZ	Q61330	Contactin-2 OS=Mus musculus OX=10090 GN=Cntn2 PE=1 SV=2	0	8.507	4	Cntn2
19.4171981811523	18.8010272979736	16.3197803497314	17.5378265380859	14.9609527587891	20.0594673156738	19.0242977142334	18.8625564575195	FAĹSZ	#N/A	#N/A	#N/A	NaN	0	NaN	FAĹSZ	O70318	Band 4.1-like protein 2 OS=Mus musculus OX=10090 GN=Epb41l2 PE=1 SV=2	0	16.806	5	Epb41l2
20.3938522338867	17.1636848449707	17.4260711669922	21.0097579956055	21.1711864471436	16.7157936096191	17.9085636138916	18.3988037109375	FAĹSZ	#N/A	#N/A	#N/A	0.753731	-0.449755	-0.328451	FAĹSZ	O88544	COP9 signalosome complex subunit 4 OS=Mus musculus OX=10090 GN=Cops4 PE=1 SV=1	0	7.098	11	Cops4
17.8800315856934	16.65260887146	20.3369178771973	21.9780101776123	21.4077091217041	17.7331142425537	18.2183513641357	18.0779666900635	FAĹSZ	#N/A	#N/A	#N/A	0.818738	-0.352607	-0.239435	FAĹSZ	P84091	AP-2 complex subunit mu OS=Mus musculus OX=10090 GN=Ap2m1 PE=1 SV=1	0	8.029	7	Ap2m1
20.3055000305176	18.8476734161377	19.5096683502197	20.9670963287354	20.7800884246826	18.6834716796875	17.8370819091797	17.9953155517578	FAĹSZ	#N/A	#N/A	#N/A	0.234555	-1.0835	-1.32129	FAĹSZ	P63005	Platelet-activating factor acetylhydrolase IB subunit alpha OS=Mus musculus OX=10090 GN=Pafah1b1 PE=1 SV=2	0	6.571	5	Pafah1b1
19.1987476348877	15.0426464080811	20.0159378051758	20.1089344024658	21.5990962982178	18.2081394195557	17.6176452636719	18.288745880127	FAĹSZ	#N/A	#N/A	#N/A	0.83	0.33684	0.224256	FAĹSZ	Q9R1V6	Disintegrin and metalloproteinase domain-containing protein 22 OS=Mus musculus OX=10090 GN=Adam22 PE=1 SV=2	0	10.812	4	Adam22
23.2672958374023	23.0208034515381	22.793607711792	22.9190349578857	21.6322383880615	21.510835647583	18.8336334228516	23.1245155334473	FAĹSZ	#N/A	#N/A	#N/A	0.103271	-1.72488	-1.91997	FAĹSZ	P14115	60S ribosomal protein L27a OS=Mus musculus OX=10090 GN=Rpl27a PE=1 SV=5	0	4.764	15	Rpl27a
18.9220199584961	17.865592956543	18.9253711700439	17.2092666625977	21.1140937805176	18.8389358520508	19.000207901001	17.5376834869385	FAĹSZ	#N/A	#N/A	#N/A	0.335364	0.892168	1.04716	FAĹSZ	Q9Z2I9	Succinate--CoA ligase [ADP-forming] subunit beta. mitochondrial OS=Mus musculus OX=10090 GN=Sucla2 PE=1 SV=2	0	11.594	8	Sucla2
20.624059677124	20.8451538085938	20.7152099609375	19.9694423675537	22.4272880554199	20.090015411377	20.9604415893555	17.6450843811035	FAĹSZ	#N/A	#N/A	#N/A	0.809112	-0.257759	-0.252459	FAĹSZ	P08556	GTPase NRas OS=Mus musculus OX=10090 GN=Nras PE=1 SV=1	0	15.563	33	Nras
16.2721481323242	16.9662952423096	16.3481941223145	19.7249126434326	18.4915447235107	19.254753112793	17.9898414611816	18.512903213501	FAĹSZ	#N/A	#N/A	#N/A	NaN	0	NaN	FAĹSZ	P47791	Glutathione reductase. mitochondrial OS=Mus musculus OX=10090 GN=Gsr PE=1 SV=3	0	8.797	5	Gsr
16.9239025115967	18.4752941131592	18.4792251586914	19.6951808929443	21.3549194335938	17.371208190918	18.8069629669189	16.9239025115967	FAĹSZ	#N/A	#N/A	#N/A	0.853813	0.220848	0.192351	FAĹSZ	Q9CR95	Adaptin ear-binding coat-associated protein 1 OS=Mus musculus OX=10090 GN=Necap1 PE=1 SV=2	0	17.11	19	Necap1
17.1426620483398	17.9006481170654	18.1732940673828	20.2291278839111	20.2036361694336	18.6358070373535	19.6565589904785	18.1076755523682	FAĹSZ	#N/A	#N/A	#N/A	0.369219	0.789486	0.970628	FAĹSZ	P70670	Nascent polypeptide-associated complex subunit alpha. muscle-specific form OS=Mus musculus OX=10090 GN=Naca PE=1 SV=2	0	12.999	1	Naca
17.8013458251953	16.7291641235352	17.2672443389893	17.1084861755371	17.1363945007324	18.6729640960693	18.6031169891357	18.7639942169189	FAĹSZ	#N/A	#N/A	#N/A	NaN	0	NaN	FAĹSZ	Q9D1Q6	Endoplasmic reticulum resident protein 44 OS=Mus musculus OX=10090 GN=Erp44 PE=1 SV=1	0	6.526	6	Erp44
17.7510662078857	18.3668632507324	18.8041133880615	17.4406986236572	19.4893932342529	18.6821632385254	17.1753425598145	18.7493801116943	FAĹSZ	#N/A	#N/A	#N/A	0.478602	0.433384	0.755404	FAĹSZ	Q62419	Endophilin-A2 OS=Mus musculus OX=10090 GN=Sh3gl1 PE=1 SV=1	0	4.696	12	Sh3gl1
17.5942535400391	19.154857635498	19.4852333068848	20.5629234313965	19.5106048583984	17.334939956665	19.326358795166	19.8774299621582	FAĹSZ	#N/A	#N/A	#N/A	0.83085	-0.186984	-0.223113	FAĹSZ	Q9ES28	Rho guanine nucleotide exchange factor 7 OS=Mus musculus OX=10090 GN=Arhgef7 PE=1 SV=2	0	5.89	7	Arhgef7
18.7175769805908	17.2309150695801	17.4253711700439	20.9463996887207	17.6495056152344	17.903392791748	17.7844657897949	19.1639804840088	FAĹSZ	#N/A	#N/A	#N/A	0.64007	-0.45473	-0.492196	FAĹSZ	P29699	Alpha-2-HS-glycoprotein OS=Mus musculus OX=10090 GN=Ahsg PE=1 SV=1	0.001	2.991	7	Ahsg
18.0370140075684	17.8938102722168	20.4849033355713	20.3382186889648	21.2184200286865	18.0873966217041	20.3567352294922	17.8364391326904	FAĹSZ	#N/A	#N/A	#N/A	0.870536	0.186261	0.170081	FAĹSZ	Q99PU5	Long-chain-fatty-acid--CoA ligase ACSBG1 OS=Mus musculus OX=10090 GN=Acsbg1 PE=1 SV=1	0	7.623	3	Acsbg1
16.8287811279297	17.3790416717529	19.690601348877	20.4056644439697	20.696325302124	19.5958061218262	19.749361038208	17.3736324310303	FAĹSZ	#N/A	#N/A	#N/A	0.512867	0.777759	0.695325	FAĹSZ	P34022	Ran-specific GTPase-activating protein OS=Mus musculus OX=10090 GN=Ranbp1 PE=1 SV=2	0	3.596	9	Ranbp1
18.2397212982178	17.364107131958	20.0770473480225	19.9229984283447	21.6560249328613	19.6771488189697	18.0564613342285	18.4193706512451	FAĹSZ	#N/A	#N/A	#N/A	0.617335	0.551283	0.526643	FAĹSZ	Q9CWZ7	Gamma-soluble NSF attachment protein OS=Mus musculus OX=10090 GN=Napg PE=1 SV=1	0	11.616	11	Napg
19.5932121276855	18.0833015441895	16.4945831298828	16.7828407287598	17.7212886810303	17.0750064849854	19.8093967437744	19.1113014221191	FAĹSZ	#N/A	#N/A	#N/A	NaN	0	NaN	FAĹSZ	Q61753	D-3-phosphoglycerate dehydrogenase OS=Mus musculus OX=10090 GN=Phgdh PE=1 SV=3	0	6.921	6	Phgdh
20.3045768737793	17.4811553955078	21.3204097747803	21.6707153320313	20.4544162750244	19.1508674621582	19.7646465301514	18.8185958862305	FAĹSZ	#N/A	#N/A	#N/A	0.547591	-0.647083	-0.637087	FAĹSZ	P55088	Aquaporin-4 OS=Mus musculus OX=10090 GN=Aqp4 PE=1 SV=2	0	5.438	8	Aqp4
18.7198600769043	17.7636051177979	17.9603614807129	17.3077239990234	20.4590530395508	18.3405075073242	19.486967086792	18.2395305633545	FAĹSZ	#N/A	#N/A	#N/A	0.0946794	1.19363	1.98262	FAĹSZ	Q9CQA3	Succinate dehydrogenase [ubiquinone] iron-sulfur subunit. mitochondrial OS=Mus musculus OX=10090 GN=Sdhb PE=1 SV=1	0	8.722	7	Sdhb
19.9975299835205	17.948314666748	19.4335784912109	19.6087818145752	20.8533744812012	20.6443290710449	22.4351558685303	18.4586124420166	FAĹSZ	#N/A	#N/A	#N/A	0.197625	1.35082	1.44857	FAĹSZ	Q9DCS9	NADH dehydrogenase [ubiquinone] 1 beta subcomplex subunit 10 OS=Mus musculus OX=10090 GN=Ndufb10 PE=1 SV=3	0	11.423	15	Ndufb10
20.5262660980225	18.7973117828369	20.7919845581055	20.7261657714844	22.2976932525635	18.0503978729248	17.7497062683105	16.6174488067627	FAĹSZ	#N/A	#N/A	#N/A	0.294102	-1.53162	-1.14949	FAĹSZ	P14231	Sodium/potassium-transporting ATPase subunit beta-2 OS=Mus musculus OX=10090 GN=Atp1b2 PE=1 SV=2	0	13.002	13	Atp1b2
19.6209163665771	18.1664810180664	20.426477432251	20.1337852478027	20.2220897674561	19.2490577697754	18.0759963989258	19.3201313018799	FAĹSZ	#N/A	#N/A	#N/A	0.599305	-0.370096	-0.554461	FAĹSZ	P35550	rRNA 2'-O-methyltransferase fibrillarin OS=Mus musculus OX=10090 GN=Fbl PE=1 SV=2	0	10.111	12	Fbl
17.0437355041504	17.549446105957	16.9768085479736	17.059398651123	17.5853710174561	19.3227500915527	18.498067855835	20.0240631103516	FAĹSZ	#N/A	+	Ki150_Ki21	0.0202433	1.70022	3.13315	FAĹSZ	Q9CZW5	Mitochondrial import receptor subunit TOM70 OS=Mus musculus OX=10090 GN=Tomm70 PE=1 SV=2	0	3.413	3	Tomm70
18.6795196533203	17.5142230987549	16.5777111053467	18.0691318511963	18.6716041564941	19.5360488891602	20.2135314941406	17.7222728729248	FAĹSZ	#N/A	#N/A	#N/A	0.107185	1.32572	1.89314	FAĹSZ	Q6NV83	U2 snRNP-associated SURP motif-containing protein OS=Mus musculus OX=10090 GN=U2surp PE=1 SV=3	0	4.511	3	U2surp
18.5394687652588	18.8552112579346	18.6171684265137	20.715934753418	19.9275398254395	18.7994613647461	18.3828639984131	19.5778827667236	FAĹSZ	#N/A	#N/A	#N/A	0.987744	-0.0100088	-0.016012	FAĹSZ	O89086	RNA-binding protein 3 OS=Mus musculus OX=10090 GN=Rbm3 PE=1 SV=1	0	9.142	33	Rbm3
18.4939384460449	18.8638210296631	17.7609462738037	17.8963279724121	20.6121883392334	18.3698959350586	18.5163974761963	17.7319374084473	FAĹSZ	#N/A	#N/A	#N/A	0.444199	0.553846	0.818796	FAĹSZ	P30999	Catenin delta-1 OS=Mus musculus OX=10090 GN=Ctnnd1 PE=1 SV=2	0	7.52	4	Ctnnd1
18.674015045166	19.5213584899902	17.8270015716553	16.9766445159912	18.98828125	17.0973072052002	19.0865249633789	18.4107036590576	FAĹSZ	#N/A	#N/A	#N/A	0.844707	0.145949	0.204521	FAĹSZ	Q99LT0	Protein dpy-30 homolog OS=Mus musculus OX=10090 GN=Dpy30 PE=1 SV=1	0	6.695	36	Dpy30
17.7427177429199	19.6832542419434	20.2397441864014	20.2717971801758	20.6381416320801	20.0287380218506	20.0081996917725	17.3207874298096	FAĹSZ	#N/A	#N/A	#N/A	0.988254	0.0145884	0.015345	FAĹSZ	Q9D8Y0	EF-hand domain-containing protein D2 OS=Mus musculus OX=10090 GN=Efhd2 PE=1 SV=1	0	3.346	8	Efhd2
18.1045303344727	19.5058078765869	17.9430694580078	18.1776161193848	18.1904296875	19.2645301818848	18.5604114532471	18.124095916748	FAĹSZ	#N/A	#N/A	#N/A	0.826424	0.102111	0.229068	FAĹSZ	O89079	Coatomer subunit epsilon OS=Mus musculus OX=10090 GN=Cope PE=1 SV=3	0	7.551	18	Cope
22.5840740203857	22.7983627319336	21.5048141479492	21.563045501709	20.1840629577637	22.5199127197266	22.3766021728516	22.2959995269775	FAĹSZ	#N/A	#N/A	#N/A	0.693817	-0.26843	-0.413206	FAĹSZ	P84750	Ig kappa chain V region Mem5 (Fragment) OS=Mus musculus OX=10090 PE=1 SV=1	0.009	1.682	6
19.3440284729004	21.8799953460693	21.93577003479	21.310941696167	17.9345512390137	20.9823226928711	21.0532569885254	18.9859600067139	FAĹSZ	#N/A	#N/A	#N/A	0.209201	-1.37866	-1.40649	FAĹSZ	Q9DB72	BTB/POZ domain-containing protein 17 OS=Mus musculus OX=10090 GN=Btbd17 PE=1 SV=1	0	7.332	6	Btbd17
20.83811378479	21.0437202453613	20.6759338378906	20.7293434143066	20.6906185150146	18.8002700805664	18.7860927581787	18.5072536468506	FAĹSZ	#N/A	+	Ki150_Ki21	0.0187822	-1.62572	-3.19228	FAĹSZ	Q8K2C9	Very-long-chain (3R)-3-hydroxyacyl-CoA dehydratase 3 OS=Mus musculus OX=10090 GN=Hacd3 PE=1 SV=2	0	7.17	6	Hacd3
20.3767147064209	20.9813175201416	19.656135559082	18.6626453399658	19.927267074585	18.9291305541992	21.4381313323975	16.9326038360596	FAĹSZ	#N/A	#N/A	#N/A	0.587256	-0.61242	-0.573321	FAĹSZ	P70414	Sodium/calcium exchanger 1 OS=Mus musculus OX=10090 GN=Slc8a1 PE=1 SV=1	0	8.242	2	Slc8a1
16.7994728088379	18.3862705230713	17.0689373016357	19.337308883667	20.5731639862061	18.6036338806152	16.7721424102783	17.5915603637695	FAĹSZ	#N/A	#N/A	#N/A	0.64707	0.487128	0.481722	FAĹSZ	P57759	Endoplasmic reticulum resident protein 29 OS=Mus musculus OX=10090 GN=Erp29 PE=1 SV=2	0	5.481	8	Erp29
17.0055274963379	16.8808078765869	17.5738964080811	19.1300792694092	19.7243728637695	18.3523006439209	19.7961959838867	16.9903259277344	FAĹSZ	#N/A	#N/A	#N/A	0.251299	1.06822	1.26944	FAĹSZ	Q3UKJ7	WD40 repeat-containing protein SMU1 OS=Mus musculus OX=10090 GN=Smu1 PE=2 SV=2	0	4.758	5	Smu1
18.6911220550537	18.3538055419922	17.2473812103271	16.4879913330078	16.8494911193848	18.1662082672119	19.4616317749023	17.8599147796631	FAĹSZ	#N/A	#N/A	#N/A	NaN	0	NaN	FAĹSZ	Q9CR00	26S proteasome non-ATPase regulatory subunit 9 OS=Mus musculus OX=10090 GN=Psmd9 PE=1 SV=1	0	6.189	5	Psmd9
17.7123985290527	18.7046852111816	19.2840461730957	20.147705078125	21.4263343811035	17.6532192230225	18.7619438171387	18.7640724182129	FAĹSZ	#N/A	#N/A	#N/A	0.848928	0.189184	0.198876	FAĹSZ	P30416	Peptidyl-prolyl cis-trans isomerase FKBP4 OS=Mus musculus OX=10090 GN=Fkbp4 PE=1 SV=5	0	3.941	7	Fkbp4
19.7623977661133	20.5885219573975	20.4869632720947	20.2379188537598	20.6685218811035	21.1864833831787	21.2673664093018	20.2693271636963	FAĹSZ	#N/A	#N/A	#N/A	0.0999272	0.578974	1.94371	FAĹSZ	Q60631	Growth factor receptor-bound protein 2 OS=Mus musculus OX=10090 GN=Grb2 PE=1 SV=1	0	5.433	17	Grb2
18.6252975463867	18.7269191741943	16.5764656066895	18.6085777282715	16.9102230072021	18.1692447662354	17.7498016357422	20.1594696044922	FAĹSZ	#N/A	#N/A	#N/A	NaN	0	NaN	FAĹSZ	O89051	Integral membrane protein 2B OS=Mus musculus OX=10090 GN=Itm2b PE=1 SV=1	0	5.665	7	Itm2b
21.8830661773682	21.9973964691162	20.9468975067139	21.121919631958	16.9050598144531	22.2687644958496	23.2140617370605	22.584508895874	FAĹSZ	#N/A	#N/A	#N/A	0.874616	-0.244221	-0.164663	FAĹSZ	Q91YR1	Twinfilin-1 OS=Mus musculus OX=10090 GN=Twf1 PE=1 SV=2	0	6.619	8	Twf1
17.6684036254883	19.0062046051025	17.6734867095947	15.8988733291626	19.7263488769531	19.0968818664551	19.0111999511719	18.5738506317139	FAĹSZ	#N/A	#N/A	#N/A	0.0641561	1.54033	2.26444	FAĹSZ	O35685	Nuclear migration protein nudC OS=Mus musculus OX=10090 GN=Nudc PE=1 SV=1	0	3.793	5	Nudc
21.030252456665	20.7532424926758	20.5812206268311	21.0827236175537	21.2501430511475	17.0576171875	19.5966815948486	21.1054210662842	FAĹSZ	#N/A	#N/A	#N/A	0.300879	-1.10939	-1.13189	FAĹSZ	Q91VI7	Ribonuclease inhibitor OS=Mus musculus OX=10090 GN=Rnh1 PE=1 SV=1	0	6.471	5	Rnh1
22.4807434082031	23.0699100494385	21.700532913208	22.0598850250244	22.677734375	18.9836807250977	18.96897315979	22.5647125244141	FAĹSZ	#N/A	#N/A	#N/A	0.211291	-1.52899	-1.39912	FAĹSZ	P53994	Ras-related protein Rab-2A OS=Mus musculus OX=10090 GN=Rab2a PE=1 SV=1	0	4.327	12	Rab2a
16.9235649108887	18.7027072906494	17.810115814209	18.1946029663086	19.254415512085	19.1232662200928	18.9189014434814	19.1238784790039	FAĹSZ	#N/A	+	Ki150_Ki21	0.0201854	1.19737	3.13541	FAĹSZ	Q8K596	Sodium/calcium exchanger 2 OS=Mus musculus OX=10090 GN=Slc8a2 PE=1 SV=1	0.001	3.234	3	Slc8a2
18.4220848083496	17.8700370788574	16.828914642334	20.5833683013916	19.9866371154785	20.9776039123535	19.0360584259033	21.0948753356934	FAĹSZ	#N/A	#N/A	#N/A	0.0931276	1.84769	1.99455	FAĹSZ	Q61166	Microtubule-associated protein RP/EB family member 1 OS=Mus musculus OX=10090 GN=Mapre1 PE=1 SV=3	0	7.323	10	Mapre1
17.4882888793945	18.2812385559082	15.1785659790039	16.6256008148193	17.0526676177979	18.2100868225098	19.7311763763428	17.8127746582031	FAĹSZ	#N/A	#N/A	#N/A	NaN	0	NaN	FAĹSZ	Q63ZW7	InaD-like protein OS=Mus musculus OX=10090 GN=Patj PE=1 SV=2	0	4.356	2	Patj
20.1450119018555	19.5596446990967	19.0989532470703	20.4925537109375	19.3625259399414	21.0996704101563	24.5215721130371	17.5750350952148	FAĹSZ	#N/A	#N/A	#N/A	0.609092	0.81566	0.539303	FAĹSZ	Q6P6M7	O-phosphoseryl-tRNA(Sec) selenium transferase OS=Mus musculus OX=10090 GN=Sepsecs PE=1 SV=2	0.003	2.304	1	Sepsecs
17.5303936004639	18.9376049041748	17.8729686737061	17.3954563140869	19.311897277832	18.3678779602051	18.2698650360107	18.1702442169189	FAĹSZ	#N/A	#N/A	#N/A	0.222273	0.595865	1.36146	FAĹSZ	Q9CQU0	Thioredoxin domain-containing protein 12 OS=Mus musculus OX=10090 GN=Txndc12 PE=1 SV=1	0	7.715	17	Txndc12
22.3598575592041	20.7027797698975	21.9590473175049	20.2241668701172	21.001823425293	18.1149559020996	19.9615173339844	21.9761486053467	FAĹSZ	#N/A	#N/A	#N/A	0.320857	-1.04785	-1.08188	FAĹSZ	Q62191	E3 ubiquitin-protein ligase TRIM21 OS=Mus musculus OX=10090 GN=Trim21 PE=1 SV=1	0	9.807	5	Trim21
18.1451950073242	18.0371131896973	19.0139770507813	17.9512767791748	20.8156108856201	19.0687007904053	20.2479038238525	18.1520614624023	FAĹSZ	#N/A	#N/A	#N/A	0.0937034	1.28418	1.9901	FAĹSZ	P11627	Neural cell adhesion molecule L1 OS=Mus musculus OX=10090 GN=L1cam PE=1 SV=1	0	6.207	2	L1cam
18.6914939880371	20.114709854126	18.0025062561035	19.0844020843506	19.9426403045654	18.3985157012939	19.3011531829834	19.0008583068848	FAĹSZ	#N/A	#N/A	#N/A	0.742893	0.187514	0.343564	FAĹSZ	Q8VDM4	26S proteasome non-ATPase regulatory subunit 2 OS=Mus musculus OX=10090 GN=Psmd2 PE=1 SV=1	0	6.821	4	Psmd2
20.9338417053223	22.568078994751	20.8335742950439	21.3698081970215	21.9603614807129	23.5686016082764	23.729866027832	17.5367088317871	FAĹSZ	#N/A	#N/A	#N/A	0.861578	0.272559	0.181998	FAĹSZ	Q61885	Myelin-oligodendrocyte glycoprotein OS=Mus musculus OX=10090 GN=Mog PE=1 SV=1	0	5.131	9	Mog
17.9009475708008	18.3768119812012	17.3299446105957	17.0163764953613	17.4201812744141	18.0863876342773	19.3591384887695	16.6682186126709	FAĹSZ	Acetyl [N-Term]	#N/A	#N/A	0.736731	0.227461	0.352197	FAĹSZ	Q9R1P3	Proteasome subunit beta type-2 OS=Mus musculus OX=10090 GN=Psmb2 PE=1 SV=1	0	5.929	14	Psmb2
17.8724975585938	17.622407913208	18.1458263397217	18.0296611785889	18.6650714874268	18.0410270690918	21.0145511627197	18.0684261322021	FAĹSZ	#N/A	#N/A	#N/A	0.198826	1.02967	1.4441	FAĹSZ	Q8K406	Leucine-rich repeat LGI family member 3 OS=Mus musculus OX=10090 GN=Lgi3 PE=1 SV=1	0.001	3.117	3	Lgi3
21.7710628509521	20.5477619171143	17.8363494873047	19.1360740661621	17.7914962768555	20.2703304290771	22.0891666412354	20.7051830291748	FAĹSZ	#N/A	#N/A	#N/A	0.762545	0.391232	0.316223	FAĹSZ	O70554	Small proline-rich protein 2B OS=Mus musculus OX=10090 GN=Sprr2b PE=2 SV=1	0	3.444	9	Sprr2b
18.2306060791016	19.0122699737549	17.8520660400391	18.9972038269043	21.2425975799561	18.001594543457	19.9208641052246	18.5144481658936	FAĹSZ	#N/A	#N/A	#N/A	0.297081	0.89684	1.14171	FAĹSZ	Q9CYT6	Adenylyl cyclase-associated protein 2 OS=Mus musculus OX=10090 GN=Cap2 PE=1 SV=1	0	9.505	5	Cap2
19.3123302459717	18.8610134124756	18.6638965606689	19.8203678131104	20.3509082794189	17.5217704772949	19.8471336364746	18.0247135162354	FAĹSZ	#N/A	#N/A	#N/A	0.766191	-0.228271	-0.311181	FAĹSZ	O55023	Inositol monophosphatase 1 OS=Mus musculus OX=10090 GN=Impa1 PE=1 SV=1	0	3.772	4	Impa1
18.230655670166	19.1326122283936	17.6772518157959	19.3866634368896	19.3639240264893	17.7473583221436	19.0442180633545	17.6938648223877	FAĹSZ	#N/A	#N/A	#N/A	0.814004	-0.144454	-0.245835	FAĹSZ	O08529	Calpain-2 catalytic subunit OS=Mus musculus OX=10090 GN=Capn2 PE=1 SV=4	0	5.483	4	Capn2
17.2598552703857	18.0729160308838	15.915210723877	17.8764266967773	19.966760635376	19.4698905944824	19.0592174530029	18.9822292327881	FAĹSZ	#N/A	+	Ki150_Ki21	0.00808617	2.08842	3.88899	FAĹSZ	O35927	Catenin delta-2 OS=Mus musculus OX=10090 GN=Ctnnd2 PE=1 SV=1	0	4.751	4	Ctnnd2
22.3836116790771	22.7098960876465	22.3619594573975	22.3918743133545	16.3872356414795	20.4442539215088	18.8936862945557	23.25634765625	FAĹSZ	#N/A	#N/A	#N/A	0.108284	-2.71645	-1.88578	FAĹSZ	Q99LB2	Dehydrogenase/reductase SDR family member 4 OS=Mus musculus OX=10090 GN=Dhrs4 PE=1 SV=3	0	6.159	8	Dhrs4
17.7377319335938	20.1411914825439	17.9674549102783	17.7260589599609	18.4371204376221	19.093412399292	20.1633243560791	18.6507968902588	FAĹSZ	#N/A	#N/A	#N/A	0.360466	0.693054	0.98986	FAĹSZ	P19096	Fatty acid synthase OS=Mus musculus OX=10090 GN=Fasn PE=1 SV=2	0	7.637	1	Fasn
20.2490749359131	19.4360847473145	20.1982402801514	21.5995388031006	19.3621997833252	18.243293762207	19.7336196899414	20.7338371276855	FAĹSZ	#N/A	#N/A	#N/A	0.258626	-0.852497	-1.24771	FAĹSZ	Q61545	RNA-binding protein EWS OS=Mus musculus OX=10090 GN=Ewsr1 PE=1 SV=2	0	3.354	1	Ewsr1
18.0102729797363	19.1174182891846	17.4767684936523	17.7377853393555	20.497896194458	20.5244693756104	18.0890941619873	19.1801605224609	FAĹSZ	#N/A	#N/A	#N/A	0.0738675	1.48734	2.16205	FAĹSZ	Q99KB8	Hydroxyacylglutathione hydrolase. mitochondrial OS=Mus musculus OX=10090 GN=Hagh PE=1 SV=2	0	9.314	16	Hagh
18.0811061859131	17.1460628509521	19.4846477508545	17.9260654449463	20.6415615081787	18.8724956512451	19.8865337371826	17.7928638458252	FAĹSZ	#N/A	#N/A	#N/A	0.198254	1.13889	1.44623	FAĹSZ	Q61490	CD166 antigen OS=Mus musculus OX=10090 GN=Alcam PE=1 SV=3	0	8.315	4	Alcam
19.448522567749	19.3104934692383	19.7526149749756	19.3174839019775	18.1701316833496	18.2799129486084	20.6720600128174	20.1875324249268	FAĹSZ	#N/A	#N/A	#N/A	0.848864	-0.129869	-0.198961	FAĹSZ	P01820	Ig heavy chain V region PJ14 OS=Mus musculus OX=10090 PE=1 SV=1	0.001	2.618	18
21.5103893280029	20.4898948669434	20.6949291229248	20.6794452667236	19.3790969848633	20.2558193206787	20.3223323822021	21.7175998687744	FAĹSZ	#N/A	#N/A	#N/A	0.456513	-0.424953	-0.795719	FAĹSZ	O08583	THO complex subunit 4 OS=Mus musculus OX=10090 GN=Alyref PE=1 SV=3	0	7.041	10	Alyref
16.7649021148682	19.1703510284424	17.8658409118652	17.1441268920898	18.6147766113281	17.3685970306396	19.7325096130371	18.2235050201416	FAĹSZ	#N/A	#N/A	#N/A	0.339813	0.748542	1.03676	FAĹSZ	Q9JHU4	Cytoplasmic dynein 1 heavy chain 1 OS=Mus musculus OX=10090 GN=Dync1h1 PE=1 SV=2	0	7.061	1	Dync1h1
17.1730289459229	19.597583770752	20.1454124450684	20.1186408996582	21.5162792205811	17.9656162261963	18.9812984466553	18.9988613128662	FAĹSZ	#N/A	#N/A	#N/A	0.921152	0.106847	0.10322	FAĹSZ	Q9JM76	Actin-related protein 2/3 complex subunit 3 OS=Mus musculus OX=10090 GN=Arpc3 PE=1 SV=3	0	7.11	12	Arpc3
16.9998226165771	17.3091831207275	17.2304420471191	18.6419219970703	18.1139049530029	18.0193614959717	18.3525371551514	17.5768661499023	FAĹSZ	#N/A	#N/A	#N/A	0.289895	0.470325	1.16059	FAĹSZ	Q9CQQ8	U6 snRNA-associated Sm-like protein LSm7 OS=Mus musculus OX=10090 GN=Lsm7 PE=1 SV=1	0	5.182	17	Lsm7
21.8643417358398	19.0732936859131	15.9836702346802	20.5230808258057	20.6587219238281	22.2157135009766	22.8913974761963	21.0997314453125	FAĹSZ	#N/A	#N/A	#N/A	0.134304	2.35529	1.73028	FAĹSZ	Q9JLZ3	Methylglutaconyl-CoA hydratase. mitochondrial OS=Mus musculus OX=10090 GN=Auh PE=1 SV=1	0	6.065	10	Auh
21.7000350952148	21.4423656463623	22.1239070892334	22.0690612792969	21.8174896240234	20.4603233337402	20.4809303283691	21.8510971069336	FAĹSZ	#N/A	#N/A	#N/A	0.160283	-0.681382	-1.60196	FAĹSZ	Q64012	RNA-binding protein Raly OS=Mus musculus OX=10090 GN=Raly PE=1 SV=3	0	6.78	6	Raly
17.9959392547607	18.2640552520752	17.1098022460938	17.756139755249	20.7872772216797	17.3037052154541	17.5273456573486	19.0967502593994	FAĹSZ	#N/A	#N/A	#N/A	0.329138	0.897285	1.06191	FAĹSZ	Q920N7	Synaptotagmin-12 OS=Mus musculus OX=10090 GN=Syt12 PE=1 SV=1	0	10.142	8	Syt12
17.6801013946533	18.6067390441895	18.1137542724609	17.7725124359131	17.7081279754639	19.4505462646484	17.7688636779785	17.7857074737549	FAĹSZ	#N/A	#N/A	#N/A	NaN	0	NaN	FAĹSZ	Q8K1B8	Fermitin family homolog 3 OS=Mus musculus OX=10090 GN=Fermt3 PE=1 SV=1	0.004	2	3	Fermt3
18.876745223999	19.846643447876	17.11891746521	21.4277305603027	20.4593830108643	19.3082466125488	19.7111549377441	17.0317764282227	FAĹSZ	#N/A	#N/A	#N/A	0.875938	-0.189869	-0.162909	FAĹSZ	Q7TNV0	Protein DEK OS=Mus musculus OX=10090 GN=Dek PE=1 SV=1	0	7.056	7	Dek
21.8193950653076	21.1351318359375	21.378381729126	21.1041297912598	20.3922500610352	18.6334323883057	19.6592197418213	17.7228717803955	FAĹSZ	#N/A	+	Ki150_Ki21	0.00988009	-2.25732	-3.71762	FAĹSZ	P62892	60S ribosomal protein L39 OS=Mus musculus OX=10090 GN=Rpl39 PE=1 SV=2	0.004	1.982	20	Rpl39
20.465425491333	19.6201763153076	20.0524406433105	20.6514778137207	20.3247852325439	17.9846057891846	17.754638671875	19.3029193878174	FAĹSZ	#N/A	#N/A	#N/A	0.0795449	-1.35564	-2.10843	FAĹSZ	Q9Z1Z2	Serine-threonine kinase receptor-associated protein OS=Mus musculus OX=10090 GN=Strap PE=1 SV=2	0	3.721	5	Strap
17.3648777008057	19.3946304321289	17.1182270050049	17.2334728240967	18.8886661529541	18.1386585235596	18.658374786377	17.4574508666992	FAĹSZ	#N/A	#N/A	#N/A	0.449154	0.507986	0.809456	FAĹSZ	Q61136	Serine/threonine-protein kinase PRP4 homolog OS=Mus musculus OX=10090 GN=Prpf4b PE=1 SV=3	0	8.543	3	Prpf4b
17.8662109375	20.041654586792	15.3753681182861	19.2880439758301	20.9816551208496	18.5497875213623	18.1181964874268	18.926399230957	FAĹSZ	#N/A	#N/A	#N/A	0.438576	1.00119	0.829489	FAĹSZ	Q8C2Q3	RNA-binding protein 14 OS=Mus musculus OX=10090 GN=Rbm14 PE=1 SV=1	0	9.254	6	Rbm14
18.7180290222168	19.3992309570313	18.8973846435547	17.2459087371826	19.0436019897461	18.1549625396729	18.6581802368164	18.5297870635986	FAĹSZ	Acetyl [N-Term]	#N/A	#N/A	0.951603	0.0314946	0.0632751	FAĹSZ	Q80UK0	SEC14 domain and spectrin repeat-containing protein 1 OS=Mus musculus OX=10090 GN=Sestd1 PE=1 SV=1	0	5.18	6	Sestd1
18.5010013580322	18.5461750030518	18.3112258911133	18.3257293701172	18.8165168762207	16.4005603790283	19.5867366790771	17.547550201416	FAĹSZ	#N/A	#N/A	#N/A	0.653067	-0.333192	-0.472796	FAĹSZ	Q8VDQ8	NAD-dependent protein deacetylase sirtuin-2 OS=Mus musculus OX=10090 GN=Sirt2 PE=1 SV=2	0	6.776	6	Sirt2
18.5968971252441	16.2743511199951	17.3745174407959	19.4294338226318	19.6896438598633	18.3391342163086	19.7291126251221	19.4467449188232	FAĹSZ	#N/A	#N/A	#N/A	0.120782	1.38236	1.80696	FAĹSZ	P61759	Prefoldin subunit 3 OS=Mus musculus OX=10090 GN=Vbp1 PE=1 SV=2	0	9.939	15	Vbp1
18.4291744232178	17.1903610229492	19.0294437408447	18.853832244873	21.3233814239502	20.1681652069092	17.8823356628418	19.4641761779785	FAĹSZ	#N/A	#N/A	#N/A	0.159407	1.33381	1.60596	FAĹSZ	Q9R0Q6	Actin-related protein 2/3 complex subunit 1A OS=Mus musculus OX=10090 GN=Arpc1a PE=1 SV=1	0.004	1.945	3	Arpc1a
20.7241611480713	19.0807991027832	20.9327411651611	20.8448944091797	18.7438068389893	18.3037967681885	18.7408008575439	17.7180347442627	FAĹSZ	#N/A	+	Ki150_Ki21	0.00699294	-2.01904	-4.0157	FAĹSZ	P62717	60S ribosomal protein L18a OS=Mus musculus OX=10090 GN=Rpl18a PE=1 SV=1	0	4.264	11	Rpl18a
16.2674903869629	18.2146224975586	17.6345176696777	17.7861156463623	18.0370197296143	18.85498046875	19.7824573516846	17.4486465454102	FAĹSZ	#N/A	#N/A	#N/A	0.160573	1.05509	1.60065	FAĹSZ	Q61584	Fragile X mental retardation syndrome-related protein 1 OS=Mus musculus OX=10090 GN=Fxr1 PE=1 SV=2	0	3.774	2	Fxr1
19.4958229064941	17.8676013946533	19.1461601257324	19.4657001495361	21.0067577362061	18.239803314209	19.4748859405518	17.9378280639648	FAĹSZ	#N/A	#N/A	#N/A	0.837158	0.170998	0.214639	FAĹSZ	Q99K48	Non-POU domain-containing octamer-binding protein OS=Mus musculus OX=10090 GN=Nono PE=1 SV=3	0	13.12	8	Nono
18.6205005645752	19.2209930419922	17.1404151916504	18.790885925293	22.2469501495361	18.944803237915	19.2729911804199	18.8030776977539	FAĹSZ	#N/A	#N/A	#N/A	0.191296	1.37376	1.47255	FAĹSZ	P34884	Macrophage migration inhibitory factor OS=Mus musculus OX=10090 GN=Mif PE=1 SV=2	0	3.448	8	Mif
17.6208267211914	19.8921222686768	17.6639862060547	19.8530769348145	17.4243221282959	16.996561050415	23.4126014709473	19.212028503418	FAĹSZ	#N/A	#N/A	#N/A	0.763466	0.503875	0.314949	FAĹSZ	P63054	Calmodulin regulator protein PCP4 OS=Mus musculus OX=10090 GN=Pcp4 PE=3 SV=2	0	6.464	26	Pcp4
15.6220674514771	17.1989212036133	19.4454460144043	20.3453826904297	21.9032459259033	18.6294326782227	21.1127605438232	19.5899467468262	FAĹSZ	#N/A	#N/A	#N/A	0.148635	2.15589	1.65681	FAĹSZ	Q61036	Serine/threonine-protein kinase PAK 3 OS=Mus musculus OX=10090 GN=Pak3 PE=1 SV=2	0	4.269	3	Pak3
17.979528427124	20.0822162628174	17.7172203063965	17.4461936950684	18.8707942962646	18.2241878509521	18.4954128265381	18.1672630310059	FAĹSZ	#N/A	#N/A	#N/A	0.837862	0.133125	0.213694	FAĹSZ	Q9QYB1	Chloride intracellular channel protein 4 OS=Mus musculus OX=10090 GN=Clic4 PE=1 SV=3	0	3.801	7	Clic4
21.1337032318115	20.4104881286621	21.0948581695557	22.0024490356445	22.5727977752686	21.9038143157959	20.9970588684082	21.1469821929932	FAĹSZ	#N/A	#N/A	#N/A	0.350837	0.494789	1.01145	FAĹSZ	O09111	NADH dehydrogenase [ubiquinone] 1 beta subcomplex subunit 11. mitochondrial OS=Mus musculus OX=10090 GN=Ndufb11 PE=1 SV=2	0.001	3.166	7	Ndufb11
17.8078918457031	19.7536811828613	16.757532119751	16.3810596466064	16.138879776001	19.0119819641113	19.7779426574707	18.4433784484863	FAĹSZ	#N/A	#N/A	#N/A	NaN	0	NaN	FAĹSZ	P80318	T-complex protein 1 subunit gamma OS=Mus musculus OX=10090 GN=Cct3 PE=1 SV=1	0	7.629	6	Cct3
17.2882289886475	17.6083965301514	16.8867034912109	17.6345138549805	19.4110469818115	19.4077091217041	19.2263774871826	18.6664752960205	FAĹSZ	#N/A	+	Ki150_Ki21	0.000322928	1.82344	7.35696	FAĹSZ	P62774	Myotrophin OS=Mus musculus OX=10090 GN=Mtpn PE=1 SV=2	0	16.947	32	Mtpn
18.3857917785645	19.4177360534668	16.9485321044922	17.355016708374	17.0927600860596	17.4624538421631	18.5395107269287	18.10964012146	FAĹSZ	#N/A	#N/A	#N/A	0.736918	-0.225678	-0.351935	FAĹSZ	Q8BXK8	Arf-GAP with GTPase. ANK repeat and PH domain-containing protein 1 OS=Mus musculus OX=10090 GN=Agap1 PE=1 SV=1	0	4.009	4	Agap1
20.7740306854248	20.3470878601074	20.6979694366455	20.7552261352539	16.9767360687256	19.7649250030518	20.0110912322998	20.9632434844971	FAĹSZ	#N/A	#N/A	#N/A	0.208998	-1.21458	-1.40721	FAĹSZ	O09167	60S ribosomal protein L21 OS=Mus musculus OX=10090 GN=Rpl21 PE=1 SV=3	0	3.595	9	Rpl21
17.9704189300537	17.1334552764893	18.2242546081543	15.8687696456909	19.486198425293	18.894437789917	18.4592914581299	17.3823986053467	FAĹSZ	#N/A	#N/A	#N/A	0.119355	1.25636	1.81555	FAĹSZ	O55100	Synaptogyrin-1 OS=Mus musculus OX=10090 GN=Syngr1 PE=1 SV=2	0.002	2.48	5	Syngr1
18.7742729187012	18.3036594390869	16.8825092315674	17.3697528839111	20.6504535675049	19.6057548522949	18.6072959899902	20.3765296936035	FAĹSZ	#N/A	+	Ki150_Ki21	0.0199154	1.97746	3.14601	FAĹSZ	Q9DC07	LIM zinc-binding domain-containing Nebulette OS=Mus musculus OX=10090 GN=Nebl PE=1 SV=1	0	8.854	8	Nebl
21.8409862518311	21.5826511383057	21.3293476104736	21.6986751556396	22.1231937408447	19.5144939422607	20.1753559112549	21.4370079040527	FAĹSZ	#N/A	#N/A	#N/A	0.231525	-0.800402	-1.33102	FAĹSZ	P60867	40S ribosomal protein S20 OS=Mus musculus OX=10090 GN=Rps20 PE=1 SV=1	0	4.609	19	Rps20
20.1099338531494	18.2787685394287	19.7536239624023	20.1185436248779	21.0195369720459	18.130350112915	19.6128826141357	18.7532520294189	FAĹSZ	#N/A	#N/A	#N/A	0.815374	-0.186212	-0.243982	FAĹSZ	Q9D394	Protein RUFY3 OS=Mus musculus OX=10090 GN=Rufy3 PE=1 SV=1	0	8.639	7	Rufy3
17.7238006591797	19.7615184783936	18.776948928833	18.8128261566162	21.2222652435303	20.4246406555176	21.1712970733643	20.6649742126465	FAĹSZ	#N/A	+	Ki150_Ki21	0.00379602	2.10202	4.5736	FAĹSZ	Q9Z2U0	Proteasome subunit alpha type-7 OS=Mus musculus OX=10090 GN=Psma7 PE=1 SV=1	0	5.834	10	Psma7
19.7649555206299	18.8427276611328	16.2775459289551	18.6121940612793	18.2249698638916	19.2259063720703	17.5879287719727	18.6742477416992	FAĹSZ	#N/A	#N/A	#N/A	0.949663	0.0539074	0.0658152	FAĹSZ	O54946	DnaJ homolog subfamily B member 6 OS=Mus musculus OX=10090 GN=Dnajb6 PE=1 SV=4	0	8.473	9	Dnajb6
21.1356620788574	17.6041965484619	16.7675132751465	18.9383411407471	20.9622383117676	18.7239532470703	19.9966449737549	18.0483646392822	FAĹSZ	#N/A	#N/A	#N/A	0.50319	0.821372	0.71201	FAĹSZ	P08003	Protein disulfide-isomerase A4 OS=Mus musculus OX=10090 GN=Pdia4 PE=1 SV=3	0	10.159	4	Pdia4
20.8436431884766	19.8376388549805	17.8888702392578	17.3073024749756	21.0973281860352	17.4329624176025	18.669361114502	17.3331241607666	FAĹSZ	#N/A	#N/A	#N/A	0.789489	-0.33617	-0.279168	FAĹSZ	P83870	PHD finger-like domain-containing protein 5A OS=Mus musculus OX=10090 GN=Phf5a PE=1 SV=1	0	5.112	15	Phf5a
17.7645225524902	16.8115978240967	18.6405982971191	18.1753253936768	19.8315734863281	18.2553405761719	18.3151626586914	18.8051834106445	FAĹSZ	#N/A	#N/A	#N/A	0.123885	0.953804	1.78865	FAĹSZ	P54818	Galactocerebrosidase OS=Mus musculus OX=10090 GN=Galc PE=1 SV=2	0	6.962	6	Galc
17.8314895629883	18.6412162780762	18.1872692108154	17.6290283203125	16.0770893096924	18.1017017364502	18.2334632873535	18.4404850006104	FAĹSZ	#N/A	#N/A	#N/A	0.566979	-0.359066	-0.60558	FAĹSZ	P21614	Vitamin D-binding protein OS=Mus musculus OX=10090 GN=Gc PE=1 SV=2	0.009	1.662	5	Gc
19.1203746795654	17.4427089691162	16.9730796813965	19.3926048278809	19.884786605835	18.4452457427979	19.8790416717529	18.0117626190186	FAĹSZ	#N/A	#N/A	#N/A	0.328014	0.823017	1.0646	FAĹSZ	Q9ESN9	C-Jun-amino-terminal kinase-interacting protein 3 OS=Mus musculus OX=10090 GN=Mapk8ip3 PE=1 SV=1	0	4.604	2	Mapk8ip3
17.0641803741455	18.8817157745361	16.2668914794922	18.2464962005615	17.7166919708252	20.1861000061035	19.2907962799072	18.3379440307617	FAĹSZ	#N/A	#N/A	#N/A	NaN	0	NaN	FAĹSZ	Q64010	Adapter molecule crk OS=Mus musculus OX=10090 GN=Crk PE=1 SV=1	0	5.329	11	Crk
19.0018997192383	17.5731067657471	22.0777950286865	21.2613067626953	17.4135570526123	25.1301555633545	23.5802593231201	18.8268032073975	FAĹSZ	#N/A	#N/A	#N/A	0.574017	1.25917	0.594306	FAĹSZ	P50580	Proliferation-associated protein 2G4 OS=Mus musculus OX=10090 GN=Pa2g4 PE=1 SV=3	0.001	2.758	5	Pa2g4
17.1945018768311	17.0987319946289	18.4655990600586	21.877498626709	17.2565422058105	17.5178508758545	19.3190670013428	18.6154079437256	FAĹSZ	#N/A	#N/A	#N/A	0.705689	-0.481866	-0.396163	FAĹSZ	Q60829	Protein phosphatase 1 regulatory subunit 1B OS=Mus musculus OX=10090 GN=Ppp1r1b PE=1 SV=2	0	5.559	14	Ppp1r1b
19.192512512207	16.4698429107666	18.063850402832	20.4092674255371	20.4662170410156	18.2943801879883	19.3700408935547	18.7758083343506	FAĹSZ	#N/A	#N/A	#N/A	0.497723	0.692743	0.721532	FAĹSZ	Q08943	FACT complex subunit SSRP1 OS=Mus musculus OX=10090 GN=Ssrp1 PE=1 SV=2	0.003	2.36	2	Ssrp1
18.1985569000244	18.9166564941406	17.9698810577393	18.2007942199707	20.3269100189209	19.1531276702881	19.1020088195801	18.0385513305664	FAĹSZ	#N/A	#N/A	#N/A	0.153733	0.833677	1.63232	FAĹSZ	Q60865	Caprin-1 OS=Mus musculus OX=10090 GN=Caprin1 PE=1 SV=2	0	6.03	5	Caprin1
19.907657623291	18.3787174224854	18.8395652770996	17.4066791534424	21.7353115081787	19.1869564056396	19.2706069946289	16.3026866912842	FAĹSZ	#N/A	#N/A	#N/A	0.702842	0.490736	0.400238	FAĹSZ	Q9CQ75	NADH dehydrogenase [ubiquinone] 1 alpha subcomplex subunit 2 OS=Mus musculus OX=10090 GN=Ndufa2 PE=1 SV=3	0	8.474	23	Ndufa2
16.8826751708984	18.6781959533691	16.5237216949463	19.6992053985596	19.6502342224121	18.7471752166748	20.8613262176514	18.8519382476807	FAĹSZ	#N/A	#N/A	#N/A	0.127773	1.58172	1.76632	FAĹSZ	O35945	Aldehyde dehydrogenase. cytosolic 1 OS=Mus musculus OX=10090 GN=Aldh1a7 PE=1 SV=1	0.001	3.024	4	Aldh1a7
18.1688480377197	18.1109275817871	17.5198059082031	16.6616497039795	20.4818172454834	18.5228958129883	20.0381622314453	18.1869373321533	FAĹSZ	#N/A	+	Ki150_Ki21	0.0430755	1.69215	2.55712	FAĹSZ	Q3UM45	Protein phosphatase 1 regulatory subunit 7 OS=Mus musculus OX=10090 GN=Ppp1r7 PE=1 SV=2	0	11.929	8	Ppp1r7
18.4861106872559	17.1547317504883	18.1329784393311	19.9509506225586	19.1519947052002	17.7958507537842	18.9137096405029	19.1076755523682	FAĹSZ	#N/A	#N/A	#N/A	0.654933	0.311115	0.470027	FAĹSZ	Q64444	Carbonic anhydrase 4 OS=Mus musculus OX=10090 GN=Ca4 PE=1 SV=1	0.008	1.784	4	Ca4
19.0813236236572	17.6750106811523	19.7442302703857	16.8391952514648	16.9234008789063	18.6383590698242	20.0909023284912	19.3970012664795	FAĹSZ	#N/A	#N/A	#N/A	0.667832	0.427476	0.450998	FAĹSZ	Q9D0R8	Protein LSM12 homolog OS=Mus musculus OX=10090 GN=Lsm12 PE=1 SV=1	0	4.673	7	Lsm12
17.958288192749	18.6478404998779	19.6845741271973	18.3608703613281	17.274055480957	19.7389011383057	19.1448593139648	18.1594276428223	FAĹSZ	#N/A	#N/A	#N/A	NaN	0	NaN	FAĹSZ	Q8BSY0	Aspartyl/asparaginyl beta-hydroxylase OS=Mus musculus OX=10090 GN=Asph PE=1 SV=1	0	7.416	2	Asph
18.7683525085449	23.0555324554443	21.2891521453857	21.0242252349854	20.5210189819336	19.5611724853516	18.1469459533691	22.5783634185791	FAĹSZ	#N/A	#N/A	#N/A	0.539628	-0.83244	-0.650229	FAĹSZ	Q65CL1	Catenin alpha-3 OS=Mus musculus OX=10090 GN=Ctnna3 PE=1 SV=2	0	7.897	5	Ctnna3
17.5988388061523	19.1032524108887	19.5544605255127	18.9468841552734	16.7469482421875	19.5499572753906	17.1872119903564	17.9468154907227	FAĹSZ	#N/A	#N/A	#N/A	NaN	0	NaN	FAĹSZ	Q8CFI0	E3 ubiquitin-protein ligase NEDD4-like OS=Mus musculus OX=10090 GN=Nedd4l PE=1 SV=2	0	4.936	1	Nedd4l
18.359395980835	19.2682495117188	18.7545318603516	18.0337867736816	21.2820739746094	18.489387512207	19.002290725708	18.6052284240723	FAĹSZ	#N/A	#N/A	#N/A	0.335106	0.740754	1.04777	FAĹSZ	O88685	26S proteasome regulatory subunit 6A OS=Mus musculus OX=10090 GN=Psmc3 PE=1 SV=2	0	9.085	7	Psmc3
17.4444484710693	18.5455741882324	17.0424957275391	17.7321929931641	18.9867572784424	18.1006240844727	19.1259136199951	18.0327625274658	FAĹSZ	#N/A	#N/A	#N/A	0.0886032	0.870337	2.03049	FAĹSZ	P11983	T-complex protein 1 subunit alpha OS=Mus musculus OX=10090 GN=Tcp1 PE=1 SV=3	0	4.615	5	Tcp1
17.640998840332	17.436107635498	17.0855140686035	18.4464092254639	19.8169593811035	16.5924987792969	18.9307956695557	19.4778614044189	FAĹSZ	#N/A	#N/A	#N/A	0.227265	1.05227	1.3449	FAĹSZ	Q8VHC3	Selenoprotein M OS=Mus musculus OX=10090 GN=Selenom PE=1 SV=3	0	14.063	10	Selenom
20.1554260253906	19.9275703430176	20.1037330627441	20.9530220031738	21.3129444122314	19.1472702026367	19.5117588043213	19.6628170013428	FAĹSZ	#N/A	#N/A	#N/A	0.50578	-0.37624	-0.707524	FAĹSZ	Q52KI8	Serine/arginine repetitive matrix protein 1 OS=Mus musculus OX=10090 GN=Srrm1 PE=1 SV=2	0	12.372	5	Srrm1
17.3556747436523	18.4950695037842	17.1968784332275	19.6431560516357	20.1306037902832	19.4328994750977	19.7633895874023	17.5836849212646	FAĹSZ	#N/A	#N/A	#N/A	0.236796	1.05495	1.31416	FAĹSZ	P12367	cAMP-dependent protein kinase type II-alpha regulatory subunit OS=Mus musculus OX=10090 GN=Prkar2a PE=1 SV=2	0	7.06	7	Prkar2a
19.1465644836426	18.2069034576416	19.7062892913818	18.5235767364502	21.586332321167	19.746732711792	18.6071338653564	19.8387622833252	FAĹSZ	#N/A	#N/A	#N/A	0.184268	1.04891	1.50005	FAĹSZ	Q921F2	TAR DNA-binding protein 43 OS=Mus musculus OX=10090 GN=Tardbp PE=1 SV=1	0	10.6	8	Tardbp
18.9984130859375	19.6248664855957	15.7860832214355	18.1754283905029	18.862476348877	18.9575080871582	17.4961643218994	17.9180660247803	FAĹSZ	#N/A	#N/A	#N/A	0.864853	0.162356	0.177638	FAĹSZ	Q9D0F9	Phosphoglucomutase-1 OS=Mus musculus OX=10090 GN=Pgm1 PE=1 SV=4	0	5.906	8	Pgm1
20.9532356262207	18.1754341125488	16.9806499481201	16.3707695007324	20.825532913208	17.744176864624	18.7966499328613	16.9566307067871	FAĹSZ	#N/A	#N/A	#N/A	0.738405	0.460725	0.349849	FAĹSZ	P63276	40S ribosomal protein S17 OS=Mus musculus OX=10090 GN=Rps17 PE=1 SV=2	0	4.424	16	Rps17
18.2012901306152	17.8624019622803	18.0657405853271	17.8290748596191	19.5415458679199	20.0319385528564	18.4928417205811	17.4382610321045	FAĹSZ	#N/A	#N/A	#N/A	0.179487	0.88652	1.51933	FAĹSZ	Q99M87	DnaJ homolog subfamily A member 3. mitochondrial OS=Mus musculus OX=10090 GN=Dnaja3 PE=1 SV=1	0	6.686	5	Dnaja3
19.2861976623535	19.5205116271973	17.3498916625977	17.6705741882324	21.9570064544678	17.7717761993408	19.388204574585	18.2055816650391	FAĹSZ	#N/A	#N/A	#N/A	0.453338	0.873848	0.801625	FAĹSZ	P16045	Galectin-1 OS=Mus musculus OX=10090 GN=Lgals1 PE=1 SV=3	0	8.582	18	Lgals1
20.4017658233643	18.7413005828857	21.0017185211182	20.8366298675537	21.837911605835	18.7230987548828	18.4050636291504	16.9179744720459	FAĹSZ	#N/A	#N/A	#N/A	0.312379	-1.27434	-1.10278	FAĹSZ	Q9DAK9	14 kDa phosphohistidine phosphatase OS=Mus musculus OX=10090 GN=Phpt1 PE=1 SV=1	0	7.627	19	Phpt1
19.2702732086182	18.1317863464355	19.6001834869385	19.7500476837158	19.390172958374	17.9561805725098	19.7934150695801	19.1690158843994	FAĹSZ	Acetyl [N-Term]	#N/A	#N/A	0.843775	-0.110877	-0.205769	FAĹSZ	Q61164	Transcriptional repressor CTCF OS=Mus musculus OX=10090 GN=Ctcf PE=1 SV=2	0	8.911	2	Ctcf
20.6633548736572	20.9660415649414	20.4478740692139	20.9914817810059	20.5178031921387	17.9959411621094	19.4587841033936	20.5409297943115	FAĹSZ	#N/A	#N/A	#N/A	0.112916	-1.13882	-1.85557	FAĹSZ	Q61081	Hsp90 co-chaperone Cdc37 OS=Mus musculus OX=10090 GN=Cdc37 PE=1 SV=1	0	5.129	6	Cdc37
19.6406497955322	20.391227722168	17.4855098724365	17.3744983673096	19.0288562774658	21.3337669372559	17.7889442443848	21.0346279144287	FAĹSZ	#N/A	#N/A	#N/A	0.381185	1.07358	0.944908	FAĹSZ	P97350	Plakophilin-1 OS=Mus musculus OX=10090 GN=Pkp1 PE=1 SV=1	0.01	1.618	1	Pkp1
18.7760047912598	17.9578342437744	19.508171081543	19.3590145111084	20.1354274749756	16.9345149993896	17.5365333557129	17.7750854492188	FAĹSZ	#N/A	#N/A	#N/A	0.345164	-0.804866	-1.02439	FAĹSZ	Q921I1	Serotransferrin OS=Mus musculus OX=10090 GN=Tf PE=1 SV=1	0	6.559	3	Tf
18.0722408294678	17.799617767334	18.0138149261475	17.0866241455078	16.6631259918213	18.4040584564209	17.4464950561523	19.7027530670166	FAĹSZ	#N/A	#N/A	#N/A	NaN	0	NaN	FAĹSZ	Q9CQH3	NADH dehydrogenase [ubiquinone] 1 beta subcomplex subunit 5. mitochondrial OS=Mus musculus OX=10090 GN=Ndufb5 PE=1 SV=1	0	6.729	13	Ndufb5
20.6853847503662	20.5982227325439	20.5749969482422	20.5316181182861	21.7582130432129	20.6571807861328	17.2795658111572	20.9263744354248	FAĹSZ	#N/A	#N/A	#N/A	0.66995	-0.442222	-0.44789	FAĹSZ	Q9QUR7	Peptidyl-prolyl cis-trans isomerase NIMA-interacting 1 OS=Mus musculus OX=10090 GN=Pin1 PE=1 SV=1	0	7.51	21	Pin1
17.0415840148926	19.22825050354	19.0045509338379	19.4346027374268	19.4455680847168	18.008768081665	18.7955284118652	20.1399631500244	FAĹSZ	#N/A	#N/A	#N/A	0.578445	0.42021	0.587255	FAĹSZ	Q80WM4	Hyaluronan and proteoglycan link protein 4 OS=Mus musculus OX=10090 GN=Hapln4 PE=2 SV=2	0	10.195	7	Hapln4
18.0511302947998	17.0974712371826	17.3994216918945	16.8657493591309	18.2194557189941	19.2225608825684	20.0326976776123	18.579309463501	FAĹSZ	#N/A	+	Ki150_Ki21	0.0127675	1.66006	3.50378	FAĹSZ	O09012	Peroxisomal targeting signal 1 receptor OS=Mus musculus OX=10090 GN=Pex5 PE=1 SV=2	0	6.413	5	Pex5
20.037145614624	18.399435043335	18.8759708404541	19.9888687133789	19.7182579040527	20.0875625610352	16.9486312866211	17.1856117248535	FAĹSZ	#N/A	#N/A	#N/A	0.395969	-0.840339	-0.913982	FAĹSZ	Q9QYF9	Protein NDRG3 OS=Mus musculus OX=10090 GN=Ndrg3 PE=1 SV=1	0	3.975	8	Ndrg3
16.0614852905273	16.2530212402344	18.2911319732666	17.4845523834229	21.1113796234131	18.0539093017578	18.1913261413574	19.3960647583008	FAĹSZ	#N/A	+	Ki150_Ki21	0.0496568	2.16562	2.45198	FAĹSZ	Q62418	Drebrin-like protein OS=Mus musculus OX=10090 GN=Dbnl PE=1 SV=2	0	14.285	8	Dbnl
18.4770812988281	19.7828178405762	19.4277172088623	17.1802043914795	21.3052616119385	19.2034473419189	19.0983619689941	16.4461269378662	FAĹSZ	#N/A	#N/A	#N/A	0.805716	0.296344	0.257066	FAĹSZ	Q9WUD1	STIP1 homology and U box-containing protein 1 OS=Mus musculus OX=10090 GN=Stub1 PE=1 SV=1	0	6.545	8	Stub1
18.3138446807861	18.5402030944824	16.2202587127686	18.585750579834	18.1095180511475	19.4133682250977	19.2151889801025	17.5437793731689	FAĹSZ	#N/A	#N/A	#N/A	NaN	0	NaN	FAĹSZ	P49442	Inositol polyphosphate 1-phosphatase OS=Mus musculus OX=10090 GN=Inpp1 PE=1 SV=2	0.001	3.241	4	Inpp1
17.7705020904541	17.066707611084	18.856912612915	18.96067237854	18.7874794006348	19.7845916748047	18.4123497009277	17.525354385376	FAĹSZ	#N/A	#N/A	#N/A	0.503536	0.463745	0.71141	FAĹSZ	A2AJT4	Arginine/serine-rich protein PNISR OS=Mus musculus OX=10090 GN=Pnisr PE=1 SV=1	0	4.256	2	Pnisr
19.3495006561279	19.3591957092285	20.3334007263184	19.7814922332764	19.5894470214844	19.236837387085	19.2325916290283	18.3116130828857	FAĹSZ	#N/A	#N/A	#N/A	0.138164	-0.613275	-1.70977	FAĹSZ	P62075	Mitochondrial import inner membrane translocase subunit Tim13 OS=Mus musculus OX=10090 GN=Timm13 PE=1 SV=1	0.01	1.615	12	Timm13
17.5815582275391	18.8738460540771	16.3165435791016	16.7587509155273	17.3228149414063	19.5820503234863	19.334508895874	19.4894943237305	FAĹSZ	#N/A	#N/A	#N/A	0.0936822	1.54954	1.99026	FAĹSZ	P58281	Dynamin-like 120 kDa protein. mitochondrial OS=Mus musculus OX=10090 GN=Opa1 PE=1 SV=1	0	5.593	2	Opa1
21.084939956665	18.9126453399658	21.3637161254883	22.4422645568848	20.8296394348145	20.5123767852783	22.3184604644775	21.8415412902832	FAĹSZ	#N/A	#N/A	#N/A	0.636065	0.424613	0.498215	FAĹSZ	P56959	RNA-binding protein FUS OS=Mus musculus OX=10090 GN=Fus PE=1 SV=1	0	3.589	2	Fus
16.0793704986572	17.2736167907715	17.6536026000977	21.4182682037354	19.684061050415	18.5945148468018	19.151762008667	18.2335147857666	FAĹSZ	#N/A	#N/A	#N/A	0.523905	0.809749	0.676545	FAĹSZ	O35143	ATPase inhibitor. mitochondrial OS=Mus musculus OX=10090 GN=ATP5IF1 PE=1 SV=2	0.009	1.67	8	ATP5IF1
16.6418914794922	18.4281463623047	18.1561946868896	19.5363025665283	20.0990772247314	17.7270679473877	19.5737419128418	17.6786365509033	FAĹSZ	#N/A	#N/A	#N/A	0.527713	0.578997	0.670124	FAĹSZ	O70325	Phospholipid hydroperoxide glutathione peroxidase OS=Mus musculus OX=10090 GN=Gpx4 PE=1 SV=4	0	3.53	6	Gpx4
16.4272956848145	19.3474826812744	19.242504119873	19.5382499694824	19.887523651123	18.519214630127	19.7556915283203	19.49241065979	FAĹSZ	#N/A	#N/A	#N/A	0.371173	0.774827	0.966383	FAĹSZ	Q80XN0	D-beta-hydroxybutyrate dehydrogenase. mitochondrial OS=Mus musculus OX=10090 GN=Bdh1 PE=1 SV=2	0.001	2.921	4	Bdh1
18.8857936859131	19.6456108093262	17.4446926116943	20.1549587249756	20.5231685638428	18.6929111480713	19.5163745880127	19.1432399749756	FAĹSZ	#N/A	#N/A	#N/A	0.560027	0.43616	0.616801	FAĹSZ	Q60780	Growth arrest-specific protein 7 OS=Mus musculus OX=10090 GN=Gas7 PE=1 SV=1	0	9.708	5	Gas7
18.0962963104248	16.8844585418701	17.4543476104736	17.5411205291748	19.6524829864502	18.4582366943359	17.411693572998	18.2911052703857	FAĹSZ	#N/A	#N/A	#N/A	0.116526	0.959324	1.83286	FAĹSZ	Q8K4Z5	Splicing factor 3A subunit 1 OS=Mus musculus OX=10090 GN=Sf3a1 PE=1 SV=1	0.007	1.843	1	Sf3a1
18.9032592773438	18.9993209838867	16.9665184020996	19.9644393920898	16.9414443969727	17.9011821746826	20.78391456604	19.0080375671387	FAĹSZ	#N/A	#N/A	#N/A	0.963288	-0.0497398	-0.0479812	FAĹSZ	P28654	Decorin OS=Mus musculus OX=10090 GN=Dcn PE=1 SV=1	0.009	1.711	3	Dcn
16.8809032440186	18.3862972259521	19.0849285125732	20.0703353881836	20.307056427002	17.3360691070557	18.8385429382324	19.1868000030518	FAĹSZ	#N/A	#N/A	#N/A	0.743436	0.311501	0.342806	FAĹSZ	P58389	Serine/threonine-protein phosphatase 2A activator OS=Mus musculus OX=10090 GN=Ptpa PE=1 SV=1	0	4.642	3	Ptpa
23.1342601776123	17.7826766967773	21.4485740661621	20.0389823913574	20.6666927337646	17.5019855499268	17.745153427124	21.8409862518311	FAĹSZ	#N/A	#N/A	#N/A	0.48498	-1.16242	-0.744004	FAĹSZ	Q9WVH9	Fibulin-5 OS=Mus musculus OX=10090 GN=Fbln5 PE=1 SV=1	0.002	2.398	2	Fbln5
17.6379108428955	18.8528385162354	18.1840343475342	17.8239135742188	20.2623043060303	17.5940551757813	18.8725757598877	18.4359245300293	FAĹSZ	#N/A	#N/A	#N/A	0.322626	0.666541	1.07758	FAĹSZ	Q8BSS9	Liprin-alpha-2 OS=Mus musculus OX=10090 GN=Ppfia2 PE=1 SV=2	0.004	2.282	1	Ppfia2
17.3984565734863	18.4582710266113	16.948148727417	18.6812267303467	18.1643295288086	19.6666774749756	18.7445049285889	17.569543838501	FAĹSZ	#N/A	#N/A	#N/A	NaN	0	NaN	FAĹSZ	P11103	Poly [ADP-ribose] polymerase 1 OS=Mus musculus OX=10090 GN=Parp1 PE=1 SV=3	0.004	2.067	2	Parp1
17.6527976989746	17.1678886413574	17.4905128479004	18.8904838562012	17.7529315948486	18.0979290008545	16.7312850952148	19.3744983673096	FAĹSZ	#N/A	#N/A	#N/A	NaN	0	NaN	FAĹSZ	Q9JJ28	Protein flightless-1 homolog OS=Mus musculus OX=10090 GN=Flii PE=1 SV=1	0.001	2.948	2	Flii
17.7976970672607	19.6615314483643	18.5318927764893	18.3237266540527	16.7624893188477	18.1456317901611	19.8366241455078	18.4193820953369	FAĹSZ	#N/A	#N/A	#N/A	NaN	0	NaN	FAĹSZ	Q61792	LIM and SH3 domain protein 1 OS=Mus musculus OX=10090 GN=Lasp1 PE=1 SV=1	0	5.993	5	Lasp1
17.1970329284668	17.5804767608643	17.0432109832764	17.4967575073242	17.7232723236084	17.8648452758789	18.1274948120117	18.602123260498	FAĹSZ	#N/A	+	Ki150_Ki21	0.017451	0.750064	3.2507	FAĹSZ	Q1RLL3	Copine-9 OS=Mus musculus OX=10090 GN=Cpne9 PE=1 SV=1	0.001	3.118	3	Cpne9
18.499547958374	17.7025966644287	20.529634475708	18.1956253051758	18.6150531768799	21.5067176818848	17.8170833587646	17.2691345214844	FAĹSZ	#N/A	#N/A	#N/A	0.952488	0.0701461	0.0621162	FAĹSZ	Q9JMA1	Ubiquitin carboxyl-terminal hydrolase 14 OS=Mus musculus OX=10090 GN=Usp14 PE=1 SV=3	0.001	2.863	3	Usp14
17.1454257965088	18.5571689605713	18.0557498931885	17.4825077056885	18.6083736419678	16.6107559204102	17.2845344543457	19.1604709625244	FAĹSZ	Acetyl [N-Term]	#N/A	#N/A	0.878691	0.105821	0.159258	FAĹSZ	Q8BJ71	Nuclear pore complex protein Nup93 OS=Mus musculus OX=10090 GN=Nup93 PE=1 SV=1	0	3.956	4	Nup93
16.9897346496582	17.8279914855957	16.9961318969727	17.4895114898682	16.9652709960938	16.921516418457	18.8748455047607	17.7573757171631	FAĹSZ	#N/A	#N/A	#N/A	NaN	0	NaN	FAĹSZ	O35551	Rab GTPase-binding effector protein 1 OS=Mus musculus OX=10090 GN=Rabep1 PE=1 SV=2	0.001	2.856	1	Rabep1
17.349796295166	17.9337005615234	15.5879507064819	17.0719089508057	17.4567813873291	19.0554103851318	19.3769588470459	18.1120204925537	FAĹSZ	#N/A	#N/A	#N/A	0.063065	1.51445	2.27693	FAĹSZ	Q9WTI7	Unconventional myosin-Ic OS=Mus musculus OX=10090 GN=Myo1c PE=1 SV=2	0	5.67	1	Myo1c
17.8059902191162	19.3372440338135	19.456018447876	18.1196346282959	20.2912864685059	18.9024124145508	18.1641674041748	17.9234142303467	FAĹSZ	#N/A	#N/A	#N/A	0.842597	0.140598	0.207347	FAĹSZ	P49722	Proteasome subunit alpha type-2 OS=Mus musculus OX=10090 GN=Psma2 PE=1 SV=3	0	5.227	8	Psma2
17.6521511077881	18.248046875	18.0820732116699	19.5437202453613	19.7162590026855	17.8296127319336	17.4849910736084	17.7996120452881	FAĹSZ	#N/A	#N/A	#N/A	0.798572	-0.173879	-0.266778	FAĹSZ	Q9CYH2	Peroxiredoxin-like 2A OS=Mus musculus OX=10090 GN=Prxl2a PE=1 SV=2	0.001	3.268	6	Prxl2a
20.6922435760498	18.0190162658691	21.2113666534424	20.8783588409424	21.2226448059082	19.6498756408691	19.8100070953369	19.3293075561523	FAĹSZ	#N/A	#N/A	#N/A	0.823325	-0.197288	-0.233244	FAĹSZ	Q63918	Caveolae-associated protein 2 OS=Mus musculus OX=10090 GN=Cavin2 PE=1 SV=3	0.004	2.265	2	Cavin2
17.9334888458252	18.3730869293213	17.8109245300293	18.7372665405273	18.0486793518066	17.7135620117188	18.4278564453125	19.8025398254395	FAĹSZ	Acetyl [N-Term]	#N/A	#N/A	NaN	0	NaN	FAĹSZ	Q8R191	Synaptogyrin-3 OS=Mus musculus OX=10090 GN=Syngr3 PE=1 SV=1	0.001	2.729	4	Syngr3
17.7514057159424	17.8156852722168	16.4232196807861	17.5576343536377	17.8337268829346	18.7771968841553	20.0216369628906	18.4291400909424	FAĹSZ	#N/A	#N/A	#N/A	NaN	0	NaN	FAĹSZ	Q11011	Puromycin-sensitive aminopeptidase OS=Mus musculus OX=10090 GN=Npepps PE=1 SV=2	0	4.037	2	Npepps
21.1970386505127	22.3546886444092	20.9115524291992	20.8917560577393	19.6577968597412	18.095630645752	19.0470809936523	21.5483283996582	FAĹSZ	#N/A	#N/A	#N/A	0.0728358	-1.75155	-2.17225	FAĹSZ	P08226	Apolipoprotein E OS=Mus musculus OX=10090 GN=Apoe PE=1 SV=2	0.008	1.809	3	Apoe
17.1699619293213	18.2230281829834	17.3121223449707	18.4025344848633	17.6423435211182	18.4477577209473	18.5826663970947	17.4092674255371	FAĹSZ	#N/A	#N/A	#N/A	0.589232	0.243597	0.570214	FAĹSZ	P31938	Dual specificity mitogen-activated protein kinase kinase 1 OS=Mus musculus OX=10090 GN=Map2k1 PE=1 SV=2	0.004	2.034	7	Map2k1
17.5573043823242	17.2345638275146	17.7723846435547	18.161584854126	20.3326873779297	18.3816070556641	18.5250244140625	18.7762565612793	FAĹSZ	#N/A	+	Ki150_Ki21	0.0357814	1.32243	2.69567	FAĹSZ	Q9D0K2	Succinyl-CoA:3-ketoacid coenzyme A transferase 1. mitochondrial OS=Mus musculus OX=10090 GN=Oxct1 PE=1 SV=1	0	6.367	3	Oxct1
16.6657867431641	18.2240009307861	22.0513343811035	16.4588871002197	21.0949974060059	22.6278114318848	18.7006702423096	19.8977909088135	FAĹSZ	#N/A	#N/A	#N/A	0.198564	2.23032	1.44507	FAĹSZ	Q3UGR5	Haloacid dehalogenase-like hydrolase domain-containing protein 2 OS=Mus musculus OX=10090 GN=Hdhd2 PE=1 SV=2	0.008	1.81	3	Hdhd2
19.2295818328857	18.3122215270996	17.5559177398682	17.6863422393799	19.3524799346924	20.5775966644287	18.4670448303223	17.3735523223877	FAĹSZ	#N/A	#N/A	#N/A	0.374788	0.746653	0.958578	FAĹSZ	P56565	Protein S100-A1 OS=Mus musculus OX=10090 GN=S100a1 PE=1 SV=2	0	4.273	16	S100a1
18.8518562316895	18.0682601928711	18.5179882049561	17.1117687225342	16.5539722442627	18.4951190948486	18.2109966278076	18.3783779144287	FAĹSZ	#N/A	#N/A	#N/A	NaN	0	NaN	FAĹSZ	P35278	Ras-related protein Rab-5C OS=Mus musculus OX=10090 GN=Rab5c PE=1 SV=2	0.009	1.654	11	Rab5c
17.7742385864258	18.2424049377441	17.4968605041504	17.0976963043213	18.2615222930908	18.9460372924805	20.4422359466553	16.8266525268555	FAĹSZ	#N/A	#N/A	#N/A	NaN	0	NaN	FAĹSZ	Q9CXW4	60S ribosomal protein L11 OS=Mus musculus OX=10090 GN=Rpl11 PE=1 SV=4	0	4.365	8	Rpl11
17.512580871582	17.6833152770996	19.4500293731689	16.4310665130615	19.7088222503662	19.0070037841797	17.2815685272217	17.7423667907715	FAĹSZ	#N/A	#N/A	#N/A	0.457793	0.665692	0.793345	FAĹSZ	P42208	Septin-2 OS=Mus musculus OX=10090 GN=Septin2 PE=1 SV=2	0.001	2.93	3	Septin2
16.7478008270264	18.8838157653809	17.2789173126221	20.722318649292	19.5020275115967	19.1632480621338	18.3863105773926	18.3162822723389	FAĹSZ	#N/A	#N/A	#N/A	0.661227	0.433754	0.460719	FAĹSZ	Q8VD37	SH3-containing GRB2-like protein 3-interacting protein 1 OS=Mus musculus OX=10090 GN=Sgip1 PE=1 SV=1	0	3.736	2	Sgip1
17.6629905700684	18.3372211456299	17.336124420166	19.0648231506348	16.3651790618896	19.0997867584229	18.0150585174561	18.7415657043457	FAĹSZ	#N/A	#N/A	#N/A	NaN	0	NaN	FAĹSZ	O09061	Proteasome subunit beta type-1 OS=Mus musculus OX=10090 GN=Psmb1 PE=1 SV=1	0.004	2.073	6	Psmb1
18.5690231323242	19.9978122711182	18.0032119750977	17.2140579223633	17.2500762939453	16.9916152954102	18.0719337463379	17.6621017456055	FAĹSZ	#N/A	#N/A	#N/A	NaN	0	NaN	FAĹSZ	P60469	Liprin-alpha-3 OS=Mus musculus OX=10090 GN=Ppfia3 PE=1 SV=2	0.008	1.795	1	Ppfia3
20.0112133026123	17.8553428649902	19.8340072631836	17.7765197753906	20.9386444091797	18.2525634765625	18.7265357971191	19.4211406707764	FAĹSZ	#N/A	#N/A	#N/A	0.601841	0.46545	0.550521	FAĹSZ	P07309	Transthyretin OS=Mus musculus OX=10090 GN=Ttr PE=1 SV=1	0.001	2.857	7	Ttr
17.1309070587158	22.5542335510254	20.7044944763184	17.311429977417	19.9302310943604	21.7192153930664	23.1845397949219	23.4115123748779	FAĹSZ	#N/A	#N/A	#N/A	0.140314	2.63611	1.69858	FAĹSZ	Q99NB9	Splicing factor 3B subunit 1 OS=Mus musculus OX=10090 GN=Sf3b1 PE=1 SV=1	0	3.608	1	Sf3b1
17.7395324707031	19.7311477661133	17.0466365814209	18.739652633667	17.1199321746826	17.9479160308838	18.9317359924316	18.8051071166992	FAĹSZ	#N/A	#N/A	#N/A	NaN	0	NaN	FAĹSZ	P01902	H-2 class I histocompatibility antigen. K-D alpha chain OS=Mus musculus OX=10090 GN=H2-K1 PE=1 SV=1	0.001	2.77	4	H2-K1
17.8083038330078	16.8428401947021	19.0534782409668	18.7719440460205	18.7981243133545	18.2995510101318	19.6972732543945	16.9794139862061	FAĹSZ	Acetyl [N-Term]	#N/A	#N/A	0.683392	0.324449	0.428284	FAĹSZ	Q9CQ92	Mitochondrial fission 1 protein OS=Mus musculus OX=10090 GN=Fis1 PE=1 SV=1	0	5.29	10	Fis1
18.174280166626	18.3852348327637	17.0097236633301	16.8773880004883	20.1925659179688	19.4834690093994	20.0525512695313	17.5793075561523	FAĹSZ	#N/A	#N/A	#N/A	0.0538805	1.71532	2.39198	FAĹSZ	Q9CR16	Peptidyl-prolyl cis-trans isomerase D OS=Mus musculus OX=10090 GN=Ppid PE=1 SV=3	0.001	3.191	3	Ppid
17.1965045928955	19.5861625671387	18.3453540802002	16.0959415435791	20.5485401153564	18.1897773742676	18.3828887939453	18.5198535919189	FAĹSZ	#N/A	#N/A	#N/A	0.280164	1.10427	1.18679	FAĹSZ	P46638	Ras-related protein Rab-11B OS=Mus musculus OX=10090 GN=Rab11b PE=1 SV=3	0.003	2.386	4	Rab11b
18.2572956085205	17.2197551727295	18.7049446105957	18.7159805297852	18.4708995819092	17.554328918457	19.2832946777344	18.3942890167236	FAĹSZ	#N/A	#N/A	#N/A	0.700417	0.201209	0.403715	FAĹSZ	Q99PV0	Pre-mRNA-processing-splicing factor 8 OS=Mus musculus OX=10090 GN=Prpf8 PE=1 SV=2	0.001	2.795	1	Prpf8
16.5041198730469	18.8401393890381	18.3046894073486	17.8991374969482	17.3382129669189	17.3183422088623	18.6710433959961	17.984188079834	FAĹSZ	#N/A	#N/A	#N/A	NaN	0	NaN	FAĹSZ	Q61768	Kinesin-1 heavy chain OS=Mus musculus OX=10090 GN=Kif5b PE=1 SV=3	0.004	1.991	2	Kif5b
19.7177276611328	19.1986103057861	19.7199363708496	20.1202278137207	19.5148277282715	17.8764762878418	19.3821353912354	18.9698028564453	FAĹSZ	#N/A	#N/A	#N/A	0.120812	-0.753315	-1.80679	FAĹSZ	O54991	Contactin-associated protein 1 OS=Mus musculus OX=10090 GN=Cntnap1 PE=1 SV=2	0.001	2.68	1	Cntnap1
18.7070484161377	18.5342540740967	16.6681270599365	17.9987030029297	16.4783878326416	17.8879642486572	19.4380416870117	18.4592056274414	FAĹSZ	#N/A	#N/A	#N/A	NaN	0	NaN	FAĹSZ	Q9D8B3	Charged multivesicular body protein 4b OS=Mus musculus OX=10090 GN=Chmp4b PE=1 SV=2	0	6.914	6	Chmp4b
18.8125019073486	20.0012912750244	20.5577774047852	18.3829212188721	19.3316459655762	18.5453281402588	18.6042518615723	17.6107654571533	FAĹSZ	#N/A	#N/A	#N/A	0.188364	-0.915625	-1.48391	FAĹSZ	P62911	60S ribosomal protein L32 OS=Mus musculus OX=10090 GN=Rpl32 PE=1 SV=2	0.004	1.963	10	Rpl32
18.962194442749	18.3220291137695	18.7332210540771	18.6656093597412	19.5146312713623	18.9663887023926	17.9000492095947	19.0389976501465	FAĹSZ	Acetyl [N-Term]	#N/A	#N/A	0.632227	0.184253	0.504003	FAĹSZ	P62869	Elongin-B OS=Mus musculus OX=10090 GN=Elob PE=1 SV=1	0	3.348	7	Elob
16.8036231994629	18.4433116912842	15.6219158172607	18.6054744720459	19.7206344604492	20.2932472229004	18.9195556640625	18.7747497558594	FAĹSZ	#N/A	+	Ki150_Ki21	0.04116	2.05847	2.59094	FAĹSZ	Q9DCW4	Electron transfer flavoprotein subunit beta OS=Mus musculus OX=10090 GN=Etfb PE=1 SV=3	0.001	2.846	3	Etfb
16.345365524292	17.0345268249512	19.7813835144043	17.5865249633789	19.3603687286377	17.5862274169922	19.4108047485352	20.3501796722412	FAĹSZ	#N/A	#N/A	#N/A	0.164288	1.48994	1.58398	FAĹSZ	Q9D819	Inorganic pyrophosphatase OS=Mus musculus OX=10090 GN=Ppa1 PE=1 SV=1	0.001	3.114	5	Ppa1
16.8321113586426	18.1781215667725	17.472692489624	16.5924968719482	18.049467086792	20.0407238006592	18.0475330352783	17.4626140594482	FAĹSZ	#N/A	#N/A	#N/A	0.140681	1.13123	1.69669	FAĹSZ	Q4KUS2	Protein unc-13 homolog A OS=Mus musculus OX=10090 GN=Unc13a PE=1 SV=3	0.003	2.396	1	Unc13a
15.737699508667	18.5130577087402	17.2511863708496	18.1905155181885	18.9176616668701	19.029333114624	18.0886611938477	18.4051856994629	FAĹSZ	#N/A	#N/A	#N/A	0.122303	1.1871	1.79792	FAĹSZ	Q9DCC8	Mitochondrial import receptor subunit TOM20 homolog OS=Mus musculus OX=10090 GN=Tomm20 PE=1 SV=1	0	3.53	14	Tomm20
17.5412330627441	19.1167678833008	16.8003311157227	17.4250926971436	19.0026550292969	18.3355827331543	19.298225402832	17.6550464630127	FAĹSZ	#N/A	#N/A	#N/A	0.214638	0.852021	1.38746	FAĹSZ	P24527	Leukotriene A-4 hydrolase OS=Mus musculus OX=10090 GN=Lta4h PE=1 SV=4	0	4.391	2	Lta4h
18.3336791992188	18.1388549804688	17.6833648681641	18.9863090515137	19.3044509887695	18.6792888641357	20.4682941436768	18.3336486816406	FAĹSZ	#N/A	#N/A	#N/A	0.143537	0.910869	1.68212	FAĹSZ	Q6P1B1	Xaa-Pro aminopeptidase 1 OS=Mus musculus OX=10090 GN=Xpnpep1 PE=1 SV=1	0	3.917	2	Xpnpep1
17.9030609130859	18.1327857971191	19.5110645294189	19.5333080291748	20.0354671478271	16.9264068603516	17.9042873382568	18.6324100494385	FAĹSZ	#N/A	#N/A	#N/A	0.633278	-0.395412	-0.502415	FAĹSZ	Q8K2B3	Succinate dehydrogenase [ubiquinone] flavoprotein subunit. mitochondrial OS=Mus musculus OX=10090 GN=Sdha PE=1 SV=1	0	7.827	2	Sdha
18.2176380157471	17.4082527160645	18.4633846282959	19.6031513214111	21.0077037811279	19.1215896606445	18.7028160095215	17.8426666259766	FAĹSZ	#N/A	#N/A	#N/A	0.391488	0.745587	0.923259	FAĹSZ	Q9D172	Glutamine amidotransferase-like class 1 domain-containing protein 3A. mitochondrial OS=Mus musculus OX=10090 GN=Gatd3a PE=1 SV=1	0.001	2.667	4	Gatd3a
19.1385383605957	20.543363571167	17.2637233734131	20.5217304229736	19.6958160400391	18.1136226654053	21.8833198547363	21.0558166503906	FAĹSZ	#N/A	#N/A	#N/A	0.495788	0.820305	0.724919	FAĹSZ	Q91VN4	MICOS complex subunit Mic25 OS=Mus musculus OX=10090 GN=Chchd6 PE=1 SV=2	0	6.916	6	Chchd6
17.1007823944092	18.8480453491211	17.4537868499756	18.3335552215576	18.0025157928467	18.8416023254395	19.6156444549561	19.2651786804199	FAĹSZ	#N/A	#N/A	#N/A	NaN	0	NaN	FAĹSZ	Q3THS6	S-adenosylmethionine synthase isoform type-2 OS=Mus musculus OX=10090 GN=Mat2a PE=1 SV=2	0	4.207	4	Mat2a
19.1910362243652	17.0333042144775	18.7502288818359	19.044412612915	19.6500663757324	17.6605434417725	17.6441326141357	19.1977653503418	FAĹSZ	#N/A	#N/A	#N/A	0.964547	0.0333815	0.0463343	FAĹSZ	Q3TY60	Protein FAM131B OS=Mus musculus OX=10090 GN=Fam131b PE=1 SV=1	0.006	1.884	4	Fam131b
17.8935375213623	18.2156448364258	18.0183219909668	17.1966094970703	19.1077537536621	17.7704467773438	17.9042186737061	18.2958850860596	FAĹSZ	#N/A	#N/A	#N/A	0.284981	0.438548	1.17373	FAĹSZ	P61148	Fibroblast growth factor 1 OS=Mus musculus OX=10090 GN=Fgf1 PE=1 SV=1	0.01	1.605	8	Fgf1
19.1367511749268	18.9668807983398	16.5721549987793	16.5796070098877	16.3219890594482	17.3637161254883	19.1114826202393	16.8128757476807	FAĹSZ	#N/A	#N/A	#N/A	NaN	0	NaN	FAĹSZ	O35206	Collagen alpha-1(XV) chain OS=Mus musculus OX=10090 GN=Col15a1 PE=1 SV=2	0.001	2.725	1	Col15a1
16.6153297424316	18.6995582580566	18.3791351318359	17.7294845581055	17.1511859893799	18.1815185546875	19.520679473877	17.608678817749	FAĹSZ	#N/A	#N/A	#N/A	NaN	0	NaN	FAĹSZ	Q9D1A2	Cytosolic non-specific dipeptidase OS=Mus musculus OX=10090 GN=Cndp2 PE=1 SV=1	0.003	2.366	2	Cndp2
22.1017360687256	21.7802829742432	20.4756870269775	20.9677257537842	21.2178802490234	21.4437675476074	22.6263542175293	18.221170425415	FAĹSZ	#N/A	#N/A	#N/A	0.668421	-0.454065	-0.450134	FAĹSZ	Q62159	Rho-related GTP-binding protein RhoC OS=Mus musculus OX=10090 GN=Rhoc PE=1 SV=2	0.001	3.142	6	Rhoc
19.7689895629883	18.8085422515869	17.2493572235107	17.467658996582	17.3834133148193	18.2297554016113	19.3549976348877	19.8591175079346	FAĹSZ	#N/A	#N/A	#N/A	NaN	0	NaN	FAĹSZ	Q9CW03	Structural maintenance of chromosomes protein 3 OS=Mus musculus OX=10090 GN=Smc3 PE=1 SV=2	0.001	2.756	1	Smc3
18.0165462493896	17.3663864135742	17.255578994751	16.8185367584229	19.9074306488037	18.7206516265869	18.5801639556885	17.2296676635742	FAĹSZ	#N/A	#N/A	#N/A	0.0837347	1.24522	2.07132	FAĹSZ	Q91Z31	Polypyrimidine tract-binding protein 2 OS=Mus musculus OX=10090 GN=Ptbp2 PE=1 SV=2	0	5.34	4	Ptbp2
17.700044631958	17.5821762084961	19.1912784576416	17.8126792907715	17.2200736999512	19.5568389892578	17.6690769195557	17.7416439056396	FAĹSZ	#N/A	#N/A	#N/A	0.97049	-0.0246363	-0.0385625	FAĹSZ	Q0VGU4	Neurosecretory protein VGF OS=Mus musculus OX=10090 GN=Vgf PE=1 SV=1	0	4.404	3	Vgf
18.0476379394531	17.8076324462891	18.1307544708252	19.3292903900146	21.0364589691162	17.2386054992676	17.5808277130127	19.0751171112061	FAĹSZ	#N/A	#N/A	#N/A	0.679175	0.403924	0.434415	FAĹSZ	Q8C854	Myelin expression factor 2 OS=Mus musculus OX=10090 GN=Myef2 PE=1 SV=1	0	4.634	2	Myef2
17.9472122192383	17.9033985137939	17.0169467926025	18.7969150543213	19.8371887207031	18.4835243225098	18.6978645324707	18.6537704467773	FAĹSZ	#N/A	#N/A	#N/A	0.0807164	1.00197	2.09786	FAĹSZ	Q9D883	Splicing factor U2AF 35 kDa subunit OS=Mus musculus OX=10090 GN=U2af1 PE=1 SV=4	0	3.329	6	U2af1
16.8840847015381	18.5895137786865	18.6526546478271	17.7222347259521	18.6710147857666	17.7429847717285	17.6046333312988	17.925594329834	FAĹSZ	#N/A	#N/A	#N/A	NaN	0	NaN	FAĹSZ	Q9CQL7	MORF4 family-associated protein 1 OS=Mus musculus OX=10090 GN=Mrfap1 PE=1 SV=1	0.002	2.537	8	Mrfap1
18.9575328826904	17.8730373382568	19.4575061798096	19.6793899536133	20.4678230285645	18.4438953399658	17.5741939544678	18.0441379547119	FAĹSZ	#N/A	#N/A	#N/A	0.650285	-0.359354	-0.476931	FAĹSZ	Q6ZQ82	Rho GTPase-activating protein 26 OS=Mus musculus OX=10090 GN=Arhgap26 PE=1 SV=3	0	3.429	1	Arhgap26
20.1440982818604	17.886474609375	20.5245342254639	20.0667724609375	20.3609886169434	18.1960353851318	18.4014358520508	17.9425811767578	FAĹSZ	#N/A	#N/A	#N/A	0.297078	-0.93021	-1.14172	FAĹSZ	P68037	Ubiquitin-conjugating enzyme E2 L3 OS=Mus musculus OX=10090 GN=Ube2l3 PE=1 SV=1	0	5.867	10	Ube2l3
16.7557373046875	17.527925491333	18.5863723754883	19.0769844055176	17.4073123931885	24.03684425354	17.6449775695801	19.5350971221924	FAĹSZ	#N/A	#N/A	#N/A	0.343167	1.6693	1.02899	FAĹSZ	P08121	Collagen alpha-1(III) chain OS=Mus musculus OX=10090 GN=Col3a1 PE=1 SV=4	0	9.449	2	Col3a1
18.2294597625732	19.4675178527832	18.203670501709	17.7496223449707	18.4121036529541	18.5919609069824	19.4470634460449	18.2075042724609	FAĹSZ	#N/A	#N/A	#N/A	0.602094	0.25209	0.550128	FAĹSZ	O08795	Glucosidase 2 subunit beta OS=Mus musculus OX=10090 GN=Prkcsh PE=1 SV=1	0.004	2.024	1	Prkcsh
17.6118507385254	18.0213718414307	17.2752113342285	17.9363613128662	18.2956237792969	18.1367378234863	16.7655334472656	19.0064735412598	FAĹSZ	#N/A	#N/A	#N/A	0.520605	0.339893	0.682132	FAĹSZ	Q9CTY5	Calcium uptake protein 3. mitochondrial OS=Mus musculus OX=10090 GN=Micu3 PE=2 SV=2	0	4.88	4	Micu3
19.8336963653564	18.0471630096436	19.6647624969482	19.464391708374	20.3592281341553	17.5128345489502	18.3358745574951	17.7862873077393	FAĹSZ	#N/A	#N/A	#N/A	0.360828	-0.753947	-0.989056	FAĹSZ	P42932	T-complex protein 1 subunit theta OS=Mus musculus OX=10090 GN=Cct8 PE=1 SV=3	0.001	3.119	3	Cct8
17.4509449005127	19.2975559234619	19.3418388366699	20.0543956756592	19.8996734619141	17.962230682373	19.2868137359619	17.7539043426514	FAĹSZ	#N/A	#N/A	#N/A	0.697036	-0.310528	-0.408572	FAĹSZ	P16388	Potassium voltage-gated channel subfamily A member 1 OS=Mus musculus OX=10090 GN=Kcna1 PE=1 SV=1	0.001	3.279	2	Kcna1
17.5301322937012	20.0172061920166	17.205322265625	16.6945571899414	20.326135635376	18.5564842224121	20.1367931365967	20.0162010192871	FAĹSZ	#N/A	#N/A	#N/A	0.06538	1.8971	2.25068	FAĹSZ	Q8R0Y6	Cytosolic 10-formyltetrahydrofolate dehydrogenase OS=Mus musculus OX=10090 GN=Aldh1l1 PE=1 SV=1	0	6.928	2	Aldh1l1
17.4118328094482	20.1118659973145	17.1927452087402	18.7741432189941	19.3666706085205	19.5705738067627	18.2525196075439	17.8988227844238	FAĹSZ	#N/A	#N/A	#N/A	0.631905	0.3995	0.50449	FAĹSZ	Q61553	Fascin OS=Mus musculus OX=10090 GN=Fscn1 PE=1 SV=4	0	3.628	2	Fscn1
18.948371887207	19.0562114715576	19.7019748687744	21.0370063781738	20.7441864013672	17.7640323638916	20.5951843261719	17.1287956237793	FAĹSZ	#N/A	#N/A	#N/A	0.573684	-0.627841	-0.594838	FAĹSZ	Q61686	Chromobox protein homolog 5 OS=Mus musculus OX=10090 GN=Cbx5 PE=1 SV=1	0	5.751	7	Cbx5
19.2732410430908	19.9274864196777	18.7351570129395	20.6961307525635	20.9214973449707	18.2560539245605	19.7415313720703	18.6096019744873	FAĹSZ	#N/A	#N/A	#N/A	0.72099	-0.275833	-0.374389	FAĹSZ	P10852	4F2 cell-surface antigen heavy chain OS=Mus musculus OX=10090 GN=Slc3a2 PE=1 SV=1	0	4.254	3	Slc3a2
20.1377105712891	19.9840793609619	17.8089370727539	16.2249717712402	19.3945064544678	16.9935626983643	18.8953094482422	19.2644100189209	FAĹSZ	#N/A	#N/A	#N/A	0.931294	0.0980225	0.0898982	FAĹSZ	P45878	Peptidyl-prolyl cis-trans isomerase FKBP2 OS=Mus musculus OX=10090 GN=Fkbp2 PE=1 SV=1	0.001	2.917	9	Fkbp2
20.2047863006592	20.8194923400879	19.9388732910156	18.8854370117188	19.2499885559082	18.2017307281494	18.0653991699219	21.0737762451172	FAĹSZ	#N/A	#N/A	#N/A	0.349686	-0.814424	-1.01406	FAĹSZ	Q9CPW0	Contactin-associated protein-like 2 OS=Mus musculus OX=10090 GN=Cntnap2 PE=1 SV=2	0.001	3.271	2	Cntnap2
20.8854446411133	17.2936534881592	20.5124778747559	19.4755058288574	19.4388771057129	17.4491443634033	20.9197750091553	20.7654647827148	FAĹSZ	#N/A	#N/A	#N/A	0.931825	0.101545	0.0892012	FAĹSZ	P62852	40S ribosomal protein S25 OS=Mus musculus OX=10090 GN=Rps25 PE=1 SV=1	0.003	2.372	7	Rps25
17.4953651428223	17.6805438995361	16.7686519622803	17.9514293670654	16.8904972076416	17.8221168518066	18.6517715454102	19.5032367706299	FAĹSZ	#N/A	#N/A	#N/A	NaN	0	NaN	FAĹSZ	Q9JKB3	Y-box-binding protein 3 OS=Mus musculus OX=10090 GN=Ybx3 PE=1 SV=2	0	6.268	5	Ybx3
18.1133308410645	18.9193077087402	20.4505996704102	20.7199974060059	20.3486232757568	19.2422122955322	22.2383251190186	17.7704296112061	FAĹSZ	#N/A	#N/A	#N/A	0.767498	0.349089	0.309375	FAĹSZ	Q9CQM5	Thioredoxin domain-containing protein 17 OS=Mus musculus OX=10090 GN=Txndc17 PE=1 SV=1	0.001	2.993	8	Txndc17
17.8464107513428	18.1793918609619	17.8417091369629	17.8617362976074	19.7692356109619	19.0957984924316	20.5740165710449	18.4058284759521	FAĹSZ	#N/A	+	Ki150_Ki21	0.0175536	1.52891	3.24603	FAĹSZ	P60487	Pyridoxal phosphate phosphatase OS=Mus musculus OX=10090 GN=Pdxp PE=1 SV=1	0.001	2.938	3	Pdxp
18.3811073303223	17.6670513153076	17.5801486968994	18.8648872375488	16.8689117431641	18.5713901519775	17.9043617248535	18.6317672729492	FAĹSZ	#N/A	#N/A	#N/A	0.80885	-0.129191	-0.252815	FAĹSZ	Q6ZWR6	Nesprin-1 OS=Mus musculus OX=10090 GN=Syne1 PE=1 SV=2	0.004	1.97	0	Syne1
18.5780124664307	18.5781860351563	19.4560565948486	17.6735343933105	19.1026039123535	17.5126075744629	19.7399272918701	18.6294250488281	FAĹSZ	#N/A	#N/A	#N/A	0.778713	0.174694	0.293932	FAĹSZ	O35691	Pinin OS=Mus musculus OX=10090 GN=Pnn PE=1 SV=4	0	5.502	3	Pnn
15.9325857162476	18.2434520721436	17.7856712341309	17.0847434997559	18.7721328735352	18.1038608551025	17.8295555114746	18.0001277923584	FAĹSZ	#N/A	#N/A	#N/A	0.143473	0.914806	1.68245	FAĹSZ	B2RY56	RNA-binding protein 25 OS=Mus musculus OX=10090 GN=Rbm25 PE=1 SV=2	0	6.218	3	Rbm25
19.145679473877	17.2854976654053	18.0010032653809	18.1311721801758	17.823450088501	18.3334884643555	19.4596157073975	20.9634094238281	FAĹSZ	#N/A	#N/A	#N/A	NaN	0	NaN	FAĹSZ	P28076	Proteasome subunit beta type-9 OS=Mus musculus OX=10090 GN=Psmb9 PE=1 SV=1	0	3.453	10	Psmb9
17.7957763671875	19.0918521881104	15.6342258453369	19.1415672302246	17.3006420135498	18.026294708252	19.0318641662598	19.4380912780762	FAĹSZ	#N/A	#N/A	#N/A	NaN	0	NaN	FAĹSZ	Q91WK0	Leucine-rich repeat flightless-interacting protein 2 OS=Mus musculus OX=10090 GN=Lrrfip2 PE=1 SV=1	0.004	2.172	5	Lrrfip2
17.8560009002686	16.96559715271	17.1462993621826	17.6967010498047	18.2274608612061	19.2288265228271	19.3122425079346	18.0321025848389	FAĹSZ	#N/A	+	Ki150_Ki21	0.0174439	1.28401	3.25102	FAĹSZ	Q9QYI5	DnaJ homolog subfamily B member 2 OS=Mus musculus OX=10090 GN=Dnajb2 PE=1 SV=3	0.009	1.663	9	Dnajb2
18.5341377258301	20.9247226715088	17.5486526489258	18.761302947998	20.706563949585	19.5828609466553	23.245023727417	18.8576107025146	FAĹSZ	#N/A	#N/A	#N/A	0.215327	1.65581	1.38508	FAĹSZ	Q91VW3	SH3 domain-binding glutamic acid-rich-like protein 3 OS=Mus musculus OX=10090 GN=Sh3bgrl3 PE=1 SV=1	0.003	2.396	11	Sh3bgrl3
17.2375373840332	18.1172180175781	18.3672294616699	17.2126884460449	16.3843193054199	19.0818424224854	17.9768924713135	19.741268157959	FAĹSZ	#N/A	#N/A	#N/A	NaN	0	NaN	FAĹSZ	Q9CRD4	Dysbindin domain-containing protein 2 OS=Mus musculus OX=10090 GN=Dbndd2 PE=1 SV=1	0.001	3.085	8	Dbndd2
17.2743225097656	18.500280380249	18.2727966308594	16.9970569610596	17.7021102905273	19.7944812774658	19.5609893798828	16.674503326416	FAĹSZ	#N/A	#N/A	#N/A	0.452082	0.671907	0.803971	FAĹSZ	Q9CS42	Ribose-phosphate pyrophosphokinase 2 OS=Mus musculus OX=10090 GN=Prps2 PE=1 SV=4	0.004	1.954	5	Prps2
16.6795501708984	18.7933483123779	18.755973815918	17.6864109039307	20.0956783294678	18.4260711669922	19.5467777252197	17.1287212371826	FAĹSZ	#N/A	#N/A	#N/A	0.359535	0.820491	0.991928	FAĹSZ	Q8CH72	E3 ubiquitin-protein ligase TRIM32 OS=Mus musculus OX=10090 GN=Trim32 PE=1 SV=2	0.006	1.898	2	Trim32
17.5456657409668	21.2246150970459	18.5787487030029	17.6391696929932	19.8111953735352	21.2906723022461	21.4121971130371	19.5452556610107	FAĹSZ	#N/A	#N/A	#N/A	0.123336	1.76778	1.79185	FAĹSZ	Q9QUM9	Proteasome subunit alpha type-6 OS=Mus musculus OX=10090 GN=Psma6 PE=1 SV=1	0.001	3.078	7	Psma6
17.6251220703125	19.1099052429199	17.2275772094727	19.9694309234619	20.8050975799561	16.1834278106689	18.5399188995361	18.3795127868652	FAĹSZ	#N/A	#N/A	#N/A	0.99596	-0.00601959	-0.00527809	FAĹSZ	Q60692	Proteasome subunit beta type-6 OS=Mus musculus OX=10090 GN=Psmb6 PE=1 SV=3	0	4.908	5	Psmb6
18.075626373291	18.554630279541	19.8226337432861	19.0970802307129	19.3374061584473	18.1391258239746	18.0457210540771	18.0745429992676	FAĹSZ	#N/A	#N/A	#N/A	0.356338	-0.488294	-0.999059	FAĹSZ	Q8R1B4	Eukaryotic translation initiation factor 3 subunit C OS=Mus musculus OX=10090 GN=Eif3c PE=1 SV=1	0	3.997	2	Eif3c
19.0548038482666	18.9927425384521	17.0110912322998	17.2136421203613	18.1841354370117	19.6299438476563	18.9029693603516	18.0344944000244	FAĹSZ	#N/A	#N/A	#N/A	0.386591	0.619816	0.933495	FAĹSZ	Q9R1C7	Pre-mRNA-processing factor 40 homolog A OS=Mus musculus OX=10090 GN=Prpf40a PE=1 SV=1	0.001	2.985	2	Prpf40a
16.6647071838379	19.3948459625244	20.3046283721924	20.5689659118652	20.7715110778809	20.0165157318115	18.9090538024902	20.498067855835	FAĹSZ	#N/A	#N/A	#N/A	0.438221	0.8155	0.830167	FAĹSZ	Q9JJI8	60S ribosomal protein L38 OS=Mus musculus OX=10090 GN=Rpl38 PE=1 SV=3	0	3.418	19	Rpl38
17.5030879974365	17.7295513153076	18.3221969604492	17.8160305023193	17.6698875427246	18.5493564605713	19.4117736816406	19.5914173126221	FAĹSZ	#N/A	#N/A	#N/A	0.0886336	0.962892	2.03025	FAĹSZ	Q68FF6	ARF GTPase-activating protein GIT1 OS=Mus musculus OX=10090 GN=Git1 PE=1 SV=1	0	3.738	2	Git1
20.2042655944824	19.857536315918	15.8150577545166	19.7718372344971	20.6966648101807	18.9886436462402	18.4647598266602	19.7169036865234	FAĹSZ	#N/A	#N/A	#N/A	0.645006	0.554569	0.484804	FAĹSZ	P97807	Fumarate hydratase. mitochondrial OS=Mus musculus OX=10090 GN=Fh PE=1 SV=3	0.004	2.197	2	Fh
18.5198249816895	18.2129077911377	18.069896697998	19.1198291778564	16.791374206543	17.1669292449951	20.039852142334	18.4522819519043	FAĹSZ	#N/A	#N/A	#N/A	NaN	0	NaN	FAĹSZ	Q9WTL4	Insulin receptor-related protein OS=Mus musculus OX=10090 GN=Insrr PE=1 SV=2	0.007	1.851	1	Insrr
18.0913543701172	17.7875595092773	19.1447315216064	17.7220344543457	18.7286148071289	18.8447170257568	19.6772689819336	17.9434223175049	FAĹSZ	#N/A	#N/A	#N/A	0.253012	0.612086	1.26431	FAĹSZ	Q80TZ3	Putative tyrosine-protein phosphatase auxilin OS=Mus musculus OX=10090 GN=Dnajc6 PE=1 SV=2	0.001	2.95	2	Dnajc6
17.1195011138916	18.4777317047119	17.0499038696289	18.261043548584	17.1740741729736	18.6043453216553	18.9063377380371	17.2989253997803	FAĹSZ	#N/A	#N/A	#N/A	0.659282	0.268876	0.463591	FAĹSZ	O35343	Importin subunit alpha-3 OS=Mus musculus OX=10090 GN=Kpna4 PE=1 SV=1	0.004	2.173	3	Kpna4
17.2101039886475	17.902027130127	17.2986640930176	18.0250854492188	19.9228496551514	19.8707027435303	20.1387786865234	18.2839794158936	FAĹSZ	#N/A	+	Ki150_Ki21	0.00638362	1.94511	4.09633	FAĹSZ	Q3UHJ0	AP2-associated protein kinase 1 OS=Mus musculus OX=10090 GN=Aak1 PE=1 SV=2	0	4.003	2	Aak1
17.649730682373	17.511043548584	17.6383972167969	19.1677494049072	19.5144824981689	18.5337696075439	17.9904232025146	18.6973438262939	FAĹSZ	#N/A	#N/A	#N/A	0.218769	0.692275	1.37329	FAĹSZ	P97355	Spermine synthase OS=Mus musculus OX=10090 GN=Sms PE=1 SV=1	0.002	2.571	2	Sms
17.5758876800537	19.52712059021	18.7455310821533	20.2864837646484	20.5094165802002	17.8658409118652	19.6945877075195	18.002950668335	FAĹSZ	#N/A	#N/A	#N/A	0.986297	-0.0155568	-0.0179028	FAĹSZ	Q8BK64	Activator of 90 kDa heat shock protein ATPase homolog 1 OS=Mus musculus OX=10090 GN=Ahsa1 PE=1 SV=2	0.009	1.662	2	Ahsa1
17.8948268890381	16.4452266693115	19.4444561004639	18.7414093017578	19.6561641693115	17.730224609375	18.8044948577881	18.26393699646	FAĹSZ	#N/A	#N/A	#N/A	0.551659	0.482225	0.63042	FAĹSZ	P70257	Nuclear factor 1 X-type OS=Mus musculus OX=10090 GN=Nfix PE=1 SV=2	0	3.378	2	Nfix
17.3617553710938	18.1072635650635	18.8190994262695	16.4677810668945	18.765115737915	18.8289623260498	19.6411762237549	17.3884162902832	FAĹSZ	#N/A	#N/A	#N/A	0.209133	0.966943	1.40673	FAĹSZ	Q9WUK6	Zinc finger and BTB domain-containing protein 18 OS=Mus musculus OX=10090 GN=Zbtb18 PE=1 SV=1	0	4.286	4	Zbtb18
16.8773670196533	19.5297832489014	17.6609573364258	16.7469234466553	18.6976051330566	18.6270713806152	18.9899940490723	19.9522838592529	FAĹSZ	#N/A	#N/A	#N/A	0.103426	1.36298	1.91888	FAĹSZ	Q925E7	Serine/threonine-protein phosphatase 2A 55 kDa regulatory subunit B delta isoform OS=Mus musculus OX=10090 GN=Ppp2r2d PE=1 SV=1	0	3.68	3	Ppp2r2d
21.3942165374756	22.185546875	20.3973484039307	20.8611221313477	20.2804679870605	18.3054218292236	20.0829372406006	21.8989505767822	FAĹSZ	#N/A	#N/A	#N/A	0.245327	-1.06761	-1.28757	FAĹSZ	O35988	Syndecan-4 OS=Mus musculus OX=10090 GN=Sdc4 PE=1 SV=1	0.002	2.461	7	Sdc4
19.7600784301758	17.4697494506836	20.080005645752	17.3577938079834	20.0863704681396	18.5871429443359	18.2826137542725	18.1446361541748	FAĹSZ	#N/A	#N/A	#N/A	0.903144	0.108284	0.126928	FAĹSZ	A2AR02	Peptidyl-prolyl cis-trans isomerase G OS=Mus musculus OX=10090 GN=Ppig PE=1 SV=1	0	4.928	2	Ppig
19.0387744903564	18.0112342834473	18.2329540252686	17.8375091552734	19.2455101013184	18.1142253875732	18.712215423584	17.6887588500977	FAĹSZ	#N/A	#N/A	#N/A	0.723729	0.160059	0.370513	FAĹSZ	Q9DBR7	Protein phosphatase 1 regulatory subunit 12A OS=Mus musculus OX=10090 GN=Ppp1r12a PE=1 SV=2	0.001	2.747	2	Ppp1r12a
20.3852767944336	18.0637226104736	20.0495719909668	20.7179088592529	20.1243629455566	18.9639053344727	19.7275371551514	18.3926181793213	FAĹSZ	#N/A	#N/A	#N/A	0.506433	-0.502014	-0.706395	FAĹSZ	Q9ERS2	NADH dehydrogenase [ubiquinone] 1 alpha subcomplex subunit 13 OS=Mus musculus OX=10090 GN=Ndufa13 PE=1 SV=3	0.003	2.375	6	Ndufa13
19.70924949646	18.3352527618408	17.1716060638428	19.7547931671143	20.4466743469238	19.3139514923096	19.505184173584	16.4502296447754	FAĹSZ	#N/A	#N/A	#N/A	0.866463	0.186285	0.175496	FAĹSZ	P15388	Potassium voltage-gated channel subfamily C member 1 OS=Mus musculus OX=10090 GN=Kcnc1 PE=1 SV=1	0	3.345	2	Kcnc1
18.2415943145752	18.2481536865234	19.0619354248047	17.0018177032471	17.0510635375977	19.8373680114746	20.0736198425293	18.8647499084473	FAĹSZ	#N/A	#N/A	#N/A	0.350139	0.818325	1.01303	FAĹSZ	Q8BWU8	Ethanolamine-phosphate phospho-lyase OS=Mus musculus OX=10090 GN=Etnppl PE=2 SV=1	0.004	2.056	4	Etnppl
16.0747241973877	18.4600963592529	16.5259323120117	18.6339626312256	18.6466369628906	18.0071296691895	18.5755634307861	18.0770053863525	FAĹSZ	#N/A	#N/A	#N/A	NaN	0	NaN	FAĹSZ	Q9D0T1	NHP2-like protein 1 OS=Mus musculus OX=10090 GN=Snu13 PE=1 SV=4	0	3.336	9	Snu13
17.3485126495361	17.9419574737549	18.000732421875	18.6384925842285	19.1862201690674	18.4097061157227	18.5684032440186	19.9486808776855	FAĹSZ	#N/A	#N/A	#N/A	0.0541287	1.04583	2.38861	FAĹSZ	Q9JM14	5'(3')-deoxyribonucleotidase. cytosolic type OS=Mus musculus OX=10090 GN=Nt5c PE=1 SV=1	0	8.043	11	Nt5c
18.2782802581787	16.9000644683838	17.2067890167236	16.4593677520752	17.3597850799561	19.3272686004639	20.0062274932861	18.4337787628174	FAĹSZ	Acetyl [N-Term]	#N/A	#N/A	0.0635958	1.57064	2.27082	FAĹSZ	P61924	Coatomer subunit zeta-1 OS=Mus musculus OX=10090 GN=Copz1 PE=1 SV=1	0.004	2.24	8	Copz1
17.4995384216309	17.0446510314941	19.4394588470459	19.6478748321533	19.0438194274902	18.6446971893311	19.1593761444092	19.4422283172607	FAĹSZ	#N/A	#N/A	#N/A	0.368684	0.664649	0.971794	FAĹSZ	Q9D7M1	Glucose-induced degradation protein 8 homolog OS=Mus musculus OX=10090 GN=Gid8 PE=1 SV=1	0	4.74	11	Gid8
16.6079902648926	17.6443729400635	20.0135345458984	18.7638969421387	19.6146717071533	18.4782161712646	21.5966186523438	17.548376083374	FAĹSZ	#N/A	#N/A	#N/A	0.391103	1.05202	0.924062	FAĹSZ	Q9Z172	Small ubiquitin-related modifier 3 OS=Mus musculus OX=10090 GN=Sumo3 PE=1 SV=1	0	3.819	11	Sumo3
17.0884017944336	18.6858100891113	18.0317726135254	17.0204257965088	17.9321422576904	18.0744304656982	19.186429977417	19.2066555023193	FAĹSZ	#N/A	#N/A	#N/A	NaN	0	NaN	FAĹSZ	P99026	Proteasome subunit beta type-4 OS=Mus musculus OX=10090 GN=Psmb4 PE=1 SV=1	0	7.03	8	Psmb4
19.0818901062012	19.4010848999023	20.0441360473633	20.355432510376	17.6394214630127	17.3745899200439	19.2146263122559	17.6654987335205	FAĹSZ	#N/A	+	Ki150_Ki21	0.014065	-1.7471	-3.42454	FAĹSZ	O55142	60S ribosomal protein L35a OS=Mus musculus OX=10090 GN=Rpl35a PE=1 SV=2	0.004	2.139	8	Rpl35a
17.3942279815674	16.9072608947754	16.7038536071777	17.9861736297607	19.4415950775146	18.1697902679443	18.312442779541	18.9149112701416	FAĹSZ	#N/A	+	Ki150_Ki21	0.0117036	1.46181	3.57569	FAĹSZ	Q91W90	Thioredoxin domain-containing protein 5 OS=Mus musculus OX=10090 GN=Txndc5 PE=1 SV=2	0.001	2.984	3	Txndc5
21.4033241271973	21.2115917205811	21.6564407348633	22.4191646575928	22.1944313049316	21.1140975952148	21.8856296539307	21.5553970336914	FAĹSZ	#N/A	#N/A	#N/A	0.967898	0.0147586	0.041952	FAĹSZ	Q9CXZ1	NADH dehydrogenase [ubiquinone] iron-sulfur protein 4. mitochondrial OS=Mus musculus OX=10090 GN=Ndufs4 PE=1 SV=3	0	4.416	9	Ndufs4
17.9820194244385	16.9491291046143	19.5467491149902	19.1277923583984	19.2447452545166	18.7845039367676	18.9134902954102	20.1907997131348	FAĹSZ	#N/A	#N/A	#N/A	0.234102	0.881962	1.32273	FAĹSZ	Q9DBU6	Serine/Arginine-related protein 53 OS=Mus musculus OX=10090 GN=Rsrc1 PE=1 SV=1	0.001	3.082	3	Rsrc1
18.0332775115967	19.2233562469482	20.2064781188965	20.2690620422363	20.2968845367432	18.5674362182617	19.9308319091797	17.4722499847412	FAĹSZ	#N/A	#N/A	#N/A	0.676071	-0.366193	-0.438939	FAĹSZ	O88485	Cytoplasmic dynein 1 intermediate chain 1 OS=Mus musculus OX=10090 GN=Dync1i1 PE=1 SV=2	0	5.743	3	Dync1i1
19.4299201965332	18.6323108673096	17.9080963134766	17.6540241241455	18.0617332458496	17.272346496582	18.812952041626	18.9645748138428	FAĹSZ	#N/A	#N/A	#N/A	NaN	0	NaN	FAĹSZ	Q61249	Immunoglobulin-binding protein 1 OS=Mus musculus OX=10090 GN=Igbp1 PE=1 SV=1	0.001	3.035	7	Igbp1
18.0565853118896	19.5582904815674	16.2109546661377	17.1244354248047	17.5059375762939	19.7193164825439	17.335168838501	19.4706707000732	FAĹSZ	#N/A	#N/A	#N/A	NaN	0	NaN	FAĹSZ	Q9CPW4	Actin-related protein 2/3 complex subunit 5 OS=Mus musculus OX=10090 GN=Arpc5 PE=1 SV=3	0	3.657	13	Arpc5
16.8053359985352	17.7946166992188	18.4211902618408	18.7984924316406	18.8348865509033	17.6106185913086	19.212574005127	17.4479331970215	FAĹSZ	Acetyl [N-Term]	#N/A	#N/A	0.621849	0.321594	0.519749	FAĹSZ	Q5SUF2	Luc7-like protein 3 OS=Mus musculus OX=10090 GN=Luc7l3 PE=1 SV=1	0	5.653	3	Luc7l3
19.073413848877	19.1893177032471	19.2955493927002	20.0968532562256	20.5571212768555	18.6454086303711	18.8145885467529	18.3584003448486	FAĹSZ	#N/A	#N/A	#N/A	0.580863	-0.319904	-0.583419	FAĹSZ	Q8BLQ9	Cell adhesion molecule 2 OS=Mus musculus OX=10090 GN=Cadm2 PE=1 SV=2	0.006	1.934	3	Cadm2
20.8459281921387	21.2977275848389	16.6635990142822	16.7906589508057	20.1576995849609	20.4726371765137	22.6933670043945	21.7525234222412	FAĹSZ	#N/A	#N/A	#N/A	0.138655	2.36958	1.7072	FAĹSZ	P24270	Catalase OS=Mus musculus OX=10090 GN=Cat PE=1 SV=4	0	3.901	4	Cat
20.82546043396	20.7267971038818	21.0965518951416	20.6828517913818	20.7222461700439	21.7950992584229	17.0260925292969	21.3617515563965	FAĹSZ	#N/A	#N/A	#N/A	0.599023	-0.606618	-0.554902	FAĹSZ	Q3TXS7	26S proteasome non-ATPase regulatory subunit 1 OS=Mus musculus OX=10090 GN=Psmd1 PE=1 SV=1	0.007	1.858	2	Psmd1
17.0361213684082	18.6609191894531	19.1216335296631	17.7924652099609	16.6305179595947	18.5429992675781	20.0033054351807	18.2612571716309	FAĹSZ	#N/A	#N/A	#N/A	NaN	0	NaN	FAĹSZ	O09161	Calsequestrin-2 OS=Mus musculus OX=10090 GN=Casq2 PE=1 SV=3	0	5.068	3	Casq2
18.3811473846436	17.941915512085	17.8505191802979	16.9774417877197	17.3398666381836	18.4662284851074	17.4220142364502	19.5667476654053	FAĹSZ	#N/A	#N/A	#N/A	0.518975	0.410958	0.6849	FAĹSZ	Q8BRT1	CLIP-associating protein 2 OS=Mus musculus OX=10090 GN=Clasp2 PE=1 SV=1	0	4.336	2	Clasp2
19.811351776123	20.2836971282959	17.8893260955811	16.7197647094727	19.2137966156006	18.0358295440674	18.2630138397217	17.3764533996582	FAĹSZ	#N/A	#N/A	#N/A	0.63772	-0.453762	-0.495725	FAĹSZ	P28738	Kinesin heavy chain isoform 5C OS=Mus musculus OX=10090 GN=Kif5c PE=1 SV=3	0.001	3.149	1	Kif5c
17.642110824585	19.7826595306396	16.6675510406494	16.5065517425537	18.0783805847168	17.2108097076416	18.5444526672363	19.2020664215088	FAĹSZ	#N/A	#N/A	#N/A	NaN	0	NaN	FAĹSZ	O70161	Phosphatidylinositol 4-phosphate 5-kinase type-1 gamma OS=Mus musculus OX=10090 GN=Pip5k1c PE=1 SV=2	0.004	2.134	2	Pip5k1c
18.5213966369629	18.9100494384766	16.4292945861816	18.5973167419434	18.2277965545654	19.4741916656494	19.6728382110596	19.0209655761719	FAĹSZ	#N/A	#N/A	#N/A	0.182016	0.984434	1.50907	FAĹSZ	O55126	Protein NipSnap homolog 2 OS=Mus musculus OX=10090 GN=Nipsnap2 PE=1 SV=1	0	4.23	7	Nipsnap2
25.2182025909424	26.3260841369629	25.0212345123291	24.6897258758545	22.6863689422607	26.4444980621338	26.9069728851318	25.7228527069092	FAĹSZ	#N/A	#N/A	#N/A	0.904875	0.126361	0.124647	FAĹSZ	P29391	Ferritin light chain 1 OS=Mus musculus OX=10090 GN=Ftl1 PE=1 SV=2	0	7.076	9	Ftl1
17.6816787719727	18.8587818145752	17.1962776184082	18.19065284729	17.9999294281006	18.0167045593262	19.4763774871826	17.4329032897949	FAĹSZ	#N/A	#N/A	#N/A	0.673158	0.249631	0.443194	FAĹSZ	Q6WQJ1	Sn1-specific diacylglycerol lipase alpha OS=Mus musculus OX=10090 GN=Dagla PE=1 SV=2	0	3.607	2	Dagla
16.5442008972168	18.8380908966064	18.7705173492432	17.1469287872314	19.285774230957	18.731424331665	19.2148532867432	19.9168567657471	FAĹSZ	#N/A	#N/A	#N/A	0.0587335	1.46229	2.32884	FAĹSZ	Q8BGH2	Sorting and assembly machinery component 50 homolog OS=Mus musculus OX=10090 GN=Samm50 PE=1 SV=1	0	5.704	3	Samm50
17.9095935821533	18.3535575866699	17.1817989349365	15.9595346450806	15.638729095459	17.1456203460693	18.3541831970215	19.1230049133301	FAĹSZ	#N/A	#N/A	#N/A	NaN	0	NaN	FAĹSZ	Q69Z99	Zinc finger protein 512 OS=Mus musculus OX=10090 GN=Znf512 PE=2 SV=2	0.001	2.772	3	Znf512
16.8238735198975	18.944974899292	17.7424201965332	18.0333461761475	17.4576644897461	18.6668510437012	19.0789470672607	18.3031120300293	FAĹSZ	#N/A	#N/A	#N/A	0.412196	0.49049	0.881035	FAĹSZ	A2AJA9	Apical junction component 1 homolog OS=Mus musculus OX=10090 GN=Ajm1 PE=1 SV=1	0	5.738	2	Ajm1
17.5626468658447	17.7098827362061	16.6354942321777	17.7367782592773	17.3337783813477	17.7926940917969	18.068115234375	18.4382495880127	FAĹSZ	#N/A	#N/A	#N/A	0.205371	0.497009	1.42017	FAĹSZ	Q64213	Splicing factor 1 OS=Mus musculus OX=10090 GN=Sf1 PE=1 SV=6	0.004	2.106	3	Sf1
18.3006153106689	17.7438564300537	18.1684494018555	16.2216873168945	17.5414352416992	18.475170135498	17.4896583557129	18.2105960845947	FAĹSZ	#N/A	#N/A	#N/A	0.572066	0.320563	0.597423	FAĹSZ	Q8VDM6	Heterogeneous nuclear ribonucleoprotein U-like protein 1 OS=Mus musculus OX=10090 GN=Hnrnpul1 PE=1 SV=1	0.004	1.952	3	Hnrnpul1
17.0640983581543	17.6514358520508	17.270715713501	18.6977806091309	19.9452877044678	17.7978591918945	20.118896484375	17.8318386077881	FAĹSZ	#N/A	#N/A	#N/A	0.140079	1.25246	1.6998	FAĹSZ	Q9CWE0	Mitochondrial fission regulator 1-like OS=Mus musculus OX=10090 GN=Mtfr1l PE=1 SV=1	0	6.02	6	Mtfr1l
17.4670162200928	19.3874263763428	18.2243118286133	18.1121120452881	18.3091945648193	18.8834133148193	19.2593879699707	18.6273326873779	FAĹSZ	#N/A	#N/A	#N/A	NaN	0	NaN	FAĹSZ	Q9DCB8	Iron-sulfur cluster assembly 2 homolog. mitochondrial OS=Mus musculus OX=10090 GN=Isca2 PE=1 SV=2	0	5.471	8	Isca2
17.1666488647461	18.7739791870117	17.820291519165	18.5224132537842	20.9920043945313	19.671365737915	18.3545093536377	19.0649261474609	FAĹSZ	#N/A	#N/A	#N/A	0.0725897	1.44987	2.1747	FAĹSZ	Q8R1Q8	Cytoplasmic dynein 1 light intermediate chain 1 OS=Mus musculus OX=10090 GN=Dync1li1 PE=1 SV=1	0.001	2.918	2	Dync1li1
21.2523899078369	21.034460067749	19.0998878479004	19.5894374847412	19.4165134429932	22.4196376800537	23.0840454101563	22.0322780609131	FAĹSZ	#N/A	#N/A	#N/A	0.17182	1.49407	1.55127	FAĹSZ	Q60902	Epidermal growth factor receptor substrate 15-like 1 OS=Mus musculus OX=10090 GN=Eps15l1 PE=1 SV=3	0.008	1.743	2	Eps15l1
17.768928527832	18.5969486236572	19.2809982299805	20.0603809356689	20.6141490936279	19.3757934570313	17.8396797180176	17.7761611938477	FAĹSZ	#N/A	#N/A	#N/A	0.976811	-0.0253682	-0.0302994	FAĹSZ	Q9Z218	Dipeptidyl aminopeptidase-like protein 6 OS=Mus musculus OX=10090 GN=Dpp6 PE=1 SV=1	0	4.728	1	Dpp6
18.5425281524658	17.6792030334473	18.4150333404541	18.0905933380127	16.2150688171387	18.63938331604	18.6414928436279	19.3057594299316	FAĹSZ	#N/A	#N/A	#N/A	NaN	0	NaN	FAĹSZ	P51174	Long-chain specific acyl-CoA dehydrogenase. mitochondrial OS=Mus musculus OX=10090 GN=Acadl PE=1 SV=2	0	5.13	3	Acadl
19.156810760498	19.5141124725342	17.3905391693115	17.068998336792	20.4579734802246	18.6896629333496	19.5513706207275	18.6104393005371	FAĹSZ	#N/A	#N/A	#N/A	0.214479	1.04475	1.38801	FAĹSZ	Q9D7X3	Dual specificity protein phosphatase 3 OS=Mus musculus OX=10090 GN=Dusp3 PE=1 SV=1	0	3.756	7	Dusp3
19.4365577697754	16.7725353240967	18.2728500366211	16.4751529693604	17.0499839782715	18.8087711334229	18.6362686157227	16.8399600982666	FAĹSZ	#N/A	#N/A	#N/A	NaN	0	NaN	FAĹSZ	O89053	Coronin-1A OS=Mus musculus OX=10090 GN=Coro1a PE=1 SV=5	0	3.451	3	Coro1a
17.7751903533936	18.4837322235107	18.0628128051758	17.4011859893799	18.7011394500732	17.8588085174561	18.6146030426025	19.1703968048096	FAĹSZ	#N/A	#N/A	#N/A	0.114341	0.655507	1.84652	FAĹSZ	Q923D4	Splicing factor 3B subunit 5 OS=Mus musculus OX=10090 GN=Sf3b5 PE=1 SV=1	0	4.372	28	Sf3b5
18.5308723449707	18.0122108459473	16.69970703125	16.3307952880859	17.5203628540039	17.9460906982422	20.1368961334229	17.6190376281738	FAĹSZ	#N/A	#N/A	#N/A	0.302683	0.9122	1.12726	FAĹSZ	Q8CHP8	Glycerol-3-phosphate phosphatase OS=Mus musculus OX=10090 GN=Pgp PE=1 SV=1	0	5.213	6	Pgp
18.1003494262695	18.3154029846191	19.6154499053955	18.0976486206055	18.7733936309814	18.6415576934814	18.8205718994141	18.2302150726318	FAĹSZ	#N/A	#N/A	#N/A	0.835588	0.0842218	0.216747	FAĹSZ	Q61112	45 kDa calcium-binding protein OS=Mus musculus OX=10090 GN=Sdf4 PE=1 SV=1	0	4.471	8	Sdf4
17.8639945983887	18.2812442779541	18.7277755737305	17.8858013153076	18.9407005310059	18.7372264862061	18.0904521942139	18.0896224975586	FAĹSZ	#N/A	#N/A	#N/A	0.394572	0.274796	0.916865	FAĹSZ	Q80TS3	Adhesion G protein-coupled receptor L3 OS=Mus musculus OX=10090 GN=Adgrl3 PE=1 SV=3	0	3.446	1	Adgrl3
18.3358364105225	18.4166374206543	16.1597423553467	19.3260478973389	17.2865390777588	17.2870502471924	20.0510749816895	18.6836547851563	FAĹSZ	#N/A	#N/A	#N/A	0.786283	0.267514	0.283553	FAĹSZ	Q62348	Translin OS=Mus musculus OX=10090 GN=Tsn PE=1 SV=1	0.001	3.257	10	Tsn
18.6101150512695	16.8561820983887	17.8602294921875	15.5280017852783	16.9764347076416	19.8763904571533	19.9328804016113	19.9014492034912	FAĹSZ	#N/A	#N/A	#N/A	0.0953393	1.95816	1.97761	FAĹSZ	P50543	Protein S100-A11 OS=Mus musculus OX=10090 GN=S100a11 PE=1 SV=1	0	3.384	16	S100a11
16.9533309936523	18.0872840881348	20.5080451965332	20.9874649047852	17.1616878509521	18.6568565368652	19.1509857177734	18.7400131225586	FAĹSZ	#N/A	#N/A	#N/A	0.529297	-0.706645	-0.667463	FAĹSZ	Q8BGC0	HIV Tat-specific factor 1 homolog OS=Mus musculus OX=10090 GN=Htatsf1 PE=1 SV=1	0.001	3.192	3	Htatsf1
21.2327690124512	20.4178104400635	22.0695457458496	22.6091861724854	20.7851982116699	17.601110458374	19.2108688354492	18.4072685241699	FAĹSZ	#N/A	+	Ki150_Ki21	0.0210665	-2.58122	-3.10186	FAĹSZ	P17095	High mobility group protein HMG-I/HMG-Y OS=Mus musculus OX=10090 GN=Hmga1 PE=1 SV=4	0	5.827	15	Hmga1
16.2344608306885	19.7398509979248	18.0480861663818	16.229944229126	19.6346473693848	17.99880027771	20.4319248199463	19.202844619751	FAĹSZ	#N/A	#N/A	#N/A	0.124834	1.75397	1.78313	FAĹSZ	Q6IR34	G-protein-signaling modulator 1 OS=Mus musculus OX=10090 GN=Gpsm1 PE=1 SV=3	0	3.868	1	Gpsm1
17.248010635376	18.3426933288574	17.4099254608154	16.5591297149658	18.0484962463379	17.2207088470459	18.6534233093262	17.7447853088379	FAĹSZ	#N/A	#N/A	#N/A	NaN	0	NaN	FAĹSZ	P63163	Small nuclear ribonucleoprotein-associated protein N OS=Mus musculus OX=10090 GN=Snrpn PE=1 SV=1	0.003	2.349	5	Snrpn
17.5400199890137	18.3618087768555	16.9631462097168	19.1131267547607	18.2111778259277	17.0326232910156	18.7090625762939	19.7996883392334	FAĹSZ	#N/A	#N/A	#N/A	0.571903	0.443613	0.597683	FAĹSZ	P62746	Rho-related GTP-binding protein RhoB OS=Mus musculus OX=10090 GN=Rhob PE=1 SV=1	0.001	2.922	12	Rhob
17.362756729126	18.0649108886719	18.4248046875	19.1924018859863	18.2911071777344	18.3712177276611	18.6204833984375	18.2594299316406	FAĹSZ	#N/A	#N/A	#N/A	0.76033	0.124341	0.319291	FAĹSZ	P17809	Solute carrier family 2. facilitated glucose transporter member 1 OS=Mus musculus OX=10090 GN=Slc2a1 PE=1 SV=4	0.004	2.286	2	Slc2a1
17.6382102966309	19.0496253967285	17.5723896026611	18.3305950164795	17.0545043945313	18.0384769439697	19.3667011260986	17.8817100524902	FAĹSZ	#N/A	#N/A	#N/A	NaN	0	NaN	FAĹSZ	P63044	Vesicle-associated membrane protein 2 OS=Mus musculus OX=10090 GN=Vamp2 PE=1 SV=2	0	7.164	14	Vamp2
17.8610553741455	18.4778461456299	17.8691120147705	18.8893566131592	16.5607814788818	17.5743541717529	19.4174060821533	17.6831455230713	FAĹSZ	#N/A	#N/A	#N/A	NaN	0	NaN	FAĹSZ	O54734	Dolichyl-diphosphooligosaccharide--protein glycosyltransferase 48 kDa subunit OS=Mus musculus OX=10090 GN=Ddost PE=1 SV=2	0.009	1.658	2	Ddost
16.8901462554932	18.3412532806396	16.8254146575928	16.6388740539551	18.1199493408203	18.2704696655273	18.7530117034912	18.7588844299316	FAĹSZ	#N/A	+	Ki150_Ki21	0.0223323	1.30166	3.05624	FAĹSZ	Q8K4Z0	Leucine-rich repeat LGI family member 2 OS=Mus musculus OX=10090 GN=Lgi2 PE=2 SV=1	0	5.687	4	Lgi2
16.1578216552734	19.8132648468018	17.324764251709	18.0304203033447	17.1469249725342	18.0472621917725	19.2746181488037	18.9489650726318	FAĹSZ	#N/A	#N/A	#N/A	0.583492	0.522875	0.579259	FAĹSZ	Q8BGN3	Glycerophosphocholine cholinephosphodiesterase ENPP6 OS=Mus musculus OX=10090 GN=Enpp6 PE=1 SV=1	0	3.449	4	Enpp6
16.3292407989502	17.3231239318848	17.6310482025146	17.9209442138672	20.7279720306396	17.970251083374	17.6104927062988	18.7331504821777	FAĹSZ	#N/A	#N/A	#N/A	0.109661	1.45938	1.87666	FAĹSZ	P97493	Thioredoxin. mitochondrial OS=Mus musculus OX=10090 GN=Txn2 PE=1 SV=1	0	5.109	9	Txn2
16.7589302062988	17.8934745788574	17.8265438079834	18.4560298919678	17.5355815887451	18.1797256469727	19.446382522583	18.8522987365723	FAĹSZ	#N/A	#N/A	#N/A	NaN	0	NaN	FAĹSZ	Q9CWK8	Sorting nexin-2 OS=Mus musculus OX=10090 GN=Snx2 PE=1 SV=2	0.008	1.816	2	Snx2
19.6235046386719	19.6873798370361	19.8855743408203	20.1984577178955	20.1432762145996	19.4538803100586	19.8758144378662	18.5885543823242	FAĹSZ	#N/A	#N/A	#N/A	0.394734	-0.333348	-0.916532	FAĹSZ	P18572	Basigin OS=Mus musculus OX=10090 GN=Bsg PE=1 SV=2	0.001	2.942	3	Bsg
17.8431701660156	18.8442916870117	17.5759181976318	19.2780303955078	18.4566593170166	17.2858600616455	21.0540370941162	19.0889110565186	FAĹSZ	#N/A	#N/A	#N/A	0.532779	0.586014	0.661631	FAĹSZ	Q8K5B2	Multiple coagulation factor deficiency protein 2 homolog OS=Mus musculus OX=10090 GN=Mcfd2 PE=1 SV=1	0	3.758	17	Mcfd2
20.728588104248	17.4447593688965	21.2625217437744	23.1533222198486	20.6376609802246	17.3725070953369	20.2001190185547	22.1163177490234	FAĹSZ	#N/A	#N/A	#N/A	0.727203	-0.565647	-0.365606	FAĹSZ	P12660	Purkinje cell protein 2 OS=Mus musculus OX=10090 GN=Pcp2 PE=1 SV=2	0.007	1.851	13	Pcp2
17.1096382141113	18.0486698150635	17.0313243865967	18.9213352203369	17.3969860076904	19.5941772460938	18.7003002166748	18.2979850769043	FAĹSZ	#N/A	#N/A	#N/A	0.302195	0.71962	1.12852	FAĹSZ	D3YZU1	SH3 and multiple ankyrin repeat domains protein 1 OS=Mus musculus OX=10090 GN=Shank1 PE=1 SV=1	0	3.604	1	Shank1
16.7946529388428	17.3532218933105	17.1690425872803	20.427095413208	20.1889324188232	21.6528377532959	19.6722049713135	21.2935924530029	FAĹSZ	#N/A	+	Ki150_Ki21	0.0278002	2.76589	2.88706	FAĹSZ	Q9CPR4	60S ribosomal protein L17 OS=Mus musculus OX=10090 GN=Rpl17 PE=1 SV=3	0.001	2.705	9	Rpl17
17.1067504882813	17.1548557281494	17.1147136688232	17.7001419067383	17.7533359527588	19.7430858612061	19.3302688598633	19.2570495605469	FAĹSZ	#N/A	+	Ki150_Ki21	0.0088003	1.75182	3.81614	FAĹSZ	Q99KH8	Serine/threonine-protein kinase 24 OS=Mus musculus OX=10090 GN=Stk24 PE=1 SV=1	0	3.45	3	Stk24
16.921028137207	18.4151248931885	15.3660621643066	19.410285949707	19.8067626953125	16.9656352996826	20.5897388458252	17.7279682159424	FAĹSZ	#N/A	#N/A	#N/A	NaN	0	NaN	FAĹSZ	Q91ZU6	Dystonin OS=Mus musculus OX=10090 GN=Dst PE=1 SV=2	0.001	2.662	0	Dst
17.4495372772217	21.4129104614258	18.3122787475586	21.6355228424072	21.4073886871338	19.5498447418213	23.340030670166	19.4382915496826	FAĹSZ	#N/A	#N/A	#N/A	0.415899	1.23133	0.873656	FAĹSZ	Q69ZX8	Actin-binding LIM protein 3 OS=Mus musculus OX=10090 GN=Ablim3 PE=1 SV=2	0.002	2.469	2	Ablim3
21.7469596862793	21.6067695617676	22.2115058898926	21.6105480194092	22.9046840667725	19.167329788208	17.8344440460205	20.6039009094238	FAĹSZ	#N/A	#N/A	#N/A	0.178584	-1.66636	-1.52302	FAĹSZ	Q9JMH9	Unconventional myosin-XVIIIa OS=Mus musculus OX=10090 GN=Myo18a PE=1 SV=2	0.002	2.502	0	Myo18a
16.5124378204346	19.8152828216553	18.0190010070801	16.2030448913574	16.6596546173096	18.6748390197754	19.3741817474365	18.6365394592285	FAĹSZ	#N/A	#N/A	#N/A	NaN	0	NaN	FAĹSZ	Q3UZ39	Leucine-rich repeat flightless-interacting protein 1 OS=Mus musculus OX=10090 GN=Lrrfip1 PE=1 SV=2	0.001	3.196	2	Lrrfip1
20.5512065887451	18.4930305480957	21.2331867218018	20.2590980529785	21.0984268188477	17.5082664489746	19.5115165710449	21.32594871521	FAĹSZ	#N/A	#N/A	#N/A	0.804891	-0.273091	-0.258186	FAĹSZ	P97351	40S ribosomal protein S3a OS=Mus musculus OX=10090 GN=Rps3a PE=1 SV=3	0.002	2.428	3	Rps3a
17.2877292633057	17.7311477661133	16.3892803192139	17.9756698608398	19.757926940918	17.8941097259521	19.3241386413574	18.2241535186768	FAĹSZ	#N/A	+	Ki150_Ki21	0.0416968	1.45413	2.58129	FAĹSZ	P97315	Cysteine and glycine-rich protein 1 OS=Mus musculus OX=10090 GN=Csrp1 PE=1 SV=3	0.001	2.791	9	Csrp1
18.3325214385986	17.9918842315674	16.7202053070068	18.4608554840088	19.7997245788574	17.28635597229	18.3566150665283	17.9882965087891	FAĹSZ	#N/A	#N/A	#N/A	0.494687	0.481381	0.726851	FAĹSZ	P58321	Ubiquitin carboxyl-terminal hydrolase isozyme L4 OS=Mus musculus OX=10090 GN=Uchl4 PE=2 SV=1	0	4.825	7	Uchl4
19.7612361907959	16.3157825469971	20.4102363586426	20.3131904602051	20.081033706665	18.651927947998	18.498685836792	18.6974925994873	FAĹSZ	#N/A	#N/A	#N/A	0.840967	-0.217826	-0.209531	FAĹSZ	P16054	Protein kinase C epsilon type OS=Mus musculus OX=10090 GN=Prkce PE=1 SV=1	0.004	2.228	1	Prkce
18.9433002471924	18.1582832336426	16.6876888275146	15.7020635604858	16.2419338226318	19.0531215667725	18.8808460235596	18.6039295196533	FAĹSZ	#N/A	#N/A	#N/A	0.433817	0.822124	0.838617	FAĹSZ	Q9JLQ2	ARF GTPase-activating protein GIT2 OS=Mus musculus OX=10090 GN=Git2 PE=1 SV=2	0.004	2.01	3	Git2
17.9624805450439	17.201681137085	17.0445976257324	18.9328727722168	21.5404739379883	20.0442867279053	19.1530895233154	18.6466884613037	FAĹSZ	#N/A	+	Ki150_Ki21	0.0362752	2.06073	2.68538	FAĹSZ	Q91ZX7	Prolow-density lipoprotein receptor-related protein 1 OS=Mus musculus OX=10090 GN=Lrp1 PE=1 SV=1	0.007	1.82	0	Lrp1
17.6964054107666	18.715705871582	18.0053653717041	16.741268157959	20.2720146179199	18.0561847686768	18.4414196014404	18.4092617034912	FAĹSZ	#N/A	#N/A	#N/A	0.170956	1.00503	1.55495	FAĹSZ	P26883	Peptidyl-prolyl cis-trans isomerase FKBP1A OS=Mus musculus OX=10090 GN=Fkbp1a PE=1 SV=2	0.001	2.871	13	Fkbp1a
16.1508235931396	17.4918670654297	19.1212768554688	16.3993892669678	16.1084938049316	19.1308574676514	19.5490779876709	19.6407585144043	FAĹSZ	#N/A	#N/A	#N/A	0.268019	1.31646	1.22062	FAĹSZ	Q99KV1	DnaJ homolog subfamily B member 11 OS=Mus musculus OX=10090 GN=Dnajb11 PE=1 SV=1	0.003	2.392	7	Dnajb11
19.9758472442627	20.5025501251221	20.2720031738281	20.8568668365479	20.9346866607666	18.4980354309082	19.807487487793	18.584997177124	FAĹSZ	#N/A	#N/A	#N/A	0.169516	-0.945515	-1.56113	FAĹSZ	Q9QZ06	Toll-interacting protein OS=Mus musculus OX=10090 GN=Tollip PE=1 SV=1	0	4.679	5	Tollip
21.2794570922852	19.6749172210693	20.2365264892578	20.6189022064209	20.9580097198486	19.5276908874512	17.2339534759521	20.2089328765869	FAĹSZ	#N/A	#N/A	#N/A	0.308432	-0.970304	-1.11267	FAĹSZ	Q8VED9	Galectin-related protein OS=Mus musculus OX=10090 GN=Lgalsl PE=1 SV=1	0.001	2.712	6	Lgalsl
19.9450798034668	17.4525089263916	17.3319416046143	20.0507678985596	21.0628414154053	19.4232711791992	20.1561717987061	17.8430042266846	FAĹSZ	#N/A	#N/A	#N/A	0.396758	0.926248	0.912356	FAĹSZ	P62827	GTP-binding nuclear protein Ran OS=Mus musculus OX=10090 GN=Ran PE=1 SV=3	0	4.565	5	Ran
17.6578578948975	18.8567276000977	18.5964794158936	18.093620300293	18.3756160736084	18.9965438842773	19.1115684509277	17.9088039398193	FAĹSZ	#N/A	#N/A	#N/A	0.472288	0.296962	0.766791	FAĹSZ	Q99JY0	Trifunctional enzyme subunit beta. mitochondrial OS=Mus musculus OX=10090 GN=Hadhb PE=1 SV=1	0	3.628	3	Hadhb
17.9429664611816	18.6930656433105	17.4591217041016	17.4624767303467	18.5241546630859	17.3881950378418	19.4638061523438	17.0937995910645	FAĹSZ	#N/A	#N/A	#N/A	NaN	0	NaN	FAĹSZ	Q8R2Z5	von Willebrand factor A domain-containing protein 1 OS=Mus musculus OX=10090 GN=Vwa1 PE=1 SV=1	0	6.235	3	Vwa1
17.8168773651123	19.2924766540527	16.247989654541	17.9678001403809	16.6579322814941	17.2966079711914	17.4828643798828	20.11012840271	FAĹSZ	#N/A	#N/A	#N/A	0.956789	0.0555973	0.0564856	FAĹSZ	Q9ERF3	WD repeat-containing protein 61 OS=Mus musculus OX=10090 GN=Wdr61 PE=1 SV=1	0.004	2.169	7	Wdr61
18.496524810791	19.2548160552979	19.8012561798096	20.1440029144287	20.2284317016602	22.9147529602051	23.0456676483154	23.4112091064453	FAĹSZ	#N/A	+	Ki150_Ki21	0.0106859	2.97587	3.6516	FAĹSZ	Q9Z0X1	Apoptosis-inducing factor 1. mitochondrial OS=Mus musculus OX=10090 GN=Aifm1 PE=1 SV=1	0	5.275	3	Aifm1
18.0546226501465	18.5054054260254	18.1280555725098	18.3375377655029	17.9412498474121	18.6215515136719	18.6838836669922	17.7614669799805	FAĹSZ	#N/A	#N/A	#N/A	NaN	0	NaN	FAĹSZ	Q8R3V5	Endophilin-B2 OS=Mus musculus OX=10090 GN=Sh3glb2 PE=1 SV=2	0.003	2.341	3	Sh3glb2
19.8028163909912	17.83424949646	17.7946109771729	17.9168071746826	16.3648929595947	18.7117805480957	17.6749496459961	19.1522178649902	FAĹSZ	#N/A	#N/A	#N/A	NaN	0	NaN	FAĹSZ	P97797	Tyrosine-protein phosphatase non-receptor type substrate 1 OS=Mus musculus OX=10090 GN=Sirpa PE=1 SV=2	0.001	3.075	3	Sirpa
18.011287689209	19.3248043060303	18.9358386993408	19.286434173584	19.5055770874023	19.722599029541	19.5633430480957	17.7836513519287	FAĹSZ	#N/A	#N/A	#N/A	0.659471	0.254201	0.463311	FAĹSZ	P23242	Gap junction alpha-1 protein OS=Mus musculus OX=10090 GN=Gja1 PE=1 SV=2	0.001	3.115	4	Gja1
16.740837097168	19.613338470459	17.9829139709473	19.7163505554199	19.9225788116455	19.3556575775146	18.8193607330322	17.3732662200928	FAĹSZ	#N/A	#N/A	#N/A	0.706637	0.354356	0.394809	FAĹSZ	Q9EP89	Serine beta-lactamase-like protein LACTB. mitochondrial OS=Mus musculus OX=10090 GN=Lactb PE=1 SV=1	0	7.104	3	Lactb
21.2563991546631	18.8024463653564	20.0158710479736	21.3856678009033	21.374418258667	19.0039253234863	20.1610202789307	18.0896778106689	FAĹSZ	#N/A	#N/A	#N/A	0.477602	-0.707836	-0.757199	FAĹSZ	P62309	Small nuclear ribonucleoprotein G OS=Mus musculus OX=10090 GN=Snrpg PE=1 SV=1	0	5.449	16	Snrpg
17.8061389923096	21.1679439544678	20.2818927764893	20.1146793365479	19.2096939086914	18.1586246490479	19.5507926940918	18.9372653961182	FAĹSZ	#N/A	#N/A	#N/A	0.300727	-0.87857	-1.13228	FAĹSZ	Q3U1J4	DNA damage-binding protein 1 OS=Mus musculus OX=10090 GN=Ddb1 PE=1 SV=2	0.001	2.918	1	Ddb1
