# Supplementary material for: Impaired interactions of ataxin-3 with protein complexes reveals their specific structure and functions in SCA3 Ki150 model
Source: Front Mol Neurosci. 2023 Mar 24;16:1122308. doi: 10.3389/fnmol.2023.1122308 (PMC10080164; doi:10.3389/fnmol.2023.1122308)
Supplement: Supplementary file 5 [file Table_5.XLSX]

## Sheet: Sheet1
NA.	Abundances..Scaled...F9..Sample	Abundances..Scaled...F10..Sample	Abundances..Scaled...F11..Sample	Abundances..Scaled...F12..Sample	Abundances..Scaled...F13..Sample	Abundances..Scaled...F14..Sample	Abundances..Scaled...F15..Sample	Abundances..Scaled...F16..Sample	Contaminant	Modifications	Student.s.T.test.Significant.Ki150_Ki21	Student.s.T.test.significant	Student.s.T.test.p.value.Ki150_Ki21	Student.s.T.test.Difference.Ki150_Ki21	Student.s.T.test.Test.statistic.Ki150_Ki21	Checked	Protein.FDR.Confidence..Combined	Master	Accession	Description	Exp..q.value..Combined	Sum.PEP.Score	Coverage....	X..Peptides	X..PSMs	X..Unique.Peptides	X..Protein.Groups	X..AAs	MW..kDa.	calc..pI	Score.Sequest.HT..Sequest.HT	X..Peptides..by.Search.Engine...Sequest.HT	X..Razor.Peptides	Found.in.Sample...S1..F1..Sample	Found.in.Sample...S2..F2..Sample	Found.in.Sample...S3..F3..Sample	Found.in.Sample...S4..F4..Sample	Found.in.Sample...S5..F5..Sample	Found.in.Sample...S6..F6..Sample	Found.in.Sample...S7..F7..Sample	Found.in.Sample...S8..F8..Sample	Found.in.Sample...S9..F9..Sample	Found.in.Sample...S10..F10..Sample	Found.in.Sample...S11..F11..Sample	Found.in.Sample...S12..F12..Sample	Found.in.Sample...S13..F13..Sample	Found.in.Sample...S14..F14..Sample	Found.in.Sample...S15..F15..Sample	Found.in.Sample...S16..F16..Sample
1	#!{Type}E	E	E	E	E	E	E	E	C	C	C	C	N	N	N	T	T	T	T	T	T	T	T	T	T	T	T	T	T	T	T	T	T	T	T	T	T	T	T	T	T	T	T	T	T	T	T	T	T
2	#!{C:Group1}Ki21	Ki21	Ki21	Ki21	Ki150	Ki150	Ki150	Ki150	#N/A	#N/A	#N/A	#N/A	#N/A	#N/A	#N/A	#N/A	#N/A	#N/A	#N/A	#N/A	#N/A	#N/A	#N/A	#N/A	#N/A	#N/A	#N/A	#N/A	#N/A	#N/A	#N/A	#N/A	#N/A	#N/A	#N/A	#N/A	#N/A	#N/A	#N/A	#N/A	#N/A	#N/A	#N/A	#N/A	#N/A	#N/A	#N/A	#N/A	#N/A
3	8.5204219818115199	7.8604660034179696	7.9489512443542498	7.6036262512206996	7.3785114288330096	8.3737354278564506	2.4059925079345699	4.5484366416931197	FALSE	#N/A	#N/A	#N/A	0.143714	-2.3067	-1.68123	FALSE	High	Master Protein	Q68FD5	Clathrin heavy chain 1 OS=Mus musculus OX=10090 GN=Cltc PE=1 SV=3	0	1083.384	78	110	1237	110	1	1675	191.4	5.69	2226.2800000000002	110	0	Peak Found	High	High	Peak Found	Peak Found	Peak Found	Peak Found	Peak Found	High	High	High	High	High	High	High	High
4	7.4287791252136204	6.6524863243103001	8.0095491409301793	7.2403144836425799	6.6395215988159197	8.5259122848510707	2.8479969501495401	6.0639343261718803	FALSE	#N/A	#N/A	#N/A	0.320594	-1.31344	-1.08253	FALSE	High	Master Protein	Q7TMM9	Tubulin beta-2A chain OS=Mus musculus OX=10090 GN=Tubb2a PE=1 SV=1	0	317.07100000000003	74	28	739	2	1	445	49.9	4.8899999999999997	1290.02	28	13	High	High	High	Not Found	Not Found	High	Peak Found	Peak Found	High	High	High	High	High	High	Not Found	Not Found
5	7.5117526054382298	7.0606961250305202	7.5468945503234899	7.2761244773864702	6.5713734626770002	7.0123453140258798	2.9259994029998802	5.8777441978454599	FALSE	#N/A	#N/A	#N/A	0.107763	-1.752	-1.88925	FALSE	High	Master Protein	P99024	Tubulin beta-5 chain OS=Mus musculus OX=10090 GN=Tubb5 PE=1 SV=1	0	311.99599999999998	80	26	718	4	1	444	49.6	4.8899999999999997	1259.1199999999999	26	0	High	High	High	Peak Found	Peak Found	Peak Found	Peak Found	Peak Found	High	High	High	High	High	High	Peak Found	High
6	6.9020733833312997	6.08321332931519	7.5796933174133301	6.8923912048339799	6.7602210044860804	7.9784245491027797	3.3923175334930402	6.5924568176269496	FALSE	#N/A	#N/A	#N/A	0.530136	-0.683488	-0.666055	FALSE	High	Master Protein	P68369	Tubulin alpha-1A chain OS=Mus musculus OX=10090 GN=Tuba1a PE=1 SV=1	0	277.25	68	25	663	1	1	451	50.1	5.0599999999999996	1279.71	25	7	Not Found	High	High	High	Not Found	High	Not Found	Not Found	High	High	High	Peak Found	Peak Found	Not Found	Not Found	Not Found
7	0	0	0	0	0	0	0	0	FALSE	#N/A	#N/A	#N/A	NaN	0	NaN	FALSE	High	Master Protein	P68373	Tubulin alpha-1C chain OS=Mus musculus OX=10090 GN=Tuba1c PE=1 SV=1	0	246.64699999999999	69	25	620	1	1	449	49.9	5.0999999999999996	1163.5	25	0	Not Found	Not Found	Not Found	Not Found	Not Found	Not Found	Not Found	Not Found	High	Not Found	Not Found	Not Found	Not Found	Not Found	Not Found	Not Found
8	5.7892074584960902	6.1189413070678702	5.4854269027709996	6.4692349433898899	5.1292829513549796	5.5515160560607901	4.8379430770873997	4.8176231384277299	FALSE	#N/A	+	Ki150_Ki21	0.0177878	-0.881611	-3.23547	FALSE	High	Master Protein	P60710	Actin. cytoplasmic 1 OS=Mus musculus OX=10090 GN=Actb PE=1 SV=1	0	299.56200000000001	78	29	529	14	1	375	41.7	5.48	903	29	20	High	High	High	High	High	High	High	High	High	High	High	High	High	High	High	High
9	7.4610700607299796	6.6161813735961896	8.5337190628051793	7.0596146583557102	6.5109620094299299	8.4110870361328107	5.1333990097045898	5.8703646659851101	FALSE	#N/A	#N/A	#N/A	0.293366	-0.936193	-1.15142	FALSE	High	Master Protein	Q9ERD7	Tubulin beta-3 chain OS=Mus musculus OX=10090 GN=Tubb3 PE=1 SV=1	0	251.642	73	27	507	10	1	450	50.4	4.93	873.65	27	3	High	High	High	Peak Found	Peak Found	Peak Found	Peak Found	Peak Found	High	High	High	High	High	High	Peak Found	High
10	6.9259991645812997	7.6344480514526403	7.2162609100341797	8.5492067337036097	6.04439401626587	7.5804471969604501	4.5969352722168004	4.2779846191406303	FALSE	#N/A	#N/A	#N/A	0.0576681	-1.95654	-2.34223	FALSE	High	Master Protein	P20357	Microtubule-associated protein 2 OS=Mus musculus OX=10090 GN=Map2 PE=1 SV=2	0	472.541	59	88	379	88	1	1828	199	4.91	501.95	88	0	High	High	High	Peak Found	Peak Found	Peak Found	Peak Found	Peak Found	High	High	High	High	High	High	Peak Found	High
11	6.5789384841918901	5.9020733833312997	8.0207023620605504	7.2498245239257804	6.2230362892150897	7.9242186546325701	6.0112271308898899	9.3456268310546893	FALSE	#N/A	#N/A	#N/A	0.645703	0.438143	0.483763	FALSE	High	Master Protein	Q9JJZ2	Tubulin alpha-8 chain OS=Mus musculus OX=10090 GN=Tuba8 PE=1 SV=1	0	170.458	41	15	353	3	1	449	50	5.0999999999999996	683.64	15	0	Not Found	Not Found	Not Found	Not Found	Not Found	Not Found	Not Found	Not Found	High	Peak Found	High	High	Peak Found	High	Peak Found	High
12	9.0914354324340803	0	0	7.0916996002197301	0	0	0	0	FALSE	#N/A	#N/A	#N/A	0.138847	-4.04578	-1.70619	FALSE	High	Master Protein	Q922F4	Tubulin beta-6 chain OS=Mus musculus OX=10090 GN=Tubb6 PE=1 SV=1	0	164.63200000000001	47	17	316	2	1	447	50.1	4.8899999999999997	558.04	17	0	Peak Found	High	Peak Found	Peak Found	Not Found	Peak Found	Not Found	Not Found	High	High	High	High	High	Peak Found	Not Found	High
13	6.4643416404724103	7.82781887054443	7.4279413223266602	7.4051413536071804	5.8099288940429696	7.9801397323608398	0.76553475856780995	1.5360529422760001	FALSE	#N/A	#N/A	#N/A	0.111533	-3.2584	-1.86445	FALSE	High	Master Protein	Q01853	Transitional endoplasmic reticulum ATPase OS=Mus musculus OX=10090 GN=Vcp PE=1 SV=4	0	268.19099999999997	66	45	308	45	1	806	89.3	5.26	454.75	45	0	Peak Found	Peak Found	Peak Found	Peak Found	Peak Found	Peak Found	Peak Found	Peak Found	High	High	High	High	High	High	Peak Found	High
14	6.8112139701843297	6.95652151107788	6.0022525787353498	7.4902491569518999	5.31469631195068	6.4870362281799299	4.3715591430664098	5.6920924186706499	FALSE	#N/A	+	Ki150_Ki21	0.0455916	-1.34871	-2.51504	FALSE	High	Master Protein	P68033	Actin. alpha cardiac muscle 1 OS=Mus musculus OX=10090 GN=Actc1 PE=1 SV=1	0	148.01900000000001	68	24	296	10	1	377	42	5.39	396.57	24	0	Peak Found	High	High	Peak Found	Peak Found	High	Peak Found	Peak Found	High	High	High	High	High	High	Peak Found	High
15	6.4195389747619602	7.2326607704162598	6.6395215988159197	7.42374610900879	5.6752514839172399	7.1898245811462402	5.3957481384277299	5.5329403877258301	FALSE	#N/A	#N/A	#N/A	0.0875505	-0.980426	-2.03912	FALSE	High	Master Protein	Q9QYR6	Microtubule-associated protein 1A OS=Mus musculus OX=10090 GN=Map1a PE=1 SV=2	0	384.81799999999998	35	82	273	81	1	2776	300	5	315.11	82	1	Peak Found	High	High	Peak Found	Peak Found	Peak Found	Peak Found	Peak Found	High	High	High	High	High	High	Peak Found	High
16	6.9634742736816397	6.8740592002868697	6.5939512252807599	6.5219931602478001	6.0639343261718803	6.4446005821228001	1.8875253200530999	2.6322681903839098	FALSE	#N/A	#N/A	#N/A	0.0783042	-2.48129	-2.11981	FALSE	High	Master Protein	Q7TPR4	Alpha-actinin-1 OS=Mus musculus OX=10090 GN=Actn1 PE=1 SV=1	0	275.79300000000001	59	46	250	25	1	892	103	5.38	368.44	46	21	High	High	High	Peak Found	Peak Found	Peak Found	Peak Found	Peak Found	High	High	High	High	High	High	Peak Found	Peak Found
17	7.4312887191772496	7.4144740104675302	7.1446580886840803	7.95361423492432	7.1868572235107404	0	0	0	FALSE	#N/A	+	Ki150_Ki21	0.0197504	-5.68929	-3.15256	FALSE	High	Master Protein	Q8BFZ3	Beta-actin-like protein 2 OS=Mus musculus OX=10090 GN=Actbl2 PE=1 SV=1	0	95.247	31	10	214	2	1	376	42	5.49	332.45	10	0	Peak Found	Peak Found	Peak Found	Peak Found	Peak Found	High	High	Peak Found	High	Peak Found	High	High	High	Peak Found	Not Found	Not Found
18	0.13750354945659601	-0.15200312435627	0.58496248722076405	3.8579809665679901	8.0552825927734393	2.6322681903839098	7.9841337203979501	7.3019533157348597	FALSE	#N/A	+	Ki150_Ki21	0.0149753	5.3863	3.37362	FALSE	High	Master Protein	Q61781	Keratin. type I cytoskeletal 14 OS=Mus musculus OX=10090 GN=Krt14 PE=1 SV=2	0	169.24	42	21	205	6	1	484	52.8	5.17	286.54000000000002	21	6	Not Found	Not Found	Peak Found	Peak Found	Peak Found	Peak Found	High	High	Not Found	Peak Found	Peak Found	High	High	Peak Found	High	High
19	6.7508745193481401	6.9056878089904803	7.4337940216064498	8.0579919815063494	5.9726924896240199	7.3584313392639196	5.49505567550659	6.2649116516113299	FALSE	#N/A	#N/A	#N/A	0.0856021	-1.01431	-2.05538	FALSE	High	Master Protein	P11499	Heat shock protein HSP 90-beta OS=Mus musculus OX=10090 GN=Hsp90ab1 PE=1 SV=3	0	165.01300000000001	51	34	199	20	1	724	83.2	5.03	317.89	34	1	High	High	High	Peak Found	Not Found	Not Found	Not Found	Not Found	High	High	High	High	High	High	High	High
20	7.2075023651123002	8.0279064178466797	7.0433006286621103	8.3051500320434606	5.6322679519653303	3	4.3854308128356898	5.9749879837036097	FALSE	#N/A	+	Ki150_Ki21	0.00794396	-2.89779	-3.90435	FALSE	High	Master Protein	Q6PIE5	Sodium/potassium-transporting ATPase subunit alpha-2 OS=Mus musculus OX=10090 GN=Atp1a2 PE=1 SV=1	0	185.29400000000001	38	31	192	14	1	1020	112.1	5.55	204.56	31	0	Peak Found	Peak Found	Peak Found	Peak Found	Peak Found	Peak Found	Not Found	Peak Found	High	High	High	High	Peak Found	Peak Found	Peak Found	High
21	5.8850860595703098	7.5251293182373002	6.8240041732788104	7.6759572029113796	6.6920924186706499	7.3522639274597203	7.4781627655029297	7.25455617904663	FALSE	#N/A	#N/A	#N/A	0.642818	0.216725	0.488076	FALSE	High	Master Protein	P0DP27	Calmodulin-2 OS=Mus musculus OX=10090 GN=Calm2 PE=1 SV=1	0	84.936000000000007	60	13	171	12	1	149	16.8	4.22	293.95	13	1	High	High	High	Peak Found	High	Peak Found	High	High	High	High	High	High	High	High	High	High
22	7.2230362892150897	7.15279197692871	7.5022349357604998	7.6983575820922896	5.6117625236511204	6.1168637275695801	8.9741277694702095	4.6438560485839799	FALSE	#N/A	#N/A	#N/A	0.30326	-1.05745	-1.12579	FALSE	High	Master Protein	P46460	Vesicle-fusing ATPase OS=Mus musculus OX=10090 GN=Nsf PE=1 SV=2	0	159.65199999999999	46	34	156	34	1	744	82.6	6.95	169.07	34	0	Peak Found	High	High	Peak Found	Peak Found	Peak Found	Peak Found	Peak Found	High	High	High	High	High	High	High	High
23	8.2747278213500994	8.1287679672241193	7.6843981742858896	7.0789513587951696	7.5156998634338397	8.1369915008544904	2	4.1538052558898899	FALSE	#N/A	#N/A	#N/A	0.16255	-2.34009	-1.59173	FALSE	High	Master Protein	P53395	Lipoamide acyltransferase component of branched-chain alpha-keto acid dehydrogenase complex. mitochondrial OS=Mus musculus OX=10090 GN=Dbt PE=1 SV=2	0	111.542	51	22	152	22	1	482	53.2	8.6	180.85	22	0	Peak Found	Peak Found	Peak Found	Peak Found	Peak Found	Peak Found	Peak Found	Peak Found	High	High	High	High	High	High	Peak Found	High
24	7.9110922813415501	8.1548185348510707	6.32912349700928	8.0773496627807599	6.20554876327515	6.0356240272521999	3.0356237888336199	2.2630345821380602	FALSE	#N/A	+	Ki150_Ki21	0.0262778	-3.23314	-2.93027	FALSE	High	Master Protein	P11798	Calcium/calmodulin-dependent protein kinase type II subunit alpha OS=Mus musculus OX=10090 GN=Camk2a PE=1 SV=2	0	134.62899999999999	48	17	152	12	1	478	54.1	7.08	218.74	17	1	High	High	High	Peak Found	Peak Found	Peak Found	Peak Found	Peak Found	High	High	High	High	High	High	Peak Found	Peak Found
25	6.9128894805908203	7.9483671188354501	7.27146291732788	7.4170083999633798	5.8777441978454599	7.8047761917114302	5.8124980926513699	5.7970128059387198	FALSE	#N/A	#N/A	#N/A	0.0956757	-1.06442	-1.97507	FALSE	High	Master Protein	Q8BYI9	Tenascin-R OS=Mus musculus OX=10090 GN=Tnr PE=1 SV=2	0	181.74700000000001	33	34	145	34	1	1358	149.5	4.9400000000000004	181.35	34	0	Peak Found	High	High	Peak Found	Peak Found	Peak Found	Peak Found	Peak Found	High	High	High	High	High	High	Peak Found	High
26	3.5728895664215101	3.0703892707824698	0	3.7114949226379399	5.3923172950744602	2.70043969154358	5.6496152877807599	5.1818976402282697	FALSE	#N/A	#N/A	#N/A	0.101698	2.14237	1.93104	FALSE	High	Master Protein	P17156	Heat shock-related 70 kDa protein 2 OS=Mus musculus OX=10090 GN=Hspa2 PE=1 SV=2	0	79.662000000000006	16	11	143	2	1	633	69.599999999999994	5.67	249.58	11	0	Peak Found	Peak Found	Peak Found	Peak Found	Peak Found	Peak Found	Peak Found	Peak Found	Peak Found	Peak Found	Not Found	High	Peak Found	Peak Found	Peak Found	Peak Found
27	7.3327078819274902	7.7333545684814498	7.3309168815612802	8.1303129196166992	5.5515160560607901	6.8567366600036603	6.49825096130371	6.3201236724853498	FALSE	#N/A	+	Ki150_Ki21	0.00751146	-1.32517	-3.95303	FALSE	High	Master Protein	Q03265	ATP synthase subunit alpha. mitochondrial OS=Mus musculus OX=10090 GN=Atp5f1a PE=1 SV=1	0	114.675	48	22	140	22	1	553	59.7	9.19	212.21	22	0	High	High	High	Peak Found	Peak Found	High	Peak Found	Peak Found	High	High	High	High	High	High	High	High
28	7.1548180580139196	7.0703892707824698	7.1838831901550302	7.6920924186706499	5.4229059219360396	5.3504972457885698	7.4203815460205096	6.6117625236511204	FALSE	#N/A	#N/A	#N/A	0.0836338	-1.07391	-2.07219	FALSE	High	Master Protein	P16330	2'.3'-cyclic-nucleotide 3'-phosphodiesterase OS=Mus musculus OX=10090 GN=Cnp PE=1 SV=3	0	136.20099999999999	55	24	139	23	1	420	47.1	8.9700000000000006	147.41999999999999	24	1	High	High	High	Peak Found	Peak Found	High	Peak Found	Peak Found	High	High	High	High	High	High	High	High
29	0	1.1375035047531099	1.67807197570801	4.4329595565795898	6.9634742736816397	-0.51457321643829301	6.52669477462769	4.3854308128356898	FALSE	#N/A	#N/A	#N/A	0.243487	2.52812	1.29323	FALSE	High	Master Protein	P04104	Keratin. type II cytoskeletal 1 OS=Mus musculus OX=10090 GN=Krt1 PE=1 SV=4	0	38.08	6	7	137	2	1	637	65.599999999999994	8.15	184.44	7	0	High	High	High	High	High	High	High	High	Peak Found	Peak Found	Peak Found	High	High	Peak Found	High	High
30	7.4178524017334002	8.8987522125244105	8.8948173522949201	7.7562227249145499	5.8777441978454599	5.1456775665283203	4.4195389747619602	7.1053848266601598	FALSE	Acetyl [N-Term]	+	Ki150_Ki21	0.00922322	-2.60482	-3.77603	FALSE	High	Master Protein	Q9CVD2	Ataxin-3 OS=Mus musculus OX=10090 GN=Atxn3 PE=1 SV=2	0	96.933000000000007	41	12	136	12	1	355	40.5	4.83	250.32	12	0	Peak Found	Peak Found	Not Found	Peak Found	Peak Found	Peak Found	Peak Found	Not Found	High	High	High	High	High	High	High	High
31	0	0	4.8875250816345197	0	5.5999126434326199	0	0	0	FALSE	#N/A	#N/A	#N/A	0.926766	0.178097	0.0958434	FALSE	High	Master Protein	Q61414	Keratin. type I cytoskeletal 15 OS=Mus musculus OX=10090 GN=Krt15 PE=1 SV=2	0	35.344999999999999	10	8	135	1	1	452	49.1	4.8600000000000003	153.69999999999999	8	0	High	Peak Found	Not Found	Not Found	Not Found	Not Found	Not Found	Not Found	Not Found	Not Found	Peak Found	Not Found	Peak Found	Not Found	Not Found	Not Found
32	7.9319195747375497	7.8966350555419904	7.3496131896972701	7.5337190628051802	6.8392038345336896	7.4195389747619602	1.7224659919738801	2.4594316482543901	FALSE	#N/A	#N/A	#N/A	0.0825628	-3.06781	-2.0815	FALSE	High	Master Protein	Q9DBG3	AP-2 complex subunit beta OS=Mus musculus OX=10090 GN=Ap2b1 PE=1 SV=1	0	179.47399999999999	49	33	133	20	1	937	104.5	5.38	178.61	33	13	Peak Found	Peak Found	Peak Found	Peak Found	Peak Found	Peak Found	Peak Found	Peak Found	High	High	High	High	High	High	Peak Found	Peak Found
33	8.8567371368408203	8.1333990097045898	7.8875250816345197	6.9576826095581099	7.8041310310363796	7.5360531806945801	3.1375036239624001	5.4362950325012198	FALSE	#N/A	#N/A	#N/A	0.136841	-1.98034	-1.71673	FALSE	High	Master Protein	Q6IRU5	Clathrin light chain B OS=Mus musculus OX=10090 GN=Cltb PE=1 SV=1	0	85.394999999999996	43	17	130	17	1	229	25.2	4.63	194.39	17	0	Peak Found	High	High	Peak Found	Peak Found	Peak Found	Peak Found	Peak Found	High	High	High	High	High	High	High	High
34	0	1	1.5360529422760001	4.2016339302062997	6.8086423873901403	-3.32192802429199	6.8008999824523899	5.68088674545288	FALSE	#N/A	#N/A	#N/A	0.410865	2.3077	0.883701	FALSE	High	Master Protein	Q3UV17	Keratin. type II cytoskeletal 2 oral OS=Mus musculus OX=10090 GN=Krt76 PE=1 SV=1	0	30.257999999999999	9	8	124	1	1	594	62.8	8.43	173.79	8	0	High	High	High	High	High	High	High	High	High	High	High	High	High	Peak Found	High	High
35	8.6143417358398402	8.2446012496948207	7.9675145149231001	7.0433006286621103	7.8838653564453098	7.4245862960815403	3.37851166725159	5.79441595077515	FALSE	#N/A	#N/A	#N/A	0.135585	-1.84709	-1.72341	FALSE	High	Master Protein	O08585	Clathrin light chain A OS=Mus musculus OX=10090 GN=Clta PE=1 SV=2	0	47.631999999999998	42	13	118	13	1	235	25.6	4.58	122.97	13	0	Peak Found	High	High	Peak Found	Peak Found	Peak Found	Peak Found	Peak Found	High	High	High	High	High	High	High	High
36	7.2460279464721697	6.8777441978454599	6.4144740104675302	7.90628910064697	5.2403144836425799	6.4659743309020996	5.5668153762817401	5.0045013427734402	FALSE	#N/A	+	Ki150_Ki21	0.013936	-1.54173	-3.43206	FALSE	High	Master Protein	P39053	Dynamin-1 OS=Mus musculus OX=10090 GN=Dnm1 PE=1 SV=2	0	143.15700000000001	41	32	116	27	1	867	97.7	7.74	143.16	32	5	Peak Found	High	High	Peak Found	Peak Found	Peak Found	Peak Found	Peak Found	High	High	High	High	High	High	Peak Found	Peak Found
37	7.3636965751647896	7.4966540336608896	6.1917996406555202	8.0356235504150408	5.6322679519653303	6.3309168815612802	5.2517189979553196	5.4854269027709996	FALSE	#N/A	+	Ki150_Ki21	0.0123714	-1.59686	-3.52975	FALSE	High	Master Protein	O08599	Syntaxin-binding protein 1 OS=Mus musculus OX=10090 GN=Stxbp1 PE=1 SV=2	0	163.29300000000001	55	28	109	28	1	594	67.5	6.96	143.26	28	0	High	High	High	Peak Found	Not Found	High	Peak Found	Peak Found	High	High	High	High	High	High	High	High
38	2.5607149600982702	3.5235619544982901	3.7548875808715798	4.4659743309020996	7.9646296501159703	2.5360529422760001	4.5109620094299299	3.70043969154358	FALSE	#N/A	#N/A	#N/A	0.405828	1.10174	0.893847	FALSE	High	Master Protein	E9Q557	Desmoplakin OS=Mus musculus OX=10090 GN=Dsp PE=1 SV=1	0	203.285	21	56	108	56	1	2883	332.7	6.8	96.18	56	0	Peak Found	Peak Found	Peak Found	High	High	High	High	High	Peak Found	Peak Found	Peak Found	High	High	High	High	High
39	4.8875250816345197	5.3327078819274902	4.3715591430664098	5.5789384841918901	3.5607149600982702	2.4329593181610099	4.3219280242919904	4.4396233558654803	FALSE	#N/A	+	Ki150_Ki21	0.0439689	-1.35388	-2.54189	FALSE	High	Master Protein	Q9Z2T6	Keratin. type II cuticular Hb5 OS=Mus musculus OX=10090 GN=Krt85 PE=1 SV=2	0	35.835000000000001	19	11	101	3	1	507	55.7	6.42	151.91	11	5	Peak Found	Not Found	Peak Found	Not Found	High	Peak Found	Not Found	Not Found	Peak Found	Peak Found	Peak Found	Peak Found	Peak Found	Peak Found	Peak Found	Peak Found
40	4.2403144836425799	4.1126999855041504	3.8777441978454599	3.99095487594604	3.3362834453582799	1.96347415447235	6.7905116081237802	5.9116916656494096	FALSE	#N/A	#N/A	#N/A	0.705282	0.445062	0.396746	FALSE	High	Master Protein	P19246	Neurofilament heavy polypeptide OS=Mus musculus OX=10090 GN=Nefh PE=1 SV=3	0	101.22	20	20	101	16	1	1090	116.9	5.81	125.24	20	0	High	High	Peak Found	Peak Found	Peak Found	High	High	High	High	High	High	High	High	High	High	High
41	6.6596393585205096	8.7035579681396502	7.7333545684814498	8.2765893936157209	5.91886329650879	7.3255300521850604	0	3.3504972457885698	FALSE	#N/A	#N/A	#N/A	0.0687625	-3.69456	-2.21401	FALSE	High	Master Protein	P50516	V-type proton ATPase catalytic subunit A OS=Mus musculus OX=10090 GN=Atp6v1a PE=1 SV=2	0	119.479	42	22	99	22	1	617	68.3	5.58	111.35	22	0	Peak Found	High	High	Peak Found	Peak Found	Peak Found	Not Found	Peak Found	High	High	High	High	High	High	Not Found	Peak Found
42	7.5298209190368697	8.4051418304443395	6.8972401618957502	8.7622156143188494	6.3019533157348597	6.0531115531921396	4.2172307968139604	4.9495348930358896	FALSE	#N/A	+	Ki150_Ki21	0.00790774	-2.51815	-3.90832	FALSE	High	Master Protein	Q9QXS6	Drebrin OS=Mus musculus OX=10090 GN=Dbn1 PE=1 SV=4	0	134.19200000000001	36	23	97	23	1	706	77.2	4.49	135.12	23	0	Peak Found	High	Peak Found	Peak Found	Peak Found	Peak Found	Peak Found	Peak Found	High	High	High	High	High	High	Peak Found	High
43	7.0725345611572301	7.6801838874816903	6.8492488861084002	8.2789144515991193	5.49825096130371	5.2555007934570304	7.0682406425476101	6.3165078163146999	FALSE	#N/A	+	Ki150_Ki21	0.033554	-1.4356	-2.74407	FALSE	High	Master Protein	Q7TSJ2	Microtubule-associated protein 6 OS=Mus musculus OX=10090 GN=Map6 PE=1 SV=2	0	114.151	49	33	97	33	1	906	96.4	9.5	131.61000000000001	33	0	Peak Found	Peak Found	High	Not Found	Peak Found	Peak Found	Peak Found	Peak Found	High	High	High	High	High	Peak Found	Peak Found	Peak Found
44	7.0312185287475604	7.16390132904053	7.6822924613952601	7.08001804351807	7.8335227966308603	6.60288429260254	4.1126999855041504	6.8936047554016104	FALSE	#N/A	#N/A	#N/A	0.318615	-0.87868	-1.08737	FALSE	High	Master Protein	P58771	Tropomyosin alpha-1 chain OS=Mus musculus OX=10090 GN=Tpm1 PE=1 SV=1	0	81.123999999999995	51	18	97	7	1	284	32.700000000000003	4.74	148.58000000000001	18	12	Peak Found	Peak Found	Peak Found	Not Found	Not Found	Not Found	Peak Found	High	High	High	High	High	High	Peak Found	Peak Found	High
45	4.3575520515441903	5.8303565979003897	4.9354596138000497	4.5360531806945801	4.6380739212036097	5.5453505516052202	8.9801397323608398	8.9611606597900408	FALSE	#N/A	#N/A	#N/A	0.123437	2.11633	1.79126	FALSE	High	Master Protein	P10854	Histone H2B type 1-M OS=Mus musculus OX=10090 GN=H2bc14 PE=1 SV=2	0	54.261000000000003	53	10	96	6	1	126	13.9	10.32	96.79	10	5	High	High	High	Peak Found	High	High	High	High	High	High	High	High	High	High	High	High
46	7.8486227989196804	6.4379601478576696	8.0503931045532209	7.2123746871948198	5.9726924896240199	9.0792179107665998	0	3.3074283599853498	FALSE	#N/A	#N/A	#N/A	0.204521	-2.7975	-1.42324	FALSE	High	Master Protein	Q99KJ8	Dynactin subunit 2 OS=Mus musculus OX=10090 GN=Dctn2 PE=1 SV=3	0	117.008	57	17	95	17	1	402	44.1	5.26	159.41999999999999	17	0	Peak Found	High	Peak Found	Not Found	Peak Found	Peak Found	Not Found	Peak Found	High	High	High	High	High	High	Not Found	High
47	7.57364702224731	7.7066688537597701	7.3219280242919904	8.6503334045410192	6.3888783454895002	7.2479276657104501	3.2927818298339799	3.32192802429199	FALSE	#N/A	+	Ki150_Ki21	0.0421502	-2.75027	-2.57325	FALSE	High	Master Protein	P20029	Endoplasmic reticulum chaperone BiP OS=Mus musculus OX=10090 GN=Hspa5 PE=1 SV=3	0	127.71	36	22	91	20	1	655	72.400000000000006	5.16	153.46	22	0	Peak Found	Peak Found	High	Peak Found	Not Found	Peak Found	Peak Found	Peak Found	High	High	High	High	High	Peak Found	Peak Found	Peak Found
48	8.6442165374755895	8.0741415023803693	7.0969786643981898	7.8208169937133798	6.8960294723510698	7.4354619979858398	4.3785114288330096	4.6948800086975098	FALSE	#N/A	+	Ki150_Ki21	0.0485869	-2.05782	-2.46804	FALSE	High	Master Protein	P17426	AP-2 complex subunit alpha-1 OS=Mus musculus OX=10090 GN=Ap2a1 PE=1 SV=1	0	149.40700000000001	45	34	91	25	1	977	107.6	7.03	83.3	34	9	Peak Found	Peak Found	Peak Found	Peak Found	Peak Found	Peak Found	Peak Found	Peak Found	High	High	High	High	High	Peak Found	Peak Found	Peak Found
49	7.2583303451538104	8.12567138671875	7.7655348777770996	7.7087388038635298	7.2592725753784197	6.17990922927856	4.6147098541259801	7.4577913284301802	FALSE	#N/A	#N/A	#N/A	0.095074	-1.33665	-1.97962	FALSE	High	Master Protein	P21107	Tropomyosin alpha-3 chain OS=Mus musculus OX=10090 GN=Tpm3 PE=1 SV=3	0	63.6	49	16	90	7	1	285	33	4.72	137.44	16	1	Peak Found	Peak Found	Peak Found	Peak Found	Peak Found	Peak Found	Peak Found	High	High	High	High	High	High	Peak Found	Peak Found	High
50	7.6906967163085902	7.9605813026428196	6.1517777442932102	7.9442729949951199	5.8454899787902797	6.3923172950744602	-1.32192802429199	3.5728895664215101	FALSE	#N/A	#N/A	#N/A	0.0796372	-3.81464	-2.10759	FALSE	High	Master Protein	P28652	Calcium/calmodulin-dependent protein kinase type II subunit beta OS=Mus musculus OX=10090 GN=Camk2b PE=1 SV=2	0	124.13200000000001	54	20	89	10	1	542	60.4	7.28	123.46	20	10	Peak Found	High	Peak Found	Not Found	Not Found	Not Found	Peak Found	Peak Found	High	High	Peak Found	High	High	Peak Found	Not Found	Not Found
51	7.6013994216918901	8.0443944931030291	6.9032793045043901	8.6191196441650408	6.2307410240173304	5.5909614562988299	0.26303446292877197	-1.32192802429199	FALSE	#N/A	+	Ki150_Ki21	0.0380937	-5.10135	-2.64872	FALSE	High	Master Protein	P46096	Synaptotagmin-1 OS=Mus musculus OX=10090 GN=Syt1 PE=1 SV=1	0	70.058999999999997	38	15	86	15	1	421	47.4	8.5299999999999994	125.04	15	0	High	High	High	Peak Found	Not Found	Peak Found	Peak Found	Peak Found	High	High	High	High	High	Peak Found	Peak Found	Peak Found
52	7.97613430023193	8.0367231369018608	7.9348702430725098	6.6380739212036097	7.2006535530090297	4.7813596725463903	7.3957481384277299	7.3531470298767099	FALSE	#N/A	#N/A	#N/A	0.228608	-0.963723	-1.3405	FALSE	High	Master Protein	Q9QWK4	CD5 antigen-like OS=Mus musculus OX=10090 GN=Cd5l PE=1 SV=3	0	77.085999999999999	47	15	85	15	1	352	38.799999999999997	5.16	94.06	15	0	Peak Found	Peak Found	Not Found	Peak Found	Not Found	Peak Found	Not Found	Peak Found	High	High	High	High	High	Peak Found	High	High
53	7.1375036239623997	7.1446580886840803	6.5999126434326199	6.8214550018310502	6.6865005493164098	4.4262647628784197	5.5109620094299299	4.3434076309204102	FALSE	#N/A	+	Ki150_Ki21	0.0247495	-1.6841	-2.97647	FALSE	High	Master Protein	Q9JI91	Alpha-actinin-2 OS=Mus musculus OX=10090 GN=Actn2 PE=1 SV=2	0	112.908	30	25	84	11	1	894	103.8	5.45	139.19999999999999	25	0	Peak Found	Peak Found	Peak Found	Peak Found	Peak Found	Peak Found	Not Found	Peak Found	High	High	High	High	High	Peak Found	Peak Found	Peak Found
54	8.5709943771362305	7.2909402847290004	7.7859430313110396	6.7401180267334002	7.6006565093994096	7.4684205055236799	1.67807197570801	2.2927818298339799	FALSE	Acetyl [N-Term]	#N/A	#N/A	0.136993	-2.83702	-1.71593	FALSE	High	Master Protein	Q8CGU1	Calcium-binding and coiled-coil domain-containing protein 1 OS=Mus musculus OX=10090 GN=Calcoco1 PE=1 SV=2	0	119.804	35	23	83	23	1	691	77.2	4.82	127.51	23	0	Peak Found	Peak Found	Peak Found	Peak Found	Not Found	Peak Found	Not Found	Peak Found	High	High	High	High	High	High	Peak Found	Peak Found
55	3.2326607704162602	0	0	0	6.04439401626587	0	9.0081481933593803	9.3162813186645508	FALSE	#N/A	#N/A	#N/A	0.0618843	5.28404	2.2907	FALSE	High	Master Protein	O70456	14-3-3 protein sigma OS=Mus musculus OX=10090 GN=Sfn PE=1 SV=2	0	23.238	22	6	80	2	1	248	27.7	4.78	101.75	6	0	High	Not Found	High	Not Found	Peak Found	Peak Found	High	High	High	High	High	High	High	Not Found	High	High
56	8.4408693313598597	7.6801838874816903	6.3309168815612802	8.2597436904907209	6.0223679542541504	6.50779485702515	4.8479967117309597	3.9164767265319802	FALSE	#N/A	+	Ki150_Ki21	0.0205804	-2.35427	-3.12017	FALSE	High	Master Protein	Q9Z0H8	CAP-Gly domain-containing linker protein 2 OS=Mus musculus OX=10090 GN=Clip2 PE=1 SV=2	0	149.20699999999999	40	33	79	30	1	1047	115.8	6.48	95.18	33	3	Peak Found	Peak Found	Peak Found	Not Found	Peak Found	Peak Found	Peak Found	Not Found	High	High	High	High	High	High	Peak Found	High
57	7.0541973114013699	6.6752514839172399	6.3001236915588397	7.1858668327331499	5.6610655784606898	6.31469631195068	2.70043969154358	0	FALSE	#N/A	#N/A	#N/A	0.0765728	-3.13481	-2.13599	FALSE	High	Master Protein	P17879	Heat shock 70 kDa protein 1B OS=Mus musculus OX=10090 GN=Hspa1b PE=1 SV=3	0	52.203000000000003	23	12	78	8	1	642	70.099999999999994	5.72	84.25	12	0	Peak Found	Not Found	Not Found	Peak Found	Not Found	Not Found	Not Found	Not Found	High	High	Peak Found	High	High	Peak Found	Peak Found	Not Found
58	7.0959243774414098	8.5089836120605504	7.8617072105407697	7.9512848854064897	6.1333990097045898	6.6102867126464799	0	0	FALSE	#N/A	+	Ki150_Ki21	0.046303	-4.66855	-2.50359	FALSE	High	Master Protein	P43006	Excitatory amino acid transporter 2 OS=Mus musculus OX=10090 GN=Slc1a2 PE=1 SV=1	0	73.757999999999996	24	13	76	13	1	572	62	6.68	109.54	13	0	Peak Found	High	High	Not Found	Not Found	Peak Found	Peak Found	Not Found	High	High	High	High	High	High	Not Found	Not Found
59	5.7813596725463903	5.9448585510253897	5.8752884864807102	5.1085243225097701	5.7114949226379403	2.1375036239624001	9.2133474349975604	9.0098285675048793	FALSE	#N/A	#N/A	#N/A	0.634126	0.840536	0.501136	FALSE	High	Master Protein	P43277	Histone H1.3 OS=Mus musculus OX=10090 GN=H1-3 PE=1 SV=2	0	43.835000000000001	19	7	76	2	1	221	22.1	11.03	135.79	7	5	Peak Found	Not Found	Not Found	Not Found	Not Found	Not Found	Peak Found	Peak Found	High	High	High	High	High	High	High	High
60	7.7747869491577104	7.8789706230163601	6.8654241561889604	8.0400161743164098	6.4245862960815403	6.7865962982177699	3.1043367385864298	2.2927818298339799	FALSE	#N/A	+	Ki150_Ki21	0.0435888	-2.98772	-2.54833	FALSE	High	Master Protein	Q6PHZ2	Calcium/calmodulin-dependent protein kinase type II subunit delta OS=Mus musculus OX=10090 GN=Camk2d PE=1 SV=1	0	71.025999999999996	31	13	75	7	1	499	56.3	7.25	98.08	13	0	Peak Found	High	Not Found	Not Found	Peak Found	Not Found	Peak Found	Peak Found	High	High	High	High	High	Peak Found	Peak Found	Peak Found
61	8.3522644042968803	8.4606609344482404	6.8936047554016104	8.3156023025512695	6.1477136611938503	6.9977440834045401	0	0	FALSE	#N/A	#N/A	#N/A	0.0510942	-4.71917	-2.43098	FALSE	High	Master Protein	P17427	AP-2 complex subunit alpha-2 OS=Mus musculus OX=10090 GN=Ap2a2 PE=1 SV=2	0	129.96799999999999	36	27	74	18	1	938	104	6.93	79.81	27	0	Peak Found	Peak Found	Not Found	Not Found	Peak Found	Peak Found	Not Found	Peak Found	High	High	High	High	High	Peak Found	Not Found	Not Found
62	7.6322679519653303	8.4412841796875	7.1789135932922399	8.5958166122436506	5.9795680046081499	4.7169909477233896	0	5.6496152877807599	FALSE	#N/A	+	Ki150_Ki21	0.0349406	-3.87553	-2.71355	FALSE	High	Master Protein	P48962	ADP/ATP translocase 1 OS=Mus musculus OX=10090 GN=Slc25a4 PE=1 SV=4	0	62.930999999999997	42	13	70	6	1	298	32.9	9.7200000000000006	99.72	13	7	Peak Found	High	Not Found	Peak Found	Peak Found	Not Found	Peak Found	Not Found	High	High	High	High	High	Peak Found	Not Found	Not Found
63	6.0112271308898899	5.5819540023803702	4.5046205520629901	5.6205863952636701	6.4918532371520996	2.8678965568542498	4.4854269027709996	2.37851166725159	FALSE	#N/A	#N/A	#N/A	0.211798	-1.37367	-1.39734	FALSE	High	Master Protein	Q9QXS1	Plectin OS=Mus musculus OX=10090 GN=Plec PE=1 SV=3	0	160.46	14	49	69	49	1	4691	533.9	5.96	66.709999999999994	49	0	High	High	Peak Found	Peak Found	Peak Found	High	High	Peak Found	High	High	Peak Found	High	High	Peak Found	Peak Found	Peak Found
64	6.8542451858520499	6.3888783454895002	6.6780719757080096	7.51017093658447	5.9818525314331099	4.4462561607360804	6.6906967163085902	5.9977440834045401	FALSE	#N/A	#N/A	#N/A	0.088141	-1.0787	-2.03427	FALSE	High	Master Protein	P16125	L-lactate dehydrogenase B chain OS=Mus musculus OX=10090 GN=Ldhb PE=1 SV=2	0	60.21	45	14	68	13	1	334	36.5	6.05	61.39	14	1	High	High	High	Peak Found	Peak Found	High	Peak Found	Peak Found	High	High	High	High	High	Peak Found	Peak Found	High
65	7.6080698966979998	7.6976628303527797	7.5675759315490696	7.95652151107788	5.5819540023803702	6.28169822692871	5.6752514839172399	4.2249665260314897	FALSE	#N/A	+	Ki150_Ki21	0.00217894	-2.26649	-5.11967	FALSE	High	Master Protein	P05202	Aspartate aminotransferase. mitochondrial OS=Mus musculus OX=10090 GN=Got2 PE=1 SV=1	0	69.926000000000002	39	15	68	15	1	430	47.4	9	110.56	15	0	High	High	High	Not Found	Peak Found	Peak Found	Not Found	Peak Found	High	High	High	High	High	High	Peak Found	Peak Found
66	7.1344261169433603	7.8208169937133798	7.5553560256957999	6.3201236724853498	7.1538052558898899	7.5243458747863796	8.2807703018188494	8.2765893936157209	FALSE	#N/A	#N/A	#N/A	0.213603	0.601197	1.39105	FALSE	High	Master Protein	P01592	Immunoglobulin J chain OS=Mus musculus OX=10090 GN=Jchain PE=1 SV=4	0	45.137999999999998	60	7	67	7	1	159	18	4.8899999999999997	63.51	7	0	Peak Found	Not Found	Not Found	Not Found	Peak Found	Peak Found	Peak Found	Peak Found	High	High	High	High	High	High	High	High
67	0	0	0	0	0	2.1699249744415301	10.2589197158813	7.5954437255859402	FALSE	#N/A	#N/A	#N/A	0.0791227	5.00607	2.11228	FALSE	High	Master Protein	Q6GSS7	Histone H2A type 2-A OS=Mus musculus OX=10090 GN=Hist2h2aa1 PE=1 SV=3	0	86.242999999999995	66	8	66	1	1	130	14.1	10.9	149.04	8	2	Not Found	Not Found	Not Found	Not Found	Not Found	Not Found	Peak Found	Not Found	Not Found	Not Found	Not Found	Not Found	Not Found	High	Not Found	Not Found
68	5.6438560485839799	6.4229059219360396	4.7279205322265598	6.6906967163085902	4.2854022979736301	5.0916996002197301	0	0	FALSE	#N/A	+	Ki150_Ki21	0.0490331	-3.52707	-2.4613	FALSE	High	Master Protein	O35643	AP-1 complex subunit beta-1 OS=Mus musculus OX=10090 GN=Ap1b1 PE=1 SV=2	0	100.813	27	21	64	8	1	943	103.9	5.17	88.33	21	0	Peak Found	Peak Found	Peak Found	Not Found	Not Found	Peak Found	Not Found	Not Found	High	High	Peak Found	High	Peak Found	Peak Found	Not Found	Not Found
69	3.8073549270629901	5.2133474349975604	4.3219280242919904	4.0789513587951696	4.1375036239623997	5.8021931648254403	9.1676692962646502	9.2540836334228498	FALSE	#N/A	#N/A	#N/A	0.0812569	2.73497	2.09303	FALSE	High	Master Protein	Q8R1M2	Histone H2A.J OS=Mus musculus OX=10090 GN=H2afj PE=1 SV=1	0	76.076999999999998	67	9	64	4	1	129	14	11.05	154.5	9	5	Not Found	Not Found	Not Found	Not Found	Not Found	Not Found	Not Found	Not Found	Not Found	Not Found	Not Found	Not Found	Not Found	High	High	High
70	6.7142453193664604	8.6685304641723597	7.4966540336608896	8.2620944976806605	5.81506299972534	6.1106138229370099	3.8176233768463099	3.6892991065978999	FALSE	#N/A	+	Ki150_Ki21	0.00910927	-2.92723	-3.78663	FALSE	High	Master Protein	P62814	V-type proton ATPase subunit B. brain isoform OS=Mus musculus OX=10090 GN=Atp6v1b2 PE=1 SV=1	0	93.218000000000004	46	16	63	16	1	511	56.5	5.81	82.86	16	0	Peak Found	High	High	Peak Found	Peak Found	Peak Found	Not Found	Peak Found	High	High	High	High	High	Peak Found	Peak Found	Peak Found
71	0	0	4.8579812049865696	4.6892991065979004	4.9772801399231001	0.92599940299987804	8.6829948425293004	8.6213188171386701	FALSE	#N/A	#N/A	#N/A	0.188209	3.41508	1.48451	FALSE	High	Master Protein	Q8CGP0	Histone H2B type 3-B OS=Mus musculus OX=10090 GN=Hist3h2bb PE=1 SV=3	0	41.265999999999998	48	6	63	2	1	126	13.9	10.32	80.89	6	0	Peak Found	Peak Found	Peak Found	Not Found	Not Found	Not Found	Peak Found	Not Found	Not Found	Not Found	Peak Found	High	Peak Found	Peak Found	Peak Found	High
72	7.7319979667663601	8.5965623855590803	6.9530324935913104	7.8360505104064897	7.3645725250244096	7.1032876968383798	0	6.3837041854858398	FALSE	#N/A	#N/A	#N/A	0.199858	-2.56652	-1.44028	FALSE	High	Master Protein	P14206	40S ribosomal protein SA OS=Mus musculus OX=10090 GN=Rpsa PE=1 SV=4	0	74.817999999999998	44	10	62	10	1	295	32.799999999999997	4.87	108.04	10	0	Peak Found	High	Peak Found	Not Found	Not Found	Not Found	Not Found	Peak Found	High	High	High	High	High	High	Not Found	High
73	4.1043367385864302	5.2592725753784197	4.9307374954223597	4.7761039733886701	4.6667566299438503	6.5744042396545401	1.32192814350128	2.1375036239624001	FALSE	#N/A	#N/A	#N/A	0.406736	-1.09246	-0.892011	FALSE	High	Master Protein	Q8C8R3	Ankyrin-2 OS=Mus musculus OX=10090 GN=Ank2 PE=1 SV=2	0	139.94999999999999	12	35	62	33	1	3898	426	5.17	70.06	35	2	Peak Found	Peak Found	Peak Found	Peak Found	Peak Found	Not Found	Not Found	Peak Found	High	High	High	High	Peak Found	Peak Found	Not Found	High
74	7.6667566299438503	7.36106634140015	6.5561227798461896	8.27099609375	4.2630343437194798	5.8176231384277299	4.2094535827636701	3	FALSE	#N/A	+	Ki150_Ki21	0.00358465	-3.14121	-4.62815	FALSE	High	Master Protein	O88935	Synapsin-1 OS=Mus musculus OX=10090 GN=Syn1 PE=1 SV=2	0	98.983000000000004	39	18	61	17	1	706	74.099999999999994	9.8000000000000007	73.72	18	1	Peak Found	Peak Found	High	Peak Found	Not Found	Peak Found	Peak Found	Not Found	High	High	High	High	Peak Found	Peak Found	Peak Found	Peak Found
75	6.0916996002197301	5.7575564384460396	6.2761244773864702	7.3880171775817898	5.2403144836425799	7.1116571426391602	2.5360529422760001	0.37851157784461997	FALSE	#N/A	#N/A	#N/A	0.143604	-2.56172	-1.68179	FALSE	High	Master Protein	P50396	Rab GDP dissociation inhibitor alpha OS=Mus musculus OX=10090 GN=Gdi1 PE=1 SV=3	0	79.891999999999996	43	15	60	13	1	447	50.5	5.08	62.32	15	2	High	High	High	Peak Found	Peak Found	Peak Found	Peak Found	Peak Found	High	High	High	High	High	High	Peak Found	Peak Found
76	8.3711233139038104	8.2877120971679705	7.2114014625549299	8.0514812469482404	6.9715437889099103	7.2336196899414098	6.8366818428039604	4.9020733833312997	FALSE	#N/A	+	Ki150_Ki21	0.0461966	-1.49445	-2.50529	FALSE	High	Master Protein	P84091	AP-2 complex subunit mu OS=Mus musculus OX=10090 GN=Ap2m1 PE=1 SV=1	0	69.087000000000003	43	15	60	15	1	435	49.6	9.5399999999999991	56.58	15	0	Peak Found	Peak Found	High	Peak Found	Peak Found	Peak Found	Peak Found	Peak Found	High	High	High	High	High	High	Peak Found	Peak Found
77	6.3487281799316397	6.4757332801818803	5.2364926338195801	6.7169909477233896	5.0400156974792498	6.0487594604492196	-0.51457321643829301	4.3434076309204102	FALSE	#N/A	#N/A	#N/A	0.150004	-2.46508	-1.65015	FALSE	High	Master Protein	Q9JKK7	Tropomodulin-2 OS=Mus musculus OX=10090 GN=Tmod2 PE=1 SV=2	0	63.552	52	14	59	13	1	351	39.5	5.35	66.2	14	1	Peak Found	High	Peak Found	Peak Found	Peak Found	Peak Found	Peak Found	Peak Found	High	High	High	High	High	High	Peak Found	High
78	6.0509371757507298	7.9966144561767596	6.45285892486572	8.1843795776367205	6.3434076309204102	6.2230362892150897	-0.15200312435627	0	FALSE	#N/A	#N/A	#N/A	0.0776649	-4.06759	-2.12574	FALSE	High	Master Protein	P26443	Glutamate dehydrogenase 1. mitochondrial OS=Mus musculus OX=10090 GN=Glud1 PE=1 SV=1	0	88.049000000000007	37	17	59	17	1	558	61.3	8	77.25	17	0	Peak Found	Peak Found	High	Peak Found	Peak Found	Peak Found	Peak Found	Peak Found	High	High	High	High	High	Peak Found	Peak Found	Not Found
79	7.7937660217285201	3.4195389747619598	8.9439802169799805	5.5360531806945801	8.14312839508057	3.7970130443572998	0	6.1977081298828098	FALSE	#N/A	#N/A	#N/A	0.411312	-1.88887	-0.882806	FALSE	High	Master Protein	P58774	Tropomyosin beta chain OS=Mus musculus OX=10090 GN=Tpm2 PE=1 SV=1	0	57.445	40	14	58	5	1	284	32.799999999999997	4.7	95.57	14	0	Peak Found	Not Found	Not Found	Not Found	Not Found	Not Found	Not Found	Peak Found	High	Peak Found	High	High	High	Peak Found	Not Found	High
80	6.2779846191406303	6.2779846191406303	6.37503957748413	4.8379430770873997	5.0268001556396502	6.0223679542541504	9.3447399139404297	9.0457592010497994	FALSE	#N/A	#N/A	#N/A	0.260737	1.41768	1.24155	FALSE	High	Master Protein	P01865	Ig gamma-2A chain C region. membrane-bound form OS=Mus musculus OX=10090 GN=Igh-1a PE=1 SV=3	0	46.055999999999997	34	9	58	9	1	398	43.9	6.29	86.53	9	0	Peak Found	Peak Found	Peak Found	Peak Found	Peak Found	Peak Found	Peak Found	Peak Found	High	High	High	High	High	High	High	High
81	6.27052879333496	5.8972401618957502	4.8579812049865696	6.46270656585693	5.0134620666503897	5.7761039733886701	9.3469572067260707	8.8975429534912092	FALSE	#N/A	#N/A	#N/A	0.272718	1.3864	1.20738	FALSE	High	Master Protein	P61979	Heterogeneous nuclear ribonucleoprotein K OS=Mus musculus OX=10090 GN=Hnrnpk PE=1 SV=1	0	85.481999999999999	43	18	57	18	1	463	50.9	5.54	88.81	18	0	Peak Found	High	High	Not Found	Peak Found	Peak Found	Peak Found	Peak Found	High	High	High	High	High	Peak Found	Peak Found	High
82	7.22593021392822	8.5204219818115199	7.9164767265319798	8.5058116912841797	6.82781887054443	6.9295544624328604	0	5.7224659919738796	FALSE	#N/A	#N/A	#N/A	0.106981	-3.1722	-1.89451	FALSE	High	Master Protein	Q9D2G2	Dihydrolipoyllysine-residue succinyltransferase component of 2-oxoglutarate dehydrogenase complex. mitochondrial OS=Mus musculus OX=10090 GN=Dlst PE=1 SV=1	0	47.25	24	9	57	9	1	454	49	8.9499999999999993	71.209999999999994	9	0	Peak Found	Peak Found	High	Not Found	Peak Found	Peak Found	Peak Found	Peak Found	High	High	High	High	High	High	Not Found	High
83	7.1313424110412598	7.7996053695678702	6.9920887947082502	8.2230358123779297	6.7333545684814498	7.1210155487060502	6.1292829513549796	6.2075023651123002	FALSE	#N/A	+	Ki150_Ki21	0.0374076	-0.988729	-2.66233	FALSE	High	Master Protein	P09405	Nucleolin OS=Mus musculus OX=10090 GN=Ncl PE=1 SV=2	0	59.984999999999999	22	15	56	15	1	707	76.7	4.75	68.87	15	0	Peak Found	High	High	Peak Found	Peak Found	Peak Found	Peak Found	Peak Found	High	High	High	High	High	High	High	High
84	8.6080703735351598	8.3918876647949201	7.5796933174133301	7.8832540512084996	7.0821490287780797	7.1868572235107404	0	3.9634742736816402	FALSE	#N/A	#N/A	#N/A	0.0826194	-3.55761	-2.08101	FALSE	High	Master Protein	Q61548	Clathrin coat assembly protein AP180 OS=Mus musculus OX=10090 GN=Snap91 PE=1 SV=1	0	90.903999999999996	23	15	56	14	1	901	91.8	4.88	83.93	15	1	Peak Found	Peak Found	Peak Found	Peak Found	Peak Found	Peak Found	Not Found	Peak Found	High	High	High	High	High	Peak Found	Not Found	Peak Found
85	7.7128710746765101	7.7394433021545401	7.3680696487426802	7.6920924186706499	7.0736060142517099	7.9182667732238796	5.5172758102417001	6.1996722221374503	FALSE	#N/A	#N/A	#N/A	0.122547	-0.950914	-1.79649	FALSE	High	Master Protein	P42669	Transcriptional activator protein Pur-alpha OS=Mus musculus OX=10090 GN=Pura PE=1 SV=1	0	57.96	41	11	55	10	1	321	34.9	6.44	65.73	11	1	High	High	High	Not Found	Peak Found	Peak Found	Peak Found	Peak Found	High	High	High	High	High	High	High	High
86	8.2502985000610405	7.5022349357604998	6.9623174667358398	7.4287791252136204	6.8060660362243697	7.8911762237548801	4.5360531806945801	4.6147098541259801	FALSE	#N/A	#N/A	#N/A	0.121288	-1.57391	-1.80395	FALSE	High	Master Protein	Q3UHJ0	AP2-associated protein kinase 1 OS=Mus musculus OX=10090 GN=Aak1 PE=1 SV=2	0	115.217	39	24	54	24	1	959	103.3	6.7	61.69	24	0	Peak Found	Peak Found	Not Found	Not Found	Peak Found	Peak Found	Peak Found	Peak Found	High	High	High	High	High	High	Peak Found	Peak Found
87	8.2900190353393608	8.6671113967895508	6.3469567298889196	8.6861505508422905	5.82781887054443	3.1538052558898899	0	0	FALSE	#N/A	+	Ki150_Ki21	0.00895237	-5.75215	-3.80147	FALSE	High	Master Protein	Q923T9	Calcium/calmodulin-dependent protein kinase type II subunit gamma OS=Mus musculus OX=10090 GN=Camk2g PE=1 SV=1	0	67.619	30	13	52	5	1	529	59.6	7.58	57.93	13	0	Peak Found	Peak Found	Peak Found	Not Found	Not Found	Not Found	Not Found	Not Found	High	High	Peak Found	High	Peak Found	Peak Found	Not Found	Not Found
88	4.9020733833312997	4.6088089942932102	4.0703892707824698	5.5141224861145002	2.5607149600982702	2.9634742736816402	2.82781910896301	2.2016339302063002	FALSE	#N/A	+	Ki150_Ki21	0.000813551	-2.13544	-6.19707	FALSE	High	Master Protein	P17710	Hexokinase-1 OS=Mus musculus OX=10090 GN=Hk1 PE=1 SV=3	0	104.93	32	26	51	26	1	974	108.2	6.8	50.74	26	0	Peak Found	High	High	Not Found	Not Found	Peak Found	Not Found	Peak Found	High	High	High	High	Peak Found	Peak Found	Peak Found	Peak Found
89	7.98299360275269	8.5595684051513707	7.5894637107849103	8.4708623886108398	6.4212231636047399	7.0256934165954599	0	6.8034853935241699	FALSE	#N/A	#N/A	#N/A	0.120456	-3.08812	-1.80892	FALSE	High	Master Protein	P51881	ADP/ATP translocase 2 OS=Mus musculus OX=10090 GN=Slc25a5 PE=1 SV=3	0	51.743000000000002	36	11	51	4	1	298	32.9	9.73	66.069999999999993	11	0	Peak Found	Not Found	Not Found	Not Found	Not Found	Not Found	Not Found	Not Found	High	High	Peak Found	High	Peak Found	Peak Found	Not Found	High
90	7.7367401123046902	8.1868572235107404	5.6695938110351598	8.0805511474609393	6.2982916831970197	5.1210155487060502	7.1669163703918501	7.5622425079345703	FALSE	#N/A	#N/A	#N/A	0.313367	-0.881319	-1.10032	FALSE	High	Master Protein	P47911	60S ribosomal protein L6 OS=Mus musculus OX=10090 GN=Rpl6 PE=1 SV=3	0	48.965000000000003	41	14	50	14	1	296	33.5	10.7	35.92	14	0	Peak Found	Peak Found	High	Peak Found	Not Found	Peak Found	Peak Found	Peak Found	High	High	High	High	High	High	Peak Found	High
91	7.6065902709960902	8.2162609100341797	7.32822608947754	8.36675930023193	5.1168637275695801	7.4886436462402299	0	3.4594316482543901	FALSE	#N/A	#N/A	#N/A	0.0514654	-3.86322	-2.42566	FALSE	High	Master Protein	P08249	Malate dehydrogenase. mitochondrial OS=Mus musculus OX=10090 GN=Mdh2 PE=1 SV=3	0	67.924999999999997	52	14	49	14	1	338	35.6	8.68	43.08	14	0	Peak Found	High	High	Not Found	Peak Found	Peak Found	Peak Found	Not Found	High	High	High	High	High	High	Peak Found	Peak Found
92	7.2583303451538104	8.0350742340087908	6.8777441978454599	8.3259801864624006	5.5109620094299299	7.0112271308898899	5.4429435729980504	5.3037805557251003	FALSE	#N/A	+	Ki150_Ki21	0.0134876	-1.80705	-3.45877	FALSE	High	Master Protein	P14094	Sodium/potassium-transporting ATPase subunit beta-1 OS=Mus musculus OX=10090 GN=Atp1b1 PE=1 SV=1	0	38.674999999999997	24	6	48	6	1	304	35.200000000000003	8.65	46.6	6	0	Peak Found	High	High	Peak Found	Not Found	Peak Found	Not Found	Peak Found	High	High	High	High	High	High	Peak Found	High
93	6.7983098030090297	6.8099288940429696	6.5561227798461896	5.6147098541259801	5.9448585510253897	7.1588621139526403	8.5872154235839808	9.0668964385986293	FALSE	#N/A	#N/A	#N/A	0.153999	1.24469	1.63106	FALSE	High	Master Protein	P01654	Ig kappa chain V-III region PC 2880/PC 1229 OS=Mus musculus OX=10090 PE=1 SV=1	0	36.918999999999997	41	3	46	2	1	111	12	5.34	84.34	3	1	Peak Found	Not Found	Not Found	Not Found	Not Found	Not Found	Not Found	Not Found	High	High	High	High	High	Peak Found	High	High
94	7.1517777442932102	7.7481927871704102	7.0190348625183097	7.9348702430725098	6.3416299819946298	3.9818527698516801	0	0	FALSE	#N/A	+	Ki150_Ki21	0.0214783	-4.8826	-3.0867	FALSE	High	Master Protein	P60879	Synaptosomal-associated protein 25 OS=Mus musculus OX=10090 GN=Snap25 PE=1 SV=1	0	62.92	56	10	45	10	1	206	23.3	4.7699999999999996	66.02	10	0	Peak Found	Peak Found	High	Peak Found	Peak Found	Peak Found	Peak Found	Peak Found	High	High	High	High	High	High	Not Found	Not Found
95	6.2230362892150897	6.7414669990539604	6.3504972457885698	6.9413409233093297	6.4838156700134304	4.1043367385864302	3.9354598522186302	3.5360529422760001	FALSE	#N/A	+	Ki150_Ki21	0.0246417	-2.04917	-2.97984	FALSE	High	Master Protein	P10126	Elongation factor 1-alpha 1 OS=Mus musculus OX=10090 GN=Eef1a1 PE=1 SV=3	0	43.026000000000003	36	12	45	6	1	462	50.1	9.01	48.51	12	6	Peak Found	Peak Found	Peak Found	Not Found	Not Found	Peak Found	Not Found	Peak Found	High	High	High	High	High	Peak Found	Not Found	Not Found
96	8.4930543899536097	6.7428145408630398	7.5576553344726598	7.2006535530090297	5.9354596138000497	7.1251549720764196	4.6667566299438503	7.2075023651123002	FALSE	#N/A	#N/A	#N/A	0.122325	-1.26483	-1.7978	FALSE	High	Master Protein	O08788	Dynactin subunit 1 OS=Mus musculus OX=10090 GN=Dctn1 PE=1 SV=3	0	104.13200000000001	30	28	44	27	1	1281	141.6	5.9	51.85	28	1	Not Found	Peak Found	Peak Found	Peak Found	Peak Found	Not Found	Not Found	Not Found	High	High	High	High	Peak Found	Peak Found	Peak Found	Peak Found
97	7.4822030067443803	7.3828401565551802	6.6409678459167498	6.6836962699890101	6.4161643981933603	6.8176231384277299	0	0	FALSE	#N/A	#N/A	#N/A	0.100104	-3.73898	-1.94243	FALSE	High	Master Protein	P49312	Heterogeneous nuclear ribonucleoprotein A1 OS=Mus musculus OX=10090 GN=Hnrnpa1 PE=1 SV=2	0	43.116	40	10	43	8	1	320	34.200000000000003	9.23	42.77	10	0	Peak Found	Peak Found	High	Peak Found	Peak Found	Peak Found	Peak Found	Not Found	High	High	High	High	High	Peak Found	Not Found	Not Found
98	7.7839803695678702	7.9471983909606898	7.5046205520629901	8.4437723159790004	6.6438560485839799	6.3074283599853498	5.16188764572144	5.7839803695678702	FALSE	#N/A	+	Ki150_Ki21	0.00214315	-1.9456	-5.13659	FALSE	High	Master Protein	Q8BMF4	Dihydrolipoyllysine-residue acetyltransferase component of pyruvate dehydrogenase complex. mitochondrial OS=Mus musculus OX=10090 GN=Dlat PE=1 SV=2	0	83.215000000000003	29	13	43	13	1	642	67.900000000000006	8.57	63.07	13	0	Peak Found	Not Found	High	Peak Found	Peak Found	Peak Found	Not Found	Peak Found	High	High	High	High	High	Peak Found	Peak Found	High
99	6.5062084197998002	6.7265586853027299	6.0746765136718803	4.9448585510253897	4.9495348930358896	7.4195389747619602	9.1603755950927699	9.0369977951049805	FALSE	#N/A	#N/A	#N/A	0.186372	1.57854	1.49172	FALSE	High	Master Protein	P01665	Ig kappa chain V-III region PC 7043 OS=Mus musculus OX=10090 PE=1 SV=1	0	39.83	53	3	43	2	1	111	12	4.6100000000000003	96.07	3	0	Not Found	Not Found	Not Found	Not Found	Not Found	Not Found	Not Found	Peak Found	High	High	High	High	High	High	High	High
100	6.6395215988159197	5.7813596725463903	7.3880171775817898	6.8404631614685103	5.7575564384460396	5.5014390945434597	3.70043969154358	0	FALSE	#N/A	#N/A	#N/A	0.0767411	-2.92248	-2.1344	FALSE	High	Master Protein	Q8BPN8	DmX-like protein 2 OS=Mus musculus OX=10090 GN=Dmxl2 PE=1 SV=3	0	67.661000000000001	10	24	42	24	1	3032	338	6.42	19.91	24	0	Peak Found	Peak Found	Peak Found	Peak Found	Peak Found	Peak Found	Peak Found	Peak Found	High	Peak Found	High	High	High	Peak Found	Peak Found	Not Found
101	5.8303565979003897	6.7615513801574698	4.7387681007385298	6.7931156158447301	3.5109617710113499	2.8875253200531001	1.8479968309402499	1.8073549270629901	FALSE	#N/A	+	Ki150_Ki21	0.00150919	-3.51749	-5.50403	FALSE	High	Master Protein	P60202	Myelin proteolipid protein OS=Mus musculus OX=10090 GN=Plp1 PE=1 SV=2	0	31.597000000000001	29	7	42	7	1	277	30.1	8.35	59.88	7	0	High	High	High	High	Peak Found	High	High	Peak Found	High	High	High	High	High	Peak Found	Peak Found	Peak Found
102	7.0190348625183097	7.5683360099792498	6.2649116516113299	7.8598451614379901	4.9448585510253897	4.0531115531921396	6.8328900337219203	8.8410921096801793	FALSE	#N/A	#N/A	#N/A	0.401602	-1.01004	-0.90243	FALSE	High	Master Protein	Q9R0K7	Plasma membrane calcium-transporting ATPase 2 OS=Mus musculus OX=10090 GN=Atp2b2 PE=1 SV=2	0	76.716999999999999	23	21	41	14	1	1198	132.5	5.96	45.09	21	7	Not Found	Peak Found	Peak Found	Peak Found	Peak Found	Peak Found	Peak Found	Peak Found	High	High	High	High	Peak Found	Peak Found	Peak Found	Peak Found
103	8.2264118194580096	6.4161643981933603	4.9116916656494096	6.8529977798461896	4.5545887947082502	4.70043992996216	3.4724879264831499	5.2094535827636701	FALSE	#N/A	+	Ki150_Ki21	0.0339695	-2.11757	-2.73479	FALSE	High	Master Protein	Q6A065	Centrosomal protein of 170 kDa OS=Mus musculus OX=10090 GN=Cep170 PE=1 SV=2	0	108.68600000000001	23	28	41	28	1	1588	174.9	7.17	54.08	28	0	Peak Found	Peak Found	Peak Found	Peak Found	Peak Found	Peak Found	Peak Found	Peak Found	High	High	Peak Found	High	Peak Found	Peak Found	Peak Found	High
104	5.9354596138000497	5.9909548759460396	5.7548875808715803	6.7695074081420898	4.7059779167175302	1.7655347585678101	6.5407090187072798	6.6308131217956499	FALSE	#N/A	#N/A	#N/A	0.340184	-1.20194	-1.0359	FALSE	High	Master Protein	Q9JIS5	Synaptic vesicle glycoprotein 2A OS=Mus musculus OX=10090 GN=Sv2a PE=1 SV=1	0	51.372999999999998	17	9	41	8	1	742	82.6	5.57	71.55	9	1	Not Found	High	Not Found	Not Found	Not Found	Peak Found	Not Found	Not Found	High	High	High	High	High	Peak Found	Peak Found	Peak Found
105	7.6582117080688503	7.4974527359008798	7.4085421562194798	7.3575520515441903	7.1116571426391602	7.9994363784790004	7.5894637107849103	-1	FALSE	#N/A	#N/A	#N/A	0.376091	-2.0553	-0.955779	FALSE	High	Master Protein	Q7TMK9	Heterogeneous nuclear ribonucleoprotein Q OS=Mus musculus OX=10090 GN=Syncrip PE=1 SV=2	0	63.481999999999999	28	14	41	14	1	623	69.599999999999994	8.59	40.64	14	0	Peak Found	Peak Found	High	Peak Found	Peak Found	Peak Found	Not Found	Peak Found	High	High	High	High	High	High	Peak Found	Peak Found
106	6.3504972457885698	6.1996722221374503	5.9977440834045401	7.5961899757385298	5.4161643981933603	6.1456775665283203	5.1210155487060502	5.0268001556396502	FALSE	#N/A	+	Ki150_Ki21	0.045594	-1.10861	-2.515	FALSE	High	Master Protein	P14152	Malate dehydrogenase. cytoplasmic OS=Mus musculus OX=10090 GN=Mdh1 PE=1 SV=3	0	55.258000000000003	32	11	40	11	1	334	36.5	6.58	39.64	11	0	High	High	High	Peak Found	Peak Found	Peak Found	Peak Found	Peak Found	High	High	High	High	High	High	High	High
107	8.1764221191406303	8.4894466400146502	6.6624903678893999	8.5325508117675799	6.8517489433288601	4.8176231384277299	0	6.32912349700928	FALSE	#N/A	#N/A	#N/A	0.0764887	-3.4656	-2.13679	FALSE	High	Master Protein	Q9CY58	Plasminogen activator inhibitor 1 RNA-binding protein OS=Mus musculus OX=10090 GN=Serbp1 PE=1 SV=2	0	58.055	35	13	40	13	1	407	44.7	8.5399999999999991	45.2	13	0	Peak Found	Peak Found	Peak Found	Not Found	Peak Found	Peak Found	Not Found	Peak Found	High	High	High	High	High	Peak Found	Not Found	High
108	5.6948800086975098	6.10013675689697	7.3724298477172896	7.2152905464172399	5.6667566299438503	7.2592725753784197	4.1043367385864302	6.2172307968139604	FALSE	#N/A	#N/A	#N/A	0.3519	-0.783785	-1.00904	FALSE	High	Master Protein	Q7TQI3	Ubiquitin thioesterase OTUB1 OS=Mus musculus OX=10090 GN=Otub1 PE=1 SV=2	0	45.482999999999997	37	8	39	8	1	271	31.3	4.9400000000000004	27.41	8	0	Peak Found	High	High	Not Found	Not Found	Peak Found	Peak Found	Not Found	High	High	High	High	High	High	Peak Found	High
109	8.1734275817871094	7.86666059494019	6.9020733833312997	8.4258451461791992	6.7032113075256303	7.9553594589233398	4.31469631195068	3.65535187721252	FALSE	#N/A	#N/A	#N/A	0.0852502	-2.18485	-2.05836	FALSE	High	Master Protein	P29341	Polyadenylate-binding protein 1 OS=Mus musculus OX=10090 GN=Pabpc1 PE=1 SV=2	0	75.838999999999999	28	15	39	15	1	636	70.599999999999994	9.5	48.45	15	0	Peak Found	Not Found	Peak Found	Peak Found	Not Found	Not Found	Not Found	Not Found	High	High	High	High	High	High	Peak Found	Peak Found
110	6.2345781326293901	5.8454899787902797	5.3110671043395996	6.6366248130798304	4.8875250816345197	6.2307410240173304	5.7114949226379403	5.9425144195556596	FALSE	#N/A	#N/A	#N/A	0.466792	-0.313871	-0.776792	FALSE	High	Master Protein	P02088	Hemoglobin subunit beta-1 OS=Mus musculus OX=10090 GN=Hbb-b1 PE=1 SV=2	0	53.253999999999998	65	8	38	8	1	147	15.8	7.65	63.25	8	0	High	High	High	Not Found	Peak Found	Peak Found	Peak Found	Peak Found	High	High	High	High	High	High	Peak Found	High
111	7.9784245491027797	8.4545049667358398	6.2307410240173304	7.9384036064147896	6.6850991249084499	7.0980319976806596	3.4059925079345699	7.5219931602478001	FALSE	#N/A	#N/A	#N/A	0.213539	-1.47274	-1.39127	FALSE	High	Master Protein	P99027	60S acidic ribosomal protein P2 OS=Mus musculus OX=10090 GN=Rplp2 PE=1 SV=3	0	36.470999999999997	70	6	38	6	1	115	11.6	4.54	61.46	6	0	Peak Found	Peak Found	High	Peak Found	Not Found	Peak Found	Peak Found	Not Found	High	High	High	High	High	High	Peak Found	High
112	6.6879005432128897	7.6794800758361799	7.46270656585693	7.4789719581604004	6.4025855064392099	6.5924568176269496	6.9886846542358398	6.6380739212036097	FALSE	#N/A	+	Ki150_Ki21	0.0364834	-0.671815	-2.68109	FALSE	High	Master Protein	P13020	Gelsolin OS=Mus musculus OX=10090 GN=Gsn PE=1 SV=3	0	63.261000000000003	25	16	38	16	1	780	85.9	6.18	28.45	16	0	Not Found	Peak Found	Peak Found	Peak Found	Peak Found	Peak Found	Peak Found	Peak Found	High	High	High	High	High	High	Peak Found	Peak Found
113	8.3087940216064506	7.40087938308716	6.1719274520873997	8.5383825302124006	5.8303565979003897	5.82781887054443	2.9448583126068102	0	FALSE	#N/A	+	Ki150_Ki21	0.0381793	-3.95424	-2.64704	FALSE	High	Master Protein	Q9QYC0	Alpha-adducin OS=Mus musculus OX=10090 GN=Add1 PE=1 SV=2	0	74.819000000000003	30	15	38	14	1	735	80.599999999999994	5.9	52.07	15	1	Peak Found	Peak Found	Peak Found	Peak Found	Not Found	Not Found	Peak Found	Peak Found	High	High	Peak Found	High	Peak Found	Peak Found	Not Found	High
114	7.5014390945434597	7.1838831901550302	7.2854022979736301	8.5804471969604492	6.0465784072876003	6.4757332801818803	3.6088092327117902	0.67807191610336304	FALSE	#N/A	+	Ki150_Ki21	0.0462459	-3.43549	-2.5045	FALSE	High	Master Protein	P38647	Stress-70 protein. mitochondrial OS=Mus musculus OX=10090 GN=Hspa9 PE=1 SV=3	0	74.834000000000003	27	17	37	16	1	679	73.400000000000006	6.07	53.69	17	0	Peak Found	High	High	Not Found	Peak Found	Peak Found	Peak Found	Peak Found	High	High	High	High	High	High	Peak Found	Peak Found
115	8.1390399932861293	7.6983575820922896	7.40684270858765	6.5453505516052202	6.5789384841918901	7.51017093658447	8.0179224014282209	7.4329595565795898	FALSE	#N/A	#N/A	#N/A	0.894142	-0.0623999	-0.13881	FALSE	High	Master Protein	P29788	Vitronectin OS=Mus musculus OX=10090 GN=Vtn PE=1 SV=2	0	42.588000000000001	17	7	37	7	1	478	54.8	5.88	60.79	7	0	Peak Found	Peak Found	Not Found	Not Found	Not Found	Peak Found	Not Found	Peak Found	High	High	High	High	High	Peak Found	High	High
116	8.2488765716552699	8.6667566299438494	7.4346280097961399	8.7638759613037092	4.7602210044860804	0	0	0	FALSE	#N/A	+	Ki150_Ki21	0.00118009	-7.08848	-5.77265	FALSE	High	Master Protein	P62631	Elongation factor 1-alpha 2 OS=Mus musculus OX=10090 GN=Eef1a2 PE=1 SV=1	0	31.071999999999999	17	8	37	2	1	463	50.4	9.0299999999999994	50.96	8	0	Not Found	Not Found	Not Found	Not Found	Not Found	Peak Found	Peak Found	Not Found	High	Peak Found	Peak Found	High	Peak Found	Not Found	Not Found	Not Found
117	5.7522134780883798	6.2016339302062997	6.1085243225097701	5.7522134780883798	6.2249665260314897	6.8579812049865696	9.0906419754028303	8.9527416229247994	FALSE	#N/A	+	Ki150_Ki21	0.0479124	1.82794	2.47835	FALSE	High	Master Protein	P62983	Ubiquitin-40S ribosomal protein S27a OS=Mus musculus OX=10090 GN=Rps27a PE=1 SV=2	0	31.716999999999999	41	5	37	5	1	156	17.899999999999999	9.64	48.47	5	0	Peak Found	Not Found	Not Found	Not Found	High	High	Not Found	Peak Found	High	High	High	High	High	High	High	High
118	8.3336029052734393	7.2517189979553196	7.3862938880920401	7.4610700607299796	6.1106138229370099	6.2536110877990696	2.82781910896301	4.41278123855591	FALSE	#N/A	+	Ki150_Ki21	0.0184526	-2.70697	-3.20631	FALSE	High	Master Protein	Q8BFR5	Elongation factor Tu. mitochondrial OS=Mus musculus OX=10090 GN=Tufm PE=1 SV=1	0	60.441000000000003	43	16	37	16	1	452	49.5	7.56	48	16	0	Peak Found	Peak Found	High	Not Found	Not Found	Not Found	Peak Found	Peak Found	High	High	High	High	High	Peak Found	Peak Found	Peak Found
119	7.1888360977172896	7.1507630348205602	6.9020733833312997	7.0703892707824698	6.5622425079345703	7.8028392791748002	4.70043992996216	6.8366818428039604	FALSE	#N/A	#N/A	#N/A	0.391032	-0.602465	-0.924208	FALSE	High	Master Protein	Q60668	Heterogeneous nuclear ribonucleoprotein D0 OS=Mus musculus OX=10090 GN=Hnrnpd PE=1 SV=2	0	26.25	20	7	36	5	1	355	38.299999999999997	7.81	35.229999999999997	7	2	Peak Found	High	High	Not Found	Not Found	Peak Found	Not Found	Not Found	High	High	High	High	High	High	High	High
120	6.1272206306457502	5.8554916381835902	4.8777441978454599	5.2742614746093803	4.9680905342102104	3.7865962982177699	4.0089888572692898	6.2075023651123002	FALSE	#N/A	#N/A	#N/A	0.248769	-0.790885	-1.27707	FALSE	High	Master Protein	Q60902	Epidermal growth factor receptor substrate 15-like 1 OS=Mus musculus OX=10090 GN=Eps15l1 PE=1 SV=3	0	92.403000000000006	27	21	36	21	1	907	99.2	5.0199999999999996	50.3	21	0	Peak Found	Peak Found	Peak Found	Peak Found	Peak Found	Not Found	Not Found	Not Found	High	High	Peak Found	High	High	Peak Found	Peak Found	Peak Found
121	6.9623174667358398	7.6617779731750497	7.6409678459167498	7.8990545272827104	5.1168637275695801	4.6147098541259801	6.6278986930847203	6.6710104942321804	FALSE	#N/A	+	Ki150_Ki21	0.0192989	-1.78341	-3.17081	FALSE	High	Master Protein	P47857	ATP-dependent 6-phosphofructokinase. muscle type OS=Mus musculus OX=10090 GN=Pfkm PE=1 SV=3	0	64.513000000000005	30	18	36	15	1	780	85.2	8	39.18	18	3	Peak Found	Not Found	Peak Found	Peak Found	Peak Found	Peak Found	Peak Found	Peak Found	High	High	High	High	Peak Found	Peak Found	Peak Found	High
122	5.5819540023803702	6	3.2326607704162602	6.6496152877807599	-0.15200312435627	1.8073549270629901	3.3923175334930402	3.7865962982177699	FALSE	#N/A	+	Ki150_Ki21	0.0350358	-3.15749	-2.71151	FALSE	High	Master Protein	Q9JHU4	Cytoplasmic dynein 1 heavy chain 1 OS=Mus musculus OX=10090 GN=Dync1h1 PE=1 SV=2	0	78.799000000000007	9	29	36	29	1	4644	531.70000000000005	6.42	21.46	29	0	Peak Found	Peak Found	Peak Found	Peak Found	Peak Found	Peak Found	Peak Found	Peak Found	High	Peak Found	Peak Found	High	Peak Found	Peak Found	Peak Found	Peak Found
123	8.2597436904907209	8.3676328659057599	8.1339130401611293	7.0279059410095197	7.5499773025512704	5.1043367385864302	7.0268001556396502	7.5515160560607901	FALSE	#N/A	#N/A	#N/A	0.134516	-1.13914	-1.72913	FALSE	High	Master Protein	P01631	Ig kappa chain V-II region 26-10 OS=Mus musculus OX=10090 PE=1 SV=1	0	18.013999999999999	39	3	36	3	1	113	12.3	8.8800000000000008	72.849999999999994	3	0	Peak Found	Not Found	Not Found	Not Found	Not Found	Peak Found	Peak Found	Peak Found	High	High	High	High	High	High	High	High
124	6.2890968322753897	5.8777441978454599	6.1168637275695801	7.3487281799316397	5.0223679542541504	6.6161813735961896	5.0268001556396502	3.7761039733886701	FALSE	#N/A	#N/A	#N/A	0.0993777	-1.29774	-1.94768	FALSE	High	Master Protein	Q9Z2H5	Band 4.1-like protein 1 OS=Mus musculus OX=10090 GN=Epb41l1 PE=1 SV=2	0	52.53	22	14	35	14	1	879	98.3	5.62	38.33	14	0	Peak Found	Peak Found	High	Peak Found	Not Found	Peak Found	Peak Found	Peak Found	High	High	High	High	High	High	High	Peak Found
125	5.6467385292053196	7.2881741523742702	6.0959243774414098	7.4051413536071804	5.7333545684814498	5.6976628303527797	5.8579812049865696	6.0245857238769496	FALSE	#N/A	#N/A	#N/A	0.128181	-0.780599	-1.76402	FALSE	High	Master Protein	O70251	Elongation factor 1-beta OS=Mus musculus OX=10090 GN=Eef1b PE=1 SV=5	0	40.442999999999998	50	7	35	7	1	225	24.7	4.6900000000000004	46.08	7	0	Peak Found	High	High	Not Found	Peak Found	Peak Found	Peak Found	Peak Found	High	High	High	High	High	High	Peak Found	High
126	8.1898241043090803	8.0273532867431605	6.1022381782531703	8.1522846221923793	6.6738390922546396	3.5728895664215101	7.9744148254394496	7.34607028961182	FALSE	#N/A	#N/A	#N/A	0.307624	-1.22612	-1.11471	FALSE	High	Master Protein	P97351	40S ribosomal protein S3a OS=Mus musculus OX=10090 GN=Rps3a PE=1 SV=3	0	51.981000000000002	34	8	34	8	1	264	29.9	9.73	37.35	8	0	Peak Found	Peak Found	Peak Found	Peak Found	Not Found	Peak Found	Peak Found	Peak Found	High	High	High	High	High	Peak Found	Peak Found	Peak Found
127	7.40173292160034	7.9767074584960902	7.3210258483886701	7.9407539367675799	7.2412681579589799	7.8214550018310502	3.0703892707824698	1.63226819038391	FALSE	#N/A	#N/A	#N/A	0.127589	-2.71871	-1.76736	FALSE	High	Master Protein	O35295	Transcriptional activator protein Pur-beta OS=Mus musculus OX=10090 GN=Purb PE=1 SV=3	0	40.996000000000002	31	7	34	6	1	324	33.9	5.43	45.32	7	0	Peak Found	Peak Found	Peak Found	Not Found	Not Found	Peak Found	Not Found	Peak Found	High	High	High	High	High	Peak Found	Peak Found	High
128	7.8360505104064897	7.5172758102417001	7.7885551452636701	6.5545887947082502	7.23744916915894	7.3776445388793901	6.4724879264831499	6.6176509857177699	FALSE	#N/A	#N/A	#N/A	0.230348	-0.497809	-1.33483	FALSE	High	Master Protein	P01787	Ig heavy chain V regions TEPC 15/S107/HPCM1/HPCM2/HPCM3 OS=Mus musculus OX=10090 PE=1 SV=1	0	27.47	33	5	34	3	1	123	13.8	6.62	46.6	5	2	Not Found	Peak Found	Not Found	Peak Found	Not Found	Peak Found	Not Found	Not Found	High	High	High	High	High	High	Not Found	Not Found
129	6.1538052558898899	6.17990922927856	6.6695938110351598	8.0842771530151403	5.3110671043395996	8.4793758392334002	0	2.6088092327117902	FALSE	#N/A	#N/A	#N/A	0.203804	-2.67208	-1.42584	FALSE	High	Master Protein	P27773	Protein disulfide-isomerase A3 OS=Mus musculus OX=10090 GN=Pdia3 PE=1 SV=2	0	58.917000000000002	40	16	34	16	1	505	56.6	6.21	29.03	16	0	Peak Found	Peak Found	High	Peak Found	Not Found	Peak Found	Not Found	Not Found	High	High	High	High	High	High	Not Found	Peak Found
130	5.10013675689697	6.3663220405578604	4.3219280242919904	5.8454899787902797	6.71836185455322	3.9068906307220499	0.48542681336402899	0.67807191610336304	FALSE	#N/A	#N/A	#N/A	0.162822	-2.46128	-1.59052	FALSE	High	Master Protein	Q9Z1G4	V-type proton ATPase 116 kDa subunit a isoform 1 OS=Mus musculus OX=10090 GN=Atp6v0a1 PE=1 SV=3	0	63.582000000000001	21	16	33	16	1	839	96.4	6.76	34.81	16	0	Peak Found	High	Peak Found	Not Found	Peak Found	Peak Found	Peak Found	Peak Found	High	High	Peak Found	High	Peak Found	Peak Found	Peak Found	Peak Found
131	8.2550287246704102	8.8322572708129901	6.54225778579712	8.7518787384033203	6.7018260955810502	5.9680905342102104	0	0	FALSE	#N/A	+	Ki150_Ki21	0.0418257	-4.92788	-2.579	FALSE	High	Master Protein	P47962	60S ribosomal protein L5 OS=Mus musculus OX=10090 GN=Rpl5 PE=1 SV=3	0	49.357999999999997	37	10	33	10	1	297	34.4	9.77	37.369999999999997	10	0	Peak Found	Peak Found	Peak Found	Not Found	Not Found	Not Found	Peak Found	Peak Found	High	High	High	High	High	Peak Found	Not Found	Not Found
132	7.2872505187988299	7.9032793045043901	7.2364926338195801	7.5969352722168004	6.5698556900024396	7.0864014625549299	7.4404540061950701	7.7052869796752903	FALSE	#N/A	#N/A	#N/A	0.332824	-0.30549	-1.05315	FALSE	High	Master Protein	O35658	Complement component 1 Q subcomponent-binding protein. mitochondrial OS=Mus musculus OX=10090 GN=C1qbp PE=1 SV=1	0	54.441000000000003	40	6	33	6	1	278	31	4.92	49.91	6	0	Peak Found	Peak Found	Peak Found	Peak Found	Peak Found	Not Found	Not Found	Peak Found	High	High	High	High	High	Peak Found	High	High
133	7.17492580413818	7.2297801971435502	6.7628803253173801	5.9841337203979501	5.9331002235412598	7.5298209190368697	8.8063888549804705	8.7602205276489293	FALSE	#N/A	#N/A	#N/A	0.235114	0.969453	1.3195	FALSE	High	Master Protein	P01786	Ig heavy chain V region MOPC 47A OS=Mus musculus OX=10090 PE=1 SV=1	0	17.568999999999999	24	3	32	1	1	117	13	8.84	66.7	3	0	Peak Found	Not Found	Not Found	Not Found	Not Found	Not Found	Not Found	Not Found	High	High	High	High	High	High	High	High
134	8.0061855316162092	5.2779846191406303	0	9.1124391555786097	0	9.08825778961182	0	0	FALSE	#N/A	#N/A	#N/A	0.317014	-3.32709	-1.0913	FALSE	High	Master Protein	Q8BZ98	Dynamin-3 OS=Mus musculus OX=10090 GN=Dnm3 PE=1 SV=1	0	36.741999999999997	12	10	32	5	1	863	97.1	8.35	43.03	10	0	Not Found	Peak Found	Peak Found	Not Found	Not Found	Peak Found	Not Found	Not Found	High	High	High	High	Peak Found	Peak Found	Peak Found	Peak Found
135	6.49505567550659	8.3584318161010707	8.1127004623413104	6.81378126144409	6.16188764572144	7.5887145996093803	6.8691310882568404	5.2211036682128897	FALSE	#N/A	#N/A	#N/A	0.201109	-0.984783	-1.43567	FALSE	High	Master Protein	P19536	Cytochrome c oxidase subunit 5B. mitochondrial OS=Mus musculus OX=10090 GN=Cox5b PE=1 SV=1	0	17.504000000000001	46	5	32	5	1	128	13.8	8.3800000000000008	39.53	5	0	Peak Found	Peak Found	High	Peak Found	Peak Found	Not Found	Peak Found	Peak Found	High	High	High	High	High	High	High	High
136	7.9020733833312997	8.1410856246948207	7.4536824226379403	8.3056058883666992	4.4329595565795898	6.9680905342102104	5.2555007934570304	3.9164767265319802	FALSE	#N/A	+	Ki150_Ki21	0.00672036	-2.80735	-4.05076	FALSE	High	Master Protein	Q9CZU6	Citrate synthase. mitochondrial OS=Mus musculus OX=10090 GN=Cs PE=1 SV=1	0	44.46	34	12	32	12	1	464	51.7	8.57	32.46	12	0	High	Peak Found	Not Found	Peak Found	Peak Found	Peak Found	Not Found	Not Found	High	High	High	High	Peak Found	High	Peak Found	Peak Found
137	6.6990518569946298	7.0433006286621103	4.5298209190368697	6.7535510063171396	4.5728898048400897	2.8678965568542498	8.6289920806884801	7.4724879264831499	FALSE	#N/A	#N/A	#N/A	0.805494	-0.370865	-0.257367	FALSE	High	Master Protein	Q9D8E6	60S ribosomal protein L4 OS=Mus musculus OX=10090 GN=Rpl4 PE=1 SV=3	0	50.781999999999996	34	14	31	14	1	419	47.1	11	38.29	14	0	Peak Found	Peak Found	Peak Found	Peak Found	Peak Found	Peak Found	Peak Found	Peak Found	High	High	Peak Found	High	High	Peak Found	Peak Found	High
138	4.7059779167175302	5.84297895431519	4.9116916656494096	5.9044842720031703	3.8479969501495401	2.6322681903839098	0.58496248722076405	0	FALSE	#N/A	+	Ki150_Ki21	0.00922254	-3.57498	-3.77609	FALSE	High	Master Protein	Q99KI0	Aconitate hydratase. mitochondrial OS=Mus musculus OX=10090 GN=Aco2 PE=1 SV=1	0	61.002000000000002	25	16	31	16	1	780	85.4	7.93	35.78	16	0	High	High	High	Peak Found	Peak Found	Peak Found	Peak Found	Peak Found	High	High	High	High	Peak Found	Peak Found	Peak Found	Peak Found
139	7.2649116516113299	7.6380739212036097	6.7073593139648402	8.0312185287475604	5.08321332931519	5.4396233558654803	0	0	FALSE	#N/A	+	Ki150_Ki21	0.0213684	-4.77968	-3.09071	FALSE	High	Master Protein	Q8BH59	Calcium-binding mitochondrial carrier protein Aralar1 OS=Mus musculus OX=10090 GN=Slc25a12 PE=1 SV=1	0	59.984999999999999	30	16	31	16	1	677	74.5	8.25	36.5	16	0	Peak Found	Peak Found	Peak Found	Peak Found	Peak Found	Peak Found	Peak Found	Peak Found	High	High	High	High	High	Peak Found	Not Found	Not Found
140	7.3478426933288601	7.4854269027709996	6.0378212928771999	6.9448585510253897	5.2479276657104501	6.2854022979736301	5.3575520515441903	5.38197565078735	FALSE	#N/A	+	Ki150_Ki21	0.0141858	-1.38577	-3.41758	FALSE	High	Master Protein	Q3THE2	Myosin regulatory light chain 12B OS=Mus musculus OX=10090 GN=Myl12b PE=1 SV=2	0	53.261000000000003	62	8	31	3	1	172	19.8	4.84	59.65	8	5	Peak Found	Not Found	High	Peak Found	Peak Found	Not Found	Peak Found	Peak Found	High	High	Peak Found	High	Peak Found	Peak Found	High	High
141	7.5188498497009304	7.8654241561889604	6.7455062866210902	8.4749221801757795	7.0746765136718803	4.9307374954223597	5.27052879333496	0	FALSE	#N/A	#N/A	#N/A	0.0761299	-3.33219	-2.1402	FALSE	High	Master Protein	G5E829	Plasma membrane calcium-transporting ATPase 1 OS=Mus musculus OX=10090 GN=Atp2b1 PE=1 SV=1	0	62.316000000000003	18	16	31	7	1	1220	134.69999999999999	5.91	38.49	16	1	Peak Found	Not Found	Not Found	Not Found	Not Found	Not Found	Peak Found	Peak Found	High	Peak Found	Peak Found	High	Peak Found	Peak Found	Peak Found	Not Found
142	8.0757465362548793	7.1292829513549796	8.3051500320434606	7.0223679542541504	6.7142453193664604	0	5.7839803695678702	5.4692349433898899	FALSE	#N/A	#N/A	#N/A	0.0898813	-3.14127	-2.02015	FALSE	High	Master Protein	Q3UX10	Tubulin alpha chain-like 3 OS=Mus musculus OX=10090 GN=Tubal3 PE=2 SV=2	0	20.934999999999999	7	3	31	1	1	446	50	5.58	42.07	3	0	Not Found	High	Not Found	Not Found	Not Found	Not Found	Not Found	Not Found	High	High	High	High	High	Not Found	Peak Found	Peak Found
143	6.3037805557251003	5.1937718391418501	5.4262647628784197	7.3767766952514604	5.4262647628784197	6.3522639274597203	4.6667566299438503	3.8073549270629901	FALSE	#N/A	#N/A	#N/A	0.217397	-1.01199	-1.37797	FALSE	High	Master Protein	Q61553	Fascin OS=Mus musculus OX=10090 GN=Fscn1 PE=1 SV=4	0	52.911000000000001	30	12	31	12	1	493	54.5	6.89	25.84	12	0	High	Peak Found	High	Peak Found	Peak Found	Peak Found	Peak Found	Peak Found	High	High	High	High	High	Peak Found	Peak Found	Peak Found
144	6.7169909477233896	7.8838653564453098	6.9634742736816397	7.2016339302062997	5.2854022979736301	5.2927818298339799	0	4.99548435211182	FALSE	#N/A	+	Ki150_Ki21	0.0470612	-3.29807	-2.49158	FALSE	High	Master Protein	Q61361	Brevican core protein OS=Mus musculus OX=10090 GN=Bcan PE=1 SV=2	0	42.341999999999999	13	11	31	11	1	883	95.8	4.93	33.340000000000003	11	0	Peak Found	Peak Found	Peak Found	Peak Found	Peak Found	Peak Found	Peak Found	Peak Found	High	High	High	High	High	Peak Found	Not Found	High
145	6.9092931747436497	6.6337218284606898	6.2798428535461399	5.9283704757690403	5.6948800086975098	7.5924568176269496	2.8479969501495401	2.9259994029998802	FALSE	#N/A	#N/A	#N/A	0.203216	-1.67247	-1.42797	FALSE	High	Master Protein	Q61838	Pregnancy zone protein OS=Mus musculus OX=10090 GN=Pzp PE=1 SV=3	0	44.268999999999998	14	16	30	16	1	1495	165.7	6.68	22.86	16	0	Peak Found	Peak Found	Peak Found	Not Found	Not Found	Peak Found	Not Found	Peak Found	High	High	High	High	High	Peak Found	Peak Found	Peak Found
146	9.42059230804443	7.3434076309204102	8.6238813400268608	7.4296159744262704	3.44625616073608	0	0	6.5298209190368697	FALSE	#N/A	+	Ki150_Ki21	0.0134202	-5.71036	-3.46287	FALSE	High	Master Protein	Q9CQ19	Myosin regulatory light polypeptide 9 OS=Mus musculus OX=10090 GN=Myl9 PE=1 SV=3	0	56.125999999999998	62	8	30	3	1	172	19.8	4.92	46.5	8	0	Not Found	Not Found	Not Found	Not Found	Not Found	Peak Found	Not Found	Peak Found	High	High	High	High	Peak Found	Not Found	Not Found	Peak Found
147	0	0	0	0	0	0	9.8160238265991193	9.4483232498168892	FALSE	#N/A	#N/A	#N/A	0.134091	4.81609	1.73142	FALSE	High	Master Protein	P84228	Histone H3.2 OS=Mus musculus OX=10090 GN=Hist1h3b PE=1 SV=2	0	36.99	55	7	30	1	1	136	15.4	11.27	60.49	7	0	Not Found	Not Found	Not Found	Not Found	Not Found	Not Found	Not Found	Not Found	Not Found	Not Found	Not Found	Not Found	Not Found	Not Found	High	High
148	0	0	0	0	0	0	9.6771907806396502	9.6097326278686506	FALSE	#N/A	#N/A	#N/A	0.133979	4.82173	1.73203	FALSE	High	Master Protein	P0C0S6	Histone H2A.Z OS=Mus musculus OX=10090 GN=H2az1 PE=1 SV=2	0	10.56	35	3	29	1	1	128	13.5	10.58	51.29	3	0	Not Found	Not Found	Not Found	Not Found	Not Found	Not Found	Not Found	Not Found	Not Found	Not Found	Not Found	Not Found	Not Found	Not Found	Peak Found	High
149	6.9495348930358896	8.3535881042480504	6.7905116081237802	8.2283372879028303	4.1126999855041504	4.1456775665283203	5.3183169364929199	4.9259991645812997	FALSE	#N/A	+	Ki150_Ki21	0.00114047	-2.95482	-5.81069	FALSE	High	Master Protein	P12960	Contactin-1 OS=Mus musculus OX=10090 GN=Cntn1 PE=1 SV=1	0	52.692	25	18	29	18	1	1020	113.3	6.16	19.75	18	0	Peak Found	High	High	Not Found	Peak Found	Peak Found	Not Found	Peak Found	High	High	High	High	Peak Found	Peak Found	Peak Found	Peak Found
150	7.2345781326293901	7.2288188934326199	7.4846215248107901	7.7675223350524902	5.5909614562988299	5.1456775665283203	1.07038927078247	5.0531115531921396	FALSE	#N/A	+	Ki150_Ki21	0.0232501	-3.21385	-3.0249	FALSE	High	Master Protein	Q76MZ3	Serine/threonine-protein phosphatase 2A 65 kDa regulatory subunit A alpha isoform OS=Mus musculus OX=10090 GN=Ppp2r1a PE=1 SV=3	0	55.042000000000002	30	15	29	15	1	589	65.3	5.1100000000000003	31.21	15	0	Peak Found	Peak Found	High	Not Found	Peak Found	Peak Found	Not Found	Not Found	High	High	High	High	High	Peak Found	Peak Found	Peak Found
151	8.2350568771362305	7.3776445388793901	7.1199789047241202	6.6278986930847203	7.1116571426391602	8.5461225509643608	5.7414669990539604	5.5576553344726598	FALSE	#N/A	#N/A	#N/A	0.465959	-0.600919	-0.778314	FALSE	High	Master Protein	Q8R081	Heterogeneous nuclear ribonucleoprotein L OS=Mus musculus OX=10090 GN=Hnrnpl PE=1 SV=2	0	45.034999999999997	25	9	29	9	1	586	63.9	8.1	26.46	9	0	Peak Found	High	High	Peak Found	Peak Found	Not Found	Peak Found	Peak Found	High	High	High	High	High	High	High	High
152	4.45285892486572	5.7918143272399902	0	3.8678965568542498	0	6.7548875808715803	9.5145168304443395	9.3852157592773402	FALSE	#N/A	#N/A	#N/A	0.301593	2.88551	1.13006	FALSE	High	Master Protein	P01670	Ig kappa chain V-III region PC 6684 OS=Mus musculus OX=10090 PE=1 SV=1	0	42.137	59	3	29	1	1	111	12	8	72.56	3	1	Not Found	Not Found	Not Found	Not Found	Not Found	Not Found	Not Found	Not Found	Not Found	Peak Found	Not Found	Peak Found	Not Found	High	High	Peak Found
153	8.1623916625976598	8.3518228530883807	7.4379601478576696	8.9623174667358398	5.0574502944946298	3.9818527698516801	0	0	FALSE	#N/A	+	Ki150_Ki21	0.00462067	-5.9688	-4.38946	FALSE	High	Master Protein	P35802	Neuronal membrane glycoprotein M6-a OS=Mus musculus OX=10090 GN=Gpm6a PE=1 SV=1	0	23.37	13	5	28	5	1	278	31.1	5.27	14.26	5	0	Peak Found	Not Found	Not Found	Not Found	Peak Found	Peak Found	Not Found	Not Found	High	High	High	High	High	Peak Found	Not Found	Not Found
154	7.6815896034240696	6.5924568176269496	6.3854308128356898	5.3957481384277299	6.4329595565795898	7.6794800758361799	8.2493505477905291	7.9038820266723597	FALSE	#N/A	#N/A	#N/A	0.136942	1.05261	1.7162	FALSE	High	Master Protein	Q9WV02	RNA-binding motif protein. X chromosome OS=Mus musculus OX=10090 GN=Rbmx PE=1 SV=1	0	35.247	26	10	28	2	1	391	42.3	10.050000000000001	28.72	10	7	Peak Found	Not Found	Not Found	Not Found	Not Found	Not Found	Not Found	Not Found	High	High	Peak Found	Peak Found	Peak Found	Peak Found	Not Found	Not Found
155	5.5698556900024396	6.7983098030090297	5.2364926338195801	6.4822030067443803	4.2854022979736301	4.2172307968139604	6.9354596138000497	7.2035927772521999	FALSE	#N/A	#N/A	#N/A	0.700502	-0.361294	-0.403593	FALSE	High	Master Protein	Q61879	Myosin-10 OS=Mus musculus OX=10090 GN=Myh10 PE=1 SV=2	0	62.832000000000001	13	19	28	13	1	1976	228.9	5.54	18.54	19	6	Peak Found	Peak Found	Peak Found	Peak Found	Peak Found	Peak Found	Peak Found	Peak Found	High	High	Peak Found	High	Peak Found	Peak Found	Peak Found	High
156	8.0885229110717791	6.94368696212769	6.9920887947082502	7.12308645248413	6.1497468948364302	8.4466695785522496	5.52669477462769	8.1527919769287092	FALSE	#N/A	#N/A	#N/A	0.787529	-0.21787	-0.281848	FALSE	High	Master Protein	Q8VEK3	Heterogeneous nuclear ribonucleoprotein U OS=Mus musculus OX=10090 GN=Hnrnpu PE=1 SV=1	0	51.59	18	12	28	12	1	800	87.9	6.24	25.68	12	0	Peak Found	Peak Found	Peak Found	Peak Found	Peak Found	Peak Found	Not Found	Not Found	High	High	High	High	High	High	Peak Found	High
157	7.0768156051635698	3.9354598522186302	5.6176509857177699	6.3092489242553702	4.0356240272521999	6.6865005493164098	8.7448339462280291	9.0092687606811506	FALSE	#N/A	#N/A	#N/A	0.338774	1.38426	1.03918	FALSE	High	Master Protein	P56399	Ubiquitin carboxyl-terminal hydrolase 5 OS=Mus musculus OX=10090 GN=Usp5 PE=1 SV=1	0	50.162999999999997	22	13	28	13	1	858	95.8	5.01	19.68	13	0	Peak Found	Not Found	High	Peak Found	Not Found	Peak Found	Peak Found	Peak Found	High	High	High	High	High	Peak Found	Peak Found	Peak Found
158	7.8905682563781703	7.5969352722168004	6.3074283599853498	8.6095485687255895	6.2555007934570304	-1	5.5109620094299299	5.3715591430664098	FALSE	#N/A	#N/A	#N/A	0.0885913	-3.56661	-2.03059	FALSE	High	Master Protein	P62874	Guanine nucleotide-binding protein G(I)/G(S)/G(T) subunit beta-1 OS=Mus musculus OX=10090 GN=Gnb1 PE=1 SV=3	0	44.779000000000003	44	10	28	5	1	340	37.4	6	36.630000000000003	10	0	High	Not Found	High	Not Found	Peak Found	Not Found	Peak Found	Not Found	High	High	Peak Found	High	Peak Found	Peak Found	Peak Found	Peak Found
159	2.4059925079345699	4.0789513587951696	3.3923175334930402	2.6088092327117902	2.6322681903839098	2.5109617710113499	9.2247247695922905	8.5204219818115199	FALSE	#N/A	#N/A	#N/A	0.212559	2.60058	1.39468	FALSE	High	Master Protein	P02301	Histone H3.3C OS=Mus musculus OX=10090 GN=H3f3c PE=3 SV=3	0	30.698	55	7	28	1	1	136	15.3	11.14	50.6	7	6	Not Found	Not Found	Not Found	Not Found	Not Found	Not Found	Not Found	Not Found	Not Found	Not Found	Not Found	Not Found	Not Found	Not Found	High	High
160	7.8942112922668501	7.9824233055114702	7.3362832069396999	8.1878471374511701	7.1126999855041504	5.7892074584960902	7.39831590652466	5.7918143272399902	FALSE	#N/A	+	Ki150_Ki21	0.0288109	-1.32718	-2.85976	FALSE	High	Master Protein	Q02248	Catenin beta-1 OS=Mus musculus OX=10090 GN=Ctnnb1 PE=1 SV=1	0	71.343999999999994	29	17	28	14	1	781	85.4	5.86	41.52	17	0	Peak Found	Peak Found	Not Found	Not Found	Not Found	Peak Found	Peak Found	Peak Found	High	Peak Found	Peak Found	High	High	Peak Found	Peak Found	Peak Found
161	7.8978452682495099	7.6021423339843803	7.38197565078735	7.4446005821228001	7.18487548828125	7.5690960884094203	7.9634742736816397	7.0112271308898899	FALSE	#N/A	#N/A	#N/A	0.558319	-0.149473	-0.61957	FALSE	High	Master Protein	P62743	AP-2 complex subunit sigma OS=Mus musculus OX=10090 GN=Ap2s1 PE=1 SV=1	0	20.99	37	5	28	5	1	142	17	6.18	22.05	5	0	Peak Found	Not Found	Not Found	Not Found	Not Found	Not Found	Not Found	Not Found	High	High	High	High	High	High	Peak Found	Peak Found
162	6.1558303833007804	5.3991713523864702	4.32912349700928	6.1957411766052202	2.8073549270629901	6.9008669853210396	0	0.76553475856780995	FALSE	#N/A	#N/A	#N/A	0.120865	-2.90153	-1.80647	FALSE	High	Master Protein	Q8K0U4	Heat shock 70 kDa protein 12A OS=Mus musculus OX=10090 GN=Hspa12a PE=1 SV=1	0	58.86	29	15	27	15	1	675	74.8	6.77	33.67	15	0	Peak Found	Peak Found	High	Peak Found	Peak Found	Peak Found	Peak Found	Peak Found	High	High	High	High	High	Peak Found	Not Found	Peak Found
163	5.68088674545288	7.32373046875	6.5046205520629901	7.1759238243103001	6.1598711013793901	7.6278986930847203	0	0	FALSE	#N/A	#N/A	#N/A	0.166323	-3.22435	-1.57501	FALSE	High	Master Protein	P55066	Neurocan core protein OS=Mus musculus OX=10090 GN=Ncan PE=1 SV=1	0	32.78	7	8	27	8	1	1268	137.1	5.72	34.14	8	0	Peak Found	Not Found	High	Peak Found	Peak Found	Not Found	Not Found	Peak Found	High	High	High	High	High	High	Not Found	Not Found
164	6.3645725250244096	5.46270656585693	6.79441595077515	7.6879005432128897	5.6667566299438503	7.5917091369628897	4.6892991065979004	0	FALSE	#N/A	#N/A	#N/A	0.259182	-2.09046	-1.24608	FALSE	High	Master Protein	P00920	Carbonic anhydrase 2 OS=Mus musculus OX=10090 GN=Ca2 PE=1 SV=4	0	32.271000000000001	47	8	27	8	1	260	29	7.01	6.57	8	0	Peak Found	High	High	Peak Found	Peak Found	Peak Found	Peak Found	Peak Found	High	Peak Found	High	High	High	High	Peak Found	Not Found
165	7.6373496055603001	7.7642083168029803	7.5180630683898899	6.4741115570068404	6.9553594589233398	8.0129041671752894	7.03891897201538	6.8176231384277299	FALSE	#N/A	#N/A	#N/A	0.735775	-0.142232	-0.353539	FALSE	High	Master Protein	O08677	Kininogen-1 OS=Mus musculus OX=10090 GN=Kng1 PE=1 SV=1	0	26.582000000000001	13	8	27	8	1	661	73.099999999999994	6.54	26.97	8	0	Peak Found	Not Found	Not Found	Not Found	Not Found	Not Found	Peak Found	Not Found	High	High	High	High	High	High	Peak Found	High
166	7.8015465736389196	7.4813957214355504	7.4178524017334002	6.4346280097961399	8.7145891189575195	6.3434076309204102	7.89178371429443	7.6567821502685502	FALSE	#N/A	#N/A	#N/A	0.544951	0.367785	0.641431	FALSE	High	Master Protein	P01867	Ig gamma-2B chain C region OS=Mus musculus OX=10090 GN=Igh-3 PE=1 SV=3	0	32.314999999999998	23	7	27	7	1	404	44.2	6.52	37.14	7	0	Not Found	Not Found	Not Found	Not Found	Not Found	Not Found	Not Found	Not Found	High	High	High	High	High	Peak Found	High	High
167	6.40769290924072	5.7441611289978001	6.1517777442932102	6.5125432014465297	2.9068906307220499	5.5576553344726598	7.0056247711181596	7.0980319976806596	FALSE	#N/A	#N/A	#N/A	0.591727	-0.561993	-0.566297	FALSE	High	Master Protein	P97427	Dihydropyrimidinase-related protein 1 OS=Mus musculus OX=10090 GN=Crmp1 PE=1 SV=1	0	37.581000000000003	23	10	27	7	1	572	62.1	7.12	19.63	10	0	Peak Found	Peak Found	Peak Found	Not Found	Peak Found	Not Found	Not Found	Not Found	High	Peak Found	High	High	Peak Found	Peak Found	Peak Found	Peak Found
168	8.0262470245361293	7.7414669990539604	6.0089888572692898	8.0067472457885707	6.3110671043395996	5.3923172950744602	5	5.3183169364929199	FALSE	#N/A	+	Ki150_Ki21	0.0133281	-1.94044	-3.46851	FALSE	High	Master Protein	P62908	40S ribosomal protein S3 OS=Mus musculus OX=10090 GN=Rps3 PE=1 SV=1	0	41.646000000000001	50	12	27	12	1	243	26.7	9.66	38.28	12	0	Peak Found	Peak Found	Not Found	Not Found	Not Found	Peak Found	Peak Found	Peak Found	High	High	High	High	High	Peak Found	Peak Found	Peak Found
169	6.36106634140015	7.15279197692871	7.2900190353393599	7.42374610900879	5.8454899787902797	4.5728898048400897	6.4042901992797896	6	FALSE	#N/A	+	Ki150_Ki21	0.0264357	-1.35124	-2.92566	FALSE	High	Master Protein	O08749	Dihydrolipoyl dehydrogenase. mitochondrial OS=Mus musculus OX=10090 GN=Dld PE=1 SV=2	0	35.795000000000002	22	9	27	9	1	509	54.2	7.9	30.95	9	0	Peak Found	Peak Found	High	Peak Found	Peak Found	Peak Found	Not Found	Not Found	High	High	High	High	High	High	Peak Found	Peak Found
170	8.2620944976806605	7.7374162673950204	7.7675223350524902	7.6667566299438503	7.6315407752990696	7.6941838264465297	6.0916996002197301	6.4329595565795898	FALSE	#N/A	#N/A	#N/A	0.0837115	-0.895851	-2.07152	FALSE	High	Master Protein	Q0VGU4	Neurosecretory protein VGF OS=Mus musculus OX=10090 GN=Vgf PE=1 SV=1	0	45.112000000000002	28	11	27	11	1	617	68.2	4.7	26.73	11	0	Peak Found	Not Found	Peak Found	Peak Found	Not Found	Not Found	Not Found	Not Found	High	High	High	High	High	Peak Found	Peak Found	Peak Found
171	5.7279205322265598	6.4773535728454599	5.2172307968139604	6.3398499488830602	5.5141224861145002	6.2611546516418501	4.08746290206909	3.3074283599853498	FALSE	#N/A	#N/A	#N/A	0.166897	-1.14805	-1.57249	FALSE	High	Master Protein	P12970	60S ribosomal protein L7a OS=Mus musculus OX=10090 GN=Rpl7a PE=1 SV=2	0	31.178999999999998	37	10	26	10	1	266	30	10.56	41.25	10	0	Peak Found	Peak Found	Peak Found	Peak Found	Peak Found	Peak Found	Peak Found	Peak Found	High	High	High	High	High	High	Peak Found	Peak Found
172	0	0	0	0	0	0	0	0	FALSE	#N/A	#N/A	#N/A	NaN	0	NaN	FALSE	High	Master Protein	Q91VM5	RNA binding motif protein. X-linked-like-1 OS=Mus musculus OX=10090 GN=Rbmxl1 PE=2 SV=1	0	32.49	24	9	26	1	1	388	42.1	9.99	28.41	9	0	Not Found	Not Found	Not Found	Not Found	Not Found	Not Found	Not Found	Not Found	Peak Found	Not Found	Peak Found	Peak Found	Not Found	Not Found	Not Found	High
173	7.6906967163085902	7.84360694885254	8.05853271484375	8.2350568771362305	6.3645725250244096	4.5849623680114702	6.6308131217956499	6.7306399345397896	FALSE	#N/A	+	Ki150_Ki21	0.0109515	-1.87923	-3.63104	FALSE	High	Master Protein	O55143	Sarcoplasmic/endoplasmic reticulum calcium ATPase 2 OS=Mus musculus OX=10090 GN=Atp2a2 PE=1 SV=2	0	46.152000000000001	15	13	26	13	1	1044	114.8	5.34	24.45	13	0	Peak Found	Peak Found	Peak Found	Not Found	Not Found	Peak Found	Peak Found	Peak Found	High	High	High	High	High	Peak Found	Peak Found	Peak Found
174	7.6639137268066397	7.96116018295288	6.81378126144409	8.3785114288330096	6.2191686630248997	5.2667865753173801	7.0864014625549299	6.8047761917114302	FALSE	#N/A	+	Ki150_Ki21	0.0400376	-1.36006	-2.61154	FALSE	High	Master Protein	Q61937	Nucleophosmin OS=Mus musculus OX=10090 GN=Npm1 PE=1 SV=1	0	37.853999999999999	32	7	26	7	1	292	32.5	4.7699999999999996	31.54	7	0	Peak Found	Peak Found	Not Found	Peak Found	Not Found	Peak Found	Peak Found	Peak Found	High	High	High	High	High	Peak Found	Peak Found	High
175	7.9331002235412598	8.1261882781982404	9.0993480682372994	8.7595548629760707	5.3362832069396999	5.10013675689697	0	0	FALSE	#N/A	+	Ki150_Ki21	0.00862605	-5.87044	-3.83329	FALSE	High	Master Protein	Q9WUA3	ATP-dependent 6-phosphofructokinase. platelet type OS=Mus musculus OX=10090 GN=Pfkp PE=1 SV=1	0	35.790999999999997	15	9	26	6	1	784	85.4	7.11	22.18	9	1	Peak Found	Not Found	Not Found	Not Found	Not Found	Not Found	Not Found	Not Found	High	High	High	High	Peak Found	Peak Found	Not Found	Not Found
176	7.1739268302917498	5.9354596138000497	5.6667566299438503	4.74953413009644	5.6058497428893999	7.5932044982910201	5.7087388038635298	7.32373046875	FALSE	#N/A	#N/A	#N/A	0.386063	0.676462	0.934603	FALSE	High	Master Protein	Q9Z204	Heterogeneous nuclear ribonucleoproteins C1/C2 OS=Mus musculus OX=10090 GN=Hnrnpc PE=1 SV=1	0	44.825000000000003	29	9	26	9	1	313	34.4	5.05	37.79	9	0	Peak Found	Peak Found	Peak Found	Peak Found	Peak Found	Peak Found	Peak Found	Peak Found	High	High	Peak Found	High	High	High	Peak Found	High
177	6.9020733833312997	7.02347707748413	5.7602210044860804	8.2162609100341797	5.1937718391418501	2.82781910896301	0	7.3309168815612802	FALSE	#N/A	#N/A	#N/A	0.10657	-3.13738	-1.89728	FALSE	High	Master Protein	P63328	Serine/threonine-protein phosphatase 2B catalytic subunit alpha isoform OS=Mus musculus OX=10090 GN=Ppp3ca PE=1 SV=1	0	32.122	21	9	25	8	1	521	58.6	5.86	16.46	9	0	Peak Found	High	High	Peak Found	Not Found	Peak Found	Peak Found	Not Found	High	High	High	High	High	Peak Found	Not Found	Peak Found
178	7.0789513587951696	9.6729555130004901	6.8240041732788104	8.1038122177124006	6.0789513587951696	4.9634742736816397	0	0	FALSE	#N/A	+	Ki150_Ki21	0.024837	-5.15932	-2.97374	FALSE	High	Master Protein	P01831	Thy-1 membrane glycoprotein OS=Mus musculus OX=10090 GN=Thy1 PE=1 SV=1	0	28.276	31	4	25	4	1	162	18.100000000000001	8.9700000000000006	37.450000000000003	4	0	Peak Found	Not Found	Peak Found	Not Found	Not Found	Not Found	Not Found	Peak Found	High	High	High	High	High	Peak Found	Not Found	Peak Found
179	6.7455062866210902	7.1868572235107404	7.8176231384277299	7.4749226570129403	6.2555007934570304	7.1466960906982404	7.0454869270324698	6.2075023651123002	FALSE	#N/A	#N/A	#N/A	0.106223	-0.642431	-1.89964	FALSE	High	Master Protein	A1L317	Keratin. type I cytoskeletal 24 OS=Mus musculus OX=10090 GN=Krt24 PE=2 SV=2	0	10.079000000000001	4	2	25	1	1	512	54	5.01	33.24	2	0	Peak Found	Not Found	Not Found	Not Found	Not Found	Not Found	Not Found	Not Found	Peak Found	Peak Found	Peak Found	Peak Found	Peak Found	Peak Found	Peak Found	High
180	6.8290882110595703	7.1344261169433603	6.1354527473449698	7.5607151985168501	5.9749879837036097	6.28169822692871	2.5360529422760001	0	FALSE	#N/A	#N/A	#N/A	0.0796872	-3.21674	-2.10714	FALSE	High	Master Protein	P62880	Guanine nucleotide-binding protein G(I)/G(S)/G(T) subunit beta-2 OS=Mus musculus OX=10090 GN=Gnb2 PE=1 SV=3	0	38.527000000000001	43	11	25	6	1	340	37.299999999999997	6	30.8	11	5	Peak Found	Peak Found	Peak Found	Peak Found	Peak Found	Peak Found	Peak Found	Peak Found	High	High	High	High	Peak Found	High	Peak Found	Not Found
181	8.2700614929199201	8.4745168685913104	7.0201463699340803	8.1927862167358398	0	7.2345781326293901	0	0	FALSE	#N/A	+	Ki150_Ki21	0.015186	-6.18073	-3.36232	FALSE	High	Master Protein	B2RSH2	Guanine nucleotide-binding protein G(i) subunit alpha-1 OS=Mus musculus OX=10090 GN=Gnai1 PE=1 SV=1	0	25.321999999999999	16	5	25	2	1	354	40.299999999999997	5.97	32.03	5	0	Not Found	Not Found	Peak Found	Not Found	Not Found	Not Found	Not Found	Not Found	High	High	Peak Found	High	Not Found	Peak Found	Not Found	Not Found
182	7.1477136611938503	7.9594225883483896	7.0201463699340803	8.4333772659301793	5.5909614562988299	6.8189015388488796	0	3.6438562870025599	FALSE	#N/A	#N/A	#N/A	0.0550762	-3.62674	-2.37589	FALSE	High	Master Protein	Q9CZ13	Cytochrome b-c1 complex subunit 1. mitochondrial OS=Mus musculus OX=10090 GN=Uqcrc1 PE=1 SV=2	0	47.94	29	11	25	11	1	480	52.8	6.21	29.21	11	0	Peak Found	Peak Found	High	Not Found	Not Found	Peak Found	Not Found	Not Found	High	High	High	High	Peak Found	Peak Found	Not Found	Peak Found
183	8.3019533157348597	8.1724271774291992	6.8972401618957502	8.1729278564453107	7.5553560256957999	5.8099288940429696	4.6322679519653303	4.8728284835815403	FALSE	#N/A	+	Ki150_Ki21	0.0264336	-2.16854	-2.92573	FALSE	High	Master Protein	P25444	40S ribosomal protein S2 OS=Mus musculus OX=10090 GN=Rps2 PE=1 SV=3	0	36.676000000000002	42	12	25	12	1	293	31.2	10.24	20.54	12	0	Peak Found	Not Found	Peak Found	Not Found	Peak Found	Not Found	Peak Found	Peak Found	High	High	High	High	High	Peak Found	Peak Found	High
184	8.3097038269043004	8.9726924896240199	8.5808238983154297	7.1497468948364302	7.9818525314331099	1.3785115480423	0	0	FALSE	#N/A	+	Ki150_Ki21	0.0229504	-5.91315	-3.03498	FALSE	High	Master Protein	P01660	Ig kappa chain V-III region PC 3741/TEPC 111 OS=Mus musculus OX=10090 PE=1 SV=1	0	24.785	26	2	25	1	1	111	12.1	5.38	57.78	2	0	Not Found	Not Found	Not Found	Not Found	Not Found	Not Found	Not Found	Not Found	High	High	High	High	High	Peak Found	Not Found	Not Found
185	7.66888475418091	7.3513808250427202	6.4659743309020996	9.0148572921752894	0	0	0	0	FALSE	#N/A	+	Ki150_Ki21	6.94496e-06	-7.62527	-14.428	FALSE	High	Master Protein	P08752	Guanine nucleotide-binding protein G(i) subunit alpha-2 OS=Mus musculus OX=10090 GN=Gnai2 PE=1 SV=5	0	27.678999999999998	20	6	24	3	1	355	40.5	5.45	29.97	6	1	Not Found	Not Found	Not Found	Not Found	Not Found	Not Found	Not Found	Not Found	High	Not Found	Not Found	High	Not Found	Not Found	Not Found	Not Found
186	8.0736055374145508	7.3785114288330096	5.45285892486572	8.4830093383789098	4.2479276657104501	6.3733000755310103	6.2422213554382298	5.3504972457885698	FALSE	#N/A	#N/A	#N/A	0.0744242	-1.79351	-2.15661	FALSE	High	Master Protein	Q9QYB8	Beta-adducin OS=Mus musculus OX=10090 GN=Add2 PE=1 SV=4	0	45.067999999999998	23	12	24	11	1	725	80.599999999999994	6.21	26.3	12	0	Peak Found	High	Peak Found	Not Found	Not Found	Peak Found	Peak Found	Peak Found	High	Peak Found	Peak Found	High	Peak Found	Peak Found	Peak Found	Peak Found
187	6.3991713523864702	6.8529977798461896	5.6205863952636701	7.0531115531921396	5.0789513587951696	6.3785114288330096	-0.32192808389663702	0	FALSE	#N/A	#N/A	#N/A	0.0792039	-3.69758	-2.11154	FALSE	High	Master Protein	Q2PFD7	PH and SEC7 domain-containing protein 3 OS=Mus musculus OX=10090 GN=Psd3 PE=1 SV=2	0	30.021000000000001	11	9	24	9	1	1037	114.7	6.24	16.190000000000001	9	0	Peak Found	Peak Found	High	Peak Found	Peak Found	Peak Found	Peak Found	Peak Found	High	High	High	High	Peak Found	Peak Found	Peak Found	Peak Found
188	6.9471983909606898	7.0312185287475604	6.8777441978454599	5.8479967117309597	5.9283704757690403	5.68088674545288	8.6470985412597692	8.4458427429199201	FALSE	#N/A	#N/A	#N/A	0.5744	0.49951	0.593695	FALSE	High	Master Protein	P01878	Ig alpha chain C region OS=Mus musculus OX=10090 PE=1 SV=1	0	35.866999999999997	41	8	24	8	1	344	36.9	5.0599999999999996	38.03	8	0	Peak Found	Not Found	Peak Found	Peak Found	Peak Found	Peak Found	Peak Found	Not Found	High	High	High	High	High	Peak Found	High	High
189	8.0095491409301793	7.7852888107299796	6.7522134780883798	8.1613836288452095	6.0312185287475604	8.1644039154052699	0	0.84799689054489102	FALSE	#N/A	#N/A	#N/A	0.0990231	-3.9162	-1.95026	FALSE	High	Master Protein	P47754	F-actin-capping protein subunit alpha-2 OS=Mus musculus OX=10090 GN=Capza2 PE=1 SV=3	0	40.911000000000001	40	7	24	6	1	286	32.9	5.85	34.32	7	1	Peak Found	High	Not Found	Not Found	Not Found	Peak Found	Not Found	Peak Found	High	High	High	High	High	High	Not Found	Not Found
190	7.4862318038940403	7.5235619544982901	6.3557915687561	8.4283599853515607	5.2441258430481001	6.6205863952636701	6.0334229469299299	8.9498262405395508	FALSE	#N/A	#N/A	#N/A	0.446053	-0.736496	-0.815292	FALSE	High	Master Protein	Q60864	Stress-induced-phosphoprotein 1 OS=Mus musculus OX=10090 GN=Stip1 PE=1 SV=1	0	37.362000000000002	26	12	24	12	1	543	62.5	6.8	19.97	12	0	Peak Found	Peak Found	Peak Found	Peak Found	Peak Found	Not Found	Not Found	Peak Found	High	High	Peak Found	High	Peak Found	Peak Found	Peak Found	Peak Found
191	6.5298209190368697	8.6293563842773402	6.7073593139648402	8.2941608428955096	6.0290112495422399	6.1898245811462402	0	0	FALSE	#N/A	#N/A	#N/A	0.0509976	-4.48547	-2.43237	FALSE	High	Master Protein	P50518	V-type proton ATPase subunit E 1 OS=Mus musculus OX=10090 GN=Atp6v1e1 PE=1 SV=2	0	28.98	36	8	24	8	1	226	26.1	8.43	14.34	8	0	Peak Found	Peak Found	High	Not Found	Not Found	Peak Found	Not Found	Not Found	High	High	High	High	Peak Found	Peak Found	Not Found	Not Found
192	6.6990518569946298	7.2152905464172399	7.2630343437194798	8.04766941070557	6.84297895431519	8.7166481018066406	3.5849626064300502	3.1699249744415301	FALSE	#N/A	#N/A	#N/A	0.250584	-1.72763	-1.27159	FALSE	High	Master Protein	Q9R0P9	Ubiquitin carboxyl-terminal hydrolase isozyme L1 OS=Mus musculus OX=10090 GN=Uchl1 PE=1 SV=1	0	20.823	28	4	23	4	1	223	24.8	5.24	33.380000000000003	4	0	Peak Found	Not Found	High	Not Found	Peak Found	Peak Found	Peak Found	Peak Found	High	High	High	High	High	High	Peak Found	Peak Found
193	7.1333990097045898	6.2268939018249503	7.7128710746765101	6.5515160560607901	5.8404631614685103	3.8479969501495401	4.7333545684814498	6.17990922927856	FALSE	#N/A	+	Ki150_Ki21	0.0308908	-1.75574	-2.80668	FALSE	High	Master Protein	Q920I9	WD repeat-containing protein 7 OS=Mus musculus OX=10090 GN=Wdr7 PE=1 SV=3	0	49.228000000000002	13	13	23	13	1	1489	163.30000000000001	6.9	30.76	13	0	Peak Found	Peak Found	Peak Found	Peak Found	Not Found	Peak Found	Not Found	Peak Found	High	High	High	High	Peak Found	Peak Found	Peak Found	Peak Found
194	6.6438560485839799	6.68088674545288	6.6752514839172399	6.81506299972534	5.8504996299743697	8.0773496627807599	0.48542681336402899	0	FALSE	#N/A	#N/A	#N/A	0.171264	-3.10045	-1.55364	FALSE	High	Master Protein	Q60737	Casein kinase II subunit alpha OS=Mus musculus OX=10090 GN=Csnk2a1 PE=1 SV=2	0	50.551000000000002	41	13	23	12	1	391	45.1	7.74	20.71	13	1	Peak Found	Not Found	Not Found	Peak Found	Peak Found	Peak Found	Peak Found	Peak Found	High	High	High	High	High	High	Peak Found	Not Found
195	8.6467390060424805	8.5698556900024396	7.3201236724853498	8.5747823715209996	6.5530533790588397	5	0	0	FALSE	Acetyl [N-Term]	+	Ki150_Ki21	0.0205763	-5.38961	-3.12033	FALSE	High	Master Protein	P14148	60S ribosomal protein L7 OS=Mus musculus OX=10090 GN=Rpl7 PE=1 SV=2	0	37.325000000000003	30	8	23	8	1	270	31.4	10.89	27.81	8	0	Peak Found	Not Found	Peak Found	Not Found	Not Found	Peak Found	Peak Found	Not Found	High	High	Peak Found	High	High	Peak Found	Not Found	Peak Found
196	5.3540291786193803	5.0487594604492196	5.5014390945434597	7.1769208908081099	4.3001236915588397	5.9307374954223597	10.066089630126999	5.4659743309020996	FALSE	#N/A	#N/A	#N/A	0.635682	0.670444	0.498792	FALSE	High	Master Protein	P10637	Microtubule-associated protein tau OS=Mus musculus OX=10090 GN=Mapt PE=1 SV=3	0	34.606000000000002	21	9	23	9	1	733	76.2	6.79	21.24	9	0	Peak Found	Not Found	High	Not Found	Not Found	Not Found	Peak Found	Not Found	High	High	High	High	High	Peak Found	Peak Found	Peak Found
197	7.0078682899475098	6.0768156051635698	6.0312185287475604	7.5125432014465297	5.7787342071533203	6.5576553344726598	3.8875253200531001	5.0134620666503897	FALSE	#N/A	#N/A	#N/A	0.0929332	-1.34777	-1.99605	FALSE	High	Master Protein	Q9R0Y5	Adenylate kinase isoenzyme 1 OS=Mus musculus OX=10090 GN=Ak1 PE=1 SV=1	0	33.25	55	7	23	7	1	194	21.5	5.81	30.13	7	0	Peak Found	Peak Found	High	Not Found	Peak Found	Not Found	Peak Found	Peak Found	High	Peak Found	High	High	High	Peak Found	Peak Found	High
198	7.8105716705322301	7.1261882781982404	6.4998459815979004	7.7080492973327601	5.8529977798461896	5.7224659919738796	3.67807197570801	7.6948800086975098	FALSE	#N/A	#N/A	#N/A	0.126986	-1.54906	-1.77079	FALSE	High	Master Protein	P47757	F-actin-capping protein subunit beta OS=Mus musculus OX=10090 GN=Capzb PE=1 SV=3	0	41.423999999999999	39	9	23	9	1	277	31.3	5.74	28.14	9	0	Peak Found	High	Not Found	Peak Found	Peak Found	Not Found	Peak Found	Peak Found	High	High	High	High	High	Peak Found	Peak Found	Peak Found
199	6.5879650115966797	7.0959243774414098	6.5156998634338397	7.61911964416504	4.8875250816345197	5.7087388038635298	0	0	FALSE	#N/A	+	Ki150_Ki21	0.0328389	-4.30561	-2.76035	FALSE	High	Master Protein	Q8K0T0	Reticulon-1 OS=Mus musculus OX=10090 GN=Rtn1 PE=1 SV=1	0	28.47	18	11	22	10	1	780	83.5	4.58	21.23	11	1	Peak Found	High	Peak Found	Not Found	Not Found	Peak Found	Not Found	Not Found	High	High	High	High	High	Peak Found	Not Found	Not Found
200	5.7087388038635298	5.4161643981933603	5.5819540023803702	6.5251293182373002	4.45285892486572	5.8176231384277299	2.5607149600982702	4.2479276657104501	FALSE	#N/A	#N/A	#N/A	0.0739646	-1.53822	-2.1611	FALSE	High	Master Protein	Q02053	Ubiquitin-like modifier-activating enzyme 1 OS=Mus musculus OX=10090 GN=Uba1 PE=1 SV=1	0	54.564	17	14	22	14	1	1058	117.7	5.66	31.85	14	0	Peak Found	Peak Found	Not Found	Peak Found	Peak Found	Peak Found	Peak Found	Not Found	High	Peak Found	High	High	Peak Found	Peak Found	Peak Found	Peak Found
201	7.9080924987793004	7.9858417510986301	7.3336024284362802	7.16892290115356	6.81506299972534	5.7468500137329102	6.2890968322753897	6.0487594604492196	FALSE	#N/A	+	Ki150_Ki21	0.00404733	-1.37417	-4.51305	FALSE	High	Master Protein	Q06890	Clusterin OS=Mus musculus OX=10090 GN=Clu PE=1 SV=1	0	35.575000000000003	31	12	22	12	1	448	51.6	5.67	29.89	12	0	Peak Found	Peak Found	Peak Found	Not Found	Peak Found	Peak Found	Not Found	Peak Found	High	High	High	High	Peak Found	High	Peak Found	Peak Found
202	5.3183169364929199	8.3268785476684606	5.1898245811462402	8.1996726989746094	4.49825096130371	6.1538052558898899	0	0	FALSE	#N/A	#N/A	#N/A	0.0630193	-4.09566	-2.27746	FALSE	High	Master Protein	P30275	Creatine kinase U-type. mitochondrial OS=Mus musculus OX=10090 GN=Ckmt1 PE=1 SV=1	0	62.206000000000003	43	10	22	10	1	418	47	8.16	33.35	10	0	Peak Found	Peak Found	Not Found	Not Found	Not Found	Not Found	Peak Found	Peak Found	High	High	High	High	High	Peak Found	Not Found	Not Found
203	7.4262647628784197	7.9471983909606898	7.3940339088439897	8.3905992507934606	6.3628206253051802	0.48542681336402899	0	2.9068906307220499	FALSE	#N/A	+	Ki150_Ki21	0.0109485	-5.35074	-3.63127	FALSE	High	Master Protein	Q60598	Src substrate cortactin OS=Mus musculus OX=10090 GN=Cttn PE=1 SV=2	0	33.984999999999999	23	13	22	13	1	546	61.2	5.4	16.22	13	0	Peak Found	Peak Found	Peak Found	Peak Found	Peak Found	Peak Found	Peak Found	Peak Found	High	High	High	High	High	Peak Found	Not Found	Peak Found
204	7.3192205429077104	8.2909402847290004	7.1147832870483398	8.1446580886840803	6.41278123855591	7.2412681579589799	7.16188764572144	7.2742614746093803	FALSE	#N/A	#N/A	#N/A	0.100107	-0.694851	-1.94241	FALSE	High	Master Protein	P61264	Syntaxin-1B OS=Mus musculus OX=10090 GN=Stx1b PE=1 SV=1	0	37.165999999999997	37	9	22	7	1	288	33.200000000000003	5.38	30.35	9	2	Not Found	Not Found	Peak Found	Not Found	Not Found	Not Found	Not Found	Not Found	High	High	High	High	High	Peak Found	Peak Found	High
205	5.8579812049865696	7.0509371757507298	6.8379430770873997	7.9869794845581099	5.7522134780883798	5.0959243774414098	4.0959243774414098	0	FALSE	#N/A	#N/A	#N/A	0.0573719	-3.19744	-2.34599	FALSE	High	Master Protein	Q9D8N0	Elongation factor 1-gamma OS=Mus musculus OX=10090 GN=Eef1g PE=1 SV=3	0	56.366	29	13	22	13	1	437	50	6.74	32.270000000000003	13	0	Peak Found	Not Found	Peak Found	Not Found	Not Found	Peak Found	Peak Found	Not Found	High	High	High	High	High	Peak Found	Peak Found	Not Found
206	8.0045013427734393	8.2035923004150408	6.4643416404724103	8.0367231369018608	6.5894637107849103	5.4594316482543901	1.1375035047531099	0.84799689054489102	FALSE	#N/A	+	Ki150_Ki21	0.0341913	-4.16869	-2.72988	FALSE	High	Master Protein	P62702	40S ribosomal protein S4. X isoform OS=Mus musculus OX=10090 GN=Rps4x PE=1 SV=2	0	24.146999999999998	31	9	22	9	1	263	29.6	10.15	15.42	9	0	Peak Found	Peak Found	Peak Found	Peak Found	Peak Found	Peak Found	Not Found	Peak Found	High	High	High	High	High	Peak Found	Peak Found	Peak Found
207	5	5.5849623680114702	5.1858668327331499	5.2555007934570304	2.3504972457885698	-0.51457321643829301	0	3.5484366416931201	FALSE	#N/A	+	Ki150_Ki21	0.00689841	-3.91049	-4.02768	FALSE	High	Master Protein	Q9DB77	Cytochrome b-c1 complex subunit 2. mitochondrial OS=Mus musculus OX=10090 GN=Uqcrc2 PE=1 SV=1	0	32.594000000000001	25	10	22	10	1	453	48.2	9.25	22.39	10	0	Peak Found	Peak Found	Peak Found	Peak Found	Peak Found	Peak Found	Not Found	Peak Found	High	High	High	High	Peak Found	Peak Found	Not Found	Peak Found
208	6.5909614562988299	8.2350568771362305	6.8887434005737296	7.7628803253173801	5.3327078819274902	6.9008669853210396	0	6.08321332931519	FALSE	#N/A	#N/A	#N/A	0.132887	-2.79021	-1.73795	FALSE	High	Master Protein	P51863	V-type proton ATPase subunit d 1 OS=Mus musculus OX=10090 GN=Atp6v0d1 PE=1 SV=2	0	37.018999999999998	32	8	22	8	1	351	40.299999999999997	5	21.91	8	0	Peak Found	Peak Found	High	Not Found	Not Found	Peak Found	Peak Found	Not Found	High	High	High	High	High	Peak Found	Not Found	Peak Found
209	7.2035927772521999	6.6043677330017099	8.0256929397583008	6.67242527008057	7.4942555427551296	7.2384047508239702	3.5728895664215101	6.2094535827636701	FALSE	#N/A	#N/A	#N/A	0.336048	-0.997769	-1.04555	FALSE	High	Master Protein	Q61292	Laminin subunit beta-2 OS=Mus musculus OX=10090 GN=Lamb2 PE=1 SV=2	0	36.991999999999997	8	13	22	13	1	1799	196.5	6.67	8.43	13	0	Peak Found	Not Found	Peak Found	Not Found	Peak Found	Not Found	Not Found	Peak Found	High	Peak Found	High	Peak Found	High	High	Peak Found	Peak Found
210	8.1053848266601598	7.9869794845581099	6.4212231636047399	8.4573812484741193	6.5109620094299299	-0.15200312435627	7.4245862960815403	6.9541964530944798	FALSE	#N/A	#N/A	#N/A	0.214821	-2.55831	-1.38683	FALSE	High	Master Protein	P27659	60S ribosomal protein L3 OS=Mus musculus OX=10090 GN=Rpl3 PE=1 SV=3	0	29.376999999999999	27	9	22	9	1	403	46.1	10.210000000000001	12.13	9	0	Peak Found	Peak Found	Not Found	Not Found	Not Found	Peak Found	Not Found	Peak Found	High	High	Peak Found	High	High	Peak Found	Peak Found	High
211	7.17492580413818	7.6582117080688503	5.8752884864807102	7.5212078094482404	6.3888783454895002	4.4195389747619602	6.6766624450683603	7.2317013740539604	FALSE	#N/A	#N/A	#N/A	0.277237	-0.878213	-1.19483	FALSE	High	Master Protein	P61255	60S ribosomal protein L26 OS=Mus musculus OX=10090 GN=Rpl26 PE=1 SV=1	0	16.131	28	6	22	6	1	145	17.2	10.55	28.91	6	0	Peak Found	Peak Found	Peak Found	Peak Found	Peak Found	Peak Found	Peak Found	High	High	High	Peak Found	High	High	High	Peak Found	High
212	6.5468945503234899	8.2138328552246094	7.4902491569518999	7.9778523445129403	5.9977440834045401	5.49825096130371	7.4602513313293501	6.9366378784179696	FALSE	#N/A	#N/A	#N/A	0.109493	-1.08399	-1.87777	FALSE	High	Master Protein	P97450	ATP synthase-coupling factor 6. mitochondrial OS=Mus musculus OX=10090 GN=Atp5pf PE=1 SV=1	0	20.395	44	5	21	5	1	108	12.5	9.36	19.77	5	0	Peak Found	Not Found	High	Not Found	Peak Found	Peak Found	Peak Found	Peak Found	High	High	High	High	Peak Found	Peak Found	High	High
213	7.4966540336608896	9.1838836669921893	7.2016339302062997	8.6340847015380895	5.0400156974792498	8.0245857238769496	0	0	FALSE	#N/A	#N/A	#N/A	0.0541554	-4.86291	-2.38825	FALSE	High	Master Protein	P19783	Cytochrome c oxidase subunit 4 isoform 1. mitochondrial OS=Mus musculus OX=10090 GN=Cox4i1 PE=1 SV=2	0	20.297000000000001	31	4	21	4	1	169	19.5	9.23	29.86	4	0	Not Found	Not Found	Not Found	Not Found	Not Found	Not Found	Not Found	Not Found	High	High	High	High	Peak Found	Peak Found	Not Found	Not Found
214	6.46270656585693	7.8047761917114302	7.1446580886840803	6.9116916656494096	5.8899602890014604	8.2157754898071307	7.3557915687561	8.0752115249633807	FALSE	#N/A	#N/A	#N/A	0.632144	0.303227	0.504129	FALSE	High	Master Protein	P99028	Cytochrome b-c1 complex subunit 6. mitochondrial OS=Mus musculus OX=10090 GN=Uqcrh PE=1 SV=2	0	18.48	30	2	21	2	1	89	10.4	4.87	55	2	0	Not Found	High	High	Not Found	Not Found	Not Found	Not Found	Not Found	High	High	High	High	High	High	High	High
215	7.5751609802246103	7.8448624610900897	6.4659743309020996	7.28169822692871	6.0089888572692898	5.9495348930358896	0	0	FALSE	#N/A	+	Ki150_Ki21	0.0493827	-4.30229	-2.45606	FALSE	High	Master Protein	Q62108	Disks large homolog 4 OS=Mus musculus OX=10090 GN=Dlg4 PE=1 SV=1	0	45.719000000000001	18	10	21	10	1	724	80.400000000000006	5.87	18.54	10	0	Peak Found	Peak Found	Peak Found	Not Found	Not Found	Not Found	Not Found	Not Found	High	High	High	High	High	Peak Found	Not Found	Not Found
216	7.2441258430481001	7.0617761611938503	5.7032113075256303	8.2364931106567401	4.7059779167175302	6.7734689712524396	2.67807197570801	5.96116018295288	FALSE	#N/A	#N/A	#N/A	0.0967455	-2.03173	-1.96705	FALSE	High	Master Protein	O89053	Coronin-1A OS=Mus musculus OX=10090 GN=Coro1a PE=1 SV=5	0	35.372999999999998	26	10	21	10	1	461	51	6.48	25.12	10	0	Peak Found	Peak Found	High	Peak Found	Peak Found	Peak Found	Peak Found	Peak Found	High	High	High	High	Peak Found	Peak Found	Peak Found	Peak Found
217	6.2573876380920401	6.32912349700928	6.0916996002197301	5.0356240272521999	5.1415963172912598	3.4724879264831499	8.8567371368408203	9.3035526275634801	FALSE	#N/A	#N/A	#N/A	0.617595	0.765135	0.526244	FALSE	High	Master Protein	P01843	Ig lambda-1 chain C region OS=Mus musculus OX=10090 PE=1 SV=1	0	24.058	63	4	21	4	1	105	11.6	6.27	28.87	4	0	Peak Found	Not Found	Peak Found	Not Found	Peak Found	Peak Found	Peak Found	Peak Found	High	High	High	High	High	Peak Found	High	High
218	8.0416593551635707	8.4283599853515607	7.3654475212097203	8.7495346069335902	6.2230362892150897	5.3645725250244096	4.2779846191406303	3.5969352722168	FALSE	#N/A	+	Ki150_Ki21	0.0023873	-3.28062	-5.02705	FALSE	High	Master Protein	Q9D6M3	Mitochondrial glutamate carrier 1 OS=Mus musculus OX=10090 GN=Slc25a22 PE=1 SV=1	0	16.074999999999999	16	5	21	2	1	323	34.6	9.09	23.16	5	3	Peak Found	Not Found	Peak Found	Not Found	Not Found	Not Found	Not Found	Not Found	High	High	Peak Found	High	Peak Found	Peak Found	Peak Found	Peak Found
219	5.9932212829589799	6.8654241561889604	5.6058497428893999	7.2364926338195801	5.2890968322753897	7.0703892707824698	0	0	FALSE	#N/A	#N/A	#N/A	0.122995	-3.33538	-1.79385	FALSE	High	Master Protein	Q91VD9	NADH-ubiquinone oxidoreductase 75 kDa subunit. mitochondrial OS=Mus musculus OX=10090 GN=Ndufs1 PE=1 SV=2	0	48.680999999999997	20	12	21	12	1	727	79.7	5.72	26.8	12	0	Peak Found	Peak Found	Peak Found	Not Found	Peak Found	Peak Found	Not Found	Peak Found	High	High	Peak Found	High	Peak Found	Peak Found	Not Found	Not Found
220	7.3255300521850604	5.6948800086975098	8.4676055908203107	5.9541964530944798	5.8654241561889604	4.8529977798461896	7.8473706245422399	7.5062084197998002	FALSE	#N/A	#N/A	#N/A	0.731836	-0.342553	-0.359077	FALSE	High	Master Protein	Q9Z2I9	Succinate--CoA ligase [ADP-forming] subunit beta. mitochondrial OS=Mus musculus OX=10090 GN=Sucla2 PE=1 SV=2	0	32.218000000000004	19	9	21	9	1	463	50.1	7.01	32.159999999999997	9	0	Peak Found	Peak Found	Peak Found	Peak Found	Peak Found	Peak Found	Peak Found	Peak Found	High	High	High	High	High	Peak Found	Peak Found	Peak Found
221	7.2592725753784197	6.2798428535461399	6.3092489242553702	6.0245857238769496	6.3434076309204102	9.4456357955932599	0	0	FALSE	#N/A	#N/A	#N/A	0.330411	-2.52098	-1.05888	FALSE	High	Master Protein	P84104	Serine/arginine-rich splicing factor 3 OS=Mus musculus OX=10090 GN=Srsf3 PE=1 SV=1	0	15.798	23	4	20	3	1	164	19.3	11.65	7.76	4	0	Peak Found	Peak Found	Not Found	High	Peak Found	Not Found	Peak Found	Peak Found	High	High	High	High	High	High	Not Found	Not Found
222	7.4942555427551296	6.1064319610595703	6.2345781326293901	7.9395790100097701	5.3001236915588397	7.11582374572754	6.7414669990539604	6.2479276657104501	FALSE	#N/A	#N/A	#N/A	0.363227	-0.592376	-0.983753	FALSE	High	Master Protein	Q62420	Endophilin-A1 OS=Mus musculus OX=10090 GN=Sh3gl2 PE=1 SV=2	0	31.288	25	8	20	8	1	352	39.9	5.39	21.65	8	0	Peak Found	High	Not Found	Not Found	Not Found	Not Found	Peak Found	Peak Found	High	High	High	High	Peak Found	Peak Found	Peak Found	High
223	7.1282520294189498	7.8060660362243697	7.3880171775817898	8.1922931671142596	6.3398499488830602	7.6646251678466797	0	4.9495348930358896	FALSE	Acetyl [N-Term]	#N/A	#N/A	0.138132	-2.89015	-1.70993	FALSE	High	Master Protein	Q9Z0P4	Paralemmin-1 OS=Mus musculus OX=10090 GN=Palm PE=1 SV=1	0	45.347000000000001	34	10	20	9	1	383	41.6	4.84	23.44	10	1	Peak Found	Peak Found	Peak Found	Peak Found	Peak Found	Peak Found	Peak Found	Peak Found	High	High	Peak Found	High	Peak Found	High	Not Found	High
224	6.0639343261718803	6.7428145408630398	5.8604660034179696	6.0290112495422399	5.6865005493164098	3.1043367385864298	0	0	FALSE	#N/A	+	Ki150_Ki21	0.0285978	-3.97635	-2.86543	FALSE	High	Master Protein	P09528	Ferritin heavy chain OS=Mus musculus OX=10090 GN=Fth1 PE=1 SV=2	0	31.245999999999999	51	7	20	7	1	182	21.1	5.88	12.59	7	0	Peak Found	High	High	Not Found	Not Found	Not Found	Not Found	Peak Found	High	High	High	High	High	Peak Found	Not Found	Not Found
225	6.9140858650207502	7.5038256645202601	5.89965915679932	7.45285892486572	4.9680905342102104	3.3074283599853498	3.9448583126068102	4.7970128059387198	FALSE	#N/A	+	Ki150_Ki21	0.00243722	-2.68826	-5.00621	FALSE	High	Master Protein	P35486	Pyruvate dehydrogenase E1 component subunit alpha. somatic form. mitochondrial OS=Mus musculus OX=10090 GN=Pdha1 PE=1 SV=1	0	31.734000000000002	29	9	20	9	1	390	43.2	8.19	18.78	9	0	Peak Found	Peak Found	High	Peak Found	Peak Found	Peak Found	Peak Found	Peak Found	High	High	Peak Found	High	Peak Found	Peak Found	Peak Found	Peak Found
226	7.0768156051635698	7.7455062866210902	6.81378126144409	7.7911629676818803	5.32912349700928	7.1957411766052202	8.0633955001831108	8.5372180938720703	FALSE	#N/A	#N/A	#N/A	0.92298	-0.075447	-0.100818	FALSE	High	Master Protein	P97300	Neuroplastin OS=Mus musculus OX=10090 GN=Nptn PE=1 SV=3	0	27.965	24	8	20	8	1	397	44.3	7.74	5.74	8	0	Peak Found	Peak Found	Not Found	Peak Found	Not Found	Not Found	Not Found	Peak Found	High	High	High	High	Peak Found	High	Peak Found	Peak Found
227	7.5849623680114702	7.8366818428039604	5.9657840728759801	8.0367231369018608	5.1937718391418501	5.9092931747436497	5.7441611289978001	0	FALSE	#N/A	#N/A	#N/A	0.0792246	-3.14423	-2.11135	FALSE	High	Master Protein	O55131	Septin-7 OS=Mus musculus OX=10090 GN=Septin7 PE=1 SV=1	0	35.348999999999997	24	8	20	7	1	436	50.5	8.57	21.37	8	1	Not Found	Peak Found	Not Found	Not Found	Not Found	Not Found	Peak Found	Not Found	High	High	Peak Found	High	Peak Found	Peak Found	Peak Found	Not Found
228	6.1538052558898899	8.1405744552612305	6.1189413070678702	7.0056247711181596	4.3434076309204102	6.5728898048400897	7.2307410240173304	6.7387681007385298	FALSE	#N/A	#N/A	#N/A	0.457774	-0.633285	-0.79338	FALSE	High	Master Protein	P12787	Cytochrome c oxidase subunit 5A. mitochondrial OS=Mus musculus OX=10090 GN=Cox5a PE=1 SV=2	0	18.07	37	6	20	6	1	146	16.100000000000001	6.54	19.649999999999999	6	0	Peak Found	Not Found	High	Peak Found	Peak Found	Peak Found	Peak Found	Peak Found	High	High	High	High	High	High	High	High
229	6.8379430770873997	7.4161643981933603	5.6496152877807599	7.20554876327515	5.6322679519653303	3.3504972457885698	7.5274767875671396	5.4495615959167498	FALSE	#N/A	#N/A	#N/A	0.220149	-1.28737	-1.36861	FALSE	High	Master Protein	Q99104	Unconventional myosin-Va OS=Mus musculus OX=10090 GN=Myo5a PE=1 SV=2	0	41.311999999999998	8	14	20	14	1	1853	215.4	8.6300000000000008	12.3	14	0	Peak Found	Peak Found	Peak Found	Not Found	Not Found	Peak Found	Peak Found	Peak Found	High	High	Peak Found	High	Peak Found	Peak Found	Peak Found	Peak Found
230	4.8328900337219203	5.6948800086975098	5.6058497428893999	4.9259991645812997	4.4854269027709996	3.70043969154358	4.6496152877807599	4.7548875808715803	FALSE	#N/A	+	Ki150_Ki21	0.0381398	-0.867312	-2.64782	FALSE	High	Master Protein	Q6IRU2	Tropomyosin alpha-4 chain OS=Mus musculus OX=10090 GN=Tpm4 PE=1 SV=3	0	33.686999999999998	41	12	20	9	1	248	28.5	4.68	14.15	12	0	Peak Found	Peak Found	Peak Found	Peak Found	Peak Found	Peak Found	Peak Found	High	High	High	High	High	High	Peak Found	Peak Found	High
231	7.7542195320129403	7.1022381782531703	6.5141224861145002	8.1426172256469709	4.8972401618957502	5.5141224861145002	7.1608800888061497	6.3540291786193803	FALSE	#N/A	#N/A	#N/A	0.062122	-1.39673	-2.28791	FALSE	High	Master Protein	Q9Z2Q6	Septin-5 OS=Mus musculus OX=10090 GN=Septin5 PE=1 SV=2	0	19.34	20	6	20	5	1	369	42.7	6.67	11.2	6	1	Peak Found	Not Found	High	Not Found	Not Found	Not Found	Not Found	Peak Found	High	High	High	High	High	Peak Found	Peak Found	Peak Found
232	6.9898200035095197	6.40769290924072	4.3219280242919904	7.3871555328369096	4.7865962982177699	2.2016339302063002	0	5.5360531806945801	FALSE	#N/A	#N/A	#N/A	0.0711412	-3.14558	-2.18932	FALSE	High	Master Protein	Q61301	Catenin alpha-2 OS=Mus musculus OX=10090 GN=Ctnna2 PE=1 SV=3	0	72.363	22	17	20	17	1	953	105.2	5.71	26.98	17	0	Peak Found	Peak Found	Peak Found	Not Found	Not Found	Peak Found	Peak Found	Not Found	High	High	Peak Found	High	Peak Found	Peak Found	Not Found	Peak Found
233	0	0	0	1.7224659919738801	9.0479421615600604	0	7.4487357139587402	7.3183169364929199	FALSE	#N/A	+	Ki150_Ki21	0.0370197	5.52313	2.67014	FALSE	High	Master Protein	P21550	Beta-enolase OS=Mus musculus OX=10090 GN=Eno3 PE=1 SV=3	0	31.940999999999999	21	8	19	4	1	434	47	7.18	23.21	8	0	Not Found	Peak Found	Not Found	Not Found	Not Found	Peak Found	Not Found	Not Found	Not Found	Not Found	Not Found	Peak Found	High	Not Found	Peak Found	Peak Found
234	6.5313816070556596	6.38197565078735	6.9943532943725604	7.7319979667663601	5.3645725250244096	2.3504972457885698	2.7865962982177699	0	FALSE	#N/A	+	Ki150_Ki21	0.00942635	-4.28451	-3.75749	FALSE	High	Master Protein	P60761	Neurogranin OS=Mus musculus OX=10090 GN=Nrgn PE=1 SV=1	0	14.679	19	2	19	2	1	78	7.5	7.05	26.71	2	0	High	High	High	Peak Found	Peak Found	Not Found	Not Found	Peak Found	High	High	High	High	High	Peak Found	Peak Found	Not Found
235	8.1838836669921893	7.9265923500061	7.9134879112243697	8.0869321823120099	7.4296159744262704	8.5717525482177699	0	0	FALSE	#N/A	#N/A	#N/A	0.133567	-4.02738	-1.73426	FALSE	High	Master Protein	Q9CX86	Heterogeneous nuclear ribonucleoprotein A0 OS=Mus musculus OX=10090 GN=Hnrnpa0 PE=1 SV=1	0	18.298999999999999	18	4	19	3	1	305	30.5	9.31	14.32	4	0	Not Found	Not Found	Not Found	Not Found	Not Found	Not Found	Not Found	Not Found	High	High	High	High	Peak Found	Peak Found	Not Found	Not Found
236	4.5046205520629901	3.82781910896301	3.3362834453582799	3.9068906307220499	3.49825096130371	3.9541962146759002	3.2326607704162602	0	FALSE	#N/A	#N/A	#N/A	0.238439	-1.22263	-1.30897	FALSE	High	Master Protein	Q9Z130	Heterogeneous nuclear ribonucleoprotein D-like OS=Mus musculus OX=10090 GN=Hnrnpdl PE=1 SV=1	0	17.992999999999999	18	5	19	3	1	301	33.5	7.31	23.39	5	0	Peak Found	Not Found	Not Found	Peak Found	Peak Found	Peak Found	Peak Found	Not Found	High	Peak Found	Peak Found	High	High	Peak Found	Peak Found	Not Found
237	7.2035927772521999	7.5991687774658203	5.6667566299438503	7.3575520515441903	6.2779846191406303	-0.32192808389663702	6.7401180267334002	0	FALSE	#N/A	#N/A	#N/A	0.104349	-3.78272	-1.91247	FALSE	High	Master Protein	P35980	60S ribosomal protein L18 OS=Mus musculus OX=10090 GN=Rpl18 PE=1 SV=3	0	28	30	5	19	5	1	188	21.6	11.78	35.99	5	0	Peak Found	High	Not Found	Not Found	Not Found	Not Found	Not Found	Peak Found	High	High	High	High	High	Peak Found	Peak Found	Not Found
238	8.5399341583252006	8.1168642044067401	7.4667901992797896	6.9056878089904803	6.8529977798461896	8.9227333068847692	4.01792192459106	4.70043992996216	FALSE	#N/A	#N/A	#N/A	0.211471	-1.6338	-1.39849	FALSE	High	Master Protein	P03953	Complement factor D OS=Mus musculus OX=10090 GN=Cfd PE=1 SV=1	0	28.579000000000001	34	6	19	6	1	259	28	6.67	24.87	6	0	Not Found	Not Found	Peak Found	Not Found	Not Found	Not Found	Not Found	Not Found	High	High	High	High	High	Peak Found	Peak Found	Peak Found
239	7.8233671188354501	7.26021385192871	6.8567366600036603	7.3434076309204102	5.8728284835815403	5.5909614562988299	5.4093909263610804	4.3504972457885698	FALSE	#N/A	+	Ki150_Ki21	0.00200466	-2.01501	-5.20522	FALSE	High	Master Protein	P63037	DnaJ homolog subfamily A member 1 OS=Mus musculus OX=10090 GN=Dnaja1 PE=1 SV=1	0	35.768999999999998	40	10	18	9	1	397	44.8	7.08	18.63	10	0	Peak Found	Peak Found	Peak Found	Peak Found	Peak Found	Peak Found	Not Found	Peak Found	High	High	Peak Found	High	Peak Found	Peak Found	Peak Found	Peak Found
240	8.3069734573364293	7.8629474639892596	4.3434076309204102	8.1497468948364293	6.4362950325012198	4.4594316482543901	0	6.5298209190368697	FALSE	#N/A	#N/A	#N/A	0.169044	-2.80938	-1.56316	FALSE	High	Master Protein	P62754	40S ribosomal protein S6 OS=Mus musculus OX=10090 GN=Rps6 PE=1 SV=1	0	28.385999999999999	26	6	18	6	1	249	28.7	10.84	30.05	6	0	Peak Found	High	Not Found	Not Found	Not Found	Not Found	Not Found	Not Found	High	High	Peak Found	High	High	Peak Found	Not Found	High
241	8.0454864501953107	8.0842771530151403	7.5819540023803702	8.6438560485839808	6.3273282051086399	3.4059925079345699	0	0	FALSE	#N/A	+	Ki150_Ki21	0.0104713	-5.65556	-3.66863	FALSE	High	Master Protein	Q62277	Synaptophysin OS=Mus musculus OX=10090 GN=Syp PE=1 SV=2	0	13.505000000000001	10	3	18	3	1	314	34	4.9400000000000004	23	3	0	Peak Found	Peak Found	Peak Found	Not Found	Not Found	Peak Found	Not Found	Not Found	High	High	High	High	High	Peak Found	Not Found	Not Found
242	6.5204224586486799	6.2611546516418501	7.6948800086975098	8.0789508819580096	6.6610655784606898	8.2649116516113299	4.41278123855591	4.8923912048339799	FALSE	#N/A	#N/A	#N/A	0.314542	-1.08106	-1.09741	FALSE	High	Master Protein	Q9JJV2	Profilin-2 OS=Mus musculus OX=10090 GN=Pfn2 PE=1 SV=3	0	19.065000000000001	33	4	18	4	1	140	15	6.99	22.43	4	0	Peak Found	Not Found	High	Not Found	Not Found	Peak Found	Not Found	Not Found	High	Peak Found	High	High	High	Peak Found	Peak Found	Peak Found
243	6.7481927871704102	6.9495348930358896	7.18487548828125	8.8341550827026403	5.6496152877807599	9.1186819076538104	0	0	FALSE	#N/A	#N/A	#N/A	0.15475	-3.73712	-1.62752	FALSE	High	Master Protein	Q99P72	Reticulon-4 OS=Mus musculus OX=10090 GN=Rtn4 PE=1 SV=2	0	41.095999999999997	17	11	18	11	1	1162	126.5	4.54	9.65	11	0	Not Found	Not Found	Not Found	Not Found	Not Found	Not Found	Not Found	Peak Found	High	High	High	High	High	Peak Found	Not Found	Not Found
244	7.5133328437805202	8.3819751739502006	7.7272396087646502	8.9032793045043892	7.2230362892150897	1.5849624872207599	0	0	FALSE	#N/A	+	Ki150_Ki21	0.0144929	-5.92946	-3.40017	FALSE	High	Master Protein	P27546	Microtubule-associated protein 4 OS=Mus musculus OX=10090 GN=Map4 PE=1 SV=3	0	33.177	8	7	18	7	1	1125	117.4	4.9800000000000004	14.83	7	0	Peak Found	Not Found	Peak Found	Not Found	Not Found	Peak Found	Not Found	Not Found	High	High	Peak Found	High	Peak Found	Peak Found	Not Found	Not Found
245	7.5887145996093803	7.6496152877807599	5.5484366416931197	8.3619441986084002	6.4724879264831499	2.9448583126068102	6.7548875808715803	8.3931760787963903	FALSE	#N/A	#N/A	#N/A	0.410868	-1.14583	-0.883695	FALSE	High	Master Protein	P62751	60S ribosomal protein L23a OS=Mus musculus OX=10090 GN=Rpl23a PE=1 SV=1	0	28.056999999999999	33	6	18	6	1	156	17.7	10.45	33.58	6	0	Peak Found	Peak Found	Not Found	Not Found	Not Found	Not Found	Peak Found	Peak Found	High	High	Peak Found	High	Peak Found	Peak Found	Peak Found	High
246	8.12567138671875	7.9605813026428196	6.3733000755310103	8.1477136611938494	6.5545887947082502	2.9068906307220499	6.84297895431519	6.2479276657104501	FALSE	#N/A	#N/A	#N/A	0.0940914	-2.01372	-1.98712	FALSE	High	Master Protein	P62281	40S ribosomal protein S11 OS=Mus musculus OX=10090 GN=Rps11 PE=1 SV=3	0	19.367000000000001	41	7	18	7	1	158	18.399999999999999	10.3	12.08	7	0	Peak Found	Not Found	Peak Found	Not Found	Not Found	Not Found	Not Found	Peak Found	High	High	High	High	High	Peak Found	Peak Found	Peak Found
247	6.8240041732788104	7.26865911483765	6.8542451858520499	6.8777441978454599	7.1588621139526403	5.6610655784606898	3.4195389747619598	8.1059083938598597	FALSE	#N/A	#N/A	#N/A	0.429444	-0.869819	-0.847067	FALSE	High	Master Protein	O35381	Acidic leucine-rich nuclear phosphoprotein 32 family member A OS=Mus musculus OX=10090 GN=Anp32a PE=1 SV=1	0	23.934000000000001	22	5	18	5	1	247	28.5	4.07	30.07	5	0	Peak Found	Peak Found	Not Found	Not Found	Not Found	Peak Found	Not Found	Peak Found	High	High	High	High	High	Peak Found	Peak Found	High
248	8.7159624099731392	8.2982912063598597	8.1472053527831996	7.9646296501159703	7.7340321540832502	4.1699252128601101	0	0	FALSE	#N/A	+	Ki150_Ki21	0.0298375	-5.30553	-2.83306	FALSE	High	Master Protein	Q02105	Complement C1q subcomponent subunit C OS=Mus musculus OX=10090 GN=C1qc PE=1 SV=2	0	20.234000000000002	25	5	18	5	1	246	26	8.5399999999999991	25.18	5	0	Not Found	Not Found	Not Found	Not Found	Peak Found	Not Found	Not Found	Peak Found	High	High	High	High	High	Peak Found	Not Found	Not Found
249	7.60288429260254	7.8715972900390598	7.7661976814270002	8.4115114212036097	6.2152905464172399	6.0465784072876003	7.6322679519653303	0	FALSE	#N/A	#N/A	#N/A	0.13538	-2.93951	-1.7245	FALSE	High	Master Protein	Q62425	Cytochrome c oxidase subunit NDUFA4 OS=Mus musculus OX=10090 GN=Ndufa4 PE=1 SV=2	0	12.329000000000001	37	3	18	3	1	82	9.3000000000000007	9.52	18.239999999999998	3	0	Peak Found	High	High	Not Found	Peak Found	Peak Found	Not Found	Not Found	High	High	High	High	Peak Found	Peak Found	Peak Found	Not Found
250	6.6278986930847203	6.4329595565795898	5.8604660034179696	5.8923912048339799	5.9140858650207502	5.4659743309020996	8.2031030654907209	9.2372102737426793	FALSE	#N/A	#N/A	#N/A	0.320373	1.00166	1.08307	FALSE	High	Master Protein	Q8BGC0	HIV Tat-specific factor 1 homolog OS=Mus musculus OX=10090 GN=Htatsf1 PE=1 SV=1	0	36.067999999999998	15	10	18	10	1	757	86.2	4.4000000000000004	20.309999999999999	10	0	Peak Found	Peak Found	Not Found	Not Found	Peak Found	Not Found	Not Found	Not Found	High	High	Peak Found	High	High	High	Peak Found	Peak Found
251	6.8124980926513699	6.3628206253051802	6.3802447319030797	8.0251398086547905	6.4346280097961399	5.9909548759460396	8.4532709121704102	8.5263032913208008	FALSE	#N/A	#N/A	#N/A	0.575324	0.456113	0.592222	FALSE	High	Master Protein	Q4KMM3	Oxidation resistance protein 1 OS=Mus musculus OX=10090 GN=Oxr1 PE=1 SV=3	0	41.390999999999998	19	12	18	12	1	866	95.9	5.33	24.3	12	0	Peak Found	Peak Found	Peak Found	Not Found	Not Found	Not Found	Not Found	Not Found	High	High	High	High	Peak Found	Peak Found	Peak Found	Peak Found
252	8.3056058883666992	8.6348114013671893	6.5125432014465297	8.23840427398682	7.45697021484375	6.9886846542358398	0	0	FALSE	#N/A	#N/A	#N/A	0.0907156	-4.31143	-2.01348	FALSE	High	Master Protein	P62242	40S ribosomal protein S8 OS=Mus musculus OX=10090 GN=Rps8 PE=1 SV=2	0	17.059000000000001	22	4	17	4	1	208	24.2	10.32	15.55	4	0	Peak Found	Not Found	Not Found	Not Found	Not Found	Not Found	Peak Found	Peak Found	High	High	High	High	High	High	Not Found	Not Found
253	7.9448585510253897	8.0356235504150408	6.2555007934570304	8.0411119461059606	6.9401669502258301	5.1818976402282697	4.5046205520629901	4.1292829513549796	FALSE	#N/A	+	Ki150_Ki21	0.0204726	-2.38028	-3.1243	FALSE	High	Master Protein	Q9CZX8	40S ribosomal protein S19 OS=Mus musculus OX=10090 GN=Rps19 PE=1 SV=3	0	26.512	52	8	17	8	1	145	16.100000000000001	10.4	19.05	8	0	Peak Found	Peak Found	High	Not Found	Not Found	Peak Found	Peak Found	Peak Found	High	High	Peak Found	High	High	Peak Found	Peak Found	Peak Found
254	8.7166481018066406	0	0	10.2037153244019	0	0	0	0	FALSE	#N/A	#N/A	#N/A	0.135952	-4.73009	-1.72145	FALSE	High	Master Protein	Q6R0H7	Guanine nucleotide-binding protein G(s) subunit alpha isoforms XLas OS=Mus musculus OX=10090 GN=Gnas PE=1 SV=1	0	8.7729999999999997	2	2	17	1	1	1133	121.4	4.8099999999999996	25.87	2	0	Not Found	Not Found	Not Found	Not Found	Not Found	Not Found	Not Found	Not Found	Peak Found	Not Found	Not Found	High	Not Found	Not Found	Not Found	Not Found
255	6.4773535728454599	6.8617072105407697	6.17791795730591	7.4934554100036603	3.9818527698516801	3.99095487594604	8.6402444839477504	4.7169909477233896	FALSE	#N/A	#N/A	#N/A	0.263591	-1.4201	-1.23328	FALSE	High	Master Protein	Q9JLM8	Serine/threonine-protein kinase DCLK1 OS=Mus musculus OX=10090 GN=Dclk1 PE=1 SV=1	0	42.088999999999999	18	11	17	11	1	756	84.1	8.8699999999999992	15.55	11	0	Peak Found	Peak Found	Peak Found	Not Found	Not Found	Not Found	Not Found	Not Found	High	High	Peak Found	High	Peak Found	Peak Found	Peak Found	Peak Found
256	0	0	0	0	0	0	0	0	FALSE	#N/A	#N/A	#N/A	NaN	0	NaN	FALSE	High	Master Protein	Q9DB41	Mitochondrial glutamate carrier 2 OS=Mus musculus OX=10090 GN=Slc25a18 PE=1 SV=4	0	13.135	14	4	17	1	1	320	34.1	9.19	19.079999999999998	4	0	Not Found	Not Found	Not Found	Not Found	Not Found	Not Found	Not Found	Not Found	Not Found	Not Found	Not Found	High	Not Found	Not Found	Not Found	Not Found
257	8.75555515289307	8.0028152465820295	7.8579812049865696	7.9002628326415998	7.4553270339965803	7.9778523445129403	0	0	FALSE	#N/A	#N/A	#N/A	0.10521	-4.27086	-1.90655	FALSE	High	Master Protein	P98086	Complement C1q subcomponent subunit A OS=Mus musculus OX=10090 GN=C1qa PE=1 SV=2	0	16.617000000000001	19	4	17	4	1	245	26	9.11	22.07	4	0	Not Found	Peak Found	Not Found	Not Found	Not Found	Not Found	Not Found	Not Found	High	High	High	High	High	High	Not Found	Not Found
258	7.7353868484497097	8.6745452880859393	6.8442349433898899	8.9841337203979492	5.0703892707824698	6.3854308128356898	5.41278123855591	5.9772801399231001	FALSE	#N/A	+	Ki150_Ki21	0.00600585	-2.3481	-4.15078	FALSE	High	Master Protein	Q8VEM8	Phosphate carrier protein. mitochondrial OS=Mus musculus OX=10090 GN=Slc25a3 PE=1 SV=1	0	20.879000000000001	27	8	17	8	1	357	39.6	9.26	20.47	8	0	Peak Found	Not Found	Not Found	Not Found	Not Found	Not Found	Not Found	Peak Found	High	High	High	High	Peak Found	Peak Found	Peak Found	Peak Found
259	6.36106634140015	5.10013675689697	5.7813596725463903	6.1272206306457502	5.3074283599853498	5.9116916656494096	0	3.2927818298339799	FALSE	#N/A	#N/A	#N/A	0.154744	-2.21447	-1.62755	FALSE	High	Master Protein	Q99020	Heterogeneous nuclear ribonucleoprotein A/B OS=Mus musculus OX=10090 GN=Hnrnpab PE=1 SV=1	0	20.206	17	4	17	3	1	285	30.8	7.91	17.55	4	0	Peak Found	Not Found	Peak Found	Peak Found	Not Found	Peak Found	Peak Found	Peak Found	High	High	Peak Found	High	High	Peak Found	Not Found	Peak Found
260	0	0	0	0	10.5204219818115	7.0356240272521999	0	0	FALSE	#N/A	#N/A	#N/A	0.146443	4.38901	1.66759	FALSE	High	Master Protein	P20801	Troponin C. skeletal muscle OS=Mus musculus OX=10090 GN=Tnnc2 PE=1 SV=2	0	18.596	34	5	17	4	1	160	18.100000000000001	4.2	18.84	5	0	Not Found	Not Found	Not Found	Not Found	Not Found	Not Found	Not Found	Not Found	Not Found	Not Found	Not Found	Not Found	High	Peak Found	Not Found	Not Found
261	6.2779846191406303	6.3663220405578604	4.7114949226379403	6.3309168815612802	5.3434076309204102	5.3362832069396999	7.63299512863159	8.0730705261230504	FALSE	#N/A	#N/A	#N/A	0.449955	0.67476	0.807953	FALSE	High	Master Protein	Q8BUV3	Gephyrin OS=Mus musculus OX=10090 GN=Gphn PE=1 SV=2	0	28.23	14	9	16	9	1	769	83.2	5.6	10.77	9	0	Peak Found	Peak Found	Peak Found	Not Found	Peak Found	Peak Found	Not Found	Peak Found	High	Peak Found	Peak Found	High	Peak Found	Peak Found	Peak Found	Peak Found
262	6.4195389747619602	6.3219280242919904	6.0725345611572301	4.84297895431519	5.9495348930358896	6.2854022979736301	4.5360531806945801	5.9818525314331099	FALSE	#N/A	#N/A	#N/A	0.687306	-0.226034	-0.42261	FALSE	High	Master Protein	Q61704	Inter-alpha-trypsin inhibitor heavy chain H3 OS=Mus musculus OX=10090 GN=Itih3 PE=1 SV=3	0	27.177	8	5	16	5	1	889	99.3	6.05	26.11	5	0	Peak Found	Peak Found	Not Found	Not Found	Peak Found	Not Found	Not Found	Peak Found	High	High	High	High	Peak Found	Peak Found	Peak Found	High
263	8.3897390365600604	7.3540291786193803	5.01792192459106	8.30651760101318	5.8972401618957502	0	5.5484366416931197	7.0279059410095197	FALSE	#N/A	#N/A	#N/A	0.1824	-2.64866	-1.50752	FALSE	High	Master Protein	P67984	60S ribosomal protein L22 OS=Mus musculus OX=10090 GN=Rpl22 PE=1 SV=2	0	14.528	44	4	16	4	1	128	14.8	9.19	17.11	4	0	Peak Found	Peak Found	Peak Found	Not Found	Not Found	Not Found	Not Found	Peak Found	High	High	High	High	High	Not Found	Peak Found	High
264	6.99548435211182	7.2278566360473597	5.3327078819274902	7.5274767875671396	4.1292829513549796	5.7087388038635298	0	5.4561491012573198	FALSE	#N/A	#N/A	#N/A	0.0814405	-2.94734	-2.0914	FALSE	High	Master Protein	Q9D0M3	Cytochrome c1. heme protein. mitochondrial OS=Mus musculus OX=10090 GN=Cyc1 PE=1 SV=1	0	28.98	23	4	16	4	1	325	35.299999999999997	9.16	13.22	4	0	Peak Found	Peak Found	Peak Found	Peak Found	Peak Found	Peak Found	Not Found	Not Found	High	High	High	High	Peak Found	High	Not Found	Peak Found
265	7.4170083999633798	7.91886329650879	7.1126999855041504	7.6865005493164098	5.96116018295288	2.9068906307220499	0	0	FALSE	#N/A	+	Ki150_Ki21	0.0100074	-5.31676	-3.7068	FALSE	High	Master Protein	O35526	Syntaxin-1A OS=Mus musculus OX=10090 GN=Stx1a PE=1 SV=3	0	26.405999999999999	28	7	16	5	1	288	33	5.24	16.649999999999999	7	0	Peak Found	Not Found	Peak Found	Peak Found	Peak Found	Peak Found	Not Found	Not Found	High	High	High	High	Peak Found	Peak Found	Not Found	Not Found
266	7.3398499488830602	6.7319979667663601	6.6695938110351598	5.5109620094299299	4.5668153762817401	8.3763427734375	8.5690956115722692	8.8086423873901403	FALSE	#N/A	#N/A	#N/A	0.381939	1.01712	0.943308	FALSE	High	Master Protein	P01662	Ig kappa chain V-III region ABPC 22/PC 9245 OS=Mus musculus OX=10090 PE=1 SV=1	0	32.71	31	2	16	1	1	111	12	5.0599999999999996	34.97	2	0	Not Found	Not Found	Not Found	Not Found	Not Found	Not Found	Not Found	Not Found	High	High	High	High	Peak Found	High	Peak Found	High
267	7.0574502944946298	5.84297895431519	6.08321332931519	4.6496152877807599	6.52669477462769	7.5180630683898899	7.7045955657959002	8.3689432144165004	FALSE	#N/A	+	Ki150_Ki21	0.0408878	1.62126	2.59588	FALSE	High	Master Protein	P62996	Transformer-2 protein homolog beta OS=Mus musculus OX=10090 GN=Tra2b PE=1 SV=1	0	18.756	14	3	16	3	1	288	33.6	11.25	27.49	3	0	Not Found	Not Found	Not Found	Not Found	Peak Found	Peak Found	Not Found	Peak Found	High	High	High	High	High	Peak Found	High	High
268	7.3434076309204102	6.2230362892150897	4.5545887947082502	8.1085243225097692	3.6892991065978999	2.2326607704162602	0	0	FALSE	#N/A	+	Ki150_Ki21	0.00527135	-5.0769	-4.26857	FALSE	High	Master Protein	Q8C1B7	Septin-11 OS=Mus musculus OX=10090 GN=Septin11 PE=1 SV=4	0	16.391999999999999	13	4	16	1	1	431	49.7	6.68	19.03	4	2	Not Found	Not Found	Not Found	Not Found	Not Found	Not Found	Not Found	Not Found	Peak Found	Not Found	Not Found	High	Not Found	Not Found	Not Found	Not Found
269	3.8379433155059801	3.4724879264831499	-0.15200312435627	5.31469631195068	1.7224659919738801	2.37851166725159	0	3.9634742736816402	FALSE	#N/A	#N/A	#N/A	0.467481	-1.10217	-0.775533	FALSE	High	Master Protein	Q8CHH9	Septin-8 OS=Mus musculus OX=10090 GN=Septin8 PE=1 SV=4	0	16.553000000000001	14	5	16	4	1	429	49.8	6	18.12	5	0	Peak Found	Peak Found	Peak Found	Not Found	Not Found	Peak Found	Peak Found	Not Found	High	Peak Found	Peak Found	High	Peak Found	Peak Found	Not Found	Peak Found
270	8.7478570938110405	8.2259302139282209	5.9164767265319798	8.2157754898071307	6.6596393585205096	4.7279205322265598	0	7.3636965751647896	FALSE	#N/A	#N/A	#N/A	0.132559	-3.0887	-1.73973	FALSE	High	Master Protein	P61358	60S ribosomal protein L27 OS=Mus musculus OX=10090 GN=Rpl27 PE=1 SV=2	0	15.377000000000001	49	6	16	6	1	136	15.8	10.56	16.829999999999998	6	0	Peak Found	Not Found	Peak Found	Peak Found	Not Found	Peak Found	Not Found	Peak Found	High	High	Peak Found	High	Peak Found	Peak Found	Not Found	High
271	8.6656913757324201	8.2798423767089808	8.0890531539916992	7.7414669990539604	7.9331002235412598	4.4594316482543901	0	0	FALSE	#N/A	+	Ki150_Ki21	0.0387869	-5.09588	-2.63524	FALSE	High	Master Protein	P14106	Complement C1q subcomponent subunit B OS=Mus musculus OX=10090 GN=C1qb PE=1 SV=2	0	17.593	17	4	16	4	1	253	26.7	8.15	24.66	4	0	Peak Found	Not Found	Peak Found	Not Found	Not Found	Not Found	Peak Found	Not Found	High	High	High	High	High	Peak Found	Not Found	Not Found
272	8.1199789047241193	8.4321241378784197	6.1719274520873997	7.79636430740356	6.6624903678893999	5.4229059219360396	0	7.2927818298339799	FALSE	Acetyl [N-Term]	#N/A	#N/A	0.159589	-2.78555	-1.60512	FALSE	High	Master Protein	Q9CQR2	40S ribosomal protein S21 OS=Mus musculus OX=10090 GN=Rps21 PE=1 SV=1	0	27.363	58	4	16	4	1	83	9.1	8.51	35.32	4	0	Peak Found	Peak Found	Not Found	Peak Found	Peak Found	Not Found	Not Found	Peak Found	High	High	High	High	Peak Found	Peak Found	Not Found	High
273	8.0101079940795898	7.2201366424560502	7.2751932144165004	8.1759233474731392	5.8579812049865696	7.7481927871704102	0	0	FALSE	#N/A	#N/A	#N/A	0.078623	-4.2688	-2.11687	FALSE	High	Master Protein	Q61644	Protein kinase C and casein kinase substrate in neurons protein 1 OS=Mus musculus OX=10090 GN=Pacsin1 PE=1 SV=1	0	35.125	22	8	16	8	1	441	50.5	5.24	21.13	8	0	Peak Found	Peak Found	High	Not Found	Peak Found	Peak Found	Not Found	Peak Found	High	High	High	High	Peak Found	Peak Found	Not Found	Not Found
274	8.3593101501464808	7.9354596138000497	6.4659743309020996	8.2536115646362305	6.7522134780883798	5.2927818298339799	0	6.9140858650207502	FALSE	#N/A	#N/A	#N/A	0.122926	-3.01382	-1.79426	FALSE	High	Master Protein	P60867	40S ribosomal protein S20 OS=Mus musculus OX=10090 GN=Rps20 PE=1 SV=1	0	15.269	25	3	16	3	1	119	13.4	9.94	13.83	3	0	Peak Found	Peak Found	Not Found	Peak Found	Not Found	Not Found	Not Found	Peak Found	High	High	High	High	High	Peak Found	Not Found	Peak Found
275	5.6235156059265101	2.9068906307220499	2.8073549270629901	5.5298209190368697	0	3.2927818298339799	10.486231803894	4.5172758102417001	FALSE	#N/A	#N/A	#N/A	0.882995	0.357177	0.153555	FALSE	High	Master Protein	Q922J3	CAP-Gly domain-containing linker protein 1 OS=Mus musculus OX=10090 GN=Clip1 PE=1 SV=1	0	38.241999999999997	10	12	15	9	1	1391	155.69999999999999	5.24	9.56	12	0	Not Found	Peak Found	Not Found	Not Found	Not Found	Not Found	Not Found	Peak Found	High	Peak Found	Peak Found	High	Not Found	Peak Found	Peak Found	Peak Found
276	7.37068748474121	6.0356240272521999	7.5637683868408203	8.3957481384277308	5.9425144195556596	8.4258451461791992	0	0	FALSE	#N/A	#N/A	#N/A	0.137758	-3.74937	-1.7119	FALSE	High	Master Protein	P08113	Endoplasmin OS=Mus musculus OX=10090 GN=Hsp90b1 PE=1 SV=2	0	19.352	11	6	15	5	1	802	92.4	4.82	15.88	6	0	Peak Found	Not Found	High	Not Found	Not Found	Not Found	Not Found	Not Found	High	Peak Found	Peak Found	High	Peak Found	Peak Found	Not Found	Not Found
277	0.13750354945659601	1.07038927078247	1.8479968309402499	4.2249665260314897	7.0768156051635698	-3.32192802429199	0	-1.73696553707123	FALSE	#N/A	#N/A	#N/A	0.6112	-1.31573	-0.536057	FALSE	High	Master Protein	Q7SIG6	Arf-GAP with SH3 domain. ANK repeat and PH domain-containing protein 2 OS=Mus musculus OX=10090 GN=Asap2 PE=1 SV=3	6.0000000000000001E-3	2.073	1	1	15	1	1	958	106.7	6.65	4.92	1	0	High	Not Found	High	High	High	Peak Found	High	High	High	High	High	High	High	Peak Found	Not Found	Peak Found
278	7.60288429260254	7.7114949226379403	5.8124980926513699	8.0162515640258807	5.0703892707824698	4.60288429260254	6.0938138961792001	5.6293563842773402	FALSE	#N/A	+	Ki150_Ki21	0.0174033	-1.93667	-3.25288	FALSE	High	Master Protein	P15105	Glutamine synthetase OS=Mus musculus OX=10090 GN=Glul PE=1 SV=6	0	29.638000000000002	23	6	15	6	1	373	42.1	7.08	19.95	6	0	Peak Found	Peak Found	High	Not Found	Not Found	Peak Found	Not Found	Not Found	High	High	High	High	Peak Found	Peak Found	Peak Found	Peak Found
279	6.9319195747375497	6.8703646659851101	7.5321612358093297	7.7340321540832502	6.4610700607299796	7.0959243774414098	0	0	FALSE	#N/A	#N/A	#N/A	0.0969426	-3.87787	-1.96558	FALSE	High	Master Protein	Q9ES97	Reticulon-3 OS=Mus musculus OX=10090 GN=Rtn3 PE=1 SV=2	0	26.693000000000001	11	9	15	8	1	964	103.8	4.92	10.71	9	0	Peak Found	High	Not Found	Peak Found	Not Found	Not Found	Not Found	Not Found	High	High	Peak Found	High	Peak Found	Peak Found	Not Found	Not Found
280	7.7455062866210902	7.94368696212769	7.62497806549072	7.5668153762817401	6.8303565979003897	5.7865962982177699	3.7655348777771001	4.0703892707824698	FALSE	#N/A	+	Ki150_Ki21	0.0117429	-2.60703	-3.57291	FALSE	High	Master Protein	Q3U1J4	DNA damage-binding protein 1 OS=Mus musculus OX=10090 GN=Ddb1 PE=1 SV=2	0	19.559999999999999	7	7	15	7	1	1140	126.8	5.26	7.35	7	0	Peak Found	Not Found	Peak Found	Peak Found	Not Found	Not Found	Not Found	Not Found	High	High	High	High	High	High	Peak Found	Peak Found
281	7.4136281013488796	6.3645725250244096	6.4918532371520996	4.9116916656494096	6.3871555328369096	6.3128829002380398	0	3.6088092327117902	FALSE	#N/A	#N/A	#N/A	0.212756	-2.21822	-1.394	FALSE	High	Master Protein	Q8VE97	Serine/arginine-rich splicing factor 4 OS=Mus musculus OX=10090 GN=Srsf4 PE=2 SV=1	0	27.826000000000001	13	8	15	4	1	489	55.9	11.4	9.57	8	3	Peak Found	Peak Found	Peak Found	Not Found	Peak Found	Peak Found	Peak Found	Peak Found	High	High	High	High	High	Peak Found	Not Found	Peak Found
282	6.8112139701843297	7.0201463699340803	7.6300849914550799	8.1977081298828107	6.4025855064392099	7.8176231384277299	4.8176231384277299	7.4429435729980504	FALSE	#N/A	#N/A	#N/A	0.324722	-0.794595	-1.07251	FALSE	High	Master Protein	Q8VHL1	Histone-lysine N-methyltransferase SETD7 OS=Mus musculus OX=10090 GN=Setd7 PE=1 SV=2	0	21.561	19	6	15	6	1	366	40.5	4.6500000000000004	8.1199999999999992	6	0	Not Found	Peak Found	High	Not Found	Peak Found	Not Found	Peak Found	Peak Found	High	High	High	High	High	Peak Found	Peak Found	Peak Found
283	2.0356237888336199	2.4854269027710001	3.4724879264831499	0.48542681336402899	0	0.13750354945659601	5.5999126434326199	5.8099288940429696	FALSE	#N/A	#N/A	#N/A	0.675205	0.767095	0.440203	FALSE	High	Master Protein	P06330	Ig heavy chain V region AC38 205.12 OS=Mus musculus OX=10090 PE=1 SV=1	0	15.291	36	3	15	3	1	118	12.9	7.11	29.56	3	0	Peak Found	Peak Found	Not Found	Not Found	Not Found	Peak Found	Peak Found	Not Found	High	High	High	High	High	Peak Found	High	High
284	7.0011267662048304	6.3434076309204102	5.9068903923034703	7.7374162673950204	3.5607149600982702	5.82781887054443	5.79441595077515	6.2555007934570304	FALSE	#N/A	#N/A	#N/A	0.105312	-1.3876	-1.90585	FALSE	High	Master Protein	Q80TJ1	Calcium-dependent secretion activator 1 OS=Mus musculus OX=10090 GN=Cadps PE=1 SV=3	0	35.628	10	12	15	12	1	1355	153	5.74	12.14	12	0	Peak Found	Peak Found	Peak Found	Peak Found	Not Found	Peak Found	Peak Found	Peak Found	High	Peak Found	Peak Found	High	Peak Found	Peak Found	Peak Found	Peak Found
285	7.03891897201538	7.0906419754028303	4.67242527008057	7.0145783424377397	5.1858668327331499	2.8875253200531001	9.8055830001831108	7.0268001556396502	FALSE	#N/A	#N/A	#N/A	0.890059	-0.227697	-0.144206	FALSE	High	Master Protein	P47963	60S ribosomal protein L13 OS=Mus musculus OX=10090 GN=Rpl13 PE=1 SV=3	0	15.145	18	4	15	4	1	211	24.3	11.55	14.85	4	0	Peak Found	Not Found	Not Found	Not Found	Not Found	Peak Found	Peak Found	Peak Found	High	High	High	High	High	Peak Found	Peak Found	High
286	8.11322116851807	7.3201236724853498	6.6073303222656303	6.6205863952636701	6.5313816070556596	6.2517189979553196	0	0	FALSE	#N/A	#N/A	#N/A	0.079237	-3.96954	-2.11124	FALSE	High	Master Protein	P21981	Protein-glutamine gamma-glutamyltransferase 2 OS=Mus musculus OX=10090 GN=Tgm2 PE=1 SV=4	0	30.318000000000001	18	9	15	9	1	686	77	5.0999999999999996	19.68	9	0	Peak Found	Peak Found	Peak Found	Peak Found	Not Found	Peak Found	Peak Found	Peak Found	High	High	Peak Found	High	Peak Found	Peak Found	Not Found	Not Found
287	6.7101178169250497	7.33717584609985	6.8691310882568404	5.6467385292053196	6.5014390945434597	7.8252768516540501	8.7671909332275408	8.6913948059081996	FALSE	#N/A	#N/A	#N/A	0.0861027	1.30553	2.05117	FALSE	High	Master Protein	P04945	Ig kappa chain V-VI region NQ2-6.1 OS=Mus musculus OX=10090 PE=2 SV=1	0	15.087999999999999	15	1	15	1	1	108	11.7	8.84	27.96	1	0	Not Found	Not Found	Not Found	Not Found	Not Found	Not Found	Not Found	Not Found	High	High	High	High	High	High	High	High
288	7.8360505104064897	8.6220521926879901	6.6481776237487802	8.2264118194580096	6.9140858650207502	0.13750354945659601	0	7.0454869270324698	FALSE	#N/A	#N/A	#N/A	0.079183	-4.3089	-2.11173	FALSE	High	Master Protein	P62900	60S ribosomal protein L31 OS=Mus musculus OX=10090 GN=Rpl31 PE=1 SV=1	0	10.773999999999999	24	3	15	3	1	125	14.5	10.54	25.4	3	0	Peak Found	High	Not Found	Not Found	Not Found	Peak Found	Peak Found	Peak Found	High	High	High	High	High	Peak Found	Not Found	High
289	7.0290112495422399	7.1375036239623997	6.2191686630248997	7.4495615959167498	5.7169909477233896	5.7548875808715803	5.7734689712524396	5.3715591430664098	FALSE	#N/A	+	Ki150_Ki21	0.00340027	-1.30458	-4.67877	FALSE	High	Master Protein	Q7TQF7	Amphiphysin OS=Mus musculus OX=10090 GN=Amph PE=1 SV=1	0	19.951000000000001	13	6	15	5	1	686	75	4.63	7.47	6	1	Peak Found	Peak Found	Not Found	Not Found	Not Found	Not Found	Not Found	Not Found	High	High	High	High	Peak Found	Peak Found	Peak Found	Peak Found
290	7.6639137268066397	7.0223679542541504	5.8354187011718803	7.2927818298339799	6.0487594604492196	2.5360529422760001	4.3434076309204102	5.8629474639892596	FALSE	#N/A	+	Ki150_Ki21	0.0472187	-2.25583	-2.48912	FALSE	High	Master Protein	Q6ZWN5	40S ribosomal protein S9 OS=Mus musculus OX=10090 GN=Rps9 PE=1 SV=3	0	17.09	23	6	15	6	1	194	22.6	10.65	10.3	6	0	Peak Found	Peak Found	Peak Found	Peak Found	Peak Found	Not Found	Peak Found	Peak Found	High	High	Peak Found	High	High	Peak Found	Peak Found	High
291	5.9448585510253897	5.3715591430664098	4.4594316482543901	7.1538052558898899	2.32192802429199	5.3504972457885698	3.99095487594604	4.9401669502258301	FALSE	#N/A	#N/A	#N/A	0.121708	-1.58153	-1.80145	FALSE	High	Master Protein	P63038	60 kDa heat shock protein. mitochondrial OS=Mus musculus OX=10090 GN=Hspd1 PE=1 SV=1	0	38.631999999999998	21	9	15	9	1	573	60.9	6.18	18.96	9	0	Peak Found	High	High	High	Peak Found	Peak Found	Peak Found	Peak Found	High	Peak Found	Peak Found	High	Peak Found	Peak Found	Peak Found	Peak Found
292	7.7675223350524902	6.9818525314331099	6.5969352722168004	7.8398337364196804	6.7642083168029803	8.1064319610595703	6.86666059494019	6.6524863243103001	FALSE	Acetyl [N-Term]	#N/A	#N/A	0.677109	-0.199089	-0.437425	FALSE	High	Master Protein	O35737	Heterogeneous nuclear ribonucleoprotein H OS=Mus musculus OX=10090 GN=Hnrnph1 PE=1 SV=3	0	33.497	27	8	14	3	1	449	49.2	6.3	21.72	8	5	Not Found	Not Found	Not Found	Not Found	Not Found	Not Found	Not Found	Not Found	High	Not Found	Not Found	Peak Found	Not Found	Peak Found	High	Peak Found
293	7.9507017135620099	8.2148046493530291	6.2268939018249503	8.1809034347534197	6.71836185455322	7.9571018218994096	0	5.5849623680114702	FALSE	#N/A	#N/A	#N/A	0.206314	-2.57822	-1.41678	FALSE	High	Master Protein	P35979	60S ribosomal protein L12 OS=Mus musculus OX=10090 GN=Rpl12 PE=1 SV=2	0	18.789000000000001	24	3	14	3	1	165	17.8	9.42	28.16	3	0	Peak Found	Not Found	Not Found	Not Found	Not Found	Peak Found	Not Found	Not Found	High	High	Peak Found	High	High	Peak Found	Not Found	Peak Found
294	8.0703887939453107	7.3056058883667001	8.2559728622436506	8.3645725250244105	5.7387681007385298	3.9164767265319802	0	0	FALSE	#N/A	+	Ki150_Ki21	0.00875927	-5.58532	-3.82014	FALSE	High	Master Protein	Q3UHL1	CaM kinase-like vesicle-associated protein OS=Mus musculus OX=10090 GN=Camkv PE=1 SV=2	0	26.51	21	9	14	9	1	512	54.8	5.54	10.59	9	0	Peak Found	Peak Found	Not Found	Not Found	Not Found	Not Found	Not Found	Not Found	High	High	High	High	Peak Found	Peak Found	Not Found	Not Found
295	0	0	0	5.8176231384277299	3.49825096130371	0	0	0	FALSE	#N/A	#N/A	#N/A	0.74425	-0.579843	-0.341667	FALSE	High	Master Protein	Q6Q477	Plasma membrane calcium-transporting ATPase 4 OS=Mus musculus OX=10090 GN=Atp2b4 PE=1 SV=1	0	27.323	10	8	14	2	1	1205	133	6.13	19.309999999999999	8	0	Peak Found	Not Found	Peak Found	Not Found	Not Found	Not Found	Not Found	Not Found	Not Found	Not Found	Not Found	High	Peak Found	Not Found	Not Found	Not Found
296	7.5290398597717303	7.8740592002868697	6.2384047508239702	7.8417215347290004	6.4643416404724103	5.9378151893615696	3.9354598522186302	0	FALSE	#N/A	#N/A	#N/A	0.073311	-3.2864	-2.16753	FALSE	High	Master Protein	P53026	60S ribosomal protein L10a OS=Mus musculus OX=10090 GN=Rpl10a PE=1 SV=3	0	15.24	16	3	14	3	1	217	24.9	9.98	17.43	3	0	Peak Found	Peak Found	Peak Found	Not Found	Not Found	Not Found	Not Found	Peak Found	High	High	High	High	Peak Found	Peak Found	Peak Found	Not Found
297	5.6695938110351598	5.9331002235412598	6.3487281799316397	7.1116571426391602	5.6438560485839799	8.0262470245361293	6.75888967514038	5.6752514839172399	FALSE	#N/A	#N/A	#N/A	0.700619	0.260291	0.403426	FALSE	High	Master Protein	Q9CPV4	Glyoxalase domain-containing protein 4 OS=Mus musculus OX=10090 GN=Glod4 PE=1 SV=1	0	35.811	33	7	14	7	1	298	33.299999999999997	5.47	18.010000000000002	7	0	Peak Found	Not Found	High	Not Found	Not Found	Peak Found	Not Found	Not Found	High	High	High	High	Peak Found	Peak Found	Peak Found	Peak Found
298	4.9020733833312997	5.5969352722168004	5.0089888572692898	5.6836962699890101	3.82781910896301	4.8579812049865696	0	0	FALSE	#N/A	#N/A	#N/A	0.0511849	-3.12647	-2.42968	FALSE	High	Master Protein	Q9DB20	ATP synthase subunit O. mitochondrial OS=Mus musculus OX=10090 GN=Atp5po PE=1 SV=1	0	25.248999999999999	50	8	14	8	1	213	23.3	9.99	15.66	8	0	Peak Found	Not Found	High	Peak Found	Peak Found	Peak Found	Peak Found	Peak Found	High	High	High	High	Peak Found	Peak Found	Not Found	Not Found
299	7.1053848266601598	8.5364418029785192	7.3137898445129403	8.7265586853027308	5.6235156059265101	0.37851157784461997	7.3619437217712402	6.7333545684814498	FALSE	#N/A	#N/A	#N/A	0.128385	-2.89621	-1.76286	FALSE	High	Master Protein	Q6ZWX6	Eukaryotic translation initiation factor 2 subunit 1 OS=Mus musculus OX=10090 GN=Eif2s1 PE=1 SV=3	0	34.668999999999997	34	9	14	9	1	315	36.1	5.08	14.62	9	0	Peak Found	Not Found	High	Not Found	Not Found	Not Found	Not Found	Not Found	High	High	High	High	Peak Found	Peak Found	Peak Found	Peak Found
300	7.9395790100097701	9.1019754409790004	6.6409678459167498	8.0612363815307599	5.4195389747619602	4.74953413009644	7.5344972610473597	6.3802447319030797	FALSE	#N/A	#N/A	#N/A	0.0511392	-1.91499	-2.43033	FALSE	High	Master Protein	Q60932	Voltage-dependent anion-selective channel protein 1 OS=Mus musculus OX=10090 GN=Vdac1 PE=1 SV=3	0	27.120999999999999	31	7	14	6	1	296	32.299999999999997	8.43	13.6	7	1	Peak Found	Not Found	Not Found	Not Found	Not Found	Peak Found	Not Found	Not Found	High	High	Peak Found	High	Peak Found	Peak Found	High	Peak Found
301	1.96347415447235	0	0	5.0045013427734402	8.4333772659301793	5.6351737976074201	6.5376067161560103	5.9495348930358896	FALSE	#N/A	+	Ki150_Ki21	0.0105726	4.89693	3.66055	FALSE	High	Master Protein	P07356	Annexin A2 OS=Mus musculus OX=10090 GN=Anxa2 PE=1 SV=2	0	28.803000000000001	24	7	14	7	1	339	38.700000000000003	7.69	18.21	7	0	Peak Found	Not Found	Peak Found	Peak Found	Peak Found	Peak Found	High	High	Peak Found	Not Found	Not Found	Peak Found	High	Peak Found	High	High
302	6.67242527008057	8.500244140625	6.45121097564697	7.6205863952636701	4.9116916656494096	1.32192814350128	0	0	FALSE	#N/A	+	Ki150_Ki21	0.00371448	-5.75271	-4.59423	FALSE	High	Master Protein	Q91XV3	Brain acid soluble protein 1 OS=Mus musculus OX=10090 GN=Basp1 PE=1 SV=3	0	28.434000000000001	42	6	14	6	1	226	22.1	4.51	13.8	6	0	Not Found	High	Peak Found	Not Found	Not Found	Peak Found	Peak Found	Peak Found	High	High	Peak Found	High	Peak Found	High	Not Found	Not Found
303	7.3845677375793501	8.1199789047241193	8.0240316390991193	8.3434076309204102	7.03891897201538	8.7751159667968803	0	0	FALSE	#N/A	#N/A	#N/A	0.134152	-4.01449	-1.73109	FALSE	High	Master Protein	P63168	Dynein light chain 1. cytoplasmic OS=Mus musculus OX=10090 GN=Dynll1 PE=1 SV=1	0	19.193000000000001	49	3	14	1	1	89	10.4	7.4	9.73	3	0	Not Found	Not Found	Not Found	Not Found	Not Found	Not Found	Not Found	Not Found	Peak Found	High	High	High	High	High	Not Found	Not Found
304	7.3923172950744602	7.9401669502258301	7.0411114692687997	8.2756586074829102	5.0746765136718803	6.5637683868408203	0	3.8678965568542498	FALSE	#N/A	+	Ki150_Ki21	0.0383219	-3.78573	-2.64425	FALSE	High	Master Protein	Q60597	2-oxoglutarate dehydrogenase. mitochondrial OS=Mus musculus OX=10090 GN=Ogdh PE=1 SV=3	0	34.067	12	10	14	10	1	1023	116.4	6.83	17.62	10	0	Peak Found	Peak Found	Peak Found	Peak Found	Peak Found	Peak Found	Peak Found	Not Found	High	Peak Found	High	High	Peak Found	Peak Found	Not Found	Peak Found
305	6.7169909477233896	6.9749879837036097	6.7905116081237802	7.2751932144165004	6.0682406425476101	6.61911964416504	7.9218411445617702	7.9477829933166504	FALSE	#N/A	#N/A	#N/A	0.696987	0.199825	0.408642	FALSE	High	Master Protein	P62761	Visinin-like protein 1 OS=Mus musculus OX=10090 GN=Vsnl1 PE=1 SV=2	0	17.933	18	3	14	3	1	191	22.1	5.15	24.04	3	0	Peak Found	Not Found	Peak Found	Not Found	Not Found	Peak Found	Not Found	Peak Found	High	High	High	High	High	High	High	High
306	7.6117625236511204	7.95361423492432	7.5932044982910201	7.6213192939758301	6.9807109832763699	7.08321332931519	0	0	FALSE	#N/A	#N/A	#N/A	0.0854465	-4.17899	-2.05669	FALSE	High	Master Protein	P67871	Casein kinase II subunit beta OS=Mus musculus OX=10090 GN=Csnk2b PE=1 SV=1	0	16.190000000000001	34	5	14	5	1	215	24.9	5.55	12.56	5	0	Peak Found	Not Found	High	Not Found	Not Found	Not Found	Peak Found	Peak Found	High	High	High	High	High	High	Not Found	Not Found
307	8.4055671691894496	6.7197308540344203	6.0112271308898899	7.0089888572692898	7.2006535530090297	5.5391588211059597	0	0	FALSE	#N/A	#N/A	#N/A	0.0938133	-3.85143	-1.98925	FALSE	High	Master Protein	P48678	Prelamin-A/C OS=Mus musculus OX=10090 GN=Lmna PE=1 SV=2	0	35.058	16	10	14	10	1	665	74.2	6.98	12.75	10	0	Peak Found	Peak Found	Peak Found	Not Found	Not Found	Peak Found	Peak Found	Peak Found	High	Peak Found	Peak Found	High	High	Peak Found	Not Found	High
308	6.2364926338195801	6.3575520515441903	5.8654241561889604	5.52669477462769	5.01792192459106	1.07038927078247	6.86666059494019	6.4346280097961399	FALSE	#N/A	#N/A	#N/A	0.421707	-1.14914	-0.862177	FALSE	High	Master Protein	P07759	Serine protease inhibitor A3K OS=Mus musculus OX=10090 GN=Serpina3k PE=1 SV=2	0	34.090000000000003	22	7	14	7	1	418	46.9	5.16	13.76	7	0	Not Found	Not Found	Not Found	Peak Found	Peak Found	Peak Found	Not Found	Peak Found	High	High	Peak Found	High	High	Peak Found	Peak Found	High
309	7.1858668327331499	8.6387977600097692	7.9784245491027797	8.0039396286010707	5.7360634803771999	7.8404631614685103	0	0	FALSE	#N/A	#N/A	#N/A	0.065687	-4.55763	-2.24727	FALSE	High	Master Protein	Q62059	Versican core protein OS=Mus musculus OX=10090 GN=Vcan PE=1 SV=2	0	21.271999999999998	3	7	14	7	1	3357	366.6	4.6399999999999997	12.95	7	0	Not Found	Not Found	Not Found	Not Found	Peak Found	Not Found	Peak Found	Peak Found	High	High	High	High	Peak Found	Peak Found	Not Found	Not Found
310	9.0596151351928693	7.6344480514526403	0	7.7455062866210902	0	9.3511600494384801	0	0	FALSE	Acetyl [N-Term]	#N/A	#N/A	0.271769	-3.7721	-1.21004	FALSE	High	Master Protein	P70333	Heterogeneous nuclear ribonucleoprotein H2 OS=Mus musculus OX=10090 GN=Hnrnph2 PE=1 SV=1	0	34.817	21	7	14	3	1	449	49.2	6.3	24.4	7	0	Not Found	Not Found	Not Found	Not Found	Not Found	Not Found	Not Found	Not Found	High	Peak Found	Not Found	High	Not Found	Peak Found	Not Found	Not Found
311	7.4966540336608896	5.38197565078735	4.7602210044860804	5.3888783454895002	4.6892991065979004	6.0660891532897896	0	0	FALSE	#N/A	#N/A	#N/A	0.118892	-3.06809	-1.81835	FALSE	High	Master Protein	Q00PI9	Heterogeneous nuclear ribonucleoprotein U-like protein 2 OS=Mus musculus OX=10090 GN=Hnrnpul2 PE=1 SV=2	0	41.622	18	10	14	10	1	745	84.9	4.8899999999999997	25.19	10	0	Peak Found	Not Found	Not Found	Peak Found	Not Found	Peak Found	Peak Found	Peak Found	High	Peak Found	Peak Found	High	Peak Found	Peak Found	Not Found	Not Found
312	6.5172758102417001	7.7190465927123997	5.46270656585693	8.1272201538085902	4.6205863952636701	4.1858668327331499	0	4.3001236915588397	FALSE	#N/A	+	Ki150_Ki21	0.0259291	-3.67992	-2.94055	FALSE	High	Master Protein	Q8CAQ8	MICOS complex subunit Mic60 OS=Mus musculus OX=10090 GN=Immt PE=1 SV=1	0	33.023000000000003	15	10	14	10	1	757	83.8	6.61	17.14	10	0	Peak Found	Peak Found	Peak Found	Peak Found	Peak Found	Peak Found	Peak Found	Peak Found	High	High	Peak Found	High	Peak Found	Peak Found	Peak Found	Peak Found
313	7.4822030067443803	8.5939512252807599	8.5399341583252006	8.1623916625976598	7.0078682899475098	7.8954238891601598	0	0	FALSE	#N/A	#N/A	#N/A	0.085565	-4.4688	-2.05569	FALSE	High	Master Protein	P63330	Serine/threonine-protein phosphatase 2A catalytic subunit alpha isoform OS=Mus musculus OX=10090 GN=Ppp2ca PE=1 SV=1	0	19.452000000000002	20	5	13	5	1	309	35.6	5.54	21.53	5	0	Not Found	Peak Found	Not Found	Not Found	Not Found	Not Found	Not Found	Not Found	High	High	High	High	High	Peak Found	Not Found	High
314	6.5909614562988299	7.97096872329712	6.6794800758361799	8.6406068801879901	5.6088089942932102	-0.32192808389663702	6.2798428535461399	5.9772801399231001	FALSE	#N/A	#N/A	#N/A	0.111332	-3.0845	-1.86576	FALSE	High	Master Protein	Q9D3D9	ATP synthase subunit delta. mitochondrial OS=Mus musculus OX=10090 GN=Atp5f1d PE=1 SV=1	0	12.176	14	2	13	2	1	168	17.600000000000001	5.08	22.37	2	0	Not Found	Peak Found	High	Peak Found	Not Found	Not Found	Peak Found	Peak Found	High	High	High	High	High	Peak Found	Peak Found	High
315	6.8863062858581499	7.6610655784606898	6.6681756973266602	7.9744148254394496	5.6752514839172399	3.2779846191406299	0	5.0312185287475604	FALSE	#N/A	+	Ki150_Ki21	0.0271144	-3.80138	-2.9062	FALSE	High	Master Protein	Q8BG39	Synaptic vesicle glycoprotein 2B OS=Mus musculus OX=10090 GN=Sv2b PE=1 SV=1	0	18.715	9	6	13	5	1	683	77.400000000000006	5.57	6.8	6	0	Peak Found	Not Found	Not Found	Peak Found	Peak Found	Peak Found	Peak Found	Peak Found	High	High	Peak Found	High	Peak Found	Peak Found	Not Found	Peak Found
316	7.6941838264465297	7.8118562698364302	5.7734689712524396	7.5759172439575204	6.3575520515441903	5.46270656585693	7.1649069786071804	7.14363813400269	FALSE	#N/A	#N/A	#N/A	0.31987	-0.681656	-1.08429	FALSE	High	Master Protein	P14115	60S ribosomal protein L27a OS=Mus musculus OX=10090 GN=Rpl27a PE=1 SV=5	0	14.773	27	4	13	4	1	148	16.600000000000001	11.12	23.78	4	0	Not Found	Peak Found	Peak Found	Peak Found	Peak Found	Peak Found	Not Found	Peak Found	High	High	High	High	High	Peak Found	Peak Found	Peak Found
317	8.2288188934326207	8.5879650115966797	5.74953413009644	8.7364015579223597	5.38197565078735	5.31469631195068	5.8826432228088397	4.67242527008057	FALSE	#N/A	+	Ki150_Ki21	0.0148157	-2.51274	-3.3823	FALSE	High	Master Protein	Q8VIJ6	Splicing factor. proline- and glutamine-rich OS=Mus musculus OX=10090 GN=Sfpq PE=1 SV=1	0	22.602	15	9	13	9	1	699	75.400000000000006	9.44	11.42	9	0	Peak Found	Not Found	Peak Found	Not Found	Not Found	Peak Found	Not Found	Not Found	High	High	Peak Found	High	Peak Found	Peak Found	Peak Found	Peak Found
318	7.4144740104675302	7.6227841377258301	7.2964572906494096	8.6340847015380895	5.8252768516540501	7.9389915466308603	0	5.8454899787902797	FALSE	#N/A	#N/A	#N/A	0.152774	-2.83951	-1.63686	FALSE	High	Master Protein	P31324	cAMP-dependent protein kinase type II-beta regulatory subunit OS=Mus musculus OX=10090 GN=Prkar2b PE=1 SV=3	0	30.518000000000001	23	7	13	6	1	416	46.1	4.9800000000000004	10.82	7	1	Peak Found	Not Found	Peak Found	Not Found	Peak Found	Not Found	Peak Found	Not Found	High	High	High	High	Peak Found	Peak Found	Not Found	Peak Found
319	8.3711233139038104	8.93810939788818	6.4396233558654803	7.3389592170715297	6.96116018295288	0	0	0	FALSE	#N/A	+	Ki150_Ki21	0.0163537	-6.03166	-3.30265	FALSE	High	Master Protein	P62830	60S ribosomal protein L23 OS=Mus musculus OX=10090 GN=Rpl23 PE=1 SV=1	0	13.986000000000001	44	5	13	5	1	140	14.9	10.51	13.49	5	0	Peak Found	High	Not Found	Not Found	Not Found	Not Found	Not Found	Peak Found	High	High	Peak Found	High	Peak Found	Not Found	Not Found	Not Found
320	7.3362832069396999	7.5054144859314	7.1809039115905797	6.2345781326293901	6.5939512252807599	7.7052869796752903	8.3897390365600604	8.5239543914794904	FALSE	#N/A	#N/A	#N/A	0.208825	0.738938	1.40783	FALSE	High	Master Protein	P01638	Ig kappa chain V-V region L6 (Fragment) OS=Mus musculus OX=10090 PE=4 SV=1	0	15.39	34	3	13	2	1	115	13	7.81	9.4700000000000006	3	0	Not Found	Not Found	Not Found	Peak Found	Not Found	Not Found	Not Found	Not Found	High	Peak Found	High	High	High	High	Peak Found	High
321	7.6308131217956499	8.2138328552246094	6.1395511627197301	7.9419279098510698	6.4093909263610804	5.5759172439575204	0	6.0746765136718803	FALSE	#N/A	#N/A	#N/A	0.110224	-2.96654	-1.87297	FALSE	High	Master Protein	Q9CZM2	60S ribosomal protein L15 OS=Mus musculus OX=10090 GN=Rpl15 PE=1 SV=4	0	7.7560000000000002	11	3	13	3	1	204	24.1	11.62	5.65	3	0	Peak Found	Not Found	Not Found	Not Found	Not Found	Not Found	Not Found	Peak Found	High	High	High	High	High	Peak Found	Not Found	Peak Found
322	6.8303565979003897	0	6.2592725753784197	7.46270656585693	0	0	0	0	FALSE	#N/A	+	Ki150_Ki21	0.024971	-5.13808	-2.96958	FALSE	High	Master Protein	P15508	Spectrin beta chain. erythrocytic OS=Mus musculus OX=10090 GN=Sptb PE=1 SV=4	0	27.661999999999999	4	8	13	2	1	2128	245.1	5.33	16.95	8	0	Peak Found	Not Found	Not Found	Not Found	Not Found	Not Found	Not Found	Peak Found	Peak Found	Not Found	Peak Found	High	Not Found	Not Found	Not Found	Not Found
323	7.4966540336608896	7.5054144859314	6.50779485702515	8.8271837234497106	5.4229059219360396	7.3991713523864702	0	3.7761039733886701	FALSE	#N/A	#N/A	#N/A	0.0810447	-3.43472	-2.09492	FALSE	High	Master Protein	Q9DCT2	NADH dehydrogenase [ubiquinone] iron-sulfur protein 3. mitochondrial OS=Mus musculus OX=10090 GN=Ndufs3 PE=1 SV=2	0	31.902999999999999	29	6	13	6	1	263	30.1	7.17	27.72	6	0	Peak Found	Not Found	Peak Found	Not Found	Not Found	Not Found	Not Found	Not Found	High	High	Peak Found	High	High	Peak Found	Not Found	Peak Found
324	6.7319979667663601	7.5461225509643599	7.1996722221374503	6.1699252128601101	6.6510515213012704	7.2249665260314897	8.0256929397583008	7.7380924224853498	FALSE	#N/A	#N/A	#N/A	0.28543	0.498021	1.17252	FALSE	High	Master Protein	P01807	Ig heavy chain V region X44 OS=Mus musculus OX=10090 PE=1 SV=1	0	14.817	51	4	13	3	1	119	13.2	7.94	8.27	4	1	Not Found	Not Found	Peak Found	Peak Found	Peak Found	Not Found	Peak Found	Peak Found	High	High	High	High	High	Peak Found	High	High
325	7.9994363784790004	8.1323709487915004	7.2592725753784197	7.6738390922546396	6.5298209190368697	0	0	0	FALSE	#N/A	+	Ki150_Ki21	0.00972516	-6.13377	-3.731	FALSE	High	Master Protein	P63087	Serine/threonine-protein phosphatase PP1-gamma catalytic subunit OS=Mus musculus OX=10090 GN=Ppp1cc PE=1 SV=1	0	16.068999999999999	18	5	13	1	1	323	37	6.54	9.86	5	0	Not Found	Not Found	Not Found	Not Found	Not Found	Not Found	Peak Found	Not Found	High	High	Peak Found	High	Peak Found	Not Found	Not Found	Not Found
326	7.9920887947082502	8.3083391189575195	7.3407402038574201	8.0290107727050799	4.9259991645812997	6.5576553344726598	6.3451833724975604	5.20554876327515	FALSE	#N/A	+	Ki150_Ki21	0.00317761	-2.15895	-4.74421	FALSE	High	Master Protein	Q9DCX2	ATP synthase subunit d. mitochondrial OS=Mus musculus OX=10090 GN=Atp5pd PE=1 SV=3	0	18.652000000000001	53	6	13	6	1	161	18.7	5.69	7.31	6	0	Peak Found	Peak Found	High	Not Found	Not Found	Peak Found	Not Found	Not Found	High	High	High	High	Peak Found	High	Peak Found	High
327	7.2733292579650897	7.5352754592895499	7.4684205055236799	6.2630343437194798	6.7708292007446298	5.8073549270629901	8.1189413070678693	8.3331556320190394	FALSE	#N/A	#N/A	#N/A	0.859632	0.122555	0.184589	FALSE	High	Master Protein	P01801	Ig heavy chain V-III region J606 OS=Mus musculus OX=10090 PE=1 SV=1	0	17.106000000000002	31	3	13	3	1	115	12.8	7.12	22.35	3	0	Peak Found	Not Found	Peak Found	Peak Found	Peak Found	Not Found	Not Found	Not Found	High	High	High	High	High	Peak Found	High	High
328	8.2992076873779297	5.5014390945434597	4.2854022979736301	6.60288429260254	8.3719940185546893	6.6467385292053196	0	0	FALSE	#N/A	#N/A	#N/A	0.344376	-2.41755	-1.02621	FALSE	High	Master Protein	Q6R891	Neurabin-2 OS=Mus musculus OX=10090 GN=Ppp1r9b PE=1 SV=1	0	47.396999999999998	19	11	12	11	1	817	89.5	4.92	19.14	11	0	Peak Found	Peak Found	Not Found	Peak Found	Peak Found	Peak Found	Peak Found	Peak Found	High	Peak Found	Peak Found	High	Peak Found	Peak Found	Not Found	Not Found
329	8.40087985992432	8.66888523101807	5.5999126434326199	8.9926548004150408	5.7865962982177699	4.3074283599853498	0	5.17791795730591	FALSE	#N/A	+	Ki150_Ki21	0.036105	-4.0976	-2.68891	FALSE	High	Master Protein	O88737	Protein bassoon OS=Mus musculus OX=10090 GN=Bsn PE=1 SV=4	0	20.992999999999999	3	9	12	9	1	3942	418.6	7.71	5.72	9	0	Not Found	Peak Found	Peak Found	Not Found	Not Found	Not Found	Not Found	Not Found	High	High	Peak Found	High	Peak Found	Peak Found	Not Found	Peak Found
330	7.6242470741271999	8.7774200439453107	6.8227300643920898	8.6224184036254901	7.20554876327515	6.2016339302062997	0	0	FALSE	#N/A	#N/A	#N/A	0.0605974	-4.60991	-2.30603	FALSE	High	Master Protein	Q9Z2D6	Methyl-CpG-binding protein 2 OS=Mus musculus OX=10090 GN=Mecp2 PE=1 SV=1	0	20.524999999999999	20	7	12	7	1	484	52.3	9.9600000000000009	10.050000000000001	7	0	Peak Found	Not Found	Not Found	Not Found	Peak Found	Not Found	Not Found	Not Found	High	High	Peak Found	High	Peak Found	High	Not Found	Not Found
331	7.6438560485839799	7.0789513587951696	7.2770547866821298	8.5172758102416992	5.2630343437194798	7.4170083999633798	0	0	FALSE	#N/A	#N/A	#N/A	0.0581675	-4.45927	-2.33592	FALSE	High	Master Protein	P06745	Glucose-6-phosphate isomerase OS=Mus musculus OX=10090 GN=Gpi PE=1 SV=4	0	29.608000000000001	16	7	12	7	1	558	62.7	8.1300000000000008	11.24	7	0	Peak Found	Peak Found	Peak Found	Not Found	Peak Found	Peak Found	Peak Found	Not Found	High	High	Peak Found	High	Peak Found	Peak Found	Not Found	Not Found
332	6.96116018295288	7.25077199935913	7.1709265708923304	5.6780719757080096	4.5668153762817401	4.9401669502258301	8.8309907913208008	8.9721183776855504	FALSE	#N/A	#N/A	#N/A	0.962032	0.0622902	0.0496252	FALSE	High	Master Protein	P01636	Ig kappa chain V-V region MOPC 149 OS=Mus musculus OX=10090 PE=1 SV=1	0	14.483000000000001	35	3	12	3	1	108	12	7.28	19.47	3	0	Peak Found	Peak Found	Not Found	Not Found	Not Found	Not Found	Not Found	Not Found	High	High	High	Peak Found	High	Peak Found	High	High
333	7.3336024284362802	7.3724298477172896	7.0736060142517099	6.0810837745666504	8.1613836288452095	5.1739268302917498	0	0	FALSE	#N/A	#N/A	#N/A	0.125598	-3.63135	-1.77872	FALSE	High	Master Protein	Q61147	Ceruloplasmin OS=Mus musculus OX=10090 GN=Cp PE=1 SV=2	0	26.096	12	10	12	10	1	1061	121.1	5.85	5.65	10	0	Peak Found	Peak Found	Peak Found	Not Found	Not Found	Peak Found	Peak Found	Peak Found	High	High	High	Peak Found	Peak Found	Peak Found	Not Found	Not Found
334	6.6865005493164098	6.6892991065979004	6.6596393585205096	5.4195389747619602	6.58646440505981	8.1466960906982404	8.0574502944946307	7.9348702430725098	FALSE	#N/A	+	Ki150_Ki21	0.0345165	1.31763	2.72275	FALSE	High	Master Protein	P01639	Ig kappa chain V-V region MOPC 41 OS=Mus musculus OX=10090 GN=Gm5571 PE=1 SV=1	0	13.842000000000001	28	3	12	3	1	130	14.3	5.48	18.850000000000001	3	0	Peak Found	Not Found	Not Found	Peak Found	Peak Found	Not Found	Not Found	Peak Found	High	High	High	High	High	High	High	High
335	6.3469567298889196	4.7059779167175302	6.8214550018310502	5.0789513587951696	8.0579919815063494	6.3593101501464799	6.0574502944946298	4.9354596138000497	FALSE	#N/A	#N/A	#N/A	0.481608	0.614218	0.750017	FALSE	High	Master Protein	P02468	Laminin subunit gamma-1 OS=Mus musculus OX=10090 GN=Lamc1 PE=1 SV=2	0	20.478999999999999	6	7	12	7	1	1607	177.2	5.21	5.28	7	0	Peak Found	Not Found	Peak Found	Not Found	Peak Found	Peak Found	Peak Found	Peak Found	High	Peak Found	High	Peak Found	High	Peak Found	Peak Found	Peak Found
336	7.7149324417114302	6.2517189979553196	7.1375036239623997	6.6337218284606898	5.9680905342102104	5.5235619544982901	6.9413409233093297	8.1868572235107404	FALSE	#N/A	#N/A	#N/A	0.691085	-0.279507	-0.417146	FALSE	High	Master Protein	Q8CC35	Synaptopodin OS=Mus musculus OX=10090 GN=Synpo PE=1 SV=2	0	22.849	13	8	12	8	1	929	99.5	9.42	7.56	8	0	Peak Found	High	Peak Found	Not Found	Not Found	Peak Found	Peak Found	Peak Found	High	Peak Found	Peak Found	High	Peak Found	Peak Found	Peak Found	Peak Found
337	7.4085421562194798	7.5530533790588397	7.67736721038818	8.7575569152831996	6.5652923583984402	7.5652923583984402	0	0	FALSE	#N/A	#N/A	#N/A	0.0824487	-4.31648	-2.0825	FALSE	High	Master Protein	Q8R001	Microtubule-associated protein RP/EB family member 2 OS=Mus musculus OX=10090 GN=Mapre2 PE=1 SV=1	0	18.556000000000001	24	7	12	7	1	326	36.9	5.38	4.24	7	0	Peak Found	Peak Found	Peak Found	Not Found	Not Found	Peak Found	Not Found	Not Found	High	High	High	High	Peak Found	Peak Found	Not Found	Not Found
338	8.4732999801635707	7.5538210868835396	7.5212078094482404	6.91886329650879	7.1487307548522896	6.1354527473449698	0	0	FALSE	#N/A	#N/A	#N/A	0.0703625	-4.29575	-2.19731	FALSE	High	Master Protein	Q921M3	Splicing factor 3B subunit 3 OS=Mus musculus OX=10090 GN=Sf3b3 PE=1 SV=1	0	20.657	6	7	12	7	1	1217	135.5	5.26	9.77	7	0	Peak Found	Not Found	Not Found	Not Found	Not Found	Not Found	Not Found	Peak Found	High	High	High	Peak Found	High	Peak Found	Not Found	Not Found
339	6.3680696487426802	5.5849623680114702	4.2927818298339799	7.5337190628051802	3.1043367385864298	4.6836962699890101	0	0	FALSE	#N/A	+	Ki150_Ki21	0.0254659	-3.99787	-2.95444	FALSE	High	Master Protein	Q9Z0E0	Neurochondrin OS=Mus musculus OX=10090 GN=Ncdn PE=1 SV=1	0	22.38	11	6	12	6	1	729	78.8	5.54	7.44	6	0	Peak Found	Not Found	Not Found	Not Found	Not Found	Peak Found	Not Found	Not Found	High	High	Peak Found	High	Peak Found	Peak Found	Not Found	Not Found
340	4.4329595565795898	4.0268001556396502	3.8972404003143302	3.9354598522186302	3.2630345821380602	5.2133474349975604	7.01792192459106	7.0703892707824698	FALSE	#N/A	#N/A	#N/A	0.135975	1.56806	1.72132	FALSE	High	Master Protein	P01644	Ig kappa chain V-V region HP R16.7 OS=Mus musculus OX=10090 PE=1 SV=1	0	24.509	44	3	12	3	1	108	11.9	7.97	15.06	3	0	Peak Found	Not Found	Not Found	Not Found	Not Found	Not Found	Peak Found	Not Found	High	High	Peak Found	High	High	Peak Found	High	High
341	7.5376067161560103	6.5834589004516602	6.6380739212036097	9.0218124389648402	5.4262647628784197	5.38197565078735	0	0	FALSE	#N/A	+	Ki150_Ki21	0.0289459	-4.74318	-2.85619	FALSE	High	Master Protein	P62962	Profilin-1 OS=Mus musculus OX=10090 GN=Pfn1 PE=1 SV=2	0	23.753	42	5	12	5	1	140	14.9	8.2799999999999994	13.85	5	0	Peak Found	Not Found	Peak Found	Not Found	Not Found	Not Found	Not Found	Peak Found	High	High	High	High	Peak Found	Peak Found	Not Found	Not Found
342	5.5759172439575204	6.1878471374511701	4.4262647628784197	6.3201236724853498	3.5484366416931201	2.4594316482543901	4.2172307968139604	3.6892991065978999	FALSE	#N/A	+	Ki150_Ki21	0.00915181	-2.14894	-3.78266	FALSE	High	Master Protein	Q91VR2	ATP synthase subunit gamma. mitochondrial OS=Mus musculus OX=10090 GN=Atp5f1c PE=1 SV=1	0	28.132999999999999	24	7	12	7	1	298	32.9	9.01	12.53	7	0	Peak Found	Peak Found	High	Peak Found	Not Found	Peak Found	Peak Found	Not Found	High	High	High	High	Peak Found	Peak Found	Peak Found	Peak Found
343	7.6286277770996103	6.9092931747436497	7.2733292579650897	8.2611541748046893	6.4902491569518999	6.9248123168945304	0	0	FALSE	#N/A	#N/A	#N/A	0.0777341	-4.16434	-2.1251	FALSE	High	Master Protein	O08539	Myc box-dependent-interacting protein 1 OS=Mus musculus OX=10090 GN=Bin1 PE=1 SV=1	0	16.596	11	5	12	4	1	588	64.400000000000006	5.03	3.88	5	0	Peak Found	Peak Found	Not Found	Not Found	Not Found	Not Found	Not Found	Not Found	High	High	Peak Found	High	Peak Found	Peak Found	Not Found	Not Found
344	8.5263032913208008	8.0454864501953107	7.3246307373046902	7.9354596138000497	7.2006535530090297	5.2964572906494096	6.6962718963623002	7.0927572250366202	FALSE	#N/A	+	Ki150_Ki21	0.0331135	-1.38644	-2.75405	FALSE	High	Master Protein	Q9CR57	60S ribosomal protein L14 OS=Mus musculus OX=10090 GN=Rpl14 PE=1 SV=3	0	20.698	24	6	12	6	1	217	23.5	11.02	18.940000000000001	6	0	Peak Found	Peak Found	Not Found	Not Found	Not Found	Not Found	Not Found	Peak Found	High	High	High	High	High	Peak Found	Peak Found	High
345	8.2006530761718803	7.2517189979553196	8.6460189819335902	7.5414838790893599	8.4055671691894496	6.8936047554016104	3.7441611289978001	3.8073549270629901	FALSE	#N/A	#N/A	#N/A	0.117387	-2.1973	-1.82755	FALSE	High	Master Protein	P62317	Small nuclear ribonucleoprotein Sm D2 OS=Mus musculus OX=10090 GN=Snrpd2 PE=1 SV=1	0	21.17	49	5	12	5	1	118	13.5	9.91	23.53	5	0	Peak Found	Not Found	Not Found	Not Found	Not Found	Not Found	Not Found	Peak Found	High	High	High	High	Peak Found	Peak Found	Peak Found	Peak Found
346	8.0179224014282209	6.7059779167175302	7.22593021392822	5.9354596138000497	6.9176702499389604	4.54225778579712	4.7441611289978001	5.8972401618957502	FALSE	#N/A	#N/A	#N/A	0.0859712	-1.44599	-2.05227	FALSE	High	Master Protein	Q3TWW8	Serine/arginine-rich splicing factor 6 OS=Mus musculus OX=10090 GN=Srsf6 PE=1 SV=1	0	22.346	17	7	12	3	1	339	39	11.46	6.43	7	0	Peak Found	Peak Found	Peak Found	Not Found	Not Found	Not Found	Peak Found	Not Found	High	Peak Found	High	Peak Found	High	Peak Found	Peak Found	Peak Found
347	8.7391052246093803	7.64601850509644	7.8523736000061	7.98641109466553	6.8715972900390598	7.7508745193481401	0	0	FALSE	#N/A	#N/A	#N/A	0.0845401	-4.40036	-2.0644	FALSE	High	Master Protein	Q9D6R2	Isocitrate dehydrogenase [NAD] subunit alpha. mitochondrial OS=Mus musculus OX=10090 GN=Idh3a PE=1 SV=1	0	19.544	20	6	12	6	1	366	39.6	6.73	10.63	6	0	Peak Found	Not Found	High	Not Found	Not Found	Peak Found	Not Found	Not Found	High	High	High	High	Peak Found	Peak Found	Not Found	Not Found
348	5.0959243774414098	6.1272206306457502	6.4212231636047399	5.6610655784606898	5.7761039733886701	3.8579809665679901	0	0	FALSE	#N/A	#N/A	#N/A	0.0594661	-3.41784	-2.31979	FALSE	High	Master Protein	P11031	Activated RNA polymerase II transcriptional coactivator p15 OS=Mus musculus OX=10090 GN=Sub1 PE=1 SV=3	0	17.436	34	4	12	4	1	127	14.4	9.6	24.32	4	0	Peak Found	High	High	Not Found	Not Found	Not Found	Not Found	Peak Found	High	High	High	High	Peak Found	Peak Found	Not Found	Not Found
349	5.1126999855041504	5.1375036239623997	4.0959243774414098	6.3923172950744602	2.1375036239624001	0	8.8648052215576207	8.8173036575317401	FALSE	#N/A	#N/A	#N/A	0.924791	-0.229708	-0.0984372	FALSE	High	Master Protein	Q9Z1G3	V-type proton ATPase subunit C 1 OS=Mus musculus OX=10090 GN=Atp6v1c1 PE=1 SV=4	0	16.838999999999999	20	8	12	8	1	382	43.9	7.46	10.98	8	0	Peak Found	Peak Found	Peak Found	Peak Found	Peak Found	Peak Found	Not Found	Not Found	High	High	Peak Found	High	Peak Found	Not Found	Peak Found	Peak Found
350	7.6322679519653303	8.5426445007324201	8.6344480514526403	8.9176702499389595	0	0	0	0	FALSE	#N/A	+	Ki150_Ki21	8.55892e-08	-8.43176	-30.3094	FALSE	High	Master Protein	P12382	ATP-dependent 6-phosphofructokinase. liver type OS=Mus musculus OX=10090 GN=Pfkl PE=1 SV=4	0	20.491	9	6	11	2	1	780	85.3	7.17	11.31	6	0	Not Found	Not Found	Peak Found	Not Found	Not Found	Not Found	Not Found	Not Found	High	Peak Found	Peak Found	High	Not Found	Not Found	Not Found	Not Found
351	6.6395215988159197	7.6510515213012704	6.8567366600036603	7.0134620666503897	5.7522134780883798	-0.15200312435627	3.7761039733886701	6.2742614746093803	FALSE	#N/A	#N/A	#N/A	0.0780755	-3.12755	-2.12192	FALSE	High	Master Protein	Q9WTX5	S-phase kinase-associated protein 1 OS=Mus musculus OX=10090 GN=Skp1 PE=1 SV=3	0	23.436	33	5	11	5	1	163	18.7	4.54	20.079999999999998	5	0	Peak Found	Not Found	Not Found	Not Found	Not Found	Peak Found	Peak Found	Not Found	High	High	Peak Found	High	High	Peak Found	Peak Found	High
352	7.7820153236389196	7.3407402038574201	7.0682406425476101	7.7774195671081499	5.9841337203979501	9.6454782485961896	0	0	FALSE	#N/A	#N/A	#N/A	0.183202	-3.5847	-1.50431	FALSE	High	Master Protein	Q8R5C5	Beta-centractin OS=Mus musculus OX=10090 GN=Actr1b PE=1 SV=1	0	22.706	24	6	11	2	1	376	42.3	6.4	9.7899999999999991	6	0	Not Found	Not Found	Not Found	Not Found	Not Found	Not Found	Not Found	Not Found	High	High	High	High	Peak Found	Peak Found	Not Found	Not Found
353	7.5085873603820801	7.01792192459106	7.40684270858765	8.0465784072875994	6.0268001556396502	6.7628803253173801	0	0	FALSE	#N/A	#N/A	#N/A	0.0606613	-4.29756	-2.30526	FALSE	High	Master Protein	D3YVF0	A-kinase anchor protein 5 OS=Mus musculus OX=10090 GN=Akap5 PE=1 SV=2	0	34.116999999999997	31	8	11	8	1	745	79.400000000000006	4.75	11.37	8	0	Peak Found	Peak Found	Peak Found	Peak Found	Peak Found	Peak Found	Not Found	Not Found	High	Peak Found	High	High	Peak Found	Peak Found	Not Found	Not Found
354	8.3277769088745099	8.3772106170654297	6.6822924613952601	8.2326602935790998	7.2770547866821298	0	0	0	FALSE	#N/A	+	Ki150_Ki21	0.0171664	-6.08572	-3.26382	FALSE	High	Master Protein	P62301	40S ribosomal protein S13 OS=Mus musculus OX=10090 GN=Rps13 PE=1 SV=2	0	17.59	35	5	11	5	1	151	17.2	10.54	15.82	5	0	Peak Found	Peak Found	Not Found	Not Found	Not Found	Peak Found	Not Found	Peak Found	High	High	High	High	High	Not Found	Not Found	Not Found
355	6.92718553543091	8.7908372879028303	7.3344964981079102	6.97613430023193	6.12308645248413	6.37503957748413	6.52669477462769	5.7918143272399902	FALSE	#N/A	+	Ki150_Ki21	0.0313216	-1.303	-2.79617	FALSE	High	Master Protein	B9EKR1	Receptor-type tyrosine-protein phosphatase zeta OS=Mus musculus OX=10090 GN=Ptprz1 PE=1 SV=1	0	13.239000000000001	3	6	11	6	1	2312	254.2	4.88	10.9	6	0	Peak Found	Peak Found	Peak Found	Peak Found	Peak Found	Peak Found	Peak Found	Peak Found	High	High	High	High	Peak Found	Peak Found	Peak Found	High
356	6.41278123855591	7.27146291732788	7.7568898200988796	5.0959243774414098	7.2733292579650897	0.67807191610336304	0	0	FALSE	#N/A	+	Ki150_Ki21	0.0468807	-4.64641	-2.49442	FALSE	High	Master Protein	P19221	Prothrombin OS=Mus musculus OX=10090 GN=F2 PE=1 SV=1	0	14.199	10	5	11	5	1	618	70.2	6.43	4.45	5	0	Peak Found	Not Found	Not Found	Not Found	Not Found	Peak Found	Not Found	Peak Found	High	High	High	High	High	Peak Found	Not Found	Not Found
357	8.3496131896972692	7.9977440834045401	7.1699252128601101	9.1833877563476598	8.1937713623046893	0	0	0	FALSE	#N/A	+	Ki150_Ki21	0.0262616	-6.12672	-2.93074	FALSE	High	Master Protein	Q61598	Rab GDP dissociation inhibitor beta OS=Mus musculus OX=10090 GN=Gdi2 PE=1 SV=1	0	20.847999999999999	15	4	11	2	1	445	50.5	6.25	5.51	4	0	Not Found	Not Found	Not Found	Not Found	Peak Found	Not Found	Not Found	Peak Found	High	Peak Found	Peak Found	High	Peak Found	Not Found	Not Found	Not Found
358	8.3650102615356392	8.6358995437622106	6.9988722801208496	7.5227775573730504	6.6610655784606898	0	0	0	FALSE	#N/A	+	Ki150_Ki21	0.0108352	-6.21537	-3.63998	FALSE	High	Master Protein	P62852	40S ribosomal protein S25 OS=Mus musculus OX=10090 GN=Rps25 PE=1 SV=1	0	9.8689999999999998	24	4	11	4	1	125	13.7	10.11	16.23	4	0	Peak Found	Not Found	Not Found	Not Found	Not Found	Not Found	Not Found	Not Found	High	High	Peak Found	High	High	Peak Found	Not Found	Not Found
359	7.3255300521850604	7.4773535728454599	6.0201463699340803	7.5038256645202601	6.3362832069396999	1.5360529422760001	0	0	FALSE	#N/A	+	Ki150_Ki21	0.0160824	-5.11363	-3.31609	FALSE	High	Master Protein	Q9D1R9	60S ribosomal protein L34 OS=Mus musculus OX=10090 GN=Rpl34 PE=1 SV=2	0	9.3539999999999992	28	4	11	4	1	117	13.3	11.47	5.15	4	0	Peak Found	Peak Found	Peak Found	Not Found	Peak Found	Peak Found	Not Found	Peak Found	High	High	Peak Found	High	High	Peak Found	Not Found	Not Found
360	6.78790235519409	6.8923912048339799	5.0703892707824698	7.6632022857665998	3.9354598522186302	0	6.1189413070678702	6.8789706230163601	FALSE	#N/A	#N/A	#N/A	0.197809	-2.37013	-1.44789	FALSE	High	Master Protein	Q5SQX6	Cytoplasmic FMR1-interacting protein 2 OS=Mus musculus OX=10090 GN=Cyfip2 PE=1 SV=2	0	20.890999999999998	6	7	11	7	1	1253	145.6	7.05	9.5299999999999994	7	0	Peak Found	Not Found	Peak Found	Not Found	Not Found	Not Found	Peak Found	Not Found	High	Peak Found	Peak Found	High	Peak Found	Not Found	Peak Found	Peak Found
361	7.03891897201538	8.4199600219726598	6.1659121513366699	7.4203815460205096	3.6667566299438499	4.6836962699890101	0	0	FALSE	#N/A	+	Ki150_Ki21	0.00752111	-5.17368	-3.95191	FALSE	High	Master Protein	Q60930	Voltage-dependent anion-selective channel protein 2 OS=Mus musculus OX=10090 GN=Vdac2 PE=1 SV=2	0	17.359000000000002	21	5	11	5	1	295	31.7	7.49	15.16	5	0	Peak Found	Peak Found	Peak Found	Not Found	Not Found	Peak Found	Not Found	Not Found	High	High	Peak Found	High	Peak Found	Peak Found	Not Found	Not Found
362	6.9448585510253897	6.2191686630248997	6.0487594604492196	6.7319979667663601	4.5728898048400897	2.4854269027710001	0	0	FALSE	#N/A	+	Ki150_Ki21	0.00568703	-4.72162	-4.19981	FALSE	High	Master Protein	Q91ZZ3	Beta-synuclein OS=Mus musculus OX=10090 GN=Sncb PE=1 SV=1	0	10.805999999999999	24	3	11	1	1	133	14	4.37	20.73	3	0	High	Not Found	Not Found	Not Found	Not Found	Not Found	Not Found	Not Found	High	Peak Found	Peak Found	Peak Found	Peak Found	Peak Found	Not Found	Not Found
363	8.0541973114013707	8.8473701477050799	8.1679201126098597	8.6653356552124006	7.4918532371520996	0	0	0	FALSE	#N/A	+	Ki150_Ki21	0.013067	-6.56074	-3.48473	FALSE	High	Master Protein	P62141	Serine/threonine-protein phosphatase PP1-beta catalytic subunit OS=Mus musculus OX=10090 GN=Ppp1cb PE=1 SV=3	0	17.945	18	5	11	1	1	327	37.200000000000003	6.19	9.9499999999999993	5	0	Not Found	Not Found	Not Found	Not Found	Not Found	Not Found	Not Found	Not Found	Peak Found	Peak Found	Peak Found	High	Peak Found	Not Found	Not Found	Not Found
364	8.2700614929199201	6.8715972900390598	5.7602210044860804	6.4025855064392099	6.2872505187988299	6.0201463699340803	0	7.2211036682128897	FALSE	#N/A	#N/A	#N/A	0.304469	-1.94399	-1.12271	FALSE	High	Master Protein	O35326	Serine/arginine-rich splicing factor 5 OS=Mus musculus OX=10090 GN=Srsf5 PE=1 SV=2	0	15.095000000000001	17	5	11	4	1	269	30.9	11.56	12.82	5	0	High	High	Not Found	Peak Found	Peak Found	Not Found	Not Found	Peak Found	High	Peak Found	Peak Found	Peak Found	Peak Found	Peak Found	Not Found	Peak Found
365	7.46270656585693	8.6875505447387695	8.2909402847290004	9.4472894668579102	0	0	0	0	FALSE	#N/A	+	Ki150_Ki21	8.7567e-07	-8.47212	-20.5022	FALSE	High	Master Protein	Q9CZT8	Ras-related protein Rab-3B OS=Mus musculus OX=10090 GN=Rab3b PE=1 SV=1	0	7.1959999999999997	16	3	11	1	1	219	24.7	5.1100000000000003	6	3	0	Not Found	Not Found	Not Found	Not Found	Not Found	Not Found	Not Found	Not Found	Peak Found	Peak Found	Peak Found	High	Not Found	Not Found	Not Found	Not Found
366	7.40002536773682	6.2630343437194798	6.7865962982177699	6.8379430770873997	4.8875250816345197	7.9092931747436497	0.92599940299987804	4.5789384841918901	FALSE	#N/A	#N/A	#N/A	0.171914	-2.24646	-1.55087	FALSE	High	Master Protein	P61164	Alpha-centractin OS=Mus musculus OX=10090 GN=Actr1a PE=1 SV=1	0	23.885000000000002	21	6	11	2	1	376	42.6	6.64	13.17	6	4	Not Found	Not Found	Not Found	Not Found	Not Found	Not Found	Not Found	Not Found	High	High	High	High	Not Found	High	Not Found	Not Found
367	3.5235619544982901	3.2630345821380602	3.1858665943145801	4.6380739212036097	6.8176231384277299	0	0	0	FALSE	#N/A	#N/A	#N/A	0.304971	-1.94823	-1.12143	FALSE	High	Master Protein	P01633	Ig kappa chain V19-17 OS=Mus musculus OX=10090 GN=Igk-V19-17 PE=1 SV=1	0	4.8460000000000001	6	1	11	1	1	149	16.399999999999999	6.92	15.53	1	0	Not Found	Peak Found	Peak Found	Peak Found	Peak Found	Peak Found	Peak Found	Peak Found	High	High	High	High	High	Peak Found	Not Found	Peak Found
368	3.7865962982177699	4.2172307968139604	1.4854267835617101	3.6667566299438499	3.0356237888336199	0.26303446292877197	9.8746738433837908	8.9849882125854492	FALSE	#N/A	#N/A	#N/A	0.385088	2.25058	0.936654	FALSE	High	Master Protein	P68040	Receptor of activated protein C kinase 1 OS=Mus musculus OX=10090 GN=Rack1 PE=1 SV=3	0	21.166	26	7	11	7	1	317	35.1	7.69	11.64	7	0	Peak Found	Not Found	Not Found	Not Found	Not Found	Peak Found	Not Found	Not Found	High	High	Peak Found	High	High	Peak Found	Peak Found	Peak Found
369	4.5172758102417001	4.6438560485839799	3.8479969501495401	4.5235619544982901	2.5360529422760001	4.67242527008057	0	4.1456775665283203	FALSE	#N/A	#N/A	#N/A	0.197173	-1.54463	-1.45026	FALSE	High	Master Protein	P47753	F-actin-capping protein subunit alpha-1 OS=Mus musculus OX=10090 GN=Capza1 PE=1 SV=4	0	15.721	23	4	11	3	1	286	32.9	5.55	7.95	4	0	Peak Found	Not Found	Not Found	Peak Found	Peak Found	Peak Found	Not Found	Not Found	High	Peak Found	Peak Found	High	Peak Found	High	Not Found	Peak Found
370	8.1111354827880895	8.3425188064575195	6.3434076309204102	8.5660543441772496	6.2403144836425799	4.4789719581604004	0	0	FALSE	#N/A	+	Ki150_Ki21	0.021255	-5.16096	-3.09488	FALSE	High	Master Protein	P97379	Ras GTPase-activating protein-binding protein 2 OS=Mus musculus OX=10090 GN=G3bp2 PE=1 SV=2	0	23.652000000000001	13	5	11	5	1	482	54.1	5.62	9.17	5	0	Peak Found	Not Found	Not Found	Not Found	Not Found	Peak Found	Peak Found	Not Found	High	High	Peak Found	High	Peak Found	Peak Found	Not Found	Not Found
371	-1	-2.32192802429199	-1.73696553707123	0.26303446292877197	-1.73696553707123	-2.32192802429199	0	0	FALSE	#N/A	#N/A	#N/A	0.829145	0.184241	0.225406	FALSE	High	Master Protein	Q9CZY3	Ubiquitin-conjugating enzyme E2 variant 1 OS=Mus musculus OX=10090 GN=Ube2v1 PE=1 SV=1	0	14.648999999999999	24	4	11	4	1	147	16.3	7.96	11.49	4	0	Peak Found	Not Found	Not Found	Not Found	Peak Found	Not Found	Peak Found	Peak Found	High	Peak Found	High	High	Peak Found	Peak Found	Not Found	Not Found
372	5.9795680046081499	8.1215333938598597	7.17791795730591	7.2909402847290004	5.37503957748413	5.2592725753784197	5.3219280242919904	5.9749879837036097	FALSE	#N/A	+	Ki150_Ki21	0.0124801	-1.65968	-3.52254	FALSE	High	Master Protein	Q9QUP5	Hyaluronan and proteoglycan link protein 1 OS=Mus musculus OX=10090 GN=Hapln1 PE=1 SV=1	0	16.518000000000001	15	6	11	6	1	356	40.5	7.8	7.66	6	0	Peak Found	Peak Found	Peak Found	Peak Found	Peak Found	Peak Found	Not Found	Not Found	Peak Found	High	High	High	Peak Found	Peak Found	Peak Found	Peak Found
373	7.7258772850036603	8.1369915008544904	7.2114014625549299	8.4777584075927699	5.6235156059265101	4.1858668327331499	0	0	FALSE	#N/A	+	Ki150_Ki21	0.0101605	-5.43566	-3.69399	FALSE	High	Master Protein	Q9CR68	Cytochrome b-c1 complex subunit Rieske. mitochondrial OS=Mus musculus OX=10090 GN=Uqcrfs1 PE=1 SV=1	0	15.054	14	4	11	4	1	274	29.3	8.6999999999999993	9.48	4	0	Not Found	Peak Found	High	Not Found	Not Found	Not Found	Not Found	Not Found	High	High	High	High	Peak Found	Peak Found	Not Found	Not Found
374	5.96116018295288	5.4195389747619602	5.5576553344726598	5.8227300643920898	4.4059925079345703	2.70043969154358	9.52728176116943	6.4822030067443803	FALSE	#N/A	#N/A	#N/A	0.95398	0.0887081	0.0601629	FALSE	High	Master Protein	P62137	Serine/threonine-protein phosphatase PP1-alpha catalytic subunit OS=Mus musculus OX=10090 GN=Ppp1ca PE=1 SV=1	0	14.911	18	5	11	1	1	330	37.5	6.33	9.4700000000000006	5	4	Not Found	Peak Found	Peak Found	Not Found	Not Found	Not Found	Not Found	Not Found	High	Peak Found	Peak Found	Peak Found	Not Found	Not Found	Not Found	Not Found
375	8.2830886840820295	7.7931156158447301	7.7767620086669904	8.2789144515991193	6.9634742736816397	5.6322679519653303	0	0	FALSE	#N/A	+	Ki150_Ki21	0.0380852	-4.88403	-2.64889	FALSE	High	Master Protein	Q9Z2X1	Heterogeneous nuclear ribonucleoprotein F OS=Mus musculus OX=10090 GN=Hnrnpf PE=1 SV=3	0	15.438000000000001	18	6	11	4	1	415	45.7	5.49	6.87	6	0	Peak Found	Not Found	Peak Found	Not Found	Not Found	Not Found	Not Found	Peak Found	High	High	High	High	Peak Found	Peak Found	Not Found	Not Found
376	7.4716753959655797	8.9366378784179705	8.6348114013671893	8.2259302139282209	7.3663220405578604	0	0	0	FALSE	#N/A	+	Ki150_Ki21	0.0133799	-6.47568	-3.46533	FALSE	High	Master Protein	O35887	Calumenin OS=Mus musculus OX=10090 GN=Calu PE=1 SV=1	0	17.061	26	5	11	5	1	315	37	4.67	13.41	5	0	Not Found	Not Found	Not Found	Not Found	Not Found	Not Found	Peak Found	Peak Found	High	High	High	High	Peak Found	Not Found	Not Found	Not Found
377	6.32373046875	6.0067467689514196	5.9164767265319798	7.3991713523864702	3.7114949226379399	-1.73696553707123	6.26865911483765	7.9152817726135298	FALSE	#N/A	#N/A	#N/A	0.309751	-2.37191	-1.10935	FALSE	High	Master Protein	Q80TL4	PHD finger protein 24 OS=Mus musculus OX=10090 GN=Phf24 PE=1 SV=2	0	23.213999999999999	19	6	11	6	1	400	45.2	5.77	9.58	6	0	Peak Found	Peak Found	Not Found	Peak Found	Not Found	Peak Found	Not Found	Not Found	High	Peak Found	High	High	Peak Found	Peak Found	Peak Found	Peak Found
378	5.9703936576843297	7.9669380187988299	5.4195389747619602	7.5180630683898899	0	0	0	6.0768156051635698	FALSE	#N/A	+	Ki150_Ki21	0.0191466	-5.19953	-3.17708	FALSE	High	Master Protein	Q91YT0	NADH dehydrogenase [ubiquinone] flavoprotein 1. mitochondrial OS=Mus musculus OX=10090 GN=Ndufv1 PE=1 SV=1	0	23.74	23	8	11	8	1	464	50.8	8.2100000000000009	7.81	8	0	Peak Found	Peak Found	Not Found	Not Found	Not Found	Peak Found	Not Found	Peak Found	High	High	Peak Found	High	Not Found	Not Found	Not Found	Peak Found
379	7.7128710746765101	9.1108751296997106	7.6013994216918901	8.3931760787963903	6.6766624450683603	5.1898245811462402	0	0	FALSE	#N/A	+	Ki150_Ki21	0.0255341	-5.23796	-2.95238	FALSE	High	Master Protein	Q99PJ0	Neurotrimin OS=Mus musculus OX=10090 GN=Ntm PE=1 SV=2	0	14.699	17	5	11	5	1	344	38	7.81	10.19	5	0	Peak Found	Peak Found	Peak Found	Not Found	Not Found	Not Found	Peak Found	Peak Found	High	High	High	High	Peak Found	Peak Found	Not Found	Not Found
380	7.0693154335021999	7.5438051223754901	7.3636965751647896	6.0552825927734402	6.8303565979003897	7.24507713317871	8.5928306579589808	8.6300849914550799	FALSE	#N/A	#N/A	#N/A	0.201433	0.816562	1.43448	FALSE	High	Master Protein	P01635	Ig kappa chain V-V region K2 (Fragment) OS=Mus musculus OX=10090 PE=1 SV=1	0	10.313000000000001	20	2	10	2	1	115	12.6	8.31	21.06	2	0	Not Found	Not Found	Not Found	Not Found	Not Found	Not Found	Not Found	Not Found	High	High	High	High	Peak Found	High	High	High
381	8.8878297805786097	8.4516229629516602	7.0422067642211896	8.7882289886474592	7.1789135932922399	4.1538052558898899	0	0	FALSE	#N/A	+	Ki150_Ki21	0.0230015	-5.45929	-3.03325	FALSE	High	Master Protein	P14131	40S ribosomal protein S16 OS=Mus musculus OX=10090 GN=Rps16 PE=1 SV=4	0	14.725	29	4	10	4	1	146	16.399999999999999	10.210000000000001	14.68	4	0	Not Found	Peak Found	Peak Found	Not Found	Not Found	Not Found	Not Found	Not Found	High	High	Peak Found	High	Peak Found	Peak Found	Not Found	Not Found
382	6.8542451858520499	6.8567366600036603	5.0400156974792498	8.0911712646484393	6.6553516387939498	0.26303446292877197	8.3331556320190394	7.0089888572692898	FALSE	#N/A	#N/A	#N/A	0.570688	-1.14541	-0.599628	FALSE	High	Master Protein	Q91WD5	NADH dehydrogenase [ubiquinone] iron-sulfur protein 2. mitochondrial OS=Mus musculus OX=10090 GN=Ndufs2 PE=1 SV=1	0	27.431999999999999	18	7	10	7	1	463	52.6	6.99	8.3699999999999992	7	0	Peak Found	Peak Found	Not Found	Not Found	Peak Found	Not Found	Peak Found	Peak Found	High	Peak Found	Peak Found	High	Peak Found	Peak Found	High	Peak Found
383	8.0778837203979492	8.8942117691040004	8.0290107727050799	8.7190465927124006	6.6117625236511204	5.9657840728759801	0	3.1375036239624001	FALSE	#N/A	+	Ki150_Ki21	0.0257081	-4.50128	-2.94714	FALSE	High	Master Protein	Q91V61	Sideroflexin-3 OS=Mus musculus OX=10090 GN=Sfxn3 PE=1 SV=1	0	23.69	24	6	10	6	1	321	35.4	9.51	9.06	6	0	Peak Found	Not Found	Not Found	Not Found	Not Found	Not Found	Not Found	Not Found	High	Peak Found	High	High	Peak Found	Peak Found	Not Found	Peak Found
384	7.6467385292053196	6.1043367385864302	6.3110671043395996	7.4085421562194798	4.7548875808715803	-1.32192802429199	6.6780719757080096	5.6438560485839799	FALSE	#N/A	#N/A	#N/A	0.162167	-2.92895	-1.59345	FALSE	High	Master Protein	Q9QYJ0	DnaJ homolog subfamily A member 2 OS=Mus musculus OX=10090 GN=Dnaja2 PE=1 SV=1	0	24.638000000000002	22	7	10	7	1	412	45.7	6.48	12.49	7	0	Peak Found	Peak Found	Peak Found	Peak Found	Peak Found	Peak Found	Not Found	Not Found	High	Peak Found	Peak Found	High	Peak Found	Peak Found	Peak Found	Peak Found
385	8.6646251678466797	8.4367113113403303	6.4329595565795898	9.0416593551635707	5.9588427543640101	7.4271035194396999	0	0	FALSE	#N/A	#N/A	#N/A	0.0569701	-4.7975	-2.35113	FALSE	High	Master Protein	Q9R1T4	Septin-6 OS=Mus musculus OX=10090 GN=Septin6 PE=1 SV=4	0	14.548999999999999	14	4	10	2	1	434	49.6	6.43	8.27	4	0	Not Found	Not Found	Not Found	Not Found	Not Found	Not Found	Not Found	Not Found	High	High	Peak Found	High	Peak Found	Peak Found	Not Found	Not Found
386	6.61911964416504	7.7761039733886701	6.3940339088439897	9.4565601348877006	4.7761039733886701	7.2658495903015101	0	6.4195389747619602	FALSE	#N/A	#N/A	#N/A	0.146634	-2.94608	-1.66665	FALSE	High	Master Protein	Q6P9K8	Caskin-1 OS=Mus musculus OX=10090 GN=Caskin1 PE=1 SV=2	0	30.015000000000001	9	8	10	8	1	1431	150.4	9.17	11.41	8	0	Not Found	Not Found	Not Found	Not Found	Not Found	Not Found	Not Found	Peak Found	High	High	Peak Found	High	Peak Found	Peak Found	Not Found	Peak Found
387	8.2040815353393608	5.5969352722168004	8.6671113967895508	6.9259991645812997	4.4462561607360804	0	0	8.3867244720459002	FALSE	#N/A	#N/A	#N/A	0.100432	-4.14029	-1.94007	FALSE	High	Master Protein	O08638	Myosin-11 OS=Mus musculus OX=10090 GN=Myh11 PE=1 SV=1	0	21.643999999999998	5	9	10	6	1	1972	226.9	5.45	4.26	9	0	Peak Found	Not Found	Peak Found	Not Found	Not Found	Not Found	Not Found	Peak Found	High	Peak Found	High	High	Peak Found	Peak Found	Not Found	Peak Found
388	7.6836962699890101	8.11322116851807	5.5698556900024396	7.9818525314331099	5.4362950325012198	6.4110870361328098	0	1.07038927078247	FALSE	#N/A	#N/A	#N/A	0.0512983	-4.10771	-2.42805	FALSE	High	Master Protein	P14869	60S acidic ribosomal protein P0 OS=Mus musculus OX=10090 GN=Rplp0 PE=1 SV=3	0	23.390999999999998	26	6	10	6	1	317	34.200000000000003	6.25	13.16	6	0	Peak Found	Not Found	Not Found	Not Found	Not Found	Peak Found	Peak Found	Peak Found	High	High	High	High	Peak Found	Peak Found	Not Found	Peak Found
389	7.98754835128784	7.7826704978942898	5.6836962699890101	7.7059779167175302	7.25077199935913	5.3575520515441903	0	0	FALSE	#N/A	#N/A	#N/A	0.0765308	-4.13789	-2.13639	FALSE	High	Master Protein	P35700	Peroxiredoxin-1 OS=Mus musculus OX=10090 GN=Prdx1 PE=1 SV=1	0	17.524000000000001	31	5	10	5	1	199	22.2	8.1199999999999992	12.6	5	0	Peak Found	High	Peak Found	Not Found	Not Found	Not Found	Peak Found	Peak Found	High	High	Peak Found	High	High	Peak Found	Not Found	Peak Found
390	7.57364702224731	7.5344972610473597	7.21042776107788	8.2393598556518608	5.6264390945434597	7.4870362281799299	8.7111511230468803	0	FALSE	#N/A	#N/A	#N/A	0.302984	-2.18333	-1.1265	FALSE	High	Master Protein	P28663	Beta-soluble NSF attachment protein OS=Mus musculus OX=10090 GN=Napb PE=1 SV=2	0	25.577000000000002	20	5	10	4	1	298	33.5	5.47	9.4	5	1	Not Found	Not Found	Not Found	Not Found	Not Found	Not Found	Not Found	Not Found	High	Peak Found	Peak Found	High	Peak Found	Not Found	Peak Found	Not Found
391	7.6176509857177699	8.3201236724853498	7.4287791252136204	8.7042493820190394	6.4379601478576696	3.7865962982177699	7.7522134780883798	7.4805884361267099	FALSE	#N/A	#N/A	#N/A	0.133353	-1.65336	-1.73541	FALSE	High	Master Protein	P56959	RNA-binding protein FUS OS=Mus musculus OX=10090 GN=Fus PE=1 SV=1	0	24.305	12	5	10	5	1	518	52.6	9.36	8.7899999999999991	5	0	Not Found	Not Found	Not Found	Not Found	Not Found	Not Found	Not Found	Not Found	High	High	Peak Found	High	Peak Found	Peak Found	Peak Found	Peak Found
392	5.7918143272399902	7.1032876968383798	6.7414669990539604	7.5306015014648402	4.9212460517883301	3.2016339302063002	0	0	FALSE	#N/A	+	Ki150_Ki21	0.00981134	-4.76107	-3.72353	FALSE	High	Master Protein	Q61545	RNA-binding protein EWS OS=Mus musculus OX=10090 GN=Ewsr1 PE=1 SV=2	0	11.201000000000001	9	4	10	4	1	655	68.400000000000006	9.33	7.9	4	0	Peak Found	Not Found	Peak Found	Not Found	Peak Found	Not Found	Peak Found	Peak Found	High	High	High	High	Peak Found	Peak Found	Not Found	Not Found
393	8.6143417358398402	8.8853912353515607	5.9541964530944798	8.9507017135620099	7.2114014625549299	0.26303446292877197	0	3.4329593181610099	FALSE	#N/A	+	Ki150_Ki21	0.0262281	-5.37431	-2.93173	FALSE	High	Master Protein	Q9CPR4	60S ribosomal protein L17 OS=Mus musculus OX=10090 GN=Rpl17 PE=1 SV=3	0	16.332000000000001	34	5	10	5	1	184	21.4	10.18	7.14	5	0	Not Found	Peak Found	Not Found	Not Found	Not Found	Not Found	Not Found	Not Found	High	High	Peak Found	High	High	Peak Found	Not Found	Peak Found
394	6.8875250816345197	7.3165078163146999	4.74953413009644	6.6102867126464799	2.82781910896301	2.2927818298339799	5.32912349700928	5.8899602890014604	FALSE	#N/A	#N/A	#N/A	0.0721915	-2.30604	-2.17869	FALSE	High	Master Protein	F6SEU4	Ras/Rap GTPase-activating protein SynGAP OS=Mus musculus OX=10090 GN=Syngap1 PE=1 SV=2	0	21.271999999999998	9	9	10	9	1	1340	148.1	8.98	8.5	9	0	Peak Found	Not Found	Not Found	Peak Found	Not Found	Not Found	Not Found	Not Found	High	High	Peak Found	High	Peak Found	Peak Found	Peak Found	Peak Found
395	8.0725345611572301	8.7989578247070295	7.1282520294189498	9.3623819351196307	5.5668153762817401	0	4.4462561607360804	4.1858668327331499	FALSE	#N/A	+	Ki150_Ki21	0.0107064	-4.7908	-3.64999	FALSE	High	Master Protein	Q91VR7	Microtubule-associated proteins 1A/1B light chain 3A OS=Mus musculus OX=10090 GN=Map1lc3a PE=1 SV=1	0	5.8529999999999998	17	2	10	1	1	121	14.3	8.68	1.74	2	0	Not Found	Not Found	Not Found	Not Found	Not Found	Not Found	Not Found	Not Found	High	High	High	Peak Found	Peak Found	Not Found	Peak Found	Peak Found
396	6.49505567550659	6.4379601478576696	4.7114949226379403	6.6013994216918901	4.4918532371520996	-3.32192802429199	0	0	FALSE	#N/A	+	Ki150_Ki21	0.0134274	-5.769	-3.46243	FALSE	High	Master Protein	P62082	40S ribosomal protein S7 OS=Mus musculus OX=10090 GN=Rps7 PE=2 SV=1	0	13.353999999999999	20	3	10	3	1	194	22.1	10.1	16.97	3	0	Peak Found	Not Found	Peak Found	Peak Found	Peak Found	Not Found	Not Found	Not Found	High	High	High	High	Peak Found	Peak Found	Not Found	Not Found
397	6.8366818428039604	6.6337218284606898	6.3019533157348597	8.4342107772827095	2.8479969501495401	4.6322679519653303	0	5.91886329650879	FALSE	#N/A	+	Ki150_Ki21	0.0351645	-3.70186	-2.70875	FALSE	High	Master Protein	P58281	Dynamin-like 120 kDa protein. mitochondrial OS=Mus musculus OX=10090 GN=Opa1 PE=1 SV=1	0	29.652000000000001	11	9	10	9	1	960	111.3	7.55	9.2100000000000009	9	0	Peak Found	Peak Found	Peak Found	Peak Found	Peak Found	Peak Found	Peak Found	Peak Found	High	Peak Found	Peak Found	High	Peak Found	Peak Found	Not Found	Peak Found
398	8.4528589248657209	8.7411298751831108	6.1313424110412598	8.41827392578125	5.9044842720031703	1.7224659919738801	0	0	FALSE	#N/A	+	Ki150_Ki21	0.0073762	-6.02916	-3.9689	FALSE	High	Master Protein	P62717	60S ribosomal protein L18a OS=Mus musculus OX=10090 GN=Rpl18a PE=1 SV=1	0	13.291	22	4	10	4	1	176	20.7	10.71	16.91	4	0	Peak Found	Peak Found	Not Found	Not Found	Not Found	Not Found	Not Found	Not Found	High	High	Peak Found	High	High	Peak Found	Not Found	Not Found
399	6.3767766952514604	6.4822030067443803	7.4974527359008798	8.0514812469482404	6.9331002235412598	7.57364702224731	5.8850860595703098	5.1456775665283203	FALSE	#N/A	#N/A	#N/A	0.328619	-0.717601	-1.06315	FALSE	High	Master Protein	Q9R0Q7	Prostaglandin E synthase 3 OS=Mus musculus OX=10090 GN=Ptges3 PE=1 SV=1	0	15.593	22	3	10	3	1	160	18.7	4.55	15.95	3	0	Peak Found	Peak Found	High	Not Found	Not Found	Not Found	Not Found	Not Found	High	Peak Found	High	High	Peak Found	High	Peak Found	Peak Found
400	5.6322679519653303	5.8073549270629901	6.6293563842773402	7.1251549720764196	5.7761039733886701	7.4051413536071804	0	0	FALSE	#N/A	#N/A	#N/A	0.176913	-3.00322	-1.5299	FALSE	High	Master Protein	Q9CQM5	Thioredoxin domain-containing protein 17 OS=Mus musculus OX=10090 GN=Txndc17 PE=1 SV=1	0	12.798999999999999	27	3	9	3	1	123	14	4.7699999999999996	5.78	3	0	Peak Found	Not Found	High	Not Found	Peak Found	Peak Found	Peak Found	Not Found	High	High	High	High	High	Peak Found	Not Found	Not Found
401	7.5894637107849103	6.6610655784606898	7.3398499488830602	8.8498744964599592	6.6906967163085902	9.1786651611328107	0	0	FALSE	#N/A	#N/A	#N/A	0.178363	-3.64272	-1.52393	FALSE	High	Master Protein	Q9DBP5	UMP-CMP kinase OS=Mus musculus OX=10090 GN=Cmpk1 PE=1 SV=1	0	14.988	26	4	9	4	1	196	22.2	5.83	6.7	4	0	Not Found	Not Found	Not Found	Not Found	Not Found	Not Found	Not Found	Not Found	High	High	High	High	High	Peak Found	Not Found	Not Found
402	5.4462561607360804	7.5196361541748002	5.8554916381835902	8.3905992507934606	4.82781887054443	4.9726924896240199	0	7.0990848541259801	FALSE	#N/A	#N/A	#N/A	0.169955	-2.5781	-1.55924	FALSE	High	Master Protein	P52503	NADH dehydrogenase [ubiquinone] iron-sulfur protein 6. mitochondrial OS=Mus musculus OX=10090 GN=Ndufs6 PE=1 SV=2	0	18.305	40	4	9	4	1	116	13	8.65	9.33	4	0	Peak Found	Not Found	Not Found	Not Found	Not Found	Peak Found	Not Found	Peak Found	Peak Found	High	High	High	Peak Found	Peak Found	Not Found	Peak Found
403	6.3255300521850604	4.1043367385864302	1.4854267835617101	6.9140858650207502	3.9726927280425999	2.7441611289978001	7.9265923500061	7.2201366424560502	FALSE	#N/A	#N/A	#N/A	0.680851	0.758551	0.431976	FALSE	High	Master Protein	Q8K212	Phosphofurin acidic cluster sorting protein 1 OS=Mus musculus OX=10090 GN=Pacs1 PE=1 SV=2	0	21.759	8	7	9	7	1	961	104.8	7.74	10.56	7	0	Peak Found	Peak Found	Peak Found	Not Found	Peak Found	Peak Found	Peak Found	Peak Found	High	Peak Found	Peak Found	High	Peak Found	Peak Found	Peak Found	Peak Found
404	8.5168819427490199	6.2326607704162598	7.14261770248413	8.9652070999145508	4.7761039733886701	7.5751609802246103	0	0	FALSE	#N/A	#N/A	#N/A	0.0576021	-4.62653	-2.34306	FALSE	High	Master Protein	Q9WV69	Dematin OS=Mus musculus OX=10090 GN=Dmtn PE=1 SV=1	0	19.087	20	6	9	6	1	405	45.4	8.41	7.55	6	0	Peak Found	Peak Found	Peak Found	Not Found	Peak Found	Not Found	Not Found	Not Found	High	Peak Found	Peak Found	High	Peak Found	Peak Found	Not Found	Not Found
405	8.3862934112548793	8.2493505477905291	6.6624903678893999	8.3724298477172905	7.6539196968078604	4.2172307968139604	7.2035927772521999	7.0693154335021999	FALSE	#N/A	#N/A	#N/A	0.170851	-1.38163	-1.5554	FALSE	High	Master Protein	P63325	40S ribosomal protein S10 OS=Mus musculus OX=10090 GN=Rps10 PE=1 SV=1	0	16.306999999999999	19	4	9	4	1	165	18.899999999999999	10.15	12.4	4	0	Not Found	Not Found	Not Found	Not Found	Not Found	Not Found	Not Found	Peak Found	High	High	Peak Found	High	Peak Found	Peak Found	Peak Found	Peak Found
406	0	0	0	0	0	2.6088092327117902	0	0	FALSE	#N/A	#N/A	#N/A	0.355918	0.652202	1	FALSE	High	Master Protein	P97861	Keratin. type II cuticular Hb6 OS=Mus musculus OX=10090 GN=Krt86 PE=2 SV=2	0	19.029	14	8	9	1	1	486	53.2	5.76	10.51	8	0	Not Found	Not Found	Not Found	Not Found	High	Not Found	Peak Found	Peak Found	Not Found	Not Found	Not Found	Not Found	Not Found	Peak Found	Not Found	Not Found
407	5.1497468948364302	4.31469631195068	4.5789384841918901	5.4918532371520996	2.9259994029998802	3.1858665943145801	4.5545887947082502	0	FALSE	#N/A	#N/A	#N/A	0.0673257	-2.2172	-2.22935	FALSE	High	Master Protein	Q9D8Y0	EF-hand domain-containing protein D2 OS=Mus musculus OX=10090 GN=Efhd2 PE=1 SV=1	0	16.268000000000001	27	6	9	6	1	240	26.8	5.0599999999999996	6.96	6	0	Peak Found	Peak Found	High	Not Found	Not Found	Peak Found	Not Found	Not Found	High	Peak Found	Peak Found	High	Peak Found	Peak Found	Peak Found	Not Found
408	4.99548435211182	6.3557915687561	4.4918532371520996	6.3991713523864702	2.67807197570801	5.7734689712524396	0	0	FALSE	#N/A	#N/A	#N/A	0.055699	-3.44769	-2.36765	FALSE	High	Master Protein	Q8BVE3	V-type proton ATPase subunit H OS=Mus musculus OX=10090 GN=Atp6v1h PE=1 SV=1	0	22.128	17	6	9	6	1	483	55.8	6.61	8.73	6	0	Peak Found	Peak Found	Peak Found	Peak Found	Peak Found	Peak Found	Peak Found	Peak Found	High	High	Peak Found	High	Peak Found	High	Not Found	Not Found
409	7.4724879264831499	7.4553270339965803	7.1282520294189498	8.4902496337890607	6.9726924896240199	7.7108063697814897	6.5744042396545401	0	FALSE	#N/A	#N/A	#N/A	0.247147	-2.3221	-1.282	FALSE	High	Master Protein	Q80XI4	Phosphatidylinositol 5-phosphate 4-kinase type-2 beta OS=Mus musculus OX=10090 GN=Pip4k2b PE=1 SV=1	0	16.466999999999999	14	5	9	2	1	416	47.3	7.33	8.3800000000000008	5	3	Peak Found	Peak Found	Peak Found	Not Found	Not Found	Not Found	Not Found	Not Found	High	Peak Found	Peak Found	High	Peak Found	Peak Found	Not Found	Not Found
410	8.2035923004150408	7.74953413009644	6.7428145408630398	8.9611606597900408	4.4059925079345703	7.8542451858520499	0	0	FALSE	#N/A	+	Ki150_Ki21	0.0481959	-4.84922	-2.474	FALSE	High	Master Protein	Q9DC69	NADH dehydrogenase [ubiquinone] 1 alpha subcomplex subunit 9. mitochondrial OS=Mus musculus OX=10090 GN=Ndufa9 PE=1 SV=2	0	15.808	14	3	9	3	1	377	42.5	9.74	11.76	3	0	Not Found	Not Found	Not Found	Not Found	Not Found	Peak Found	Peak Found	Not Found	High	High	High	High	Peak Found	Peak Found	Not Found	Not Found
411	5.8777441978454599	4.2326607704162598	0	7.3344964981079102	0	0	5.9518675804138201	5.0617761611938503	FALSE	#N/A	#N/A	#N/A	0.502209	-1.60781	-0.713714	FALSE	High	Master Protein	Q6ZQ38	Cullin-associated NEDD8-dissociated protein 1 OS=Mus musculus OX=10090 GN=Cand1 PE=1 SV=2	0	22.274000000000001	9	9	9	9	1	1230	136.19999999999999	5.78	2.1800000000000002	9	0	Peak Found	Not Found	Not Found	Not Found	Not Found	Not Found	Not Found	Not Found	High	Peak Found	Not Found	High	Not Found	Not Found	Peak Found	Peak Found
412	7.6582117080688503	8	8.1774196624755895	8.1323709487915004	5.6639137268066397	2.1699249744415301	0	0	FALSE	#N/A	+	Ki150_Ki21	0.00412186	-6.03354	-4.49591	FALSE	High	Master Protein	Q3TXX4	Vesicular glutamate transporter 1 OS=Mus musculus OX=10090 GN=Slc17a7 PE=1 SV=2	0	9.0779999999999994	8	4	9	4	1	560	61.6	7.34	5.62	4	0	Peak Found	Not Found	Peak Found	Peak Found	Not Found	Not Found	Not Found	Not Found	High	High	High	High	Peak Found	Peak Found	Not Found	Not Found
413	5.6976628303527797	7.0725345611572301	7.5290398597717303	8.6822919845581108	6.1043367385864302	5.9044842720031703	9.4289884567260707	0	FALSE	#N/A	#N/A	#N/A	0.394291	-1.88593	-0.917447	FALSE	High	Master Protein	P63054	Calmodulin regulator protein PCP4 OS=Mus musculus OX=10090 GN=Pcp4 PE=3 SV=2	0	16.722000000000001	44	3	9	3	1	62	6.8	6.71	15.56	3	0	Not Found	Not Found	Not Found	Not Found	Not Found	Not Found	Not Found	Not Found	High	High	High	High	High	Peak Found	High	Not Found
414	7.6681756973266602	6.12308645248413	6.4479098320007298	8.2094535827636701	5.8899602890014604	7.9576826095581099	0	0	FALSE	#N/A	#N/A	#N/A	0.133109	-3.65025	-1.73674	FALSE	High	Master Protein	Q7TQD2	Tubulin polymerization-promoting protein OS=Mus musculus OX=10090 GN=Tppp PE=1 SV=1	0	26.773	32	6	9	6	1	218	23.6	9.42	11.54	6	0	Peak Found	Peak Found	High	Not Found	Not Found	Peak Found	Not Found	Not Found	High	Peak Found	Peak Found	High	Peak Found	Peak Found	Not Found	Not Found
415	5.5109620094299299	6.75888967514038	4.7865962982177699	6.9623174667358398	3.2016339302063002	0	0	0	FALSE	#N/A	+	Ki150_Ki21	0.00157218	-5.20428	-5.46027	FALSE	High	Master Protein	Q9JIA1	Leucine-rich glioma-inactivated protein 1 OS=Mus musculus OX=10090 GN=Lgi1 PE=1 SV=1	0	13.538	10	5	9	5	1	557	63.6	8.02	12.62	5	0	Not Found	Not Found	Not Found	Peak Found	Peak Found	Not Found	Not Found	Not Found	High	High	Peak Found	High	Peak Found	Not Found	Not Found	Not Found
416	6.1838831901550302	7.9657840728759801	6.6624903678893999	7.1977081298828098	3.2016339302063002	-1	0	0	FALSE	#N/A	+	Ki150_Ki21	0.000626497	-6.45206	-6.50915	FALSE	High	Master Protein	P00405	Cytochrome c oxidase subunit 2 OS=Mus musculus OX=10090 GN=Mtco2 PE=1 SV=1	0	7.5250000000000004	11	3	9	3	1	227	26	4.7300000000000004	8.51	3	0	Peak Found	Peak Found	High	Peak Found	Peak Found	Peak Found	Peak Found	Peak Found	High	High	Peak Found	High	Peak Found	Peak Found	Not Found	Not Found
417	7.7839803695678702	7.4503865242004403	4.84297895431519	6.4902491569518999	4.7708292007446298	3.4059925079345699	0	0	FALSE	#N/A	+	Ki150_Ki21	0.0157895	-4.59769	-3.33087	FALSE	High	Master Protein	Q6PH08	ERC protein 2 OS=Mus musculus OX=10090 GN=Erc2 PE=1 SV=2	0	21.846	6	6	9	6	1	957	110.6	7.03	11.82	6	0	Peak Found	High	Peak Found	Not Found	Peak Found	Peak Found	Not Found	Not Found	High	High	Peak Found	High	Peak Found	Peak Found	Not Found	Not Found
418	7.7615513801574698	6.5683360099792498	5.52669477462769	7.8685140609741202	6.0703892707824698	0	7.3255300521850604	8.6699476242065394	FALSE	#N/A	#N/A	#N/A	0.504256	-1.41481	-0.710163	FALSE	High	Master Protein	P62918	60S ribosomal protein L8 OS=Mus musculus OX=10090 GN=Rpl8 PE=1 SV=2	0	13.045999999999999	25	4	9	4	1	257	28	11.03	10.88	4	0	Peak Found	Not Found	Peak Found	Not Found	Not Found	Not Found	Peak Found	Peak Found	High	High	Peak Found	High	Peak Found	Not Found	Peak Found	High
419	6.0378212928771999	5.7708292007446298	4.45285892486572	7.1292829513549796	4.3785114288330096	5.5484366416931197	0	5.2441258430481001	FALSE	Acetyl [N-Term]	#N/A	#N/A	0.192753	-2.05493	-1.46696	FALSE	High	Master Protein	Q8K1M6	Dynamin-1-like protein OS=Mus musculus OX=10090 GN=Dnm1l PE=1 SV=2	0	17.73	11	6	9	6	1	742	82.6	7.05	8.84	6	0	Not Found	Peak Found	Peak Found	Peak Found	Peak Found	Peak Found	Peak Found	Peak Found	High	Peak Found	High	High	Peak Found	Peak Found	Not Found	Peak Found
420	8.0240316390991193	8.8306732177734393	6.4379601478576696	8.9062891006469709	5.8529977798461896	7.8265485763549796	0	0	FALSE	#N/A	#N/A	#N/A	0.0691551	-4.62985	-2.20988	FALSE	High	Master Protein	P63044	Vesicle-associated membrane protein 2 OS=Mus musculus OX=10090 GN=Vamp2 PE=1 SV=2	0	23.713000000000001	28	2	9	2	1	116	12.7	8.1300000000000008	16.57	2	0	Not Found	Peak Found	Not Found	Not Found	Not Found	Not Found	Not Found	Not Found	High	High	Peak Found	High	Peak Found	Peak Found	Not Found	Not Found
421	8.9588422775268608	7.3837041854858398	6.4594316482543901	7.3871555328369096	7.0916996002197301	6.7114949226379403	6.50303077697754	6.1699252128601101	FALSE	#N/A	#N/A	#N/A	0.144504	-0.928246	-1.67726	FALSE	High	Master Protein	P70670	Nascent polypeptide-associated complex subunit alpha. muscle-specific form OS=Mus musculus OX=10090 GN=Naca PE=1 SV=2	0	21.853000000000002	3	5	9	5	1	2187	220.4	9.35	13.42	5	0	Peak Found	Peak Found	Not Found	Not Found	Peak Found	Not Found	Not Found	Not Found	High	Peak Found	Peak Found	High	Peak Found	Peak Found	Peak Found	Peak Found
422	7.9983081817626998	7.5093789100646999	7.1251549720764196	8.8483095169067401	6.3255300521850604	6.5804471969604501	0	0	FALSE	#N/A	#N/A	#N/A	0.0502142	-4.64379	-2.44376	FALSE	High	Master Protein	P63005	Platelet-activating factor acetylhydrolase IB subunit alpha OS=Mus musculus OX=10090 GN=Pafah1b1 PE=1 SV=2	0	22.556999999999999	23	7	9	6	1	410	46.6	7.37	15.59	7	1	Not Found	Not Found	Not Found	Not Found	Not Found	Not Found	Not Found	Not Found	High	High	Peak Found	High	Peak Found	Peak Found	Not Found	Peak Found
423	8.0959243774414098	8.4229059219360405	6.2191686630248997	8.3478431701660192	7.13852787017822	2.4594316482543901	5.20554876327515	0	FALSE	#N/A	+	Ki150_Ki21	0.0484563	-4.07058	-2.47002	FALSE	High	Master Protein	P19253	60S ribosomal protein L13a OS=Mus musculus OX=10090 GN=Rpl13a PE=1 SV=4	0	13.073	18	4	9	4	1	203	23.4	11.02	8.19	4	0	Peak Found	Peak Found	Not Found	Not Found	Peak Found	Peak Found	Peak Found	Peak Found	High	High	Peak Found	High	High	Peak Found	Peak Found	Not Found
424	0	0	0	0	0	0	0	0	FALSE	#N/A	#N/A	#N/A	NaN	0	NaN	FALSE	High	Master Protein	P61027	Ras-related protein Rab-10 OS=Mus musculus OX=10090 GN=Rab10 PE=1 SV=1	0	5.8029999999999999	12	2	9	1	1	200	22.5	8.3800000000000008	6	2	0	Not Found	Not Found	Not Found	Not Found	Not Found	Not Found	Not Found	Not Found	Not Found	Not Found	Not Found	High	Not Found	Not Found	Not Found	Not Found
425	8.6983575820922905	6.8960294723510698	8.2326602935790998	7.81378126144409	6.1313424110412598	7.0168085098266602	7.8567366600036603	6.4902491569518999	FALSE	#N/A	#N/A	#N/A	0.101351	-1.03642	-1.9335	FALSE	High	Master Protein	Q9Z0Y1	Dynactin subunit 3 OS=Mus musculus OX=10090 GN=Dctn3 PE=1 SV=2	0	10.718	30	5	9	5	1	186	21	6.06	5.33	5	0	Peak Found	Not Found	Not Found	Not Found	Not Found	Not Found	Not Found	Not Found	High	Peak Found	High	High	High	Peak Found	Peak Found	Peak Found
426	7.6424126625061	7.6183853149414098	7.0212574005126998	8.2302608489990199	6.7774195671081499	7.6731324195861799	0	0	FALSE	#N/A	#N/A	#N/A	0.105491	-4.01544	-1.90463	FALSE	High	Master Protein	P60335	Poly(rC)-binding protein 1 OS=Mus musculus OX=10090 GN=Pcbp1 PE=1 SV=1	0	18.901	15	5	9	4	1	356	37.5	7.09	8.2899999999999991	5	1	Peak Found	Peak Found	Peak Found	Not Found	Not Found	Peak Found	Not Found	Not Found	High	Peak Found	Peak Found	High	Peak Found	Peak Found	Not Found	Not Found
427	7.9401669502258301	7.79441595077515	7.5630054473876998	7.0660891532897896	7.5070018768310502	7.2249665260314897	8.1558303833007795	6.9818525314331099	FALSE	#N/A	#N/A	#N/A	0.710705	-0.123507	-0.389002	FALSE	High	Master Protein	Q9ESB3	Histidine-rich glycoprotein OS=Mus musculus OX=10090 GN=Hrg PE=1 SV=2	0	18.382999999999999	11	5	9	5	1	525	59.1	7.66	5.91	5	0	Not Found	Peak Found	Not Found	Peak Found	Not Found	Not Found	Not Found	Not Found	High	High	Peak Found	High	Peak Found	Peak Found	Peak Found	Peak Found
428	8.1659116744995099	8.4573812484741193	6.6264390945434597	8.3832721710205096	6.6481776237487802	1.8073549270629901	7.19869041442871	6.2649116516113299	FALSE	#N/A	#N/A	#N/A	0.113662	-2.42847	-1.85081	FALSE	High	Master Protein	Q6ZWV3	60S ribosomal protein L10 OS=Mus musculus OX=10090 GN=Rpl10 PE=1 SV=3	0	15.032	20	4	9	4	1	214	24.6	10.08	6.99	4	0	Peak Found	Not Found	Not Found	Not Found	Peak Found	Peak Found	Not Found	Peak Found	High	High	Peak Found	High	Peak Found	Peak Found	Peak Found	Peak Found
429	7.08746290206909	7.2770547866821298	6.3327078819274902	7.8086423873901403	5.8654241561889604	7.2517189979553196	0	0	FALSE	#N/A	#N/A	#N/A	0.0944235	-3.84718	-1.98457	FALSE	High	Master Protein	P42932	T-complex protein 1 subunit theta OS=Mus musculus OX=10090 GN=Cct8 PE=1 SV=3	0	12.925000000000001	7	4	9	4	1	548	59.5	5.62	9.16	4	0	Peak Found	Peak Found	Not Found	Not Found	Not Found	Not Found	Not Found	Peak Found	High	High	High	High	Peak Found	Peak Found	Not Found	Not Found
430	4.9259991645812997	4.60288429260254	0	4.3854308128356898	2.8479969501495401	0	0	0	FALSE	#N/A	#N/A	#N/A	0.0890947	-2.76658	-2.0265	FALSE	High	Master Protein	Q9Z2Y3	Homer protein homolog 1 OS=Mus musculus OX=10090 GN=Homer1 PE=1 SV=2	0	24.52	18	6	9	6	1	366	41.4	5.53	10.210000000000001	6	0	Peak Found	Peak Found	High	Not Found	Not Found	Not Found	Not Found	Not Found	High	High	Not Found	High	High	Not Found	Not Found	Not Found
431	6.1996722221374503	3.12101531028748	3.3923175334930402	6.7508745193481401	2.4594316482543901	1.96347415447235	0	6.4059925079345703	FALSE	#N/A	#N/A	#N/A	0.235459	-2.15875	-1.3184	FALSE	High	Master Protein	P61089	Ubiquitin-conjugating enzyme E2 N OS=Mus musculus OX=10090 GN=Ube2n PE=1 SV=1	0	15.734	40	5	9	5	1	152	17.100000000000001	6.57	12.31	5	0	Peak Found	High	Peak Found	Peak Found	Peak Found	Peak Found	Not Found	Peak Found	High	High	Peak Found	High	Peak Found	Peak Found	Peak Found	High
432	5.7251958847045898	6.2946205139160201	4.1456775665283203	7.6906967163085902	6.2761244773864702	7.1507630348205602	5.9448585510253897	4.8479967117309597	FALSE	#N/A	#N/A	#N/A	0.920592	0.090888	0.103956	FALSE	High	Master Protein	P09411	Phosphoglycerate kinase 1 OS=Mus musculus OX=10090 GN=Pgk1 PE=1 SV=4	0	27.169	24	7	9	7	1	417	44.5	7.9	10.35	7	0	Peak Found	Peak Found	Peak Found	Peak Found	Not Found	Peak Found	Not Found	Peak Found	High	Peak Found	Peak Found	High	High	High	Peak Found	Peak Found
433	8.7272396087646502	8.4174308776855504	5.6322679519653303	8.1313428878784197	0	6.9646296501159703	8.2849397659301793	0	FALSE	#N/A	#N/A	#N/A	0.143655	-3.91468	-1.68153	FALSE	High	Master Protein	Q80TZ3	Putative tyrosine-protein phosphatase auxilin OS=Mus musculus OX=10090 GN=Dnajc6 PE=1 SV=2	0	26.748000000000001	11	8	9	8	1	938	102.2	7.23	10.26	8	0	Peak Found	Peak Found	Not Found	Not Found	Not Found	Not Found	Not Found	Not Found	High	High	Peak Found	High	Not Found	Peak Found	Peak Found	Not Found
434	9.0176439285278303	8.1986904144287092	4.8227300643920898	8.6202201843261701	6.2094535827636701	5	0	7.5932044982910201	FALSE	Acetyl [N-Term]	#N/A	#N/A	0.172322	-2.96416	-1.54913	FALSE	High	Master Protein	P62849	40S ribosomal protein S24 OS=Mus musculus OX=10090 GN=Rps24 PE=1 SV=1	0	18.285	40	5	9	5	1	133	15.4	10.78	12.63	5	0	Not Found	Peak Found	Not Found	Not Found	Not Found	Not Found	Not Found	Peak Found	High	High	Peak Found	High	Peak Found	Peak Found	Not Found	High
435	6.9807109832763699	7.52669477462769	5.2249665260314897	7.7996053695678702	5.7892074584960902	7.5622425079345703	4.9680905342102104	7.5683360099792498	FALSE	#N/A	#N/A	#N/A	0.654158	-0.411025	-0.471177	FALSE	High	Master Protein	Q99JF8	PC4 and SFRS1-interacting protein OS=Mus musculus OX=10090 GN=Psip1 PE=1 SV=1	0	16.658999999999999	8	4	9	4	1	528	59.7	9.1300000000000008	10.47	4	0	Peak Found	Peak Found	Peak Found	Peak Found	Peak Found	Peak Found	Peak Found	Not Found	High	High	Peak Found	High	Peak Found	Peak Found	Peak Found	High
436	8.0290107727050799	8.2635040283203107	6.91886329650879	8.4379596710205096	5.5607151985168501	0	0	0	FALSE	#N/A	+	Ki150_Ki21	0.00386694	-6.52216	-4.55607	FALSE	High	Master Protein	P61205	ADP-ribosylation factor 3 OS=Mus musculus OX=10090 GN=Arf3 PE=2 SV=2	0	16.792000000000002	28	5	9	5	1	181	20.6	7.43	12.86	5	0	Peak Found	Peak Found	Not Found	Not Found	Not Found	Not Found	Not Found	Not Found	High	High	High	High	Peak Found	Not Found	Not Found	Not Found
437	7.6517691612243697	7.32912349700928	7.2620949745178196	6.6264390945434597	6.41278123855591	4.4462561607360804	0	7.2649116516113299	FALSE	#N/A	#N/A	#N/A	0.151621	-2.68637	-1.64237	FALSE	High	Master Protein	P01630	Ig kappa chain V-II region 7S34.1 OS=Mus musculus OX=10090 PE=1 SV=1	0	11.494999999999999	21	2	8	2	1	113	12.5	8.65	16.399999999999999	2	0	Peak Found	Not Found	Not Found	Not Found	Not Found	Not Found	Not Found	Not Found	High	High	High	High	High	Peak Found	Not Found	Peak Found
438	7.5290398597717303	7.7721495628356898	3.70043969154358	7.36106634140015	5.0531115531921396	5.5141224861145002	5.8073549270629901	6.5713734626770002	FALSE	#N/A	#N/A	#N/A	0.433681	-0.854183	-0.838878	FALSE	High	Master Protein	Q60865	Caprin-1 OS=Mus musculus OX=10090 GN=Caprin1 PE=1 SV=2	0	15.445	6	4	8	4	1	707	78.099999999999994	5.25	10.69	4	0	Peak Found	Not Found	Not Found	Not Found	Peak Found	Not Found	Peak Found	Peak Found	High	High	Peak Found	High	Peak Found	Peak Found	Peak Found	Peak Found
439	7.3478426933288601	7.75020456314087	7.2844772338867196	7.8265485763549796	6.3767766952514604	5.0223679542541504	0	0	FALSE	#N/A	+	Ki150_Ki21	0.0307964	-4.70248	-2.80901	FALSE	High	Master Protein	Q60749	KH domain-containing. RNA-binding. signal transduction-associated protein 1 OS=Mus musculus OX=10090 GN=Khdrbs1 PE=1 SV=2	0	10.877000000000001	10	3	8	2	1	443	48.3	8.7200000000000006	4.99	3	0	Not Found	Not Found	Peak Found	Not Found	Peak Found	Not Found	Peak Found	Peak Found	High	Peak Found	High	High	Peak Found	Peak Found	Not Found	Not Found
440	8.7522134780883807	8.17492580413818	8.0449409484863299	6.9898200035095197	8.0190343856811506	-1.32192802429199	1.3785115480423	1.5360529422760001	FALSE	#N/A	+	Ki150_Ki21	0.032431	-5.58756	-2.7698	FALSE	High	Master Protein	E9Q414	Apolipoprotein B-100 OS=Mus musculus OX=10090 GN=Apob PE=1 SV=1	0	8.2349999999999994	1	3	8	3	1	4505	509.1	6.81	11.2	3	0	High	High	Peak Found	Not Found	Peak Found	High	Peak Found	Peak Found	Peak Found	Peak Found	Peak Found	Peak Found	High	Peak Found	Peak Found	Peak Found
441	7.9547781944274902	7.6088089942932102	7.4362950325012198	5.4195389747619602	6.7169909477233896	6.5607151985168501	8.7380924224853498	8.04766941070557	FALSE	#N/A	#N/A	#N/A	0.616025	0.411012	0.528648	FALSE	High	Master Protein	Q07456	Protein AMBP OS=Mus musculus OX=10090 GN=Ambp PE=1 SV=2	0	15.701000000000001	13	4	8	4	1	349	39	6.32	10.8	4	0	Peak Found	Peak Found	Not Found	Not Found	Not Found	Not Found	Not Found	Peak Found	High	High	High	Peak Found	High	Peak Found	High	High
442	0	0	0	0	0	0	0	0	FALSE	#N/A	#N/A	#N/A	NaN	0	NaN	FALSE	High	Master Protein	P28661	Septin-4 OS=Mus musculus OX=10090 GN=Septin4 PE=1 SV=1	0	6.335	5	2	8	1	1	478	54.9	5.87	7.2	2	0	Not Found	Not Found	High	Not Found	Not Found	Not Found	Not Found	Not Found	High	High	Not Found	High	Not Found	Not Found	Not Found	Not Found
443	9.2133474349975604	8.6431350708007795	4.5484366416931197	8.700439453125	7.03891897201538	0.37851157784461997	0	0	FALSE	#N/A	+	Ki150_Ki21	0.0273184	-5.92198	-2.90045	FALSE	High	Master Protein	P62267	40S ribosomal protein S23 OS=Mus musculus OX=10090 GN=Rps23 PE=1 SV=3	0	14.224	23	3	8	3	1	143	15.8	10.49	17.18	3	0	Peak Found	Not Found	Not Found	Not Found	Not Found	Not Found	Not Found	Not Found	High	High	Peak Found	High	Peak Found	Peak Found	Not Found	Not Found
444	5.7734689712524396	5.9541964530944798	5.9283704757690403	4.6610655784606898	5.4229059219360396	6.0022525787353498	0	0	FALSE	#N/A	#N/A	#N/A	0.156572	-2.72299	-1.61901	FALSE	High	Master Protein	P01649	Ig kappa chain V-V regions OS=Mus musculus OX=10090 PE=1 SV=1	0	4.7510000000000003	22	2	8	2	1	108	12	7.96	3.31	2	0	High	High	Not Found	Not Found	Peak Found	Peak Found	Not Found	Not Found	High	Peak Found	High	High	Peak Found	High	Not Found	Not Found
445	6.7800474166870099	7.8208169937133798	7.2526655197143599	8.0045013427734393	4.8328900337219203	5.4724879264831499	0	0	FALSE	#N/A	+	Ki150_Ki21	0.0181804	-4.88816	-3.21811	FALSE	High	Master Protein	P62881	Guanine nucleotide-binding protein subunit beta-5 OS=Mus musculus OX=10090 GN=Gnb5 PE=1 SV=1	0	16.763999999999999	14	4	8	4	1	395	43.5	6.46	6.17	4	0	Peak Found	Not Found	Not Found	Not Found	Not Found	Not Found	Not Found	Not Found	High	High	Peak Found	High	High	Peak Found	Not Found	Not Found
446	8.1913061141967791	6.8492488861084002	8.4068431854247994	7.49505567550659	7.8498740196228001	0	0	0	FALSE	#N/A	+	Ki150_Ki21	0.0275092	-5.77314	-2.89512	FALSE	High	Master Protein	Q8CIG8	Protein arginine N-methyltransferase 5 OS=Mus musculus OX=10090 GN=Prmt5 PE=1 SV=3	0	13.044	7	5	8	5	1	637	72.599999999999994	6.42	4.0999999999999996	5	0	Peak Found	Not Found	Not Found	Not Found	Not Found	Peak Found	Not Found	Not Found	High	Peak Found	High	High	High	Not Found	Not Found	Not Found
447	7.5093789100646999	6.9588427543640101	7.92718553543091	9.1082630157470703	5.68088674545288	8.8034849166870099	0	0	FALSE	#N/A	#N/A	#N/A	0.10534	-4.25482	-1.90566	FALSE	High	Master Protein	Q5SRX1	TOM1-like protein 2 OS=Mus musculus OX=10090 GN=Tom1l2 PE=1 SV=1	0	24.48	24	7	8	7	1	507	55.6	4.82	6.79	7	0	Not Found	Not Found	Not Found	Not Found	Not Found	Not Found	Not Found	Not Found	Peak Found	High	Peak Found	High	High	Peak Found	Not Found	Not Found
448	8.5626239776611293	8.6161813735961896	6.7508745193481401	8.5492067337036097	7.0378212928771999	0	0	0	FALSE	#N/A	+	Ki150_Ki21	0.0128412	-6.36027	-3.49905	FALSE	High	Master Protein	P62264	40S ribosomal protein S14 OS=Mus musculus OX=10090 GN=Rps14 PE=1 SV=3	0	14.814	29	3	8	3	1	151	16.3	10.050000000000001	10.32	3	0	Not Found	Not Found	Not Found	Not Found	Not Found	Not Found	Not Found	Peak Found	High	High	Peak Found	High	Peak Found	Not Found	Not Found	Not Found
449	8.4446010589599592	8.5511312484741193	7.5706148147582999	8.3961763381958008	7.1996722221374503	6.9886846542358398	0	0	FALSE	#N/A	#N/A	#N/A	0.0630088	-4.69354	-2.27758	FALSE	High	Master Protein	O08583	THO complex subunit 4 OS=Mus musculus OX=10090 GN=Alyref PE=1 SV=3	0	19.79	28	5	8	5	1	255	26.9	11.15	6.55	5	0	Peak Found	Not Found	Peak Found	Not Found	Not Found	Not Found	Not Found	Not Found	High	High	High	High	Peak Found	Peak Found	Not Found	Not Found
450	5.5909614562988299	8.6990518569946307	6.5652923583984402	7.6257090568542498	5.8021931648254403	6.2172307968139604	0	0	FALSE	#N/A	#N/A	#N/A	0.0691064	-4.1154	-2.21039	FALSE	High	Master Protein	Q8BLK3	Limbic system-associated membrane protein OS=Mus musculus OX=10090 GN=Lsamp PE=1 SV=1	0	18.87	16	4	8	4	1	341	38.1	6.65	7.26	4	0	Peak Found	Peak Found	Peak Found	Not Found	Peak Found	Not Found	Peak Found	Peak Found	High	High	Peak Found	High	Peak Found	Peak Found	Not Found	Not Found
451	9.2918615341186506	7.1477136611938503	6.3344964981079102	7.9675145149231001	6.6539196968078604	7.67242527008057	0	0	FALSE	#N/A	#N/A	#N/A	0.107722	-4.10381	-1.88953	FALSE	High	Master Protein	Q60899	ELAV-like protein 2 OS=Mus musculus OX=10090 GN=Elavl2 PE=1 SV=1	0	31.728000000000002	18	6	8	2	1	360	39.6	9.1300000000000008	11.99	6	4	Not Found	Not Found	Not Found	Not Found	Not Found	Not Found	Not Found	Not Found	High	Not Found	Not Found	Peak Found	Not Found	Peak Found	Not Found	Not Found
452	8.2040815353393608	7.3671965599060103	7.3689427375793501	9.0690469741821307	4.1292829513549796	7.0212574005126998	0	7.3389592170715297	FALSE	#N/A	#N/A	#N/A	0.101563	-3.37994	-1.932	FALSE	High	Master Protein	P70297	Signal transducing adapter molecule 1 OS=Mus musculus OX=10090 GN=Stam PE=1 SV=3	0	16.363	11	5	8	5	1	548	59.7	4.84	8.8800000000000008	5	0	Not Found	Not Found	Peak Found	Not Found	Not Found	Not Found	Not Found	Not Found	High	Peak Found	Peak Found	High	Peak Found	Peak Found	Not Found	Peak Found
453	7.3300204277038601	7.5789384841918901	7.3940339088439897	6.0312185287475604	7.0422067642211896	2.0703892707824698	8.3706874847412092	8.5626239776611293	FALSE	#N/A	#N/A	#N/A	0.726308	-0.572076	-0.366869	FALSE	High	Master Protein	P04940	Ig kappa chain V-VI region NQ2-17.4.1 OS=Mus musculus OX=10090 PE=2 SV=1	0	4.1970000000000001	14	2	8	2	1	107	11.6	9.36	10.71	2	0	Peak Found	Peak Found	Not Found	Peak Found	Not Found	Peak Found	Peak Found	Peak Found	Peak Found	High	High	High	High	Peak Found	Peak Found	High
454	5.2326607704162598	5.60288429260254	4.04439401626587	4.7918143272399902	2.8479969501495401	-0.32192808389663702	7.9971795082092303	8.9425144195556605	FALSE	#N/A	#N/A	#N/A	0.982187	-0.0514977	-0.0232729	FALSE	High	Master Protein	P62270	40S ribosomal protein S18 OS=Mus musculus OX=10090 GN=Rps18 PE=1 SV=3	0	11.234	24	4	8	4	1	152	17.7	10.99	13.29	4	0	Peak Found	Not Found	Peak Found	Peak Found	Peak Found	Peak Found	Peak Found	Peak Found	High	High	Peak Found	High	Peak Found	Peak Found	Peak Found	High
455	6.5313816070556596	5.3469567298889196	5.6610655784606898	4.7761039733886701	5.7681841850280797	0	0	0	FALSE	#N/A	+	Ki150_Ki21	0.0319838	-4.13683	-2.78031	FALSE	High	Master Protein	P01027	Complement C3 OS=Mus musculus OX=10090 GN=C3 PE=1 SV=3	0	13.641	4	6	8	6	1	1663	186.4	6.73	3.89	6	0	High	Peak Found	Peak Found	Not Found	Not Found	High	Not Found	Not Found	High	Peak Found	Peak Found	Peak Found	High	Not Found	Not Found	Not Found
456	8.6481781005859393	7.7865962982177699	7.5946979522705096	8.3557920455932599	6.1759238243103001	8.5883398056030291	0	0	FALSE	#N/A	#N/A	#N/A	0.0922206	-4.40525	-2.00161	FALSE	High	Master Protein	P28656	Nucleosome assembly protein 1-like 1 OS=Mus musculus OX=10090 GN=Nap1l1 PE=1 SV=2	0	12.885	12	3	8	3	1	391	45.3	4.46	7.31	3	0	Not Found	Not Found	Not Found	Not Found	Not Found	Not Found	Not Found	Not Found	High	High	High	High	Peak Found	High	Not Found	Not Found
457	7.6402449607849103	5.8923912048339799	6.7800474166870099	8.4704551696777308	5.50779485702515	6.7918143272399902	0	0	FALSE	#N/A	#N/A	#N/A	0.0706955	-4.12088	-2.19388	FALSE	High	Master Protein	Q61316	Heat shock 70 kDa protein 4 OS=Mus musculus OX=10090 GN=Hspa4 PE=1 SV=1	0	21.731000000000002	9	7	8	7	1	841	94.1	5.24	5.68	7	0	Peak Found	Not Found	Peak Found	Not Found	Not Found	Not Found	Not Found	Not Found	High	Peak Found	Peak Found	High	Peak Found	High	Not Found	Not Found
458	7.85860252380371	7.1888360977172896	5.0959243774414098	7.7265586853027299	6.2460279464721697	0	7.2807707786560103	6.9909548759460396	FALSE	#N/A	#N/A	#N/A	0.356097	-1.83804	-0.999598	FALSE	High	Master Protein	Q9JKS5	Intracellular hyaluronan-binding protein 4 OS=Mus musculus OX=10090 GN=Habp4 PE=1 SV=2	0	15.613	16	6	8	6	1	411	45.9	6.84	3.38	6	0	Not Found	Not Found	Peak Found	Peak Found	Peak Found	Not Found	Not Found	Peak Found	High	Peak Found	Peak Found	High	Peak Found	Not Found	Peak Found	Peak Found
459	8.5212078094482404	7.4692349433898899	5.9068903923034703	8.8617076873779297	0	0	0	0	FALSE	#N/A	+	Ki150_Ki21	2.49584e-05	-7.68976	-11.5796	FALSE	High	Master Protein	Q9QYB5	Gamma-adducin OS=Mus musculus OX=10090 GN=Add3 PE=1 SV=2	0	22.431999999999999	9	6	8	6	1	706	78.7	5.95	14.07	6	0	Not Found	Peak Found	Not Found	Peak Found	Not Found	Not Found	Not Found	Not Found	High	Peak Found	Peak Found	High	Not Found	Not Found	Not Found	Not Found
460	2.0703892707824698	1.4854267835617101	1.3785115480423	1.4854267835617101	1.7655347585678101	-0.51457321643829301	0	0	FALSE	#N/A	+	Ki150_Ki21	0.0485277	-1.2922	-2.46894	FALSE	High	Master Protein	Q8R4E6	Purine-rich element-binding protein gamma OS=Mus musculus OX=10090 GN=Purg PE=1 SV=1	0	14.598000000000001	11	4	8	3	1	350	39.9	9.51	2.11	4	0	Not Found	Peak Found	Peak Found	Not Found	Not Found	Not Found	Not Found	Not Found	High	High	Peak Found	High	High	Peak Found	Not Found	Not Found
461	6.1292829513549796	5.5879650115966797	5.2592725753784197	6.79441595077515	4.6088089942932102	4.6948800086975098	9.7525482177734393	8.5054149627685494	FALSE	#N/A	#N/A	#N/A	0.511848	0.947679	0.697073	FALSE	High	Master Protein	Q61990	Poly(rC)-binding protein 2 OS=Mus musculus OX=10090 GN=Pcbp2 PE=1 SV=1	0	14.138	10	3	8	2	1	362	38.200000000000003	6.79	6.08	3	0	Not Found	Not Found	Peak Found	Not Found	Not Found	Peak Found	Not Found	Not Found	High	High	Peak Found	High	Peak Found	Peak Found	Peak Found	Peak Found
462	7.7826704978942898	7.76088619232178	6.1739268302917498	8.6278982162475604	6.3802447319030797	0	0	8.1659116744995099	FALSE	#N/A	#N/A	#N/A	0.121582	-3.94981	-1.80219	FALSE	High	Master Protein	Q9CYR0	Single-stranded DNA-binding protein. mitochondrial OS=Mus musculus OX=10090 GN=Ssbp1 PE=1 SV=1	0	13.342000000000001	26	4	8	4	1	152	17.3	9.92	5.79	4	0	Not Found	Peak Found	Not Found	Not Found	Peak Found	Not Found	Not Found	Peak Found	High	High	Peak Found	High	Peak Found	Not Found	Not Found	Peak Found
463	8.0842771530151403	7.8536214828491202	8.2531385421752894	9.0234775543212908	5.3001236915588397	7.8227300643920898	0	0	FALSE	#N/A	+	Ki150_Ki21	0.0442067	-5.02292	-2.53789	FALSE	High	Master Protein	O70161	Phosphatidylinositol 4-phosphate 5-kinase type-1 gamma OS=Mus musculus OX=10090 GN=Pip5k1c PE=1 SV=2	0	25.562999999999999	14	5	8	5	1	661	72.400000000000006	5.59	8.92	5	0	Peak Found	Not Found	Not Found	Not Found	Not Found	Not Found	Not Found	Not Found	High	Peak Found	High	High	Peak Found	Peak Found	Not Found	Not Found
464	7.9313282966613796	8.3785114288330096	7.2123746871948198	8.6535615921020508	5.70043992996216	4.1210155487060502	0	0	FALSE	#N/A	+	Ki150_Ki21	0.00943019	-5.58858	-3.75714	FALSE	High	Master Protein	Q9CQQ7	ATP synthase F(0) complex subunit B1. mitochondrial OS=Mus musculus OX=10090 GN=Atp5pb PE=1 SV=1	0	13.266	26	6	8	6	1	256	28.9	9.06	14.28	6	0	Peak Found	Peak Found	Peak Found	Not Found	Not Found	Peak Found	Not Found	Not Found	High	High	Peak Found	High	Peak Found	Peak Found	Not Found	Not Found
465	6.7360634803771999	6.7414669990539604	6.9588427543640101	8.6176509857177699	6.5407090187072798	3.8875253200531001	0	0	FALSE	#N/A	+	Ki150_Ki21	0.0311578	-4.65645	-2.80015	FALSE	High	Master Protein	P11404	Fatty acid-binding protein. heart OS=Mus musculus OX=10090 GN=Fabp3 PE=1 SV=5	0	19.832000000000001	23	3	8	3	1	133	14.8	6.57	5.5	3	0	Peak Found	Not Found	High	Not Found	Not Found	Not Found	Not Found	Not Found	High	Peak Found	High	High	Peak Found	Peak Found	Not Found	Not Found
466	6.9600019454956099	5.8354187011718803	6.45285892486572	5.0312185287475604	5.95652151107788	3.8176233768463099	8.8890476226806605	9.4848232269287092	FALSE	#N/A	#N/A	#N/A	0.511208	0.967129	0.69817	FALSE	High	Master Protein	Q9CWZ3	RNA-binding protein 8A OS=Mus musculus OX=10090 GN=Rbm8a PE=1 SV=4	0	12.833	22	3	8	3	1	174	19.899999999999999	5.72	9.43	3	0	Peak Found	Not Found	Not Found	Not Found	Not Found	Not Found	Not Found	Peak Found	High	High	High	High	High	Peak Found	Peak Found	Peak Found
467	8.1038122177124006	7.7595553398132298	6.5637683868408203	8.3438520431518608	4.45285892486572	0	0	0	FALSE	#N/A	+	Ki150_Ki21	0.00141935	-6.57953	-5.57019	FALSE	High	Master Protein	Q8R0S2	IQ motif and SEC7 domain-containing protein 1 OS=Mus musculus OX=10090 GN=Iqsec1 PE=1 SV=2	0	12.492000000000001	5	5	8	5	1	961	107.9	7.14	7.72	5	0	Not Found	Peak Found	Not Found	Not Found	Peak Found	Peak Found	Not Found	Not Found	High	High	Peak Found	High	Peak Found	Not Found	Not Found	Not Found
468	7.4119348526001003	6.3593101501464799	6.4610700607299796	8.0184783935546893	4.1538052558898899	7.9994363784790004	7.6948800086975098	6.8936047554016104	FALSE	#N/A	#N/A	#N/A	0.708298	-0.377267	-0.392436	FALSE	High	Master Protein	O70318	Band 4.1-like protein 2 OS=Mus musculus OX=10090 GN=Epb41l2 PE=1 SV=2	0	18.048999999999999	8	7	8	5	1	988	109.9	5.43	2.2400000000000002	7	0	Not Found	Peak Found	Not Found	Not Found	Peak Found	Peak Found	Peak Found	Not Found	High	Peak Found	Peak Found	High	Peak Found	Peak Found	Peak Found	Peak Found
469	6.7931156158447301	6.8789706230163601	5.4918532371520996	7.61397361755371	5.5607151985168501	6.0509371757507298	0	0	FALSE	#N/A	#N/A	#N/A	0.0716539	-3.79157	-2.18411	FALSE	High	Master Protein	Q80SW1	S-adenosylhomocysteine hydrolase-like protein 1 OS=Mus musculus OX=10090 GN=Ahcyl1 PE=1 SV=1	0	10.853999999999999	9	5	8	5	1	530	58.9	6.89	1.67	5	0	Peak Found	Not Found	Peak Found	Not Found	Not Found	Peak Found	Not Found	Not Found	High	High	Peak Found	High	Peak Found	Peak Found	High	Not Found
470	8.17791748046875	8.5172758102416992	5.3680696487426802	8.7963638305664098	5.7522134780883798	0	0	0	FALSE	#N/A	+	Ki150_Ki21	0.0087317	-6.27685	-3.82284	FALSE	High	Master Protein	G5E8K5	Ankyrin-3 OS=Mus musculus OX=10090 GN=Ank3 PE=1 SV=1	0	25.22	4	6	8	4	1	1961	213.9	6.7	9.6	6	0	Peak Found	Not Found	Not Found	Not Found	Not Found	Not Found	Not Found	Not Found	High	Peak Found	Peak Found	High	Peak Found	Not Found	Not Found	Not Found
471	5.9425144195556596	6.1996722221374503	5.7918143272399902	7.1548180580139196	8.0427541732788104	5.8047761917114302	0	2.6088092327117902	FALSE	#N/A	#N/A	#N/A	0.274227	-2.15812	-1.20317	FALSE	High	Master Protein	Q91XM9	Disks large homolog 2 OS=Mus musculus OX=10090 GN=Dlg2 PE=1 SV=2	0	10.576000000000001	8	5	8	5	1	852	94.8	6.24	1.91	5	0	Peak Found	Peak Found	Peak Found	Peak Found	Not Found	Peak Found	Not Found	Peak Found	High	Peak Found	Peak Found	High	Peak Found	Peak Found	Not Found	Peak Found
472	5.0531115531921396	6.01792192459106	5.9495348930358896	6.0378212928771999	4.0703892707824698	4.6667566299438503	0	0	FALSE	#N/A	+	Ki150_Ki21	0.0321087	-3.58031	-2.77736	FALSE	High	Master Protein	Q9D394	Protein RUFY3 OS=Mus musculus OX=10090 GN=Rufy3 PE=1 SV=1	0	14.595000000000001	10	4	8	4	1	469	53	5.49	7.71	4	0	Peak Found	Not Found	Peak Found	Peak Found	Peak Found	Peak Found	Not Found	Not Found	High	High	High	High	Peak Found	Peak Found	Not Found	Not Found
473	8.3953199386596697	8.4503860473632795	6.74953413009644	8.1400632858276403	6.0574502944946298	7.2526655197143599	6.1477136611938503	7.8697481155395499	FALSE	#N/A	#N/A	#N/A	0.113431	-1.10193	-1.85228	FALSE	High	Master Protein	Q99KP6	Pre-mRNA-processing factor 19 OS=Mus musculus OX=10090 GN=Prpf19 PE=1 SV=1	0	9.298	8	3	7	3	1	504	55.2	6.61	6	3	0	Not Found	Not Found	Not Found	Not Found	Not Found	Not Found	Not Found	Not Found	High	High	High	High	Peak Found	Peak Found	Peak Found	High
474	6.2742614746093803	6.7169909477233896	3.99095487594604	6.5774288177490199	4.3001236915588397	0	0	3.7333543300628702	FALSE	#N/A	+	Ki150_Ki21	0.0266338	-3.88154	-2.91993	FALSE	High	Master Protein	Q9QWI6	SRC kinase signaling inhibitor 1 OS=Mus musculus OX=10090 GN=Srcin1 PE=1 SV=2	0	12.624000000000001	4	5	7	5	1	1250	134.80000000000001	9.32	1.99	5	0	Peak Found	Not Found	Not Found	Not Found	Peak Found	Not Found	Peak Found	Peak Found	High	High	Peak Found	High	Peak Found	Not Found	Not Found	Peak Found
475	7.8131399154663104	7.0400156974792498	6.0938138961792001	8.5618610382080096	5.3398499488830602	0	7.1303133964538601	7.4545049667358398	FALSE	#N/A	#N/A	#N/A	0.232289	-2.39604	-1.32855	FALSE	High	Master Protein	Q9CPP6	NADH dehydrogenase [ubiquinone] 1 alpha subcomplex subunit 5 OS=Mus musculus OX=10090 GN=Ndufa5 PE=1 SV=3	0	17.637	59	5	7	5	1	116	13.4	8.1	9.09	5	0	Peak Found	Peak Found	Not Found	Not Found	Peak Found	Peak Found	Not Found	Not Found	High	High	Peak Found	High	Peak Found	Not Found	High	Peak Found
476	7.3056058883667001	8.0698528289794904	6.1272206306457502	8.33673000335693	0	6.7142453193664604	0	0	FALSE	#N/A	+	Ki150_Ki21	0.0163359	-5.78129	-3.30353	FALSE	High	Master Protein	P56135	ATP synthase subunit f. mitochondrial OS=Mus musculus OX=10090 GN=Atp5mf PE=1 SV=3	0	7.3339999999999996	26	2	7	2	1	88	10.3	9.9499999999999993	9.58	2	0	Not Found	Peak Found	High	Peak Found	Not Found	Not Found	Not Found	Not Found	High	High	High	High	Not Found	Peak Found	Not Found	Not Found
477	8.4042901992797905	6.9657840728759801	8.4199600219726598	7.7306399345397896	6.4594316482543901	4.2326607704162598	0	0	FALSE	#N/A	+	Ki150_Ki21	0.0194447	-5.20715	-3.16487	FALSE	High	Master Protein	Q9ESN9	C-Jun-amino-terminal kinase-interacting protein 3 OS=Mus musculus OX=10090 GN=Mapk8ip3 PE=1 SV=1	0	9.4670000000000005	3	4	7	4	1	1337	147.5	5.45	5.54	4	0	Peak Found	Not Found	Not Found	Not Found	Not Found	Not Found	Not Found	Not Found	High	Peak Found	High	High	Peak Found	Peak Found	Not Found	Not Found
478	7.2345781326293901	6.45285892486572	6.9541964530944798	5.8354187011718803	5.6752514839172399	2.9259994029998802	0	0	FALSE	#N/A	+	Ki150_Ki21	0.0186054	-4.46895	-3.19977	FALSE	Medium	Master Protein	P63154	Crooked neck-like protein 1 OS=Mus musculus OX=10090 GN=Crnkl1 PE=1 SV=1	1.0999999999999999E-2	1.9470000000000001	2	1	7	1	1	690	83.4	6.93	1.64	1	0	High	High	Not Found	Not Found	Peak Found	Not Found	Peak Found	Peak Found	High	High	High	Peak Found	High	Peak Found	Not Found	Not Found
479	0	0	0	4.3504972457885698	10.320011138916	0	0	5.5909614562988299	FALSE	#N/A	#N/A	#N/A	0.328587	2.89012	1.06323	FALSE	Medium	Master Protein	Q9WTL4	Insulin receptor-related protein OS=Mus musculus OX=10090 GN=Insrr PE=1 SV=2	2.1000000000000001E-2	1.613	1	1	7	1	1	1300	144.80000000000001	6.64	6.97	1	0	Peak Found	High	Peak Found	Not Found	High	Peak Found	Peak Found	High	Not Found	Not Found	Peak Found	Peak Found	High	Not Found	Not Found	High
480	8.2336196899414098	7.3862938880920401	6.3522639274597203	6.4724879264831499	5.2555007934570304	7.0201463699340803	0	0	FALSE	#N/A	#N/A	#N/A	0.0728242	-4.04225	-2.17236	FALSE	High	Master Protein	P70372	ELAV-like protein 1 OS=Mus musculus OX=10090 GN=Elavl1 PE=1 SV=2	0	17.015999999999998	17	6	7	6	1	326	36.1	9.0399999999999991	9.25	6	0	Peak Found	Peak Found	Peak Found	Not Found	Peak Found	Peak Found	Peak Found	Not Found	High	Peak Found	Peak Found	High	Peak Found	Peak Found	Not Found	Not Found
481	7.9104928970336896	7.6278986930847203	4.82781887054443	7.6927895545959499	5.8850860595703098	6.5834589004516602	7.0864014625549299	8.5034284591674805	FALSE	#N/A	#N/A	#N/A	0.99987	-0.000156283	-0.000170315	FALSE	High	Master Protein	P62862	40S ribosomal protein S30 OS=Mus musculus OX=10090 GN=Fau PE=1 SV=1	0	7.7949999999999999	31	2	7	2	1	59	6.6	12.15	7.96	2	0	Peak Found	Not Found	Not Found	Peak Found	Peak Found	Not Found	Peak Found	Peak Found	High	High	Peak Found	High	Peak Found	Peak Found	Peak Found	High
482	0	0	0	9.56567287445068	0	9.7180194854736293	0	0	FALSE	#N/A	#N/A	#N/A	0.991448	0.0380867	0.0111723	FALSE	High	Master Protein	O70172	Phosphatidylinositol 5-phosphate 4-kinase type-2 alpha OS=Mus musculus OX=10090 GN=Pip4k2a PE=1 SV=1	0	14.468999999999999	12	4	7	1	1	405	46.1	6.99	8.32	4	0	Not Found	Not Found	Not Found	Not Found	Not Found	Not Found	Not Found	Not Found	Not Found	Not Found	Not Found	High	Not Found	Peak Found	Not Found	Not Found
483	5.7865962982177699	5.3183169364929199	6.4362950325012198	7.2611546516418501	5.70043992996216	7.9858417510986301	3.44625616073608	1.96347415447235	FALSE	#N/A	#N/A	#N/A	0.34221	-1.42659	-1.0312	FALSE	High	Master Protein	P63028	Translationally-controlled tumor protein OS=Mus musculus OX=10090 GN=Tpt1 PE=1 SV=1	0	16.943999999999999	22	3	7	3	1	172	19.5	4.8600000000000003	5.81	3	0	Peak Found	Not Found	High	Not Found	Not Found	Not Found	Not Found	Peak Found	Peak Found	High	Peak Found	High	Peak Found	High	Peak Found	Peak Found
484	5.9977440834045401	7.1220517158508301	6.3128829002380398	6.9784245491027797	5.8504996299743697	5.2479276657104501	8.9218406677246094	8.9011688232421893	FALSE	#N/A	#N/A	#N/A	0.558864	0.627583	0.618686	FALSE	High	Master Protein	P17095	High mobility group protein HMG-I/HMG-Y OS=Mus musculus OX=10090 GN=Hmga1 PE=1 SV=4	0	5.2039999999999997	22	2	7	2	1	107	11.6	10.32	8.44	2	0	Not Found	Not Found	Peak Found	Not Found	Not Found	Not Found	Not Found	Not Found	High	High	High	High	Peak Found	Peak Found	Peak Found	Peak Found
485	7.5093789100646999	9.2524290084838903	7.1908125877380398	9.2426977157592791	0	5.8047761917114302	0	0	FALSE	#N/A	+	Ki150_Ki21	0.00451575	-6.84764	-4.41074	FALSE	High	Master Protein	P57746	V-type proton ATPase subunit D OS=Mus musculus OX=10090 GN=Atp6v1d PE=1 SV=1	0	17.885999999999999	33	6	7	6	1	247	28.4	9.4499999999999993	6.61	6	0	Not Found	Not Found	Not Found	Not Found	Not Found	Not Found	Not Found	Not Found	High	High	High	High	Not Found	Peak Found	Not Found	Not Found
486	8.3957481384277308	8.5538215637206996	6.1977081298828098	8.4692344665527308	4.8328900337219203	7.27052879333496	0	0	FALSE	#N/A	+	Ki150_Ki21	0.0427638	-4.87827	-2.56251	FALSE	High	Master Protein	P63276	40S ribosomal protein S17 OS=Mus musculus OX=10090 GN=Rps17 PE=1 SV=2	0	15.379	32	3	7	3	1	135	15.5	9.85	6.17	3	0	Peak Found	Not Found	Not Found	Not Found	Not Found	Not Found	Peak Found	Not Found	High	High	Peak Found	High	Peak Found	Peak Found	Not Found	Not Found
487	8.1883420944213903	8.7592220306396502	6.40769290924072	7.9715437889099103	6.3056058883667001	8.0736055374145508	6.3645725250244096	6.7562227249145499	FALSE	#N/A	#N/A	#N/A	0.191492	-0.956699	-1.47179	FALSE	High	Master Protein	P47955	60S acidic ribosomal protein P1 OS=Mus musculus OX=10090 GN=Rplp1 PE=1 SV=1	0	6.37	52	2	7	2	1	114	11.5	4.32	8.36	2	0	Not Found	Not Found	Not Found	Not Found	Not Found	Not Found	Not Found	Not Found	Peak Found	High	Peak Found	High	Peak Found	High	High	High
488	6.6161813735961896	6.86666059494019	7.1759238243103001	6.6948800086975098	5.7279205322265598	5.5453505516052202	0	6.8542451858520499	FALSE	#N/A	#N/A	#N/A	0.185605	-2.30653	-1.49475	FALSE	High	Master Protein	Q60875	Rho guanine nucleotide exchange factor 2 OS=Mus musculus OX=10090 GN=Arhgef2 PE=1 SV=4	0	17.498000000000001	7	6	7	6	1	985	111.9	7.25	7.7	6	0	Peak Found	Peak Found	Peak Found	Peak Found	Peak Found	Peak Found	Not Found	Peak Found	High	High	High	High	Peak Found	Peak Found	Not Found	Peak Found
489	6.3451833724975604	6.2630343437194798	6.0465784072876003	5.8899602890014604	4.8176231384277299	-2.32192802429199	3.3074283599853498	2.37851166725159	FALSE	#N/A	+	Ki150_Ki21	0.0380171	-4.09078	-2.65023	FALSE	High	Master Protein	O55125	Protein NipSnap homolog 1 OS=Mus musculus OX=10090 GN=Nipsnap1 PE=1 SV=1	0	8.99	17	4	7	4	1	284	33.299999999999997	9.44	4.22	4	0	Peak Found	Peak Found	Not Found	Peak Found	Peak Found	Peak Found	Not Found	Peak Found	High	High	High	High	Peak Found	Peak Found	Peak Found	Peak Found
490	5.4918532371520996	5.38197565078735	4.6948800086975098	6.2573876380920401	1.4854267835617101	6.0980319976806596	0	6.1538052558898899	FALSE	#N/A	#N/A	#N/A	0.257206	-2.02221	-1.25188	FALSE	High	Master Protein	Q9Z1B3	1-phosphatidylinositol 4.5-bisphosphate phosphodiesterase beta-1 OS=Mus musculus OX=10090 GN=Plcb1 PE=1 SV=2	0	17.013999999999999	5	6	7	6	1	1216	138.30000000000001	6.13	7.23	6	0	Peak Found	Peak Found	Peak Found	Peak Found	Peak Found	Peak Found	Not Found	Peak Found	High	Peak Found	Peak Found	High	Peak Found	Peak Found	Not Found	Peak Found
491	8.7754459381103498	8.0579919815063494	6.0895829200744602	8.5614786148071307	6.1937718391418501	0	6.1354527473449698	5.17791795730591	FALSE	#N/A	#N/A	#N/A	0.0715831	-3.49434	-2.18483	FALSE	High	Master Protein	P83882	60S ribosomal protein L36a OS=Mus musculus OX=10090 GN=Rpl36a PE=3 SV=2	0	12.185	25	3	7	3	1	106	12.4	10.58	7.47	3	0	Peak Found	Peak Found	Not Found	Peak Found	Peak Found	Peak Found	Peak Found	Peak Found	High	High	Peak Found	High	Peak Found	Not Found	Peak Found	Peak Found
492	7.6539196968078604	8.3478431701660192	7.5117526054382298	8.6499748229980504	6.4838156700134304	6.98641109466553	6.2384047508239702	4.7813596725463903	FALSE	#N/A	+	Ki150_Ki21	0.0126667	-1.91837	-3.51031	FALSE	High	Master Protein	P10852	4F2 cell-surface antigen heavy chain OS=Mus musculus OX=10090 GN=Slc3a2 PE=1 SV=1	0	13.592000000000001	10	5	7	5	1	526	58.3	5.91	8.0399999999999991	5	0	Peak Found	Not Found	Peak Found	Not Found	Peak Found	Peak Found	Not Found	Not Found	High	Peak Found	Peak Found	High	Peak Found	Peak Found	Peak Found	Peak Found
493	8.1517772674560494	9.0760135650634801	6.8252768516540501	9.2096967697143608	6.1354527473449698	0	0	0	FALSE	#N/A	+	Ki150_Ki21	0.00592967	-6.78183	-4.16223	FALSE	High	Master Protein	Q9ERS2	NADH dehydrogenase [ubiquinone] 1 alpha subcomplex subunit 13 OS=Mus musculus OX=10090 GN=Ndufa13 PE=1 SV=3	0	12.602	31	4	7	4	1	144	16.8	9.48	6.03	4	0	Not Found	Not Found	Not Found	Not Found	Not Found	Not Found	Not Found	Not Found	High	High	Peak Found	High	Peak Found	Not Found	Not Found	Not Found
494	7.26865911483765	5.7522134780883798	4.0703892707824698	3.1858665943145801	4	2.0703892707824698	6.68088674545288	6.9932212829589799	FALSE	#N/A	#N/A	#N/A	0.931145	-0.133158	-0.0900941	FALSE	High	Master Protein	O70133	ATP-dependent RNA helicase A OS=Mus musculus OX=10090 GN=Dhx9 PE=1 SV=2	0	15.461	5	6	7	6	1	1380	149.4	6.83	6.32	6	0	Peak Found	Peak Found	Not Found	Not Found	Peak Found	Peak Found	Peak Found	Peak Found	High	High	Peak Found	Peak Found	Peak Found	Peak Found	Peak Found	Peak Found
495	8.5747823715209996	8.6553516387939506	8.5270862579345703	7.4446005821228001	8.0028152465820295	3.99095487594604	0	0	FALSE	#N/A	+	Ki150_Ki21	0.0338211	-5.30201	-2.73809	FALSE	High	Master Protein	P18525	Ig heavy chain V region 5-84 OS=Mus musculus OX=10090 PE=1 SV=1	0	8.6809999999999992	23	2	7	1	1	117	12.9	8.8800000000000008	3.46	2	1	Not Found	Not Found	Not Found	Not Found	Not Found	Not Found	Not Found	Not Found	High	High	Peak Found	High	Peak Found	Peak Found	Not Found	Not Found
496	0	0	0	3.5109617710113499	9.9389915466308594	0	0	0	FALSE	#N/A	#N/A	#N/A	0.564347	1.60701	0.609818	FALSE	High	Master Protein	O70250	Phosphoglycerate mutase 2 OS=Mus musculus OX=10090 GN=Pgam2 PE=1 SV=3	0	10.656000000000001	16	4	7	1	1	253	28.8	8.5	3.6	4	0	Peak Found	Not Found	Not Found	Not Found	Not Found	Not Found	Not Found	Not Found	Not Found	Not Found	Not Found	Peak Found	High	Not Found	Not Found	Not Found
497	7.0190348625183097	9.1666650772094709	7.75555515289307	8.9325103759765607	5.5515160560607901	3.4594316482543901	0	0	FALSE	#N/A	+	Ki150_Ki21	0.00644037	-5.9657	-4.08847	FALSE	High	Master Protein	Q9WTT4	V-type proton ATPase subunit G 2 OS=Mus musculus OX=10090 GN=Atp6v1g2 PE=1 SV=1	0	10.842000000000001	36	3	7	3	1	118	13.6	10.26	7.57	3	0	Not Found	Not Found	Peak Found	Not Found	Peak Found	Not Found	Not Found	Not Found	High	High	Peak Found	High	Peak Found	Peak Found	Not Found	Not Found
498	4.01792192459106	3.9448583126068102	3.2927818298339799	6.5607151985168501	7.8905682563781703	3.4195389747619598	8.0073080062866193	7.8759026527404803	FALSE	#N/A	#N/A	#N/A	0.130209	2.34426	1.75267	FALSE	High	Master Protein	Q05816	Fatty acid-binding protein 5 OS=Mus musculus OX=10090 GN=Fabp5 PE=1 SV=3	0	5.7619999999999996	16	2	7	2	1	135	15.1	6.54	2.0099999999999998	2	0	Peak Found	Peak Found	High	Not Found	Not Found	Not Found	Not Found	Peak Found	Peak Found	Peak Found	Peak Found	High	High	Peak Found	High	High
499	8.4982509613037092	7.3183169364929199	6.7695074081420898	9.3304691314697301	5.7114949226379403	3.08746290206909	7.5054144859314	6.3802447319030797	FALSE	#N/A	#N/A	#N/A	0.0808423	-2.30798	-2.09673	FALSE	High	Master Protein	Q11011	Puromycin-sensitive aminopeptidase OS=Mus musculus OX=10090 GN=Npepps PE=1 SV=2	0	17.393999999999998	6	5	7	5	1	920	103.3	5.9	9.39	5	0	Not Found	Not Found	Not Found	Not Found	Not Found	Not Found	Not Found	Not Found	High	Peak Found	Peak Found	High	Peak Found	Peak Found	Peak Found	Peak Found
500	9.1719274520874006	7.5054144859314	6.50779485702515	7.3074283599853498	6.9056878089904803	7.4262647628784197	0	0	FALSE	#N/A	#N/A	#N/A	0.108702	-4.04015	-1.883	FALSE	High	Master Protein	O08576	RUN domain-containing protein 3A OS=Mus musculus OX=10090 GN=Rundc3a PE=1 SV=1	0	21.085999999999999	15	5	7	5	1	446	50	5.5	8.43	5	0	Not Found	Not Found	Not Found	Not Found	Not Found	Peak Found	Not Found	Not Found	High	Peak Found	Peak Found	High	Peak Found	Peak Found	Not Found	Not Found
501	8.0471239089965803	8.7360639572143608	7.5376067161560103	8.8669700622558594	0	7.8398337364196804	0	0	FALSE	#N/A	+	Ki150_Ki21	0.0187555	-6.33698	-3.1934	FALSE	High	Master Protein	Q64332	Synapsin-2 OS=Mus musculus OX=10090 GN=Syn2 PE=1 SV=2	0	17.472999999999999	10	3	7	2	1	586	63.3	8.43	6.54	3	0	Peak Found	Not Found	Not Found	Not Found	Not Found	Not Found	Not Found	Not Found	High	High	Peak Found	High	Not Found	Peak Found	Not Found	Not Found
502	7.2658495903015101	6.9703936576843297	7.1927862167358398	8.1957416534423793	6.0916996002197301	7.8246407508850098	8.0853395462036097	8.2978334426879901	FALSE	#N/A	#N/A	#N/A	0.777944	0.168686	0.294988	FALSE	High	Master Protein	P31786	Acyl-CoA-binding protein OS=Mus musculus OX=10090 GN=Dbi PE=1 SV=2	0	8.7059999999999995	39	2	7	2	1	87	10	8.82	6.64	2	0	Not Found	Not Found	Not Found	Not Found	Not Found	Not Found	Not Found	Not Found	High	Peak Found	Peak Found	High	Peak Found	Peak Found	High	High
503	7.1927862167358398	7.8379430770873997	6.9920887947082502	8.2840147018432599	5.9909548759460396	4.0617761611938503	0	0	FALSE	#N/A	+	Ki150_Ki21	0.0163246	-5.06353	-3.30408	FALSE	High	Master Protein	Q9CQV6	Microtubule-associated proteins 1A/1B light chain 3B OS=Mus musculus OX=10090 GN=Map1lc3b PE=1 SV=3	0	4.1269999999999998	17	2	7	1	1	125	14.6	8.43	1.74	2	1	Peak Found	Not Found	Not Found	Not Found	Not Found	Not Found	Not Found	Not Found	Peak Found	Peak Found	Not Found	High	Not Found	Peak Found	Not Found	Not Found
504	5.9471983909606898	7.4304523468017596	6.3019533157348597	6.2172307968139604	6.82781887054443	1.4329594373703001	6.1878471374511701	0	FALSE	#N/A	#N/A	#N/A	0.149819	-2.86205	-1.65105	FALSE	High	Master Protein	A2ASQ1	Agrin OS=Mus musculus OX=10090 GN=Agrn PE=1 SV=1	0	17.626000000000001	4	5	7	5	1	1950	207.4	6.32	8.23	5	0	Peak Found	Peak Found	Peak Found	Not Found	Not Found	Peak Found	Not Found	Peak Found	High	Peak Found	High	High	High	Peak Found	Peak Found	Not Found
505	6.2307410240173304	5.0223679542541504	6.3593101501464799	8.2441263198852504	5.8875250816345197	0	8.1917991638183594	7.41023921966553	FALSE	#N/A	#N/A	#N/A	0.599374	-1.09175	-0.554355	FALSE	High	Master Protein	Q922R8	Protein disulfide-isomerase A6 OS=Mus musculus OX=10090 GN=Pdia6 PE=1 SV=3	0	20.346	17	5	7	5	1	440	48.1	5.14	7.42	5	0	Peak Found	Not Found	High	Not Found	Not Found	Not Found	Not Found	Not Found	High	Peak Found	Peak Found	High	Peak Found	Not Found	Peak Found	Peak Found
506	10.643856048584	0	0	0	0	0	0	0	FALSE	#N/A	#N/A	#N/A	0.355918	-2.66096	-1	FALSE	High	Master Protein	Q61701	ELAV-like protein 4 OS=Mus musculus OX=10090 GN=Elavl4 PE=1 SV=1	0	25.960999999999999	14	5	7	1	1	385	42.3	9.3800000000000008	9.7100000000000009	5	0	Not Found	Not Found	Not Found	Not Found	Not Found	Not Found	Not Found	Not Found	High	Not Found	Not Found	Not Found	Not Found	Not Found	Not Found	Not Found
507	5.1699252128601101	4.2249665260314897	0	5.3645725250244096	0	2	7.7265586853027299	0	FALSE	#N/A	#N/A	#N/A	0.590826	-1.25823	-0.56771	FALSE	High	Master Protein	Q8CHC4	Synaptojanin-1 OS=Mus musculus OX=10090 GN=Synj1 PE=1 SV=3	0	11.926	3	4	7	4	1	1574	172.5	6.89	9.25	4	0	Peak Found	Peak Found	Not Found	Not Found	Not Found	Peak Found	Peak Found	Peak Found	High	Peak Found	Peak Found	High	Peak Found	Peak Found	Peak Found	Not Found
508	0.76553475856780995	1.67807197570801	1.9259994029998799	2.5360529422760001	-1.73696553707123	3.1375036239624001	0	0	FALSE	#N/A	#N/A	#N/A	0.249595	-1.37628	-1.27457	FALSE	High	Master Protein	Q9QYG0	Protein NDRG2 OS=Mus musculus OX=10090 GN=Ndrg2 PE=1 SV=1	0	10.198	12	4	6	4	1	371	40.799999999999997	5.4	5.61	4	0	Peak Found	Peak Found	Not Found	Peak Found	Peak Found	Peak Found	Peak Found	Not Found	High	High	High	High	Peak Found	Peak Found	Not Found	Not Found
509	7.1739268302917498	4.5728898048400897	4.0089888572692898	4.5235619544982901	4.5668153762817401	0	7.3416299819946298	0	FALSE	#N/A	#N/A	#N/A	0.323318	-2.09273	-1.0759	FALSE	High	Master Protein	Q60900	ELAV-like protein 3 OS=Mus musculus OX=10090 GN=Elavl3 PE=1 SV=1	0	24.981000000000002	14	5	6	2	1	367	39.5	9.2799999999999994	7.07	5	0	Not Found	Peak Found	Not Found	Not Found	Not Found	Not Found	Not Found	Not Found	High	Peak Found	Peak Found	Peak Found	Peak Found	Not Found	Peak Found	Not Found
510	0	0	0	0	9.5719423294067401	0	0	0	FALSE	#N/A	#N/A	#N/A	0.355918	2.39299	1	FALSE	High	Master Protein	P07310	Creatine kinase M-type OS=Mus musculus OX=10090 GN=Ckm PE=1 SV=1	0	21.460999999999999	17	5	6	5	1	381	43	7.06	10.119999999999999	5	0	Peak Found	Not Found	Not Found	Not Found	Not Found	Not Found	Not Found	Not Found	Not Found	Not Found	Not Found	Not Found	High	Not Found	Not Found	Not Found
511	7.7701683044433603	7.3888783454895002	7.2479276657104501	6.3165078163146999	7.0022525787353498	6.3219280242919904	8.6147098541259801	8.5781841278076207	FALSE	#N/A	#N/A	#N/A	0.517896	0.448398	0.686736	FALSE	High	Master Protein	P18528	Ig heavy chain V region 6.96 OS=Mus musculus OX=10090 PE=4 SV=1	0	11.106	31	2	6	1	1	98	11	7.93	8.48	2	0	Not Found	Not Found	Not Found	Not Found	Not Found	Not Found	Not Found	Not Found	High	Peak Found	Peak Found	Peak Found	Peak Found	Peak Found	Peak Found	High
512	3.9164767265319802	5.5849623680114702	5.4659743309020996	3.9259994029998802	5.6610655784606898	3.8073549270629901	0	0	FALSE	#N/A	#N/A	#N/A	0.165349	-2.35625	-1.57929	FALSE	High	Master Protein	Q9R226	KH domain-containing. RNA-binding. signal transduction-associated protein 3 OS=Mus musculus OX=10090 GN=Khdrbs3 PE=1 SV=1	0	10.275	9	3	6	2	1	346	38.799999999999997	8.1	2.6	3	1	Not Found	Not Found	Not Found	Not Found	Not Found	Peak Found	Not Found	Not Found	High	Peak Found	Peak Found	Peak Found	Peak Found	High	Not Found	Not Found
513	6.5515160560607901	7.1282520294189498	7.3309168815612802	5.1659121513366699	6.3733000755310103	8.0465784072875994	8.8853912353515607	8.4474964141845703	FALSE	#N/A	#N/A	#N/A	0.10654	1.39404	1.89749	FALSE	High	Master Protein	P01725	Ig lambda-1 chain V region S178 OS=Mus musculus OX=10090 PE=1 SV=1	0	9.6280000000000001	21	1	6	1	1	110	11.6	8	11.78	1	0	Not Found	Not Found	Not Found	Not Found	Not Found	Not Found	Not Found	Not Found	High	High	Peak Found	Peak Found	High	Peak Found	High	High
514	7.61397361755371	6.2649116516113299	6.6653361320495597	0	5.8073549270629901	7.7224659919738796	6.4229059219360396	7.0323214530944798	FALSE	#N/A	#N/A	#N/A	0.401303	1.61021	0.903041	FALSE	High	Master Protein	Q6PFR5	Transformer-2 protein homolog alpha OS=Mus musculus OX=10090 GN=Tra2a PE=1 SV=1	0	10.987	11	3	6	3	1	281	32.299999999999997	11.28	4.91	3	0	Peak Found	Not Found	Not Found	Not Found	Not Found	Peak Found	Peak Found	Peak Found	High	High	High	Not Found	Peak Found	Peak Found	Peak Found	High
515	7.9926552772521999	5.9657840728759801	9.1507625579834002	6.4296159744262704	5.8850860595703098	8.6805353164672905	0	7.3110671043395996	FALSE	#N/A	#N/A	#N/A	0.38516	-1.91553	-0.936504	FALSE	High	Master Protein	Q9WUM5	Succinate--CoA ligase [ADP/GDP-forming] subunit alpha. mitochondrial OS=Mus musculus OX=10090 GN=Suclg1 PE=1 SV=4	0	12.483000000000001	11	3	6	3	1	346	36.1	9.39	8.2200000000000006	3	0	Not Found	Not Found	Not Found	Not Found	Not Found	Not Found	Not Found	Not Found	High	Peak Found	High	Peak Found	Peak Found	Peak Found	Not Found	Peak Found
516	3.1538052558898899	3.67807197570801	3.65535187721252	5.4495615959167498	3.7655348777771001	0	0	0	FALSE	#N/A	+	Ki150_Ki21	0.0291598	-3.04281	-2.85057	FALSE	High	Master Protein	Q99JP7	Glutathione hydrolase 7 OS=Mus musculus OX=10090 GN=Ggt7 PE=1 SV=2	0	14.815	13	5	6	5	1	662	70.2	5.0599999999999996	3.92	5	0	Not Found	Not Found	Not Found	Not Found	Peak Found	Peak Found	Not Found	Not Found	Peak Found	Peak Found	Peak Found	High	Peak Found	Not Found	Not Found	Not Found
517	8.7797193527221697	8.7973375320434606	6.2403144836425799	9.1377592086791992	6.2611546516418501	0	0	0	FALSE	#N/A	+	Ki150_Ki21	0.00781683	-6.67349	-3.91835	FALSE	High	Master Protein	Q99KX1	Myeloid leukemia factor 2 OS=Mus musculus OX=10090 GN=Mlf2 PE=1 SV=1	0	8.7309999999999999	11	2	6	2	1	247	28	6.98	4.72	2	0	Not Found	Not Found	Not Found	Not Found	Not Found	Not Found	Not Found	Not Found	High	High	Peak Found	High	Peak Found	Not Found	Not Found	Not Found
518	7.6220517158508301	6.9319195747375497	7.9248123168945304	6.9128894805908203	7.4312887191772496	8.3187685012817401	0	0	FALSE	#N/A	#N/A	#N/A	0.187751	-3.4104	-1.4863	FALSE	High	Master Protein	Q99J09	Methylosome protein 50 OS=Mus musculus OX=10090 GN=Wdr77 PE=1 SV=1	0	7.0389999999999997	10	3	6	3	1	342	36.9	5.27	2.0299999999999998	3	0	Not Found	Not Found	Not Found	Peak Found	Not Found	Not Found	Not Found	Not Found	High	Peak Found	Peak Found	High	High	Peak Found	Not Found	Not Found
519	8.3142433166503906	8.2374486923217791	5.7414669990539604	8.3250808715820295	6.4495615959167498	-1.32192802429199	8.1277360916137695	0	FALSE	#N/A	#N/A	#N/A	0.12321	-4.34072	-1.79259	FALSE	High	Master Protein	Q6ZWV7	60S ribosomal protein L35 OS=Mus musculus OX=10090 GN=Rpl35 PE=1 SV=1	0	8.6669999999999998	15	2	6	2	1	123	14.5	11.05	3.69	2	0	Peak Found	Not Found	Not Found	Peak Found	Not Found	Not Found	Not Found	Peak Found	High	High	Peak Found	High	Peak Found	Peak Found	Peak Found	Not Found
520	9.2152900695800799	3.37851166725159	9.4441862106323207	7.3201236724853498	0	0	0	0	FALSE	#N/A	+	Ki150_Ki21	0.00195831	-7.33953	-5.22941	FALSE	High	Master Protein	Q9WVH9	Fibulin-5 OS=Mus musculus OX=10090 GN=Fbln5 PE=1 SV=1	0	10.406000000000001	7	3	6	3	1	448	50.2	4.7	3.7	3	0	Not Found	Not Found	Not Found	Not Found	Not Found	Not Found	Not Found	Peak Found	High	Peak Found	High	High	Not Found	Not Found	Not Found	Not Found
521	8.3255300521850604	6.6322679519653303	5.6524863243103001	7.4454288482665998	5.0045013427734402	0	0	0	FALSE	#N/A	+	Ki150_Ki21	0.0057432	-5.7628	-4.19095	FALSE	High	Master Protein	P49813	Tropomodulin-1 OS=Mus musculus OX=10090 GN=Tmod1 PE=1 SV=2	0	5.391	8	3	6	2	1	359	40.4	5.0999999999999996	0	3	0	Not Found	Not Found	Peak Found	Not Found	Peak Found	Peak Found	Not Found	Peak Found	High	Peak Found	Peak Found	High	Peak Found	Not Found	Not Found	Not Found
522	6.4902491569518999	8.0234775543212908	7.6474585533142099	7.0980319976806596	6.8715972900390598	8.61065578460693	0	8.3540287017822301	FALSE	#N/A	#N/A	#N/A	0.533034	-1.35573	-0.661204	FALSE	High	Master Protein	Q60972	Histone-binding protein RBBP4 OS=Mus musculus OX=10090 GN=Rbbp4 PE=1 SV=5	0	10.734999999999999	14	4	6	4	1	425	47.6	4.8899999999999997	4.51	4	0	Not Found	Not Found	Peak Found	Not Found	Not Found	Not Found	Not Found	Not Found	High	Peak Found	High	High	Peak Found	Peak Found	Not Found	High
523	8.7790622711181605	6.1106138229370099	0	6.2307410240173304	6.52825880050659	7.32912349700928	0	0	FALSE	#N/A	#N/A	#N/A	0.532042	-1.81576	-0.662863	FALSE	High	Master Protein	Q99M28	RNA-binding protein with serine-rich domain 1 OS=Mus musculus OX=10090 GN=Rnps1 PE=1 SV=1	0	17.698	20	4	6	4	1	305	34.200000000000003	11.84	13.43	4	0	Peak Found	Not Found	Not Found	Not Found	Not Found	Not Found	Not Found	Not Found	High	Peak Found	Not Found	High	Peak Found	Peak Found	Not Found	Not Found
524	8.3557920455932599	8.1111354827880895	8.0948696136474592	6.7128710746765101	7.3715591430664098	1.4854267835617101	5.3219280242919904	7.0145783424377397	FALSE	#N/A	#N/A	#N/A	0.121501	-2.52029	-1.80268	FALSE	High	Master Protein	P01634	Ig kappa chain V-V region MOPC 21 OS=Mus musculus OX=10090 PE=1 SV=1	0	6.65	18	3	6	2	1	136	14.9	6.76	5.26	3	1	Peak Found	Not Found	Peak Found	Not Found	Not Found	Not Found	Not Found	Peak Found	High	High	High	High	High	Peak Found	Not Found	Not Found
525	4.9068903923034703	5.89965915679932	3.6667566299438499	6.4412841796875	0	0	9.2721633911132795	8.3927469253540004	FALSE	#N/A	#N/A	#N/A	0.76765	-0.81242	-0.309166	FALSE	High	Master Protein	Q80TK0	AP2-interacting clathrin-endocytosis protein OS=Mus musculus OX=10090 GN=Kiaa1107 PE=1 SV=6	0	10.872999999999999	6	5	6	5	1	1239	134	6.61	5.34	5	0	Peak Found	Peak Found	Not Found	Not Found	Not Found	Peak Found	Not Found	Not Found	High	Peak Found	Peak Found	High	Not Found	Not Found	Peak Found	Peak Found
526	4.5789384841918901	6.08321332931519	0	6.7306399345397896	3.9726927280425999	0	3.8479969501495401	3.2326607704162602	FALSE	#N/A	#N/A	#N/A	0.408249	-1.58486	-0.888959	FALSE	High	Master Protein	Q3TVA9	Coiled-coil domain-containing protein 136 OS=Mus musculus OX=10090 GN=Ccdc136 PE=1 SV=2	0	21.564	7	6	6	6	1	1136	131.80000000000001	4.84	7.3	6	0	Peak Found	Peak Found	Peak Found	Peak Found	Peak Found	Not Found	Not Found	Not Found	Peak Found	Peak Found	Not Found	High	Peak Found	Not Found	Peak Found	Peak Found
527	5.9259991645812997	5.7918143272399902	4.3923172950744602	5.9772801399231001	2.4059925079345699	1.67807197570801	6.4042901992797896	6.6058497428893999	FALSE	#N/A	#N/A	#N/A	0.391353	-1.2483	-0.92354	FALSE	High	Master Protein	Q61656	Probable ATP-dependent RNA helicase DDX5 OS=Mus musculus OX=10090 GN=Ddx5 PE=1 SV=2	0	19.094000000000001	8	5	6	4	1	614	69.2	8.92	9.5500000000000007	5	1	Peak Found	Not Found	Not Found	Not Found	Not Found	Peak Found	Peak Found	Peak Found	High	Peak Found	Peak Found	High	Peak Found	Peak Found	Peak Found	Peak Found
528	6.2498245239257804	6.0089888572692898	5.1977081298828098	6.7251958847045898	3.21723079681396	0	7.8233671188354501	8.9841337203979492	FALSE	#N/A	#N/A	#N/A	0.639295	-1.03925	-0.493359	FALSE	High	Master Protein	Q6WVG3	BTB/POZ domain-containing protein KCTD12 OS=Mus musculus OX=10090 GN=Kctd12 PE=1 SV=1	0	11	13	4	6	3	1	327	35.9	5.81	11.65	4	1	Not Found	Not Found	Not Found	Not Found	Peak Found	Peak Found	Not Found	Peak Found	Peak Found	Peak Found	Peak Found	High	Peak Found	Not Found	Peak Found	High
529	7.1446580886840803	6.1937718391418501	8.5902128219604492	7.5368299484252903	6.4025855064392099	6.1126999855041504	0	0	FALSE	#N/A	#N/A	#N/A	0.0644595	-4.23755	-2.261	FALSE	High	Master Protein	O54865	Guanylate cyclase soluble subunit beta-1 OS=Mus musculus OX=10090 GN=Gucy1b1 PE=1 SV=1	0	10.61	5	3	6	3	1	620	70.599999999999994	5.31	4.01	3	0	Peak Found	Peak Found	Not Found	Not Found	Not Found	Not Found	Peak Found	Peak Found	High	High	High	High	Peak Found	Peak Found	Not Found	Not Found
530	7.1168637275695801	8.1142625808715803	7.4846215248107901	7.1809039115905797	6.2890968322753897	5.5969352722168004	2.2326607704162602	4.2479276657104501	FALSE	Acetyl [N-Term]	+	Ki150_Ki21	0.0204085	-2.88251	-3.12676	FALSE	High	Master Protein	O55100	Synaptogyrin-1 OS=Mus musculus OX=10090 GN=Syngr1 PE=1 SV=2	0	9.9830000000000005	15	3	6	3	1	234	25.6	4.6500000000000004	5.86	3	0	Not Found	Peak Found	Peak Found	Not Found	Not Found	Not Found	Peak Found	Peak Found	High	Peak Found	High	High	Peak Found	Peak Found	Peak Found	Peak Found
531	7.5660538673400897	7.3522639274597203	6.5789384841918901	6.8984503746032697	6.5909614562988299	0	8.9005651473999006	7.8728284835815403	FALSE	#N/A	#N/A	#N/A	0.555603	-1.25784	-0.623986	FALSE	High	Master Protein	Q8CG16	Complement C1r-A subcomponent OS=Mus musculus OX=10090 GN=C1ra PE=1 SV=1	0	10.202	4	3	6	3	1	707	80	5.66	5.64	3	0	Peak Found	Not Found	Not Found	Not Found	Not Found	Not Found	Not Found	Not Found	High	Peak Found	High	High	High	Not Found	Peak Found	Peak Found
532	6.1917996406555202	6.4262647628784197	6.2326607704162598	7.3201236724853498	4.0089888572692898	3	0	4.1538052558898899	FALSE	#N/A	+	Ki150_Ki21	0.00950698	-3.75201	-3.75025	FALSE	High	Master Protein	Q60625	Intercellular adhesion molecule 5 OS=Mus musculus OX=10090 GN=Icam5 PE=1 SV=2	0	18.686	6	5	6	5	1	917	96.9	6.32	8.91	5	0	Peak Found	Not Found	Not Found	Peak Found	Peak Found	Peak Found	Not Found	Not Found	High	Peak Found	Peak Found	High	Peak Found	Peak Found	Not Found	Peak Found
533	8.8012237548828107	0	0	9.8010616302490199	0	8.0323209762573207	0	0	FALSE	#N/A	#N/A	#N/A	0.461404	-2.64249	-0.786675	FALSE	High	Master Protein	Q9DB05	Alpha-soluble NSF attachment protein OS=Mus musculus OX=10090 GN=Napa PE=1 SV=1	0	12.928000000000001	12	3	6	2	1	295	33.200000000000003	5.45	2.81	3	0	Not Found	Not Found	Not Found	Not Found	Not Found	Not Found	Not Found	Not Found	Peak Found	Not Found	Not Found	High	Not Found	Peak Found	Not Found	Not Found
534	7.6095480918884304	6.4643416404724103	6.2835512161254901	7.5515160560607901	5.4229059219360396	5.79441595077515	0	0	FALSE	#N/A	+	Ki150_Ki21	0.0455103	-4.17291	-2.51636	FALSE	High	Master Protein	P68404	Protein kinase C beta type OS=Mus musculus OX=10090 GN=Prkcb PE=1 SV=4	0	9.7219999999999995	6	4	6	4	1	671	76.7	7.01	0	4	0	Not Found	Peak Found	Not Found	Not Found	Not Found	Peak Found	Not Found	Not Found	High	Peak Found	High	High	Peak Found	Peak Found	Not Found	Not Found
535	5.7169909477233896	5.8654241561889604	4.9680905342102104	6.3074283599853498	7.4586114883422896	1.26303446292877	0	0	FALSE	#N/A	#N/A	#N/A	0.0981267	-3.53407	-1.95682	FALSE	High	Master Protein	Q63810	Calcineurin subunit B type 1 OS=Mus musculus OX=10090 GN=Ppp3r1 PE=1 SV=3	0	13.428000000000001	30	4	6	4	1	170	19.3	4.8099999999999996	9.0299999999999994	4	0	Peak Found	Not Found	Not Found	Peak Found	Peak Found	Not Found	Peak Found	Peak Found	High	High	Peak Found	High	Peak Found	Peak Found	Not Found	Not Found
536	6.4362950325012198	6.6850991249084499	6.6102867126464799	6.4561491012573198	6.2364926338195801	1.32192814350128	7.8322572708129901	7.7414669990539604	FALSE	#N/A	#N/A	#N/A	0.635905	-0.763921	-0.498456	FALSE	High	Master Protein	P03987	Ig gamma-3 chain C region OS=Mus musculus OX=10090 PE=1 SV=2	0	5.1340000000000003	5	2	6	2	1	398	43.9	7.14	2.27	2	0	Peak Found	Not Found	Not Found	Not Found	Peak Found	Peak Found	Peak Found	Peak Found	High	High	High	High	Peak Found	Peak Found	High	High
537	0	0	0	0	0	0	0	0	FALSE	#N/A	#N/A	#N/A	NaN	0	NaN	FALSE	High	Master Protein	Q7M6Y3	Phosphatidylinositol-binding clathrin assembly protein OS=Mus musculus OX=10090 GN=Picalm PE=1 SV=1	0	9.3219999999999992	3	2	6	1	1	660	71.5	7.91	12.21	2	0	Peak Found	Not Found	Not Found	Not Found	Not Found	Peak Found	Not Found	Peak Found	High	Peak Found	Peak Found	Peak Found	Peak Found	Peak Found	Not Found	Not Found
538	2.9818527698516801	5.3785114288330096	5.3074283599853498	5.1497468948364302	4.8579812049865696	5.49825096130371	0	0	FALSE	#N/A	#N/A	#N/A	0.236195	-2.11533	-1.31606	FALSE	High	Master Protein	Q6PER3	Microtubule-associated protein RP/EB family member 3 OS=Mus musculus OX=10090 GN=Mapre3 PE=1 SV=1	0	8.5530000000000008	13	4	6	4	1	281	31.9	5.54	1.63	4	0	Peak Found	Peak Found	Peak Found	Peak Found	Peak Found	Peak Found	Not Found	Not Found	High	Peak Found	Peak Found	High	Peak Found	Peak Found	Not Found	Not Found
539	4.08746290206909	0	0	4.6780719757080096	8.7515439987182599	0	0	0	FALSE	#N/A	#N/A	#N/A	0.998942	-0.00349772	-0.00138237	FALSE	High	Master Protein	P97350	Plakophilin-1 OS=Mus musculus OX=10090 GN=Pkp1 PE=1 SV=1	0	16.158000000000001	7	5	6	5	1	728	80.8	8.91	5.71	5	0	Peak Found	Peak Found	Peak Found	Not Found	Not Found	Peak Found	Peak Found	High	Peak Found	Not Found	Not Found	Peak Found	High	Not Found	Not Found	Not Found
540	8.8777446746826207	8.4536819458007795	6.3785114288330096	9.0577211380004901	0	7.3478426933288601	0	0	FALSE	#N/A	+	Ki150_Ki21	0.0168408	-6.35495	-3.27913	FALSE	High	Master Protein	Q61753	D-3-phosphoglycerate dehydrogenase OS=Mus musculus OX=10090 GN=Phgdh PE=1 SV=3	0	15.116	12	5	6	5	1	533	56.5	6.54	2.12	5	0	Not Found	Not Found	Not Found	Not Found	Not Found	Not Found	Not Found	Not Found	High	High	Peak Found	High	Not Found	Peak Found	Not Found	Not Found
541	0	0	0	0	0	0	0	0	FALSE	#N/A	#N/A	#N/A	NaN	0	NaN	FALSE	Medium	Master Protein	P00536	Proto-oncogene serine/threonine-protein kinase mos OS=Mus musculus OX=10090 GN=Mos PE=2 SV=3	4.9000000000000002E-2	1.262	3	1	6	1	1	343	37.9	9.2200000000000006	0	1	0	Peak Found	Not Found	Not Found	Not Found	Peak Found	Not Found	Peak Found	Peak Found	High	High	Peak Found	High	High	Peak Found	Not Found	Not Found
542	7.2742614746093803	7.5819540023803702	6.1022381782531703	8.4059925079345703	0	8.2094535827636701	5.2326607704162598	5.8629474639892596	FALSE	#N/A	#N/A	#N/A	0.210984	-2.51485	-1.4002	FALSE	High	Master Protein	Q8K3J1	NADH dehydrogenase [ubiquinone] iron-sulfur protein 8. mitochondrial OS=Mus musculus OX=10090 GN=Ndufs8 PE=1 SV=1	0	11.965999999999999	22	4	5	4	1	212	24	6.21	1.83	4	0	Not Found	Not Found	High	Not Found	Not Found	Peak Found	Not Found	Not Found	Peak Found	Peak Found	Peak Found	High	Not Found	Peak Found	Peak Found	Peak Found
543	1.8479968309402499	2.2016339302063002	2.7441611289978001	2.7865962982177699	1.32192814350128	2.5607149600982702	0	0	FALSE	#N/A	#N/A	#N/A	0.07258	-1.42444	-2.1748	FALSE	High	Master Protein	P97797	Tyrosine-protein phosphatase non-receptor type substrate 1 OS=Mus musculus OX=10090 GN=Sirpa PE=1 SV=2	0	10.855	8	2	5	2	1	513	56.4	8.2799999999999994	3.24	2	0	Peak Found	Peak Found	Not Found	Not Found	Not Found	Not Found	Not Found	Not Found	High	Peak Found	High	High	Peak Found	Peak Found	Not Found	Not Found
544	7.1456775665283203	7.2364926338195801	6.5622425079345703	7.8467440605163601	4.1858668327331499	7.5093789100646999	0	0	FALSE	#N/A	#N/A	#N/A	0.0590341	-4.27398	-2.32511	FALSE	High	Master Protein	Q91V14	Solute carrier family 12 member 5 OS=Mus musculus OX=10090 GN=Slc12a5 PE=1 SV=2	0	10.17	5	5	5	5	1	1138	126.2	6.74	2.11	5	0	Peak Found	Peak Found	Peak Found	Peak Found	Not Found	Not Found	Not Found	Not Found	High	Peak Found	Peak Found	High	Peak Found	Peak Found	Not Found	Not Found
545	0	0	0	0	0	0	0	0	FALSE	#N/A	#N/A	#N/A	NaN	0	NaN	FALSE	Medium	Master Protein	Q80XU3	Nuclear ubiquitous casein and cyclin-dependent kinase substrate 1 OS=Mus musculus OX=10090 GN=Nucks1 PE=1 SV=1	1.7000000000000001E-2	1.7430000000000001	4	1	5	1	1	234	26.3	5.14	0	1	0	Peak Found	Peak Found	Peak Found	Peak Found	High	High	Peak Found	Peak Found	Peak Found	Peak Found	High	High	High	Peak Found	Peak Found	Peak Found
546	5.6892991065979004	5.1699252128601101	7	7.0563669204711896	6.1251549720764196	5.8678965568542498	0	0	FALSE	#N/A	#N/A	#N/A	0.122061	-3.23063	-1.79935	FALSE	High	Master Protein	Q9JKB1	Ubiquitin carboxyl-terminal hydrolase isozyme L3 OS=Mus musculus OX=10090 GN=Uchl3 PE=1 SV=2	0	13.095000000000001	23	4	5	4	1	230	26.1	5.05	3.5	4	0	Peak Found	Not Found	High	Not Found	Peak Found	Peak Found	Not Found	Peak Found	Peak Found	Peak Found	Peak Found	High	Peak Found	Peak Found	Not Found	Not Found
547	0	2.9259994029998802	4.01792192459106	1	4.2854022979736301	1.2016338109970099	7.67242527008057	7.5894637107849103	FALSE	#N/A	#N/A	#N/A	0.124423	3.20125	1.78552	FALSE	High	Master Protein	Q6GQT1	Alpha-2-macroglobulin-P OS=Mus musculus OX=10090 GN=A2m PE=2 SV=2	0	5.5039999999999996	1	1	5	1	1	1474	164.2	6.61	3.87	1	0	Peak Found	High	Not Found	Not Found	Not Found	Not Found	Peak Found	Peak Found	Not Found	Peak Found	Peak Found	Peak Found	High	Peak Found	High	High
548	6.01792192459106	6.9104928970336896	5.8923912048339799	7.2789139747619602	4.2249665260314897	6.8517489433288601	0	0	FALSE	#N/A	#N/A	#N/A	0.0716975	-3.75575	-2.18367	FALSE	High	Master Protein	O55022	Membrane-associated progesterone receptor component 1 OS=Mus musculus OX=10090 GN=Pgrmc1 PE=1 SV=4	0	10.996	16	3	5	3	1	195	21.7	4.7	1.95	3	0	Not Found	Not Found	High	Not Found	Not Found	Peak Found	Peak Found	Peak Found	High	Peak Found	Peak Found	High	Peak Found	Peak Found	Not Found	Not Found
549	8.6032552719116193	8.5395469665527308	8.5721321105956996	7.40684270858765	8.1369915008544904	2.8479969501495401	0	0	FALSE	#N/A	+	Ki150_Ki21	0.0290921	-5.5342	-2.85234	FALSE	High	Master Protein	P01819	Ig heavy chain V region MOPC 141 OS=Mus musculus OX=10090 PE=4 SV=1	0	6.9539999999999997	8	1	5	1	1	144	15.7	8.43	6.43	1	0	Not Found	Not Found	Not Found	Not Found	Not Found	Not Found	Not Found	Not Found	High	Peak Found	High	High	Peak Found	Peak Found	Not Found	Not Found
550	5.7441611289978001	2	4.2479276657104501	6.8579812049865696	1.5360529422760001	4.6147098541259801	5.8579812049865696	5.3854308128356898	FALSE	#N/A	#N/A	#N/A	0.807727	-0.363974	-0.254338	FALSE	High	Master Protein	Q8BGT8	Phytanoyl-CoA hydroxylase-interacting protein-like OS=Mus musculus OX=10090 GN=Phyhipl PE=1 SV=1	0	15.896000000000001	13	5	5	3	1	375	42.3	6.35	3.54	5	2	Peak Found	Not Found	Peak Found	Peak Found	Not Found	Not Found	Not Found	Not Found	Peak Found	Peak Found	Peak Found	High	Peak Found	Not Found	Peak Found	Peak Found
551	8.2446012496948207	7.9512848854064897	6.1699252128601101	8.3291234970092791	6.8838653564453098	6.6043677330017099	0	4.9541964530944798	FALSE	#N/A	#N/A	#N/A	0.116951	-3.06313	-1.83023	FALSE	High	Master Protein	Q9CXW4	60S ribosomal protein L11 OS=Mus musculus OX=10090 GN=Rpl11 PE=1 SV=4	0	5.67	13	2	5	2	1	178	20.2	9.6	0	2	0	Not Found	Not Found	Not Found	Not Found	Not Found	Peak Found	Not Found	Not Found	High	High	Peak Found	High	High	Peak Found	Not Found	Peak Found
552	4.7918143272399902	4.2172307968139604	4.5360531806945801	5.4724879264831499	0	-2.32192802429199	8.28863525390625	8.1543121337890607	FALSE	#N/A	#N/A	#N/A	0.673222	-1.22414	-0.443101	FALSE	High	Master Protein	P99029	Peroxiredoxin-5. mitochondrial OS=Mus musculus OX=10090 GN=Prdx5 PE=1 SV=2	0	14.244	20	3	5	3	1	210	21.9	8.85	12.41	3	0	Peak Found	Not Found	Peak Found	Not Found	Peak Found	Peak Found	Peak Found	Not Found	High	High	Peak Found	High	Not Found	Peak Found	Peak Found	High
553	8.1472053527831996	6.0746765136718803	8.1053848266601598	6.6752514839172399	7.3398499488830602	7.9448585510253897	0	0	FALSE	#N/A	#N/A	#N/A	0.181601	-3.42945	-1.51075	FALSE	High	Master Protein	O88322	Nidogen-2 OS=Mus musculus OX=10090 GN=Nid2 PE=1 SV=2	0	15.516999999999999	4	4	5	4	1	1403	153.80000000000001	5.38	4.0199999999999996	4	0	Not Found	Not Found	Peak Found	Peak Found	Peak Found	Not Found	Not Found	Peak Found	High	Peak Found	Peak Found	High	Peak Found	Peak Found	Not Found	Not Found
554	8.1799087524414098	6.9966144561767596	8.0334234237670898	7.3854308128356898	9.1880941390991193	7.3442959785461399	0	0	FALSE	#N/A	#N/A	#N/A	0.19836	-3.51575	-1.44583	FALSE	Medium	Master Protein	P50608	Fibromodulin OS=Mus musculus OX=10090 GN=Fmod PE=2 SV=1	1.2999999999999999E-2	1.873	2	1	5	1	1	376	43	6.04	0	1	0	Peak Found	Not Found	Not Found	Not Found	Not Found	Not Found	Not Found	Not Found	High	Peak Found	High	High	High	Peak Found	Not Found	Not Found
555	7.0411114692687997	5.0574502944946298	6.4462561607360804	7.8328900337219203	5.3575520515441903	0	0	0	FALSE	#N/A	+	Ki150_Ki21	0.0114389	-5.25504	-3.59471	FALSE	High	Master Protein	Q9WV34	MAGUK p55 subfamily member 2 OS=Mus musculus OX=10090 GN=Mpp2 PE=1 SV=1	0	11.426	8	4	5	4	1	552	61.5	6.44	1.62	4	0	Peak Found	Peak Found	Not Found	Not Found	Not Found	Peak Found	Not Found	Not Found	High	Peak Found	Peak Found	High	Peak Found	Not Found	Not Found	Not Found
556	5.2854022979736301	6.0617761611938503	4.9020733833312997	6.7481927871704102	4.6836962699890101	5.3540291786193803	0	0	FALSE	#N/A	#N/A	#N/A	0.0758896	-3.23993	-2.14248	FALSE	High	Master Protein	O54829	Regulator of G-protein signaling 7 OS=Mus musculus OX=10090 GN=Rgs7 PE=1 SV=2	0	9.8989999999999991	9	3	5	3	1	469	54.8	8.1300000000000008	0	3	0	Peak Found	Not Found	Peak Found	Peak Found	Peak Found	Peak Found	Not Found	Not Found	Peak Found	High	Peak Found	High	Peak Found	Peak Found	Not Found	Not Found
557	8.1868572235107404	8.7313194274902308	8.3241806030273402	6.8034853935241699	7.8240041732788104	2.67807197570801	0	7.7708292007446298	FALSE	#N/A	#N/A	#N/A	0.133909	-3.44323	-1.7324	FALSE	High	Master Protein	P01642	Ig kappa chain V-V region L7 (Fragment) OS=Mus musculus OX=10090 GN=Gm10881 PE=1 SV=1	0	5.5449999999999999	10	1	5	1	1	115	12.6	5.94	11.33	1	0	Not Found	Not Found	Not Found	Not Found	Not Found	Not Found	Not Found	Not Found	Peak Found	Peak Found	Peak Found	High	High	Peak Found	Not Found	High
558	6.8303565979003897	6.14363813400269	7.87221336364746	8.2597436904907209	6.6962718963623002	8.2374486923217791	0	7.0895829200744602	FALSE	#N/A	#N/A	#N/A	0.393332	-1.77066	-0.919433	FALSE	High	Master Protein	Q5EBJ4	Ermin OS=Mus musculus OX=10090 GN=Ermn PE=1 SV=1	0	6.367	10	2	5	2	1	281	32.1	4.59	3.77	2	0	Not Found	Peak Found	Not Found	Not Found	Not Found	Peak Found	Peak Found	Peak Found	High	High	High	High	Peak Found	Peak Found	Not Found	Peak Found
559	8.4728937149047905	6.3255300521850604	4.45285892486572	8.6036262512206996	5.2249665260314897	0	7.0650119781494096	6.5344972610473597	FALSE	#N/A	#N/A	#N/A	0.27805	-2.25761	-1.19259	FALSE	High	Master Protein	P62245	40S ribosomal protein S15a OS=Mus musculus OX=10090 GN=Rps15a PE=1 SV=2	0	12.574999999999999	38	4	5	4	1	130	14.8	10.130000000000001	5.37	4	0	Peak Found	Not Found	Not Found	Not Found	Not Found	High	Not Found	Peak Found	High	Peak Found	Peak Found	High	High	Not Found	Peak Found	Peak Found
560	3.5484366416931201	5.1538052558898899	4.5607151985168501	3.3645725250244101	3.9634742736816402	-0.32192808389663702	1.9259994029998799	1.4329594373703001	FALSE	#N/A	+	Ki150_Ki21	0.0490665	-2.40676	-2.4608	FALSE	Medium	Master Protein	Q5U405	Transmembrane protease serine 13 OS=Mus musculus OX=10090 GN=Tmprss13 PE=2 SV=2	3.1E-2	1.5	1	1	5	1	1	543	59.8	9.01	0	1	0	High	Peak Found	Peak Found	High	Peak Found	High	Peak Found	Peak Found	Peak Found	High	Peak Found	Peak Found	Peak Found	Peak Found	Peak Found	Peak Found
561	7.1868572235107404	6.4396233558654803	6.4838156700134304	8.7323369979858398	5.1937718391418501	6.9943532943725604	7.14261770248413	7.7983098030090297	FALSE	#N/A	#N/A	#N/A	0.59945	-0.428395	-0.554236	FALSE	High	Master Protein	O88342	WD repeat-containing protein 1 OS=Mus musculus OX=10090 GN=Wdr1 PE=1 SV=3	0	14.711	13	5	5	5	1	606	66.400000000000006	6.6	3.25	5	0	Not Found	Not Found	Peak Found	Not Found	Not Found	Peak Found	Not Found	Not Found	Peak Found	Peak Found	High	High	Peak Found	Peak Found	Peak Found	Peak Found
562	7.5946979522705096	8.5812005996704102	8.6973152160644496	8.1729278564453107	8.3124294281005895	1.1375035047531099	0	0	FALSE	#N/A	+	Ki150_Ki21	0.02646	-5.89905	-2.92496	FALSE	High	Master Protein	Q9D1M0	Protein SEC13 homolog OS=Mus musculus OX=10090 GN=Sec13 PE=1 SV=3	0	6.1379999999999999	11	2	5	2	1	322	35.5	5.38	1.62	2	0	Not Found	Not Found	Not Found	Not Found	Not Found	Not Found	Not Found	Not Found	High	Peak Found	High	High	High	Peak Found	Not Found	Not Found
563	6.3001236915588397	7.0596146583557102	6.2249665260314897	7.8789706230163601	0	0	0	0	FALSE	#N/A	+	Ki150_Ki21	2.05148e-06	-6.86592	-17.7537	FALSE	High	Master Protein	Q91ZX7	Prolow-density lipoprotein receptor-related protein 1 OS=Mus musculus OX=10090 GN=Lrp1 PE=1 SV=1	0	18.332000000000001	1	5	5	5	1	4545	504.4	5.36	6.26	5	0	Peak Found	Not Found	Peak Found	Peak Found	Peak Found	Not Found	Not Found	Not Found	High	Peak Found	Peak Found	High	Not Found	Not Found	Not Found	Not Found
564	8.6592826843261701	7.4894466400146502	7.96866703033447	6.81506299972534	7.40002536773682	7.1272206306457502	0	0	FALSE	#N/A	#N/A	#N/A	0.10291	-4.1013	-1.92249	FALSE	High	Master Protein	P63163	Small nuclear ribonucleoprotein-associated protein N OS=Mus musculus OX=10090 GN=Snrpn PE=1 SV=1	0	7.6829999999999998	13	3	5	3	1	240	24.6	11.19	0	3	0	Peak Found	Peak Found	Not Found	Peak Found	Peak Found	Not Found	Not Found	Peak Found	High	High	High	High	Peak Found	Peak Found	Not Found	Not Found
565	5.95652151107788	7.0617761611938503	5	6.2555007934570304	4.1538052558898899	0	6.45121097564697	6.6934871673584002	FALSE	#N/A	#N/A	#N/A	0.319894	-1.74382	-1.08424	FALSE	High	Master Protein	Q60771	Claudin-11 OS=Mus musculus OX=10090 GN=Cldn11 PE=1 SV=1	0	7.5869999999999997	11	2	5	2	1	207	22.1	7.91	4.0199999999999996	2	0	Peak Found	Peak Found	Not Found	Not Found	Not Found	Peak Found	Peak Found	Peak Found	High	Peak Found	Peak Found	High	Peak Found	Not Found	Peak Found	Peak Found
566	2.4854269027710001	4.2249665260314897	5.9471983909606898	5.8354187011718803	5.0531115531921396	7.4886436462402299	6.2927818298339799	5.4059925079345703	FALSE	#N/A	#N/A	#N/A	0.192336	1.43688	1.46856	FALSE	High	Master Protein	Q9D1Q6	Endoplasmic reticulum resident protein 44 OS=Mus musculus OX=10090 GN=Erp44 PE=1 SV=1	0	8.1180000000000003	10	4	5	3	1	406	46.8	5.27	3.66	4	0	Not Found	Peak Found	High	Peak Found	Not Found	Not Found	Peak Found	Peak Found	Peak Found	Peak Found	High	High	Peak Found	High	Peak Found	Peak Found
567	7.4741115570068404	7.4781627655029297	7.6300849914550799	6.7481927871704102	6.82781887054443	6.6836962699890101	0	0	FALSE	#N/A	#N/A	#N/A	0.0902451	-3.95476	-2.01724	FALSE	High	Master Protein	Q9DBB9	Carboxypeptidase N subunit 2 OS=Mus musculus OX=10090 GN=Cpn2 PE=1 SV=2	0	5.3559999999999999	3	2	5	2	1	547	60.4	5.88	3.3	2	0	Peak Found	Not Found	Peak Found	Not Found	Not Found	Peak Found	Not Found	Peak Found	High	High	High	High	Peak Found	Peak Found	Not Found	Not Found
568	8.5965623855590803	5.67242527008057	7.2016339302062997	4.6667566299438503	7.6467385292053196	9.0292873382568395	0	0	FALSE	#N/A	#N/A	#N/A	0.393296	-2.36534	-0.919506	FALSE	High	Master Protein	Q9R0U0	Serine/arginine-rich splicing factor 10 OS=Mus musculus OX=10090 GN=Srsf10 PE=1 SV=2	0	14.632999999999999	19	4	5	4	1	262	31.3	11.27	6.58	4	0	Not Found	Not Found	Peak Found	Not Found	Not Found	Not Found	Not Found	Peak Found	High	Peak Found	Peak Found	Peak Found	High	Peak Found	Not Found	High
569	7.8392038345336896	8.4081172943115199	7.1064319610595703	8.7028656005859393	5.8972401618957502	0	0	0	FALSE	#N/A	+	Ki150_Ki21	0.00501101	-6.53984	-4.31481	FALSE	High	Master Protein	Q80XN0	D-beta-hydroxybutyrate dehydrogenase. mitochondrial OS=Mus musculus OX=10090 GN=Bdh1 PE=1 SV=2	0	17.71	18	5	5	5	1	343	38.299999999999997	9.01	4.3499999999999996	5	0	Not Found	Peak Found	Peak Found	Not Found	Not Found	Not Found	Not Found	Not Found	High	Peak Found	Peak Found	High	Peak Found	Not Found	Not Found	Not Found
570	7.9283704757690403	7.21819972991943	7.0112271308898899	6.9354596138000497	6.4362950325012198	0	0	0	FALSE	#N/A	+	Ki150_Ki21	0.013049	-5.66424	-3.48586	FALSE	High	Master Protein	P26369	Splicing factor U2AF 65 kDa subunit OS=Mus musculus OX=10090 GN=U2af2 PE=1 SV=3	0	15.026999999999999	17	4	5	4	1	475	53.5	9.09	9.1	4	0	Peak Found	Peak Found	Peak Found	Not Found	Peak Found	Not Found	Not Found	Not Found	High	Peak Found	High	High	Peak Found	Not Found	Not Found	Not Found
571	7.41278123855591	7.2045712471008301	5.7142453193664604	7.2488765716552699	0	6.7747869491577104	0	0	FALSE	#N/A	+	Ki150_Ki21	0.0243097	-5.20142	-2.99033	FALSE	High	Master Protein	Q8R5H6	Wiskott-Aldrich syndrome protein family member 1 OS=Mus musculus OX=10090 GN=Wasf1 PE=1 SV=2	0	15.843	7	3	5	3	1	559	61.5	6.37	9.69	3	0	Not Found	Not Found	Not Found	Peak Found	Peak Found	Not Found	Peak Found	Peak Found	High	High	Peak Found	High	Not Found	Peak Found	Not Found	Not Found
572	6.0746765136718803	7.2336196899414098	6.7374162673950204	9.2126178741455096	6.3522639274597203	8.6553516387939506	0	0	FALSE	#N/A	#N/A	#N/A	0.175104	-3.56268	-1.53742	FALSE	High	Master Protein	P08228	Superoxide dismutase [Cu-Zn] OS=Mus musculus OX=10090 GN=Sod1 PE=1 SV=2	0	17.497	21	3	5	3	1	154	15.9	6.51	9.49	3	0	Peak Found	Not Found	Not Found	Peak Found	Not Found	Not Found	Not Found	Peak Found	High	Peak Found	Peak Found	High	Peak Found	High	Not Found	Not Found
573	6.5156998634338397	6.1497468948364302	6.6780719757080096	7.8789706230163601	5.8579812049865696	6.0959243774414098	3.8875253200531001	0	FALSE	#N/A	#N/A	#N/A	0.0989851	-2.84526	-1.95054	FALSE	High	Master Protein	Q8BKZ9	Pyruvate dehydrogenase protein X component. mitochondrial OS=Mus musculus OX=10090 GN=Pdhx PE=1 SV=1	0	15.112	14	5	5	5	1	501	54	7.75	6.41	5	0	Peak Found	Not Found	Not Found	Not Found	Not Found	Not Found	Not Found	Not Found	High	Peak Found	Peak Found	High	Peak Found	Peak Found	Peak Found	Not Found
574	3.49825096130371	8.3957481384277308	7.04439401626587	9.06555080413818	5.8826432228088397	0	7.6293563842773402	8.3535881042480504	FALSE	#N/A	#N/A	#N/A	0.523278	-1.53459	-0.677604	FALSE	High	Master Protein	Q9D6J6	NADH dehydrogenase [ubiquinone] flavoprotein 2. mitochondrial OS=Mus musculus OX=10090 GN=Ndufv2 PE=1 SV=2	0	17.07	23	4	5	4	1	248	27.3	7.4	9.16	4	0	Not Found	Not Found	Not Found	Not Found	Not Found	Not Found	Not Found	Not Found	Peak Found	Peak Found	Peak Found	High	Peak Found	Not Found	Peak Found	High
575	8.1461868286132795	8.7035579681396502	7.9170737266540501	8.7737989425659197	6.7548875808715803	0	0	0	FALSE	#N/A	+	Ki150_Ki21	0.0076676	-6.69643	-3.93511	FALSE	High	Master Protein	P83940	Elongin-C OS=Mus musculus OX=10090 GN=Eloc PE=1 SV=1	0	8.5180000000000007	21	2	5	2	1	112	12.5	4.78	8.17	2	0	Peak Found	Peak Found	Not Found	Not Found	Not Found	Not Found	Not Found	Not Found	High	High	Peak Found	High	Peak Found	Peak Found	Not Found	Not Found
576	9.3422966003418004	8.6271686553955096	0	9.1176433563232404	0	0	0	0	FALSE	#N/A	+	Ki150_Ki21	0.0242118	-6.77178	-2.99346	FALSE	High	Master Protein	Q8BL65	Actin-binding LIM protein 2 OS=Mus musculus OX=10090 GN=Ablim2 PE=1 SV=1	0	15.46	10	4	5	4	1	612	68.099999999999994	8.02	6.97	4	0	Not Found	Not Found	Not Found	Not Found	Not Found	Not Found	Not Found	Not Found	High	Peak Found	Not Found	High	Not Found	Not Found	Not Found	Not Found
577	8.0487594604492205	7.9988722801208496	7.4404540061950701	8.6227836608886701	6.7238316535949698	8.6649808883666992	0	0	FALSE	Acetyl [N-Term]	#N/A	#N/A	0.115006	-4.18051	-1.84233	FALSE	High	Master Protein	P70168	Importin subunit beta-1 OS=Mus musculus OX=10090 GN=Kpnb1 PE=1 SV=2	0	6.6189999999999998	2	2	5	2	1	876	97.1	4.78	3.56	2	0	Not Found	Not Found	Not Found	Not Found	Not Found	Not Found	Not Found	Not Found	High	Peak Found	Peak Found	High	Peak Found	Peak Found	Not Found	Not Found
578	7.7360634803771999	7.91886329650879	5.8554916381835902	7.97326707839966	6.3128829002380398	0	0	8.1436386108398402	FALSE	#N/A	#N/A	#N/A	0.13557	-3.75679	-1.72348	FALSE	High	Master Protein	P47964	60S ribosomal protein L36 OS=Mus musculus OX=10090 GN=Rpl36 PE=1 SV=2	0	7.077	24	3	5	3	1	105	12.2	11.34	3.78	3	0	Peak Found	Not Found	Peak Found	Not Found	Not Found	Not Found	Peak Found	Peak Found	High	Peak Found	Peak Found	High	Peak Found	Not Found	Not Found	High
579	8.7678537368774396	8.08001804351807	7.7918143272399902	8.9101934432983398	4.6553516387939498	5.70043992996216	0	0	FALSE	#N/A	+	Ki150_Ki21	0.00917033	-5.79852	-3.78093	FALSE	High	Master Protein	Q9R1Q8	Transgelin-3 OS=Mus musculus OX=10090 GN=Tagln3 PE=1 SV=1	0	8.9149999999999991	21	4	5	4	1	199	22.5	7.33	7.53	4	0	Not Found	Not Found	Peak Found	Not Found	Not Found	Not Found	Not Found	Not Found	High	Peak Found	Peak Found	High	Peak Found	Peak Found	Not Found	Not Found
580	7.5109620094299299	8.1679201126098597	8.4647502899169904	9.6012134552002006	0	0	0	0	FALSE	#N/A	+	Ki150_Ki21	1.24165e-06	-8.43621	-19.3281	FALSE	High	Master Protein	P05201	Aspartate aminotransferase. cytoplasmic OS=Mus musculus OX=10090 GN=Got1 PE=1 SV=3	0	13.22	12	4	5	4	1	413	46.2	7.14	5.34	4	0	Not Found	Not Found	Not Found	Not Found	Not Found	Not Found	Not Found	Not Found	High	Peak Found	Peak Found	High	Not Found	Not Found	Not Found	Not Found
581	8.7665290832519496	9.2070140838622994	7.0810837745666504	8.3273277282714808	6.8703646659851101	0	0	0	FALSE	#N/A	+	Ki150_Ki21	0.00975411	-6.6279	-3.72848	FALSE	High	Master Protein	Q9QZD9	Eukaryotic translation initiation factor 3 subunit I OS=Mus musculus OX=10090 GN=Eif3i PE=1 SV=1	0	10.779	21	4	5	4	1	325	36.4	5.64	3.5	4	0	Not Found	Not Found	Not Found	Not Found	Not Found	Not Found	Not Found	Not Found	High	High	Peak Found	Peak Found	Peak Found	Not Found	Not Found	Not Found
582	8.0378217697143608	8.0778837203979492	0	8.8141021728515607	0	0	0	0	FALSE	#N/A	+	Ki150_Ki21	0.0243518	-6.23245	-2.98899	FALSE	High	Master Protein	P68181	cAMP-dependent protein kinase catalytic subunit beta OS=Mus musculus OX=10090 GN=Prkacb PE=1 SV=2	0	4.2080000000000002	5	2	5	2	1	351	40.700000000000003	8.56	0	2	0	Not Found	Peak Found	Not Found	Not Found	Not Found	Not Found	Not Found	Not Found	High	High	Not Found	High	Not Found	Not Found	Not Found	Not Found
583	8.9286661148071307	8.2422208786010707	7.8067107200622603	8.9579725265502894	6.4708619117736799	0	0	0	FALSE	#N/A	+	Ki150_Ki21	0.00579888	-6.86618	-4.18226	FALSE	High	Master Protein	Q8VHH5	Arf-GAP with GTPase. ANK repeat and PH domain-containing protein 3 OS=Mus musculus OX=10090 GN=Agap3 PE=1 SV=1	0	16.542000000000002	5	4	5	4	1	910	97.9	7.75	4.74	4	0	Not Found	Not Found	Not Found	Not Found	Not Found	Not Found	Not Found	Not Found	High	Peak Found	Peak Found	High	Peak Found	Not Found	Not Found	Not Found
584	8.1873521804809606	7.7535510063171396	5.6467385292053196	7.9295544624328604	6.1759238243103001	0.26303446292877197	0	4.4918532371520996	FALSE	#N/A	+	Ki150_Ki21	0.0304142	-4.6466	-2.8185	FALSE	High	Master Protein	P84099	60S ribosomal protein L19 OS=Mus musculus OX=10090 GN=Rpl19 PE=1 SV=1	0	5.4290000000000003	13	2	5	2	1	196	23.5	11.47	0	2	0	Peak Found	High	Not Found	Not Found	Not Found	Peak Found	Peak Found	Peak Found	High	High	Peak Found	High	Peak Found	Peak Found	Not Found	Peak Found
585	0	0	0	5.6058497428893999	8.5410966873168892	4.3785114288330096	0	6.1578521728515598	FALSE	#N/A	#N/A	#N/A	0.190842	3.3679	1.4743	FALSE	High	Master Protein	Q5SX39	Myosin-4 OS=Mus musculus OX=10090 GN=Myh4 PE=2 SV=1	0	13.443	3	5	5	2	1	1939	222.7	5.74	3.75	5	0	Peak Found	Peak Found	Not Found	Not Found	Not Found	Not Found	Not Found	Not Found	Not Found	Not Found	Not Found	Peak Found	High	Peak Found	Not Found	Peak Found
586	7.9319195747375497	5.6695938110351598	0	8.4262647628784197	0	0	8.6032552719116193	0	FALSE	#N/A	#N/A	#N/A	0.289724	-3.35613	-1.16104	FALSE	High	Master Protein	Q8VDQ8	NAD-dependent protein deacetylase sirtuin-2 OS=Mus musculus OX=10090 GN=Sirt2 PE=1 SV=2	0	15.494999999999999	10	3	5	3	1	389	43.2	5.35	9.77	3	0	Peak Found	Not Found	Not Found	Not Found	Not Found	Not Found	Not Found	Not Found	High	Peak Found	Not Found	High	Not Found	Not Found	Peak Found	Not Found
587	0	0	0	4.9212460517883301	7.6065902709960902	0	0	0	FALSE	#N/A	#N/A	#N/A	0.776914	0.671336	0.296404	FALSE	High	Master Protein	Q7TSF1	Desmoglein-1-beta OS=Mus musculus OX=10090 GN=Dsg1b PE=1 SV=1	1E-3	2.907	1	1	5	1	1	1060	114.4	4.84	3.31	1	0	Not Found	Not Found	Not Found	Not Found	Not Found	Peak Found	High	High	Not Found	Not Found	Not Found	High	High	Not Found	Not Found	Not Found
588	8.5352754592895508	7.60288429260254	5.2742614746093803	7.2460279464721697	5.8404631614685103	6.12308645248413	7.8297228813171396	6.7826704978942898	FALSE	#N/A	#N/A	#N/A	0.547089	-0.520627	-0.637912	FALSE	High	Master Protein	Q8K310	Matrin-3 OS=Mus musculus OX=10090 GN=Matr3 PE=1 SV=1	0	12.94	7	5	5	5	1	846	94.6	6.25	5.56	5	0	Peak Found	Peak Found	Not Found	Not Found	Not Found	Not Found	Not Found	Not Found	High	Peak Found	Peak Found	Peak Found	Peak Found	Peak Found	Peak Found	Peak Found
589	8.8141021728515607	6.8047761917114302	6.3991713523864702	8.90478515625	6.4594316482543901	8.5939512252807599	0	0	FALSE	#N/A	#N/A	#N/A	0.1369	-3.96736	-1.71642	FALSE	High	Master Protein	Q8CAK3	Shiftless antiviral inhibitor of ribosomal frameshifting protein homolog OS=Mus musculus OX=10090 GN=Shfl PE=2 SV=1	0	5.0510000000000002	9	2	5	2	1	290	33	7.28	1.9	2	0	Not Found	Not Found	Not Found	Not Found	Not Found	Not Found	Not Found	Not Found	High	Peak Found	High	High	Peak Found	Peak Found	Not Found	Not Found
590	7.8354187011718803	6.9259991645812997	8.34118556976318	9.0826816558837908	5.0617761611938503	0	0	0	FALSE	#N/A	+	Ki150_Ki21	0.00234472	-6.78088	-5.04521	FALSE	High	Master Protein	D3Z7P3	Glutaminase kidney isoform. mitochondrial OS=Mus musculus OX=10090 GN=Gls PE=1 SV=1	0	9.5579999999999998	7	4	5	4	1	674	73.900000000000006	7.99	3.93	4	0	Peak Found	Not Found	Not Found	Not Found	Not Found	Not Found	Not Found	Not Found	High	Peak Found	High	High	Peak Found	Not Found	Not Found	Not Found
591	5.96116018295288	8.6373491287231392	0	9.5194396972656303	4.6380739212036097	0	0	0	FALSE	#N/A	#N/A	#N/A	0.0930096	-4.86997	-1.99546	FALSE	High	Master Protein	Q68FF6	ARF GTPase-activating protein GIT1 OS=Mus musculus OX=10090 GN=Git1 PE=1 SV=1	0	11.676	10	5	5	5	1	770	85.2	6.93	1.83	5	0	Not Found	Not Found	Not Found	Not Found	Not Found	Not Found	Peak Found	Not Found	Peak Found	Peak Found	Not Found	High	Peak Found	Not Found	Not Found	Not Found
592	8.3562316894531303	7.8826432228088397	8.2526655197143608	7.1261882781982404	7.6532034873962402	1.9259994029998799	6.7905116081237802	7.8635668754577601	FALSE	#N/A	#N/A	#N/A	0.242566	-1.84611	-1.29608	FALSE	High	Master Protein	P06327	Ig heavy chain V region VH558 A1/A4 OS=Mus musculus OX=10090 GN=Gm5629 PE=2 SV=1	3.0000000000000001E-3	2.5129999999999999	6	1	5	1	1	117	13	9.1	3.77	1	0	Not Found	Not Found	Peak Found	Not Found	Not Found	Not Found	Not Found	Not Found	High	High	High	High	High	Peak Found	Peak Found	Peak Found
593	7.1996722221374503	7.2536110877990696	5.0312185287475604	7.8617072105407697	0	0	0	0	FALSE	#N/A	+	Ki150_Ki21	3.31545e-05	-6.83655	-11.0229	FALSE	High	Master Protein	P84086	Complexin-2 OS=Mus musculus OX=10090 GN=Cplx2 PE=1 SV=1	0	7.7569999999999997	19	2	5	1	1	134	15.4	5.08	4.05	2	1	Not Found	Not Found	Not Found	Not Found	Not Found	Not Found	Not Found	Not Found	High	Peak Found	Peak Found	High	Not Found	Not Found	Not Found	Not Found
594	4.0356240272521999	5	4.84297895431519	4.6892991065979004	8.5827064514160192	0	2.82781910896301	0	FALSE	#N/A	#N/A	#N/A	0.412865	-1.78934	-0.879699	FALSE	High	Master Protein	Q5SX40	Myosin-1 OS=Mus musculus OX=10090 GN=Myh1 PE=1 SV=1	0	11.271000000000001	3	5	5	2	1	1942	223.2	5.76	1.76	5	3	Not Found	Peak Found	Peak Found	Peak Found	Not Found	Not Found	Not Found	Not Found	Peak Found	Peak Found	Peak Found	Peak Found	High	Not Found	Peak Found	Not Found
595	4.6205863952636701	3.7224659919738801	4.82781887054443	4.6438560485839799	2.67807197570801	2.8479969501495401	0	0	FALSE	#N/A	+	Ki150_Ki21	0.0103962	-3.07216	-3.67468	FALSE	High	Master Protein	Q8CI94	Glycogen phosphorylase. brain form OS=Mus musculus OX=10090 GN=Pygb PE=1 SV=3	0	13.904	5	3	5	3	1	843	96.7	6.73	8.1	3	0	Peak Found	Peak Found	Not Found	Not Found	Not Found	Peak Found	Not Found	Not Found	High	Peak Found	High	High	Peak Found	Peak Found	Not Found	Not Found
596	7.5591859817504901	7.9582624435424796	7.5690960884094203	8.0959243774414098	4.7279205322265598	1.26303446292877	0	0	FALSE	#N/A	+	Ki150_Ki21	0.00138607	-6.29788	-5.59591	FALSE	High	Master Protein	Q9CR62	Mitochondrial 2-oxoglutarate/malate carrier protein OS=Mus musculus OX=10090 GN=Slc25a11 PE=1 SV=3	0	4.968	5	2	4	2	1	314	34.1	9.94	3.45	2	0	Peak Found	Peak Found	Not Found	Peak Found	Peak Found	Peak Found	Not Found	Not Found	High	Peak Found	High	High	Peak Found	Peak Found	Not Found	Not Found
597	7.08001804351807	5.81506299972534	0	7.45121097564697	4.0356240272521999	0	0	0	FALSE	#N/A	#N/A	#N/A	0.0880595	-4.07767	-2.03494	FALSE	High	Master Protein	P62889	60S ribosomal protein L30 OS=Mus musculus OX=10090 GN=Rpl30 PE=1 SV=2	0	9.9359999999999999	24	2	4	2	1	115	12.8	9.6300000000000008	9.8000000000000007	2	0	Not Found	Not Found	Peak Found	Peak Found	Not Found	Not Found	Not Found	Not Found	High	Peak Found	Not Found	High	Peak Found	Not Found	Not Found	Not Found
598	0	6.4362950325012198	7.0969786643981898	7.5984249114990199	5.7059779167175302	10.1428728103638	0	0	FALSE	#N/A	#N/A	#N/A	0.678658	-1.32071	-0.435167	FALSE	High	Master Protein	P54227	Stathmin OS=Mus musculus OX=10090 GN=Stmn1 PE=1 SV=2	0	6.8419999999999996	9	1	4	1	1	149	17.3	5.97	10.11	1	0	Not Found	Not Found	Not Found	Not Found	Not Found	Not Found	Not Found	Not Found	Not Found	Peak Found	High	High	Peak Found	High	Not Found	Not Found
599	4.2172307968139604	10.131085395813001	7.6886000633239702	7.67736721038818	0	0	0	0	FALSE	#N/A	+	Ki150_Ki21	0.000877643	-7.42857	-6.10869	FALSE	High	Master Protein	P56391	Cytochrome c oxidase subunit 6B1 OS=Mus musculus OX=10090 GN=Cox6b1 PE=1 SV=2	0	7.4489999999999998	24	2	4	2	1	86	10.1	8.7200000000000006	8.11	2	0	Not Found	Not Found	Not Found	Peak Found	Not Found	Not Found	Not Found	Not Found	Peak Found	High	Peak Found	High	Not Found	Not Found	Not Found	Not Found
600	6.9623174667358398	8.6920919418334996	8.0541973114013707	8.3566722869872994	6.6176509857177699	0	0	0	FALSE	#N/A	+	Ki150_Ki21	0.009505	-6.36191	-3.75043	FALSE	High	Master Protein	Q8BK30	NADH dehydrogenase [ubiquinone] flavoprotein 3. mitochondrial OS=Mus musculus OX=10090 GN=Ndufv3 PE=1 SV=1	0	4.6559999999999997	11	1	4	1	1	104	11.8	9.35	5.03	1	0	Not Found	Peak Found	Not Found	Not Found	Not Found	Not Found	Not Found	Not Found	High	High	Peak Found	High	Peak Found	Not Found	Not Found	Not Found
601	8.8712892532348597	7.98641109466553	7.5630054473876998	9.2208623886108398	0	6.5298209190368697	0	0	FALSE	#N/A	+	Ki150_Ki21	0.00678872	-6.77794	-4.04182	FALSE	High	Master Protein	P80318	T-complex protein 1 subunit gamma OS=Mus musculus OX=10090 GN=Cct3 PE=1 SV=1	0	11.452	6	3	4	3	1	545	60.6	6.7	6.23	3	0	Not Found	Not Found	Not Found	Not Found	Not Found	Not Found	Not Found	Not Found	High	Peak Found	Peak Found	High	Not Found	Peak Found	Not Found	Not Found
602	0	3.37851166725159	0	5.7360634803771999	0	0	0	10.585244178771999	FALSE	#N/A	#N/A	#N/A	0.906281	0.367667	0.122793	FALSE	High	Master Protein	Q3TEA8	Heterochromatin protein 1-binding protein 3 OS=Mus musculus OX=10090 GN=Hp1bp3 PE=1 SV=1	0	13.489000000000001	8	4	4	4	1	554	60.8	9.6999999999999993	4.9000000000000004	4	0	Not Found	Not Found	Not Found	Not Found	Not Found	Not Found	Not Found	Not Found	Not Found	Peak Found	Not Found	High	Not Found	Not Found	Not Found	High
603	6.6467385292053196	0	7.5545887947082502	5.37503957748413	8.0885229110717791	8.7139015197753906	0	3.8875253200531001	FALSE	#N/A	#N/A	#N/A	0.919525	0.278396	0.105359	FALSE	High	Master Protein	P10493	Nidogen-1 OS=Mus musculus OX=10090 GN=Nid1 PE=1 SV=2	0	12.833	4	4	4	4	1	1245	136.5	5.44	3.52	4	0	Peak Found	Peak Found	Not Found	Not Found	Peak Found	Not Found	Not Found	Not Found	High	Not Found	Peak Found	Peak Found	High	Peak Found	Not Found	Peak Found
604	5.2403144836425799	5.7655348777770996	5.7333545684814498	6.6424126625061	4.4724879264831499	0	7.2191686630248997	6.8073549270629901	FALSE	#N/A	#N/A	#N/A	0.495195	-1.22065	-0.725959	FALSE	High	Master Protein	Q9CQH3	NADH dehydrogenase [ubiquinone] 1 beta subcomplex subunit 5. mitochondrial OS=Mus musculus OX=10090 GN=Ndufb5 PE=1 SV=1	0	8.0559999999999992	17	3	4	3	1	189	21.7	9.41	4.2699999999999996	3	0	Peak Found	Peak Found	Not Found	Not Found	Not Found	Not Found	Not Found	Peak Found	High	High	Peak Found	High	Peak Found	Not Found	Peak Found	Peak Found
605	7.9277777671814	4.6780719757080096	6.8060660362243697	9.0741415023803693	6.9248123168945304	6.6424126625061	0	0	FALSE	#N/A	#N/A	#N/A	0.136697	-3.72971	-1.7175	FALSE	High	Master Protein	P70202	Latexin OS=Mus musculus OX=10090 GN=Lxn PE=1 SV=2	0	10.179	18	3	4	3	1	222	25.5	5.74	5.75	3	0	Peak Found	Not Found	Peak Found	Not Found	Not Found	Not Found	Not Found	Not Found	High	Peak Found	Peak Found	High	Peak Found	Peak Found	Not Found	Not Found
606	8.2531385421752894	0	7.0290112495422399	7.40087938308716	0	0	0	0	FALSE	#N/A	+	Ki150_Ki21	0.0248667	-5.67076	-2.97282	FALSE	High	Master Protein	Q9DC07	LIM zinc-binding domain-containing Nebulette OS=Mus musculus OX=10090 GN=Nebl PE=1 SV=1	0	11.157999999999999	13	3	4	3	1	270	31.1	8.31	7.83	3	0	Not Found	Not Found	Peak Found	Not Found	Peak Found	Not Found	Peak Found	Not Found	High	Not Found	Peak Found	High	Not Found	Not Found	Not Found	Not Found
607	5.0268001556396502	0	0	0	10.1769208908081	8.6787757873535192	0	0	FALSE	#N/A	#N/A	#N/A	0.294927	3.45722	1.14733	FALSE	High	Master Protein	Q9QZ47	Troponin T. fast skeletal muscle OS=Mus musculus OX=10090 GN=Tnnt3 PE=1 SV=3	0	14.833	9	2	4	2	1	272	32.200000000000003	5.31	2.69	2	0	Not Found	Not Found	Not Found	Not Found	Not Found	Not Found	Not Found	Not Found	Peak Found	Not Found	Not Found	Not Found	High	Peak Found	Not Found	Not Found
608	9.0906419754028303	7.0112271308898899	8.2779846191406303	7.79441595077515	8.6198530197143608	0	0	0	FALSE	#N/A	+	Ki150_Ki21	0.0366163	-5.8886	-2.67836	FALSE	High	Master Protein	P62315	Small nuclear ribonucleoprotein Sm D1 OS=Mus musculus OX=10090 GN=Snrpd1 PE=1 SV=1	0	6.7869999999999999	26	2	4	2	1	119	13.3	11.56	0	2	0	Not Found	Not Found	Not Found	Not Found	Not Found	Not Found	Not Found	Not Found	High	Peak Found	High	High	High	Not Found	Not Found	Not Found
609	7.1507630348205602	8.4487361907959002	7.9784245491027797	8.6745452880859393	5.8678965568542498	1.7224659919738801	0	0	FALSE	#N/A	+	Ki150_Ki21	0.00494188	-6.16553	-4.32755	FALSE	High	Master Protein	O09111	NADH dehydrogenase [ubiquinone] 1 beta subcomplex subunit 11. mitochondrial OS=Mus musculus OX=10090 GN=Ndufb11 PE=1 SV=2	0	3.5680000000000001	7	1	4	1	1	151	17.399999999999999	5.22	5.44	1	0	Peak Found	Not Found	Not Found	Not Found	Not Found	Peak Found	Not Found	Not Found	Peak Found	High	High	High	Peak Found	Peak Found	Not Found	Not Found
610	6.89965915679932	6.9646296501159703	6.7156186103820801	5.7306399345397896	5.8604660034179696	-0.51457321643829301	9.1217927932739293	9.1072168350219709	FALSE	#N/A	#N/A	#N/A	0.775064	-0.683911	-0.298948	FALSE	High	Master Protein	P01674	Ig kappa chain V-III region PC 2154 OS=Mus musculus OX=10090 PE=1 SV=1	0	6.0839999999999996	11	1	4	1	1	108	11.7	6.27	8.9700000000000006	1	0	Not Found	Not Found	Peak Found	Not Found	Not Found	Peak Found	Not Found	Not Found	High	High	Peak Found	Peak Found	Peak Found	Peak Found	Peak Found	High
611	7.5939512252807599	9.2360143661499006	6.92718553543091	8.6927900314331108	5.4296159744262704	5.36106634140015	0	0	FALSE	#N/A	+	Ki150_Ki21	0.0164875	-5.41481	-3.29612	FALSE	High	Master Protein	Q9CPQ1	Cytochrome c oxidase subunit 6C OS=Mus musculus OX=10090 GN=Cox6c PE=1 SV=3	0	4.46	26	2	4	2	1	76	8.5	10.14	1.66	2	0	Peak Found	Not Found	Not Found	Not Found	Not Found	Not Found	Not Found	Peak Found	Peak Found	High	High	High	Peak Found	Peak Found	Not Found	Not Found
612	6.3905987739562997	5.7970128059387198	5.41278123855591	7.1333990097045898	5.6176509857177699	6.5219931602478001	0	5.4093909263610804	FALSE	#N/A	#N/A	#N/A	0.284588	-1.79619	-1.17478	FALSE	High	Master Protein	P63242	Eukaryotic translation initiation factor 5A-1 OS=Mus musculus OX=10090 GN=Eif5a PE=1 SV=2	0	13.013999999999999	18	3	4	3	1	154	16.8	5.24	5	3	0	Not Found	Peak Found	Peak Found	Not Found	Peak Found	Not Found	Not Found	Not Found	High	Peak Found	Peak Found	High	High	Peak Found	Not Found	Peak Found
613	8.3353900909423793	9.0320453643798793	8.0400161743164098	8.3327083587646502	7.39145851135254	0	0	0	FALSE	#N/A	+	Ki150_Ki21	0.0121924	-6.58718	-3.54179	FALSE	High	Master Protein	Q8QZT1	Acetyl-CoA acetyltransferase. mitochondrial OS=Mus musculus OX=10090 GN=Acat1 PE=1 SV=1	0	5.734	6	2	4	2	1	424	44.8	8.51	5.12	2	0	Not Found	Not Found	Not Found	Not Found	Not Found	Not Found	Not Found	Not Found	High	High	Peak Found	High	Peak Found	Not Found	Not Found	Not Found
614	5.3645725250244096	6.3001236915588397	5.8504996299743697	6.1598711013793901	2.1043367385864298	7.5022349357604998	2.7655348777771001	2.8875253200531001	FALSE	#N/A	#N/A	#N/A	0.145551	-2.10386	-1.67202	FALSE	High	Master Protein	Q9CQZ1	Heat shock factor-binding protein 1 OS=Mus musculus OX=10090 GN=Hsbp1 PE=1 SV=1	0	9.4860000000000007	49	3	4	3	1	76	8.6	4.3099999999999996	2.82	3	0	Peak Found	Not Found	Peak Found	Peak Found	Not Found	Not Found	Not Found	Not Found	Peak Found	High	High	High	High	Peak Found	Peak Found	Peak Found
615	5.9518675804138201	7.0853395462036097	6.82781887054443	6.6738390922546396	6.3273282051086399	8.4854269027709996	8.1230869293212908	8.3192205429077095	FALSE	#N/A	#N/A	#N/A	0.0785382	1.17905	2.11765	FALSE	High	Master Protein	P23198	Chromobox protein homolog 3 OS=Mus musculus OX=10090 GN=Cbx3 PE=1 SV=2	0	11.494	16	2	4	2	1	183	20.8	5.22	7.33	2	0	Not Found	Peak Found	Peak Found	Not Found	Peak Found	Not Found	Not Found	Not Found	High	Peak Found	Peak Found	High	Peak Found	Peak Found	Peak Found	High
616	8.0295629501342791	9.0636644363403303	8.5333299636840803	8.2789144515991193	6.9366378784179696	0	0	0	FALSE	#N/A	+	Ki150_Ki21	0.00839484	-6.74221	-3.85665	FALSE	High	Master Protein	O54833	Casein kinase II subunit alpha' OS=Mus musculus OX=10090 GN=Csnk2a2 PE=1 SV=1	0	12.119	9	3	4	2	1	350	41.2	8.56	6.04	3	0	Not Found	Not Found	Not Found	Not Found	Not Found	Not Found	Not Found	Not Found	High	Peak Found	High	High	Peak Found	Not Found	Not Found	Not Found
617	8.40087985992432	8.4882421493530291	8.2422208786010707	7.2469778060913104	7.5164880752563503	8.0503931045532209	0	0	FALSE	#N/A	#N/A	#N/A	0.113271	-4.20286	-1.8533	FALSE	High	Master Protein	O70570	Polymeric immunoglobulin receptor OS=Mus musculus OX=10090 GN=Pigr PE=1 SV=1	0	5.1239999999999997	3	2	4	2	1	771	84.9	5.4	3.59	2	0	Not Found	Not Found	Not Found	Not Found	Not Found	Not Found	Not Found	Not Found	High	Peak Found	Peak Found	High	High	Peak Found	Not Found	Not Found
618	8.4830093383789098	7.8335227966308603	5.4161643981933603	8.1507625579834002	6.2890968322753897	0	0	0	FALSE	#N/A	+	Ki150_Ki21	0.0139844	-5.89859	-3.42923	FALSE	High	Master Protein	P47915	60S ribosomal protein L29 OS=Mus musculus OX=10090 GN=Rpl29 PE=1 SV=2	0	7.3079999999999998	19	3	4	3	1	160	17.600000000000001	11.84	1.8	3	0	Peak Found	Peak Found	Peak Found	Not Found	Not Found	Not Found	Not Found	Peak Found	High	Peak Found	Peak Found	High	Peak Found	Not Found	Not Found	Not Found
619	7.8492488861084002	7.81378126144409	6.5713734626770002	6.3923172950744602	5.9932212829589799	6.5468945503234899	6.4245862960815403	8.3513813018798793	FALSE	#N/A	#N/A	#N/A	0.633072	-0.327659	-0.502726	FALSE	High	Master Protein	P01844	Ig lambda-2 chain C region OS=Mus musculus OX=10090 GN=Iglc2 PE=1 SV=1	0	11.288	32	2	4	2	1	104	11.2	6.27	8.0299999999999994	2	0	Peak Found	Not Found	Not Found	Peak Found	Not Found	Not Found	Not Found	Not Found	High	Peak Found	Peak Found	High	Peak Found	Peak Found	Peak Found	High
620	8.4458427429199201	8.8134603500366193	8.5329399108886701	7.1568412780761701	8.1487302780151403	2.2016339302063002	0	0	FALSE	#N/A	+	Ki150_Ki21	0.0279638	-5.64968	-2.88257	FALSE	High	Master Protein	P01680	Ig kappa chain V-IV region S107B OS=Mus musculus OX=10090 PE=4 SV=1	0	3.9780000000000002	9	1	4	1	1	129	13.8	8.4700000000000006	7.22	1	0	Not Found	Not Found	Not Found	Not Found	Not Found	Not Found	Not Found	Not Found	High	High	Peak Found	High	High	Peak Found	Not Found	Not Found
621	8.6402444839477504	8.0273532867431605	5.9772801399231001	8.9749879837036097	8.1225690841674805	6.5728898048400897	0	0	FALSE	#N/A	#N/A	#N/A	0.108745	-4.2311	-1.88272	FALSE	High	Master Protein	Q9EPU0	Regulator of nonsense transcripts 1 OS=Mus musculus OX=10090 GN=Upf1 PE=1 SV=2	0	11.798999999999999	4	3	4	3	1	1124	123.9	6.61	6.03	3	0	Not Found	Not Found	Not Found	Not Found	Not Found	Not Found	Not Found	Not Found	High	Peak Found	Peak Found	High	Peak Found	Peak Found	Not Found	Not Found
622	8.1543121337890607	8.1095695495605504	6.9623174667358398	8.6238813400268608	8.0050630569458008	0	7.6532034873962402	5.9471983909606898	FALSE	#N/A	#N/A	#N/A	0.223956	-2.56115	-1.35584	FALSE	High	Master Protein	O35927	Catenin delta-2 OS=Mus musculus OX=10090 GN=Ctnnd2 PE=1 SV=1	0	6.9989999999999997	4	4	4	4	1	1247	134.9	7.65	1.74	4	0	Not Found	Not Found	Not Found	Not Found	Not Found	Not Found	Not Found	Not Found	High	Peak Found	Peak Found	High	Peak Found	Not Found	Peak Found	Peak Found
623	8.3142433166503906	7.9477829933166504	0	8.1369915008544904	7.2326607704162598	0	0	9.2357749938964808	FALSE	#N/A	#N/A	#N/A	0.552946	-1.98265	-0.628317	FALSE	High	Master Protein	Q9JMG1	Endothelial differentiation-related factor 1 OS=Mus musculus OX=10090 GN=Edf1 PE=1 SV=1	0	8.2870000000000008	16	2	4	2	1	148	16.399999999999999	9.99	2.06	2	0	Not Found	Not Found	Not Found	Not Found	Not Found	Not Found	Not Found	Not Found	High	High	Not Found	High	Peak Found	Not Found	Not Found	Peak Found
624	6.52669477462769	7.5744042396545401	8.6542778015136701	7.7628803253173801	6.20554876327515	6.16390132904053	0	0	FALSE	#N/A	+	Ki150_Ki21	0.0485527	-4.5372	-2.46856	FALSE	High	Master Protein	Q8K0G5	EARP and GARP complex-interacting protein 1 OS=Mus musculus OX=10090 GN=Eipr1 PE=1 SV=2	0	7.3550000000000004	10	3	4	3	1	386	43.1	5.14	0	3	0	Not Found	Peak Found	Peak Found	Not Found	Peak Found	Peak Found	Not Found	Not Found	High	Peak Found	High	High	Peak Found	Peak Found	Not Found	Not Found
625	6.81506299972534	6.1818976402282697	6.1477136611938503	6.1415963172912598	6.1937718391418501	7.7025189399719203	7.7434878349304199	9.6026992797851598	FALSE	#N/A	#N/A	#N/A	0.0830757	1.48905	2.07703	FALSE	High	Master Protein	O54962	Barrier-to-autointegration factor OS=Mus musculus OX=10090 GN=Banf1 PE=1 SV=1	0	8.9329999999999998	40	2	4	2	1	89	10.1	6.09	4.51	2	0	Not Found	Not Found	Not Found	Not Found	Not Found	Not Found	Not Found	Not Found	High	High	High	Peak Found	Peak Found	Peak Found	Peak Found	High
626	7.3715591430664098	7.7488636970520002	7.3767766952514604	7.8041310310363796	0	0	0	8.7862691879272496	FALSE	#N/A	#N/A	#N/A	0.0501119	-5.37877	-2.44527	FALSE	High	Master Protein	Q6P6M7	O-phosphoseryl-tRNA(Sec) selenium transferase OS=Mus musculus OX=10090 GN=Sepsecs PE=1 SV=2	6.0000000000000001E-3	2.11	1	1	4	1	1	504	55.3	8.06	0	1	0	Peak Found	Not Found	Not Found	Not Found	Not Found	Not Found	Not Found	Not Found	High	High	High	High	Not Found	Not Found	Not Found	Peak Found
627	8.4195384979247994	0	0	9.4922542572021502	0	9.0698528289794904	0	0	FALSE	#N/A	#N/A	#N/A	0.544905	-2.21048	-0.641507	FALSE	High	Master Protein	O08795	Glucosidase 2 subunit beta OS=Mus musculus OX=10090 GN=Prkcsh PE=1 SV=1	0	6.7569999999999997	6	2	4	2	1	521	58.8	4.46	3.74	2	0	Not Found	Not Found	Not Found	Not Found	Not Found	Not Found	Not Found	Not Found	High	Not Found	Not Found	High	Not Found	Peak Found	Not Found	Not Found
628	6.6102867126464799	7.05202436447144	6.0552825927734402	7.9301457405090297	4.3504972457885698	3.8073549270629901	0	0	FALSE	#N/A	+	Ki150_Ki21	0.00792248	-4.87247	-3.9067	FALSE	High	Master Protein	P21279	Guanine nucleotide-binding protein G(q) subunit alpha OS=Mus musculus OX=10090 GN=Gnaq PE=1 SV=4	0	8.0350000000000001	13	3	4	3	1	359	42.1	5.68	1.91	3	0	Not Found	Peak Found	Not Found	Peak Found	Not Found	Peak Found	Peak Found	Peak Found	High	Peak Found	Peak Found	High	Peak Found	Peak Found	Not Found	Not Found
629	7.9419279098510698	7.6452980041503897	6.3487281799316397	8.2441263198852504	6.8354187011718803	0	0	7.9715437889099103	FALSE	#N/A	#N/A	#N/A	0.12978	-3.84328	-1.75506	FALSE	High	Master Protein	Q9D8B3	Charged multivesicular body protein 4b OS=Mus musculus OX=10090 GN=Chmp4b PE=1 SV=2	0	4.0629999999999997	9	2	4	2	1	224	24.9	4.82	3.46	2	0	Not Found	Peak Found	Not Found	Not Found	Not Found	Not Found	Not Found	Not Found	High	Peak Found	Peak Found	High	Peak Found	Not Found	Not Found	Peak Found
630	9.8247995376586896	0	7.4902491569518999	6.7059779167175302	8.4025859832763707	6.1395511627197301	0	0	FALSE	#N/A	#N/A	#N/A	0.461184	-2.36972	-0.78708	FALSE	High	Master Protein	Q62191	E3 ubiquitin-protein ligase TRIM21 OS=Mus musculus OX=10090 GN=Trim21 PE=1 SV=1	0	13.573	11	4	4	4	1	470	54.1	7.08	4.13	4	0	Not Found	Not Found	Not Found	Not Found	Not Found	Not Found	Not Found	Not Found	High	Not Found	Peak Found	Peak Found	Peak Found	Peak Found	Not Found	Not Found
631	5.49505567550659	5.08746290206909	4.7224659919738796	4.2249665260314897	5.0487594604492196	4.2172307968139604	0	5.8021931648254403	FALSE	#N/A	#N/A	#N/A	0.431994	-1.11544	-0.842131	FALSE	High	Master Protein	P62320	Small nuclear ribonucleoprotein Sm D3 OS=Mus musculus OX=10090 GN=Snrpd3 PE=1 SV=1	0	12.289	32	3	4	3	1	126	13.9	10.32	5.14	3	0	Peak Found	Peak Found	High	Peak Found	Not Found	Not Found	Peak Found	Not Found	High	Peak Found	Peak Found	Peak Found	Peak Found	Peak Found	Not Found	High
632	8.2288188934326207	9.5253248214721697	7.7326760292053196	8.4532709121704102	0	0	0	0	FALSE	#N/A	+	Ki150_Ki21	5.11754e-07	-8.48502	-22.4452	FALSE	High	Master Protein	Q60931	Voltage-dependent anion-selective channel protein 3 OS=Mus musculus OX=10090 GN=Vdac3 PE=1 SV=1	0	7.8040000000000003	8	2	4	1	1	283	30.7	8.7899999999999991	5.17	2	0	Not Found	Not Found	Not Found	Not Found	Not Found	Not Found	Not Found	Not Found	High	Peak Found	Peak Found	High	Not Found	Not Found	Not Found	Not Found
633	7.2498245239257804	7.6358995437622097	6.6380739212036097	8.1883420944213903	5.4329595565795898	2.9068906307220499	8.3518228530883807	6.8814201354980504	FALSE	#N/A	#N/A	#N/A	0.249946	-1.53476	-1.27351	FALSE	High	Master Protein	P14231	Sodium/potassium-transporting ATPase subunit beta-2 OS=Mus musculus OX=10090 GN=Atp1b2 PE=1 SV=2	0	11.368	10	3	4	3	1	290	33.299999999999997	8.31	4.3	3	0	Peak Found	Not Found	Not Found	Not Found	Peak Found	Peak Found	Not Found	Peak Found	High	Peak Found	Peak Found	High	Peak Found	Peak Found	Peak Found	Peak Found
634	9.0301151275634801	8.5426445007324201	7.0112271308898899	9.1681709289550799	0	0	0	0	FALSE	#N/A	+	Ki150_Ki21	2.5814e-06	-8.43804	-17.0754	FALSE	High	Master Protein	O88485	Cytoplasmic dynein 1 intermediate chain 1 OS=Mus musculus OX=10090 GN=Dync1i1 PE=1 SV=2	0	5.391	6	3	4	3	1	628	70.7	5.12	0	3	0	Not Found	Not Found	Not Found	Not Found	Not Found	Not Found	Not Found	Not Found	High	Peak Found	Peak Found	High	Not Found	Not Found	Not Found	Not Found
635	7.0279059410095197	7.8740592002868697	4.1126999855041504	8.3562316894531303	5.3110671043395996	0	6.2649116516113299	0	FALSE	#N/A	#N/A	#N/A	0.0869951	-3.94873	-2.04372	FALSE	High	Master Protein	O54781	SRSF protein kinase 2 OS=Mus musculus OX=10090 GN=Srpk2 PE=1 SV=2	0	12.731999999999999	6	4	4	4	1	681	76.7	4.91	6.29	4	0	Not Found	Peak Found	Not Found	Not Found	Not Found	Not Found	Peak Found	Peak Found	High	Peak Found	Peak Found	High	Peak Found	Not Found	Peak Found	Not Found
636	7.3487281799316397	6.1313424110412598	5.7032113075256303	8.2779846191406303	0	5.0487594604492196	0	0	FALSE	#N/A	+	Ki150_Ki21	0.00690675	-5.60313	-4.02662	FALSE	High	Master Protein	Q8VDM4	26S proteasome non-ATPase regulatory subunit 2 OS=Mus musculus OX=10090 GN=Psmd2 PE=1 SV=1	0	14.66	6	4	4	4	1	908	100.1	5.17	1.87	4	0	Not Found	Peak Found	Not Found	Not Found	Not Found	Not Found	Not Found	Not Found	High	Peak Found	Peak Found	High	Not Found	Peak Found	Not Found	Not Found
637	7.2854022979736301	7.8814201354980504	7.7018260955810502	9.3700332641601598	6.92718553543091	7.75888967514038	0	0	FALSE	#N/A	#N/A	#N/A	0.0901515	-4.38815	-2.01799	FALSE	High	Master Protein	Q8VD04	GRIP1-associated protein 1 OS=Mus musculus OX=10090 GN=Gripap1 PE=1 SV=1	0	6.25	5	3	4	3	1	806	92.7	5.25	0	3	0	Not Found	Not Found	Not Found	Not Found	Not Found	Not Found	Not Found	Not Found	High	Peak Found	Peak Found	High	Peak Found	Peak Found	Not Found	Not Found
638	8.4817991256713903	8.0471239089965803	7.6879005432128897	9.4822025299072301	5.8227300643920898	0	0	0	FALSE	#N/A	+	Ki150_Ki21	0.0035929	-6.96907	-4.62595	FALSE	High	Master Protein	P48774	Glutathione S-transferase Mu 5 OS=Mus musculus OX=10090 GN=Gstm5 PE=1 SV=1	0	9.2780000000000005	16	3	4	2	1	224	26.6	7.21	3.46	3	0	Not Found	Not Found	Not Found	Not Found	Not Found	Not Found	Not Found	Not Found	High	Peak Found	Peak Found	High	Peak Found	Not Found	Not Found	Not Found
639	5.7681841850280797	5.2326607704162598	5.5607151985168501	8.6917438507080096	5.6865005493164098	0	0	0	FALSE	#N/A	+	Ki150_Ki21	0.02406	-4.8917	-2.99833	FALSE	High	Master Protein	Q61206	Platelet-activating factor acetylhydrolase IB subunit beta OS=Mus musculus OX=10090 GN=Pafah1b2 PE=1 SV=2	0	12.007999999999999	26	4	4	4	1	229	25.6	5.92	2.71	4	0	Peak Found	Not Found	High	Not Found	Not Found	Not Found	Not Found	Not Found	Peak Found	Peak Found	Peak Found	High	Peak Found	Not Found	Not Found	Not Found
640	6.6948800086975098	8.1415958404540998	6.6596393585205096	7.6073303222656303	4.6438560485839799	7.5235619544982901	0	0	FALSE	#N/A	#N/A	#N/A	0.066016	-4.23401	-2.24364	FALSE	High	Master Protein	Q8K596	Sodium/calcium exchanger 2 OS=Mus musculus OX=10090 GN=Slc8a2 PE=1 SV=1	0	8.6419999999999995	6	3	4	3	1	921	100.6	5.12	2.34	3	0	Peak Found	Not Found	Not Found	Not Found	Not Found	Not Found	Not Found	Not Found	High	Peak Found	Peak Found	High	Peak Found	Peak Found	Not Found	Not Found
641	7.8948178291320801	6.2016339302062997	6.4229059219360396	3.6088092327117902	6.1917996406555202	0	0	0	FALSE	#N/A	+	Ki150_Ki21	0.04586	-4.48409	-2.5107	FALSE	High	Master Protein	Q64012	RNA-binding protein Raly OS=Mus musculus OX=10090 GN=Raly PE=1 SV=3	0	6.4409999999999998	6	2	4	2	1	312	33.200000000000003	8.84	3.81	2	0	Peak Found	Not Found	Not Found	Not Found	Not Found	Not Found	Not Found	Not Found	High	Peak Found	Peak Found	Peak Found	High	Not Found	Not Found	Not Found
642	0	2.32192802429199	1.26303446292877	4.1043367385864302	8.3380680084228498	0	6.4245862960815403	0	FALSE	#N/A	#N/A	#N/A	0.477339	1.76834	0.757673	FALSE	Medium	Master Protein	Q62266	Cornifin-A OS=Mus musculus OX=10090 GN=Sprr1a PE=1 SV=1	1.2E-2	1.891	17	1	4	1	1	144	15.8	7.85	0	1	0	Peak Found	Peak Found	Peak Found	Peak Found	High	Peak Found	Peak Found	Peak Found	Not Found	Peak Found	Peak Found	High	High	Not Found	Peak Found	Not Found
643	7.5561227798461896	8.2555007934570295	7.9248123168945304	8.7931156158447301	7.2742614746093803	6.6337218284606898	0	0	FALSE	#N/A	#N/A	#N/A	0.0615455	-4.65539	-2.29471	FALSE	High	Master Protein	Q9CZC8	Secernin-1 OS=Mus musculus OX=10090 GN=Scrn1 PE=1 SV=1	0	7.3609999999999998	8	3	4	3	1	414	46.3	4.79	5.46	3	0	Not Found	Not Found	Peak Found	Not Found	Not Found	Not Found	Not Found	Not Found	High	Peak Found	Peak Found	High	Peak Found	Peak Found	Not Found	Not Found
644	5.7441611289978001	5.2890968322753897	3.5109617710113499	6.4692349433898899	5.31469631195068	0	7.8047761917114302	7.03891897201538	FALSE	#N/A	#N/A	#N/A	0.912626	-0.213766	-0.114436	FALSE	High	Master Protein	Q99JY9	Actin-related protein 3 OS=Mus musculus OX=10090 GN=Actr3 PE=1 SV=3	0	10.303000000000001	12	4	4	4	1	418	47.3	5.88	2.61	4	0	Peak Found	Peak Found	Peak Found	Peak Found	Not Found	Peak Found	Peak Found	Peak Found	Peak Found	Peak Found	Peak Found	High	Peak Found	Not Found	Peak Found	Peak Found
645	8.1644039154052699	8.3619441986084002	8.4055671691894496	8.3014965057372994	7.1709265708923304	7.5337190628051802	0	0	FALSE	Acetyl [N-Term]	#N/A	#N/A	0.0720119	-4.63219	-2.1805	FALSE	High	Master Protein	P62869	Elongin-B OS=Mus musculus OX=10090 GN=Elob PE=1 SV=1	0	6.8120000000000003	17	2	4	2	1	118	13.2	5.01	1.63	2	0	Not Found	Not Found	Not Found	Not Found	Not Found	Not Found	Not Found	Not Found	High	Peak Found	Peak Found	High	Peak Found	Peak Found	Not Found	Not Found
646	6.4966540336608896	7.1456775665283203	4.9818525314331099	7.3246307373046902	4.2854022979736301	6.5591859817504901	8.0218124389648402	6.9852728843689	FALSE	#N/A	#N/A	#N/A	0.980457	-0.0242853	-0.0255342	FALSE	High	Master Protein	Q9R0Q6	Actin-related protein 2/3 complex subunit 1A OS=Mus musculus OX=10090 GN=Arpc1a PE=1 SV=1	0	8.7560000000000002	7	2	4	2	1	370	41.6	8.18	3.14	2	0	Peak Found	Not Found	Not Found	Not Found	Peak Found	Not Found	Not Found	Not Found	High	High	Peak Found	High	Peak Found	Peak Found	Peak Found	Peak Found
647	7.4870362281799299	7.9044842720031703	4.5298209190368697	8.4379596710205096	0	0	0	0	FALSE	#N/A	+	Ki150_Ki21	0.000189843	-7.08983	-8.10044	FALSE	High	Master Protein	Q99LC3	NADH dehydrogenase [ubiquinone] 1 alpha subcomplex subunit 10. mitochondrial OS=Mus musculus OX=10090 GN=Ndufa10 PE=1 SV=1	0	12.547000000000001	14	3	4	3	1	355	40.6	7.78	4.16	3	0	Peak Found	Not Found	Not Found	Not Found	Not Found	Not Found	Not Found	Not Found	High	Peak Found	Peak Found	High	Not Found	Not Found	Not Found	Not Found
648	7.2536110877990696	5.8654241561889604	7.3442959785461399	8.97613430023193	0	7.70113325119019	0	0	FALSE	#N/A	+	Ki150_Ki21	0.0365265	-5.43458	-2.6802	FALSE	High	Master Protein	Q8R0A7	Uncharacterized protein KIAA0513 OS=Mus musculus OX=10090 GN=Kiaa0513 PE=1 SV=1	0	6.9809999999999999	8	3	4	3	1	407	46.3	5.0199999999999996	0	3	0	Peak Found	Peak Found	Not Found	Not Found	Peak Found	Not Found	Not Found	Not Found	High	Peak Found	Peak Found	High	Not Found	Peak Found	Not Found	Not Found
649	5.0356240272521999	6.2249665260314897	5.4757332801818803	4.7333545684814498	5.0531115531921396	3.9541962146759002	0	0	FALSE	#N/A	#N/A	#N/A	0.0616539	-3.11559	-2.29342	FALSE	High	Master Protein	Q9EP89	Serine beta-lactamase-like protein LACTB. mitochondrial OS=Mus musculus OX=10090 GN=Lactb PE=1 SV=1	0	7.9939999999999998	6	3	4	3	1	551	60.7	8.9	0	3	0	Peak Found	Peak Found	Not Found	Not Found	Not Found	Not Found	Peak Found	Peak Found	High	Peak Found	Peak Found	High	Peak Found	Peak Found	Not Found	Not Found
650	8.7960395812988299	8.7638759613037092	8.2011432647705096	7.8271837234497097	7.6402449607849103	0	0	0	FALSE	#N/A	+	Ki150_Ki21	0.0150233	-6.487	-3.37103	FALSE	High	Master Protein	P01728	Ig lambda-2 chain V region OS=Mus musculus OX=10090 PE=3 SV=1	0	4.4400000000000004	28	1	4	1	1	117	12.2	5.74	5.09	1	0	Not Found	Not Found	Not Found	Not Found	Not Found	Not Found	Not Found	Not Found	High	High	Peak Found	High	Peak Found	Not Found	Not Found	Not Found
651	8.4773530960083008	8.6139736175537092	8.2507724761962908	8.6805353164672905	6.8728284835815403	0	0	4.3001236915588397	FALSE	#N/A	+	Ki150_Ki21	0.0151759	-5.71242	-3.36286	FALSE	High	Master Protein	P32067	Lupus La protein homolog OS=Mus musculus OX=10090 GN=Ssb PE=1 SV=1	0	9.6660000000000004	11	4	4	4	1	415	47.7	9.77	1.67	4	0	Not Found	Not Found	Not Found	Not Found	Not Found	Not Found	Not Found	Not Found	High	Peak Found	Peak Found	High	Peak Found	Not Found	Not Found	Peak Found
652	7.8015465736389196	7.8529977798461896	7.4553270339965803	9.58251857757568	5.0045013427734402	6.5999126434326199	0	0	FALSE	#N/A	+	Ki150_Ki21	0.024792	-5.27199	-2.97514	FALSE	High	Master Protein	Q99LI8	Hepatocyte growth factor-regulated tyrosine kinase substrate OS=Mus musculus OX=10090 GN=Hgs PE=1 SV=2	0	8.0739999999999998	5	4	4	4	1	775	86	6.16	1.72	4	0	Not Found	Not Found	Peak Found	Not Found	Not Found	Not Found	Not Found	Not Found	Peak Found	Peak Found	Peak Found	High	Peak Found	Peak Found	Not Found	Not Found
653	8.0400161743164098	8.8008995056152308	7.4220647811889604	7.6610655784606898	6.4396233558654803	8.7488641738891602	0	0	FALSE	#N/A	#N/A	#N/A	0.113917	-4.18389	-1.8492	FALSE	High	Master Protein	P62627	Dynein light chain roadblock-type 1 OS=Mus musculus OX=10090 GN=Dynlrb1 PE=1 SV=3	0	9.8520000000000003	29	2	4	2	1	96	11	7.25	6.59	2	0	Not Found	Not Found	Not Found	Not Found	Not Found	Not Found	Not Found	Not Found	High	High	High	High	Peak Found	Peak Found	Not Found	Not Found
654	3.6205863952636701	5.0487594604492196	4.8379430770873997	6.6976628303527797	4.6496152877807599	4.45285892486572	9.5593767166137695	5.1085243225097701	FALSE	#N/A	#N/A	#N/A	0.538936	0.891356	0.651376	FALSE	High	Master Protein	P62897	Cytochrome c. somatic OS=Mus musculus OX=10090 GN=Cycs PE=1 SV=2	0	9.3620000000000001	41	3	4	3	1	105	11.6	9.58	4.79	3	0	Peak Found	Not Found	Not Found	Peak Found	Not Found	Not Found	Not Found	Not Found	Peak Found	Peak Found	Peak Found	High	Peak Found	Peak Found	High	Peak Found
655	3.67807197570801	4.0531115531921396	3.99095487594604	3.6205863952636701	3.9726927280425999	0	0	0	FALSE	#N/A	+	Ki150_Ki21	0.0293746	-2.84251	-2.84497	FALSE	High	Master Protein	P08226	Apolipoprotein E OS=Mus musculus OX=10090 GN=Apoe PE=1 SV=2	1E-3	3.149	3	1	4	1	1	311	35.799999999999997	5.68	3.51	1	0	High	High	Not Found	Not Found	Not Found	Not Found	Not Found	Not Found	Peak Found	High	Peak Found	Peak Found	Peak Found	Not Found	Not Found	Not Found
656	6.8875250816345197	6.1497468948364302	7.3037805557251003	7.8322572708129901	0	0	0	8.9167747497558594	FALSE	#N/A	#N/A	#N/A	0.0769221	-4.81413	-2.1327	FALSE	High	Master Protein	Q9QZ06	Toll-interacting protein OS=Mus musculus OX=10090 GN=Tollip PE=1 SV=1	0	10.845000000000001	12	3	4	3	1	274	30.3	5.17	6.07	3	0	Not Found	Not Found	High	Not Found	Not Found	Not Found	Not Found	Not Found	High	Peak Found	Peak Found	High	Not Found	Not Found	Not Found	Peak Found
657	9.11322116851807	8.3097038269043004	0	8.6326313018798793	8.3750391006469709	0	0	0	FALSE	#N/A	#N/A	#N/A	0.19374	-4.42013	-1.4632	FALSE	High	Master Protein	O55028	[3-methyl-2-oxobutanoate dehydrogenase [lipoamide]] kinase. mitochondrial OS=Mus musculus OX=10090 GN=Bckdk PE=1 SV=1	0	10.039999999999999	11	3	4	3	1	412	46.6	8.91	5.43	3	0	Not Found	Not Found	Not Found	Not Found	Not Found	Not Found	Not Found	Not Found	High	High	Not Found	Peak Found	Peak Found	Not Found	Not Found	Not Found
658	0	4.3001236915588397	2.7865962982177699	7.7306399345397896	0	5.1333990097045898	0	0	FALSE	#N/A	#N/A	#N/A	0.284296	-2.42099	-1.17557	FALSE	High	Master Protein	Q91VR5	ATP-dependent RNA helicase DDX1 OS=Mus musculus OX=10090 GN=Ddx1 PE=1 SV=1	0	11.686	8	4	4	4	1	740	82.4	7.21	3.08	4	0	Peak Found	Not Found	Not Found	Not Found	Not Found	Not Found	Not Found	Not Found	Not Found	Peak Found	Peak Found	High	Not Found	Peak Found	Not Found	Not Found
659	8.4757337570190394	0	0	9.7068414688110405	8.6268043518066406	3.70043969154358	0	0	FALSE	#N/A	#N/A	#N/A	0.676153	-1.46383	-0.43882	FALSE	High	Master Protein	Q811D0	Disks large homolog 1 OS=Mus musculus OX=10090 GN=Dlg1 PE=1 SV=1	0	9.6319999999999997	5	3	4	3	1	905	100.1	5.8	3.64	3	0	Not Found	Not Found	Not Found	Not Found	Not Found	Not Found	Not Found	Not Found	High	Not Found	Not Found	High	Peak Found	Peak Found	Not Found	Not Found
660	8.3273277282714808	7.7774195671081499	8.11322116851807	0	7.8875250816345197	0	0	0	FALSE	#N/A	#N/A	#N/A	0.198379	-4.08261	-1.44576	FALSE	High	Master Protein	Q8BX10	Serine/threonine-protein phosphatase PGAM5. mitochondrial OS=Mus musculus OX=10090 GN=Pgam5 PE=1 SV=1	0	9.7539999999999996	11	3	4	3	1	288	32	9.0399999999999991	5.55	3	0	Peak Found	Not Found	Not Found	Not Found	Peak Found	Not Found	Not Found	Not Found	High	Peak Found	Peak Found	High	Peak Found	Not Found	Not Found	Not Found
661	7.6955761909484899	6.7387681007385298	5.1578521728515598	7.9605813026428196	5.8801956176757804	0.37851157784461997	8.7632122039794904	0	FALSE	#N/A	#N/A	#N/A	0.210486	-3.13271	-1.40196	FALSE	High	Master Protein	P28740	Kinesin-like protein KIF2A OS=Mus musculus OX=10090 GN=Kif2a PE=1 SV=2	0	7.8659999999999997	4	3	4	3	1	705	79.7	6.73	3.44	3	0	Peak Found	Peak Found	Not Found	Not Found	Not Found	Peak Found	Not Found	Not Found	Peak Found	High	Peak Found	High	Peak Found	Peak Found	Peak Found	Not Found
662	6.5622425079345703	5.1497468948364302	5.0312185287475604	5.4329595565795898	4.8227300643920898	6.5251293182373002	0	0	FALSE	#N/A	#N/A	#N/A	0.164597	-2.70708	-1.58262	FALSE	High	Master Protein	Q9CXY6	Interleukin enhancer-binding factor 2 OS=Mus musculus OX=10090 GN=Ilf2 PE=1 SV=1	0	12.888	11	3	4	3	1	390	43	5.26	2.68	3	0	Not Found	Peak Found	Peak Found	Peak Found	Peak Found	Peak Found	Peak Found	Peak Found	High	Peak Found	Peak Found	Peak Found	Peak Found	Peak Found	Not Found	Not Found
663	0	0	0	5.5728898048400897	8.1633977890014595	0	4.3715591430664098	3.3362834453582799	FALSE	#N/A	#N/A	#N/A	0.282946	2.57459	1.17922	FALSE	High	Master Protein	Q9JHR7	Insulin-degrading enzyme OS=Mus musculus OX=10090 GN=Ide PE=1 SV=1	0	5.4939999999999998	3	3	3	3	1	1019	117.7	6.54	0	3	0	Peak Found	Not Found	Not Found	Not Found	Not Found	Peak Found	Not Found	Not Found	Not Found	Not Found	Not Found	Peak Found	High	Not Found	Peak Found	Peak Found
664	7.8021931648254403	8.6812381744384801	7.8573589324951199	8.8635663986206108	0	0	0	8.0693159103393608	FALSE	#N/A	+	Ki150_Ki21	0.0214872	-6.28376	-3.08637	FALSE	High	Master Protein	P62812	Gamma-aminobutyric acid receptor subunit alpha-1 OS=Mus musculus OX=10090 GN=Gabra1 PE=1 SV=1	0	5.9669999999999996	4	2	3	2	1	455	51.7	9.31	1.75	2	0	Not Found	Not Found	Not Found	Not Found	Not Found	Not Found	Not Found	Not Found	Peak Found	High	Peak Found	High	Not Found	Not Found	Not Found	Peak Found
665	6.8034853935241699	6.5789384841918901	6.67242527008057	6.3273282051086399	6.2230362892150897	3.9726927280425999	8.5664348602294904	8.7625484466552699	FALSE	#N/A	#N/A	#N/A	0.809309	0.285634	0.252193	FALSE	High	Master Protein	Q9CQI7	U2 small nuclear ribonucleoprotein B'' OS=Mus musculus OX=10090 GN=Snrpb2 PE=1 SV=1	0	6.2930000000000001	8	2	3	2	1	225	25.3	9.7200000000000006	4.2	2	0	Peak Found	Not Found	Not Found	Not Found	Peak Found	Not Found	Not Found	Not Found	High	Peak Found	Peak Found	High	Peak Found	Peak Found	Peak Found	Peak Found
666	6.3557915687561	6.7865962982177699	5.01792192459106	7.5188498497009304	3.4854269027710001	-0.32192808389663702	0	0	FALSE	#N/A	+	Ki150_Ki21	0.0016713	-5.62892	-5.3953	FALSE	High	Master Protein	Q9DC70	NADH dehydrogenase [ubiquinone] iron-sulfur protein 7. mitochondrial OS=Mus musculus OX=10090 GN=Ndufs7 PE=1 SV=1	0	7.6319999999999997	14	3	3	3	1	224	24.7	9.92	3.68	3	0	Peak Found	Peak Found	Not Found	Not Found	Not Found	Peak Found	Not Found	Not Found	Peak Found	High	Peak Found	High	Peak Found	Peak Found	Not Found	Not Found
667	6.5999126434326199	5.5789384841918901	6.1168637275695801	7.0671653747558603	4.04439401626587	0	9.4210128784179705	8.5026330947875994	FALSE	#N/A	#N/A	#N/A	0.712745	-0.84871	-0.386096	FALSE	High	Master Protein	Q61792	LIM and SH3 domain protein 1 OS=Mus musculus OX=10090 GN=Lasp1 PE=1 SV=1	0	5.3280000000000003	11	3	3	3	1	263	30	7.05	0	3	0	Peak Found	Not Found	Peak Found	Not Found	Not Found	Not Found	Not Found	Not Found	High	Peak Found	Peak Found	High	Peak Found	Peak Found	Peak Found	Peak Found
668	6.3522639274597203	7.6315407752990696	6.9401669502258301	7.37503957748413	0	0	0	0	FALSE	#N/A	+	Ki150_Ki21	2.52706e-07	-7.07475	-25.2738	FALSE	High	Master Protein	Q06185	ATP synthase subunit e. mitochondrial OS=Mus musculus OX=10090 GN=Atp5me PE=1 SV=2	0	5.2169999999999996	17	1	3	1	1	71	8.1999999999999993	9.35	4.17	1	0	Peak Found	Not Found	Not Found	Not Found	Not Found	Not Found	Not Found	Not Found	High	High	Peak Found	High	Not Found	Not Found	Not Found	Not Found
669	6.9726924896240199	7.3192205429077104	5.9116916656494096	8.8018703460693395	6.0487594604492196	0	0	0	FALSE	#N/A	+	Ki150_Ki21	0.0123692	-5.73918	-3.5299	FALSE	High	Master Protein	P54775	26S proteasome regulatory subunit 6B OS=Mus musculus OX=10090 GN=Psmc4 PE=1 SV=2	0	8.2200000000000006	12	3	3	3	1	418	47.4	5.21	2.5099999999999998	3	0	Not Found	Not Found	Not Found	Not Found	Peak Found	Not Found	Not Found	Peak Found	Peak Found	Peak Found	Peak Found	High	Peak Found	Not Found	Not Found	Not Found
670	7.3362832069396999	7.96116018295288	7.3046936988830602	9.2018785476684606	5.3504972457885698	0	0	0	FALSE	#N/A	+	Ki150_Ki21	0.00335077	-6.61338	-4.69289	FALSE	High	Master Protein	Q8CBE3	WD repeat-containing protein 37 OS=Mus musculus OX=10090 GN=Wdr37 PE=1 SV=1	0	5.5910000000000002	4	2	3	2	1	496	55	7.23	1.81	2	0	Peak Found	Not Found	Not Found	Not Found	Not Found	Peak Found	Not Found	Not Found	High	Peak Found	Peak Found	High	Peak Found	Not Found	Not Found	Not Found
671	7.0938138961792001	6.9295544624328604	4.3923172950744602	6.9295544624328604	0	2.65535187721252	0	0	FALSE	#N/A	+	Ki150_Ki21	0.000877107	-5.67247	-6.1094	FALSE	High	Master Protein	Q8BP67	60S ribosomal protein L24 OS=Mus musculus OX=10090 GN=Rpl24 PE=1 SV=2	0	11.439	17	3	3	3	1	157	17.8	11.25	5.99	3	0	Peak Found	Peak Found	Not Found	Not Found	Not Found	Peak Found	Not Found	Peak Found	High	Peak Found	Peak Found	High	Not Found	Peak Found	Not Found	Not Found
672	10.316734313964799	8.3425188064575195	0	0	0	0	0	0	FALSE	#N/A	#N/A	#N/A	0.137552	-4.66481	-1.71298	FALSE	High	Master Protein	Q9WTM5	RuvB-like 2 OS=Mus musculus OX=10090 GN=Ruvbl2 PE=1 SV=3	0	5.4829999999999997	7	3	3	3	1	463	51.1	5.64	3.84	3	0	Not Found	Not Found	Not Found	Not Found	Not Found	Not Found	Not Found	Not Found	High	Peak Found	Not Found	Not Found	Not Found	Not Found	Not Found	Not Found
673	5.7468500137329102	7.3854308128356898	4.6836962699890101	7.4966540336608896	0	6.2835512161254901	0	0	FALSE	#N/A	+	Ki150_Ki21	0.0319923	-4.75727	-2.78011	FALSE	High	Master Protein	Q9CQX8	28S ribosomal protein S36. mitochondrial OS=Mus musculus OX=10090 GN=Mrps36 PE=1 SV=1	0	10.413	34	3	3	3	1	102	11.1	9.99	4.67	3	0	Peak Found	Not Found	Not Found	Not Found	Not Found	Not Found	Not Found	Not Found	Peak Found	Peak Found	Peak Found	High	Not Found	Peak Found	Not Found	Not Found
674	3.1043367385864298	0	4.7279205322265598	6.9425144195556596	3.8379433155059801	0	0	0	FALSE	#N/A	#N/A	#N/A	0.168789	-2.73421	-1.56427	FALSE	High	Master Protein	Q9JM14	5'(3')-deoxyribonucleotidase. cytosolic type OS=Mus musculus OX=10090 GN=Nt5c PE=1 SV=1	0	13.388	17	2	3	2	1	200	23.1	5.49	4.68	2	0	Not Found	Not Found	Peak Found	Peak Found	Not Found	Not Found	Not Found	Not Found	Peak Found	Not Found	Peak Found	High	Peak Found	Not Found	Not Found	Not Found
675	7.4144740104675302	6.8214550018310502	5.5849623680114702	7.1927862167358398	4.08746290206909	0	0	0	FALSE	#N/A	+	Ki150_Ki21	0.00199807	-5.73155	-5.20863	FALSE	High	Master Protein	Q8R570	Synaptosomal-associated protein 47 OS=Mus musculus OX=10090 GN=Snap47 PE=1 SV=1	0	12.836	10	3	3	3	1	413	46.5	5.76	4.2699999999999996	3	0	Peak Found	Not Found	Peak Found	Not Found	Peak Found	Peak Found	Not Found	Not Found	High	Peak Found	Peak Found	High	Peak Found	Not Found	Not Found	Not Found
676	7.1669163703918501	7.5766730308532697	6.9495348930358896	8.2302608489990199	0	0	0	0	FALSE	#N/A	+	Ki150_Ki21	1.87859e-07	-7.48085	-26.5646	FALSE	High	Master Protein	P57776	Elongation factor 1-delta OS=Mus musculus OX=10090 GN=Eef1d PE=1 SV=3	0	8.5449999999999999	9	2	3	2	1	281	31.3	5.0199999999999996	4.6399999999999997	2	0	Not Found	Not Found	Peak Found	Not Found	Not Found	Peak Found	Not Found	Not Found	High	Peak Found	Peak Found	High	Not Found	Not Found	Not Found	Not Found
677	5.7970128059387198	6.3434076309204102	0	6.1719274520873997	6.9259991645812997	5.9541964530944798	0	0	FALSE	#N/A	#N/A	#N/A	0.594416	-1.35804	-0.562087	FALSE	High	Master Protein	P58252	Elongation factor 2 OS=Mus musculus OX=10090 GN=Eef2 PE=1 SV=2	0	5.9020000000000001	3	3	3	3	1	858	95.3	6.83	2.08	3	0	Peak Found	Not Found	Not Found	Not Found	Not Found	Not Found	Not Found	Peak Found	High	Peak Found	Not Found	High	Peak Found	Peak Found	Not Found	Not Found
678	8.0558242797851598	8.8573589324951207	7.7313189506530797	9.2143192291259801	5.9909548759460396	0	0	0	FALSE	#N/A	+	Ki150_Ki21	0.00396033	-6.96697	-4.53353	FALSE	Medium	Master Protein	Q9CQ91	NADH dehydrogenase [ubiquinone] 1 alpha subcomplex subunit 3 OS=Mus musculus OX=10090 GN=Ndufa3 PE=1 SV=1	2.1000000000000001E-2	1.641	8	1	3	1	1	84	9.3000000000000007	8.4700000000000006	1.81	1	0	Not Found	Not Found	Not Found	Not Found	Not Found	Not Found	Not Found	Not Found	High	High	Peak Found	High	Peak Found	Not Found	Not Found	Not Found
679	0	7.2498245239257804	0	0	0	8.9023752212524396	0	0	FALSE	#N/A	#N/A	#N/A	0.890262	0.413138	0.143938	FALSE	High	Master Protein	P07146	Anionic trypsin-2 OS=Mus musculus OX=10090 GN=Prss2 PE=1 SV=1	3.0000000000000001E-3	2.5299999999999998	8	1	3	1	1	246	26.2	4.63	4.95	1	0	Not Found	Not Found	Not Found	Not Found	High	Not Found	High	Peak Found	Not Found	Peak Found	Not Found	Not Found	Not Found	Peak Found	Not Found	High
680	7.8189015388488796	8.2162609100341797	7.7279205322265598	9.2510089874267596	6.5438051223754901	0	0	0	FALSE	#N/A	+	Ki150_Ki21	0.00748532	-6.61757	-3.95608	FALSE	High	Master Protein	P10639	Thioredoxin OS=Mus musculus OX=10090 GN=Txn PE=1 SV=3	0	3.895	12	1	3	1	1	105	11.7	4.92	5.71	1	0	Not Found	Not Found	Not Found	Peak Found	Peak Found	Peak Found	Peak Found	Peak Found	High	High	Peak Found	Peak Found	Peak Found	Peak Found	Peak Found	High
681	5.8777441978454599	7.23744916915894	7.4942555427551296	8.1069555282592791	0	0	0	0	FALSE	#N/A	+	Ki150_Ki21	5.00695e-06	-7.1791	-15.2564	FALSE	High	Master Protein	Q91V92	ATP-citrate synthase OS=Mus musculus OX=10090 GN=Acly PE=1 SV=1	0	5.9139999999999997	3	3	3	3	1	1091	119.7	7.44	0	3	0	Peak Found	Not Found	Not Found	Not Found	Not Found	Not Found	Not Found	Not Found	Peak Found	Peak Found	Peak Found	High	Not Found	Not Found	Not Found	Not Found
682	8.2602138519287092	5.3001236915588397	4.6892991065979004	6.5774288177490199	5.0045013427734402	5.0703892707824698	0	0	FALSE	#N/A	#N/A	#N/A	0.0673756	-3.68804	-2.22882	FALSE	High	Master Protein	Q3UEB3	Poly(U)-binding-splicing factor PUF60 OS=Mus musculus OX=10090 GN=Puf60 PE=1 SV=2	0	12.007	5	3	3	3	1	564	60.2	5.29	3.98	3	0	Peak Found	Not Found	Peak Found	Not Found	Not Found	Not Found	Not Found	Not Found	High	Peak Found	Peak Found	Peak Found	Peak Found	Peak Found	Not Found	Not Found
683	6.2964572906494096	6.4379601478576696	6.5329403877258301	7.4870362281799299	3.1699249744415301	-0.15200312435627	0	5.8047761917114302	FALSE	#N/A	+	Ki150_Ki21	0.0212676	-4.48292	-3.09442	FALSE	High	Master Protein	Q9QY76	Vesicle-associated membrane protein-associated protein B OS=Mus musculus OX=10090 GN=Vapb PE=1 SV=3	0	4.242	9	2	3	2	1	243	26.9	7.78	1.74	2	0	Peak Found	Peak Found	Peak Found	Not Found	Not Found	Not Found	Peak Found	Peak Found	Peak Found	Peak Found	High	High	Peak Found	Peak Found	Not Found	Peak Found
684	8.23840427398682	8.6791276931762695	0	8.5341081619262695	7.5713734626770002	0	0	0	FALSE	#N/A	#N/A	#N/A	0.167098	-4.47007	-1.57161	FALSE	High	Master Protein	P41105	60S ribosomal protein L28 OS=Mus musculus OX=10090 GN=Rpl28 PE=1 SV=2	1E-3	3.0619999999999998	8	1	3	1	1	137	15.7	12.02	1.63	1	0	Peak Found	Not Found	Not Found	Not Found	Not Found	Not Found	Not Found	Not Found	High	High	Not Found	High	Peak Found	Not Found	Not Found	Not Found
685	5.3255300521850604	6.6013994216918901	0	5.98641109466553	5.89965915679932	9.2165031433105504	0	0	FALSE	#N/A	#N/A	#N/A	0.807172	-0.699295	-0.255091	FALSE	High	Master Protein	P80314	T-complex protein 1 subunit beta OS=Mus musculus OX=10090 GN=Cct2 PE=1 SV=4	0	7.96	6	3	3	3	1	535	57.4	6.4	4.01	3	0	Peak Found	Not Found	Not Found	Not Found	Not Found	Not Found	Not Found	Peak Found	High	Peak Found	Not Found	High	Peak Found	Peak Found	Not Found	Not Found
686	4.8529977798461896	0	0	7.1022381782531703	0	0	5.4093909263610804	6.4561491012573198	FALSE	#N/A	#N/A	#N/A	0.993088	-0.022424	-0.00902956	FALSE	High	Master Protein	Q91YR1	Twinfilin-1 OS=Mus musculus OX=10090 GN=Twf1 PE=1 SV=2	0	9.109	8	3	3	2	1	350	40.1	6.67	6.59	3	1	Peak Found	Not Found	Not Found	Not Found	Not Found	Not Found	Not Found	Not Found	Peak Found	Not Found	Not Found	High	Not Found	Not Found	Not Found	Peak Found
687	0	0	0	10.643856048584	0	0	0	0	FALSE	#N/A	#N/A	#N/A	0.355918	-2.66096	-1	FALSE	High	Master Protein	P63040	Complexin-1 OS=Mus musculus OX=10090 GN=Cplx1 PE=1 SV=1	0	6.8360000000000003	23	2	3	1	1	134	15.1	4.97	4.05	2	0	Not Found	Not Found	Not Found	Not Found	Not Found	Not Found	Not Found	Not Found	Not Found	Not Found	Not Found	High	Not Found	Not Found	Not Found	Not Found
688	8.4777584075927699	8.2597436904907209	0	8.9832782745361293	0	7.0789513587951696	0	0	FALSE	#N/A	#N/A	#N/A	0.145118	-4.66046	-1.67418	FALSE	High	Master Protein	P62843	40S ribosomal protein S15 OS=Mus musculus OX=10090 GN=Rps15 PE=1 SV=2	0	7.5229999999999997	23	2	3	2	1	145	17	10.39	2.02	2	0	Not Found	Not Found	Peak Found	Not Found	Not Found	Not Found	Not Found	Not Found	High	Peak Found	Not Found	High	Not Found	Peak Found	Not Found	Not Found
689	5.9140858650207502	8.2667865753173793	5.9140858650207502	7.7721495628356898	0	7.4966540336608896	0	0	FALSE	#N/A	+	Ki150_Ki21	0.0416925	-5.09261	-2.58137	FALSE	High	Master Protein	P67778	Prohibitin OS=Mus musculus OX=10090 GN=Phb PE=1 SV=1	0	8.8360000000000003	12	3	3	3	1	272	29.8	5.76	2.1800000000000002	3	0	Not Found	Not Found	Peak Found	Peak Found	Peak Found	Not Found	Peak Found	Peak Found	Peak Found	High	Peak Found	High	Not Found	Peak Found	Not Found	Not Found
690	0	0	0	0	0	0	7.13852787017822	0	FALSE	#N/A	#N/A	#N/A	0.355918	1.78463	1	FALSE	High	Master Protein	Q9D5S7	Leucine-rich repeat and guanylate kinase domain-containing protein OS=Mus musculus OX=10090 GN=Lrguk PE=1 SV=1	1E-3	2.9740000000000002	1	2	3	1	1	820	93.1	6.28	1.72	2	0	Not Found	High	Not Found	Not Found	Not Found	High	Not Found	Not Found	Not Found	Not Found	Not Found	Not Found	Not Found	Not Found	Peak Found	Not Found
691	8.2172307968139595	7.32373046875	7.4396233558654803	8.8501873016357404	5.6380739212036097	0	0	0	FALSE	#N/A	+	Ki150_Ki21	0.00409063	-6.54817	-4.50305	FALSE	High	Master Protein	Q60676	Serine/threonine-protein phosphatase 5 OS=Mus musculus OX=10090 GN=Ppp5c PE=1 SV=3	0	8.7959999999999994	4	2	3	2	1	499	56.8	6.2	3.5	2	0	Not Found	Peak Found	Peak Found	Not Found	Not Found	Not Found	Not Found	Not Found	Peak Found	Peak Found	Peak Found	High	Peak Found	Not Found	Not Found	Not Found
692	5.4886436462402299	6.3802447319030797	6.2422213554382298	8.1497468948364293	3.7441611289978001	7.0168085098266602	0	0	FALSE	#N/A	#N/A	#N/A	0.0726284	-3.87497	-2.17432	FALSE	High	Master Protein	Q61207	Prosaposin OS=Mus musculus OX=10090 GN=Psap PE=1 SV=2	0	6.3529999999999998	6	3	3	3	1	557	61.4	5.19	1.91	3	0	Peak Found	Not Found	Peak Found	Not Found	Not Found	Not Found	Peak Found	Not Found	Peak Found	Peak Found	Peak Found	High	Peak Found	Peak Found	Not Found	Not Found
693	7.1292829513549796	6.8789706230163601	6.4659743309020996	7.6065902709960902	7.8398337364196804	0	0	0	FALSE	#N/A	+	Ki150_Ki21	0.0427415	-5.06025	-2.5629	FALSE	High	Master Protein	Q922S4	cGMP-dependent 3'.5'-cyclic phosphodiesterase OS=Mus musculus OX=10090 GN=Pde2a PE=1 SV=4	0	6.415	6	3	3	3	1	939	105.6	5.41	1.71	3	0	Peak Found	Not Found	Not Found	Not Found	Not Found	Peak Found	Not Found	Peak Found	Peak Found	Peak Found	Peak Found	High	Peak Found	Not Found	Not Found	Not Found
694	7.0123453140258798	6.9715437889099103	5.99548435211182	7.8144221305847203	3.8579809665679901	7.30651760101318	0	0	FALSE	#N/A	#N/A	#N/A	0.0600309	-4.15732	-2.31289	FALSE	High	Master Protein	P40124	Adenylyl cyclase-associated protein 1 OS=Mus musculus OX=10090 GN=Cap1 PE=1 SV=4	0	4.7309999999999999	10	3	3	3	1	474	51.5	7.52	0	3	0	Peak Found	Not Found	Not Found	Not Found	Not Found	Not Found	Not Found	Not Found	High	Peak Found	Peak Found	High	Peak Found	Peak Found	Not Found	Not Found
695	8.6010274887084996	7.7937660217285201	8.6438560485839808	8.8227300643920898	7.0980319976806596	0	0	0	FALSE	#N/A	+	Ki150_Ki21	0.00962777	-6.69084	-3.73953	FALSE	High	Master Protein	A2AJI0	MAP7 domain-containing protein 1 OS=Mus musculus OX=10090 GN=Map7d1 PE=1 SV=1	0	4.774	3	2	3	2	1	846	93.2	10.15	0	2	0	Not Found	Not Found	Not Found	Not Found	Not Found	Not Found	Not Found	Not Found	High	Peak Found	Peak Found	High	Peak Found	Not Found	Not Found	Not Found
696	8.1127004623413104	7.97326707839966	6.8629474639892596	9.0347986221313494	6.1598711013793901	0	0	0	FALSE	#N/A	+	Ki150_Ki21	0.0069003	-6.45596	-4.02744	FALSE	High	Master Protein	P35803	Neuronal membrane glycoprotein M6-b OS=Mus musculus OX=10090 GN=Gpm6b PE=1 SV=2	0	5.07	6	2	3	2	1	328	36.200000000000003	6.14	1.8	2	0	Peak Found	Not Found	Not Found	Not Found	Peak Found	Not Found	Not Found	Not Found	High	Peak Found	Peak Found	High	Peak Found	Not Found	Not Found	Not Found
697	4.1858668327331499	3.3923175334930402	4.6205863952636701	4.9116916656494096	0	6.3362832069396999	0	0	FALSE	#N/A	#N/A	#N/A	0.147064	-2.69354	-1.66452	FALSE	High	Master Protein	Q61081	Hsp90 co-chaperone Cdc37 OS=Mus musculus OX=10090 GN=Cdc37 PE=1 SV=1	0	5.1790000000000003	7	2	3	2	1	379	44.6	5.34	0	2	0	Not Found	Peak Found	Peak Found	Not Found	Not Found	Not Found	Not Found	Not Found	High	High	Peak Found	High	Not Found	Peak Found	Not Found	Not Found
698	8.3628206253051793	0	0	6.3733000755310103	5.37503957748413	0	0	8.1261882781982404	FALSE	#N/A	#N/A	#N/A	0.920513	-0.308723	-0.104059	FALSE	High	Master Protein	P83870	PHD finger-like domain-containing protein 5A OS=Mus musculus OX=10090 GN=Phf5a PE=1 SV=1	0	4.923	15	2	3	2	1	110	12.4	8.41	2.38	2	0	Not Found	Peak Found	Not Found	Not Found	Peak Found	Not Found	Peak Found	Peak Found	High	Not Found	Not Found	High	Peak Found	Not Found	Not Found	Peak Found
699	8.41827392578125	0	8.2904796600341797	9.7570562362670898	6.3128829002380398	0	0	0	FALSE	#N/A	#N/A	#N/A	0.114737	-5.03823	-1.84402	FALSE	High	Master Protein	Q9CR16	Peptidyl-prolyl cis-trans isomerase D OS=Mus musculus OX=10090 GN=Ppid PE=1 SV=3	0	9.0609999999999999	8	3	3	3	1	370	40.700000000000003	7.43	3.54	3	0	Not Found	Not Found	Not Found	Not Found	Not Found	Not Found	Not Found	Not Found	Peak Found	Not Found	Peak Found	High	Peak Found	Not Found	Not Found	Not Found
700	-3.32192802429199	4.2094535827636701	4.1043367385864302	3.08746290206909	3.8479969501495401	5.9886846542358398	-2.32192802429199	-3.32192802429199	FALSE	#N/A	#N/A	#N/A	0.749704	-0.971625	-0.334057	FALSE	High	Master Protein	Q5PR73	GTP-binding protein Di-Ras2 OS=Mus musculus OX=10090 GN=Diras2 PE=1 SV=1	0	5.165	10	2	3	2	1	199	22.5	8.76	3.37	2	0	Peak Found	Peak Found	Peak Found	Peak Found	Peak Found	Peak Found	Peak Found	Peak Found	High	Peak Found	Peak Found	High	Peak Found	Peak Found	Peak Found	Peak Found
701	8.4412841796875	7.9360489845275897	9.1833877563476598	8.7350482940673793	0	0	0	0	FALSE	#N/A	+	Ki150_Ki21	5.37965e-08	-8.57394	-32.7616	FALSE	High	Master Protein	Q8CGY8	UDP-N-acetylglucosamine--peptide N-acetylglucosaminyltransferase 110 kDa subunit OS=Mus musculus OX=10090 GN=Ogt PE=1 SV=2	0	5.7610000000000001	4	3	3	3	1	1046	116.9	6.7	1.82	3	0	Not Found	Not Found	Not Found	Not Found	Not Found	Not Found	Not Found	Not Found	High	Peak Found	High	Peak Found	Not Found	Not Found	Not Found	Not Found
702	8.0427541732788104	8.5793161392211896	8.2407913208007795	9.3056058883666992	0	4.2094535827636701	0	0	FALSE	#N/A	+	Ki150_Ki21	0.000464426	-7.48975	-6.88175	FALSE	High	Master Protein	Q921M7	Protein FAM49B OS=Mus musculus OX=10090 GN=Fam49b PE=1 SV=1	0	9.3870000000000005	13	3	3	3	1	324	36.799999999999997	6.06	1.64	3	0	Not Found	Not Found	Not Found	Not Found	Not Found	Not Found	Not Found	Not Found	High	Peak Found	Peak Found	High	Not Found	Peak Found	Not Found	Not Found
703	6.7238316535949698	8.9553594589233398	5.4429435729980504	9.6642694473266602	0	0	0	0	FALSE	#N/A	+	Ki150_Ki21	0.000223041	-7.6966	-7.86849	FALSE	High	Master Protein	P04925	Major prion protein OS=Mus musculus OX=10090 GN=Prnp PE=1 SV=2	0	7.6609999999999996	13	3	3	3	1	254	28	9.33	2.0299999999999998	3	0	Not Found	Peak Found	Not Found	Not Found	Not Found	Not Found	Not Found	Not Found	Peak Found	High	Peak Found	High	Not Found	Not Found	Not Found	Not Found
704	7.3619437217712402	0	0	8.2493505477905291	7.7313189506530797	0	0	0	FALSE	#N/A	#N/A	#N/A	0.532345	-1.96999	-0.662356	FALSE	High	Master Protein	P12367	cAMP-dependent protein kinase type II-alpha regulatory subunit OS=Mus musculus OX=10090 GN=Prkar2a PE=1 SV=2	0	9.2149999999999999	8	2	3	1	1	401	45.4	4.8899999999999997	4.46	2	0	Not Found	Not Found	Peak Found	Not Found	Not Found	Not Found	Not Found	Not Found	Peak Found	Not Found	Not Found	High	Peak Found	Not Found	Not Found	Not Found
705	6.28169822692871	8.1080017089843803	0	10.068510055541999	0	7.4304523468017596	0	0	FALSE	#N/A	#N/A	#N/A	0.187739	-4.25694	-1.48635	FALSE	High	Master Protein	Q9CQ75	NADH dehydrogenase [ubiquinone] 1 alpha subcomplex subunit 2 OS=Mus musculus OX=10090 GN=Ndufa2 PE=1 SV=3	0	7.0519999999999996	24	2	3	2	1	99	10.9	9.99	1.72	2	0	Not Found	Not Found	Not Found	Not Found	Not Found	Not Found	Not Found	Not Found	Peak Found	High	Not Found	High	Not Found	Peak Found	Not Found	Not Found
706	1.26303446292877	0.76553475856780995	2.4329593181610099	4.0356240272521999	6.7292809486389196	0	0	0	FALSE	#N/A	#N/A	#N/A	0.817449	-0.441968	-0.241176	FALSE	Medium	Master Protein	E9Q4S1	High affinity cAMP-specific and IBMX-insensitive 3'.5'-cyclic phosphodiesterase 8B OS=Mus musculus OX=10090 GN=Pde8b PE=1 SV=1	4.9000000000000002E-2	1.2869999999999999	1	1	3	1	1	865	96.7	6.86	0	1	0	High	Not Found	Peak Found	Not Found	Peak Found	Peak Found	Peak Found	Peak Found	Peak Found	Peak Found	High	Peak Found	Peak Found	Not Found	Not Found	Not Found
707	8.70873928070068	0	0	10.206525802612299	0	0	0	0	FALSE	#N/A	#N/A	#N/A	0.135982	-4.72882	-1.72129	FALSE	High	Master Protein	P08414	Calcium/calmodulin-dependent protein kinase type IV OS=Mus musculus OX=10090 GN=Camk4 PE=1 SV=2	0	5.8220000000000001	6	2	3	2	1	469	52.6	4.93	0	2	0	Not Found	Not Found	Not Found	Not Found	Not Found	Not Found	Not Found	Not Found	High	Not Found	Not Found	High	Not Found	Not Found	Not Found	Not Found
708	0	0	0	0	10.354910850524901	0	0	0	FALSE	#N/A	#N/A	#N/A	0.355918	2.58873	1	FALSE	High	Master Protein	P13412	Troponin I. fast skeletal muscle OS=Mus musculus OX=10090 GN=Tnni2 PE=2 SV=2	0	7.2530000000000001	10	2	3	2	1	182	21.3	8.5	2.06	2	0	Not Found	Not Found	Peak Found	Not Found	Not Found	Not Found	Not Found	Peak Found	Not Found	Not Found	Not Found	Not Found	High	Not Found	Not Found	Not Found
709	9.4590215682983398	0	0	9.80767726898193	0	0	0	0	FALSE	#N/A	#N/A	#N/A	0.13408	-4.81667	-1.73148	FALSE	High	Master Protein	Q62167	ATP-dependent RNA helicase DDX3X OS=Mus musculus OX=10090 GN=Ddx3x PE=1 SV=3	0	5.9169999999999998	3	2	3	1	1	662	73.099999999999994	7.18	3.68	2	0	Not Found	Not Found	Not Found	Not Found	Not Found	Not Found	Not Found	Not Found	Peak Found	Not Found	Not Found	High	Not Found	Not Found	Not Found	Not Found
710	10.3925323486328	0	0	7.5781841278076199	0	0	0	0	FALSE	#N/A	#N/A	#N/A	0.141776	-4.49268	-1.69107	FALSE	High	Master Protein	D3YXK2	Scaffold attachment factor B1 OS=Mus musculus OX=10090 GN=Safb PE=1 SV=2	0	9.9960000000000004	5	3	3	3	1	937	105	5.35	0	3	0	Peak Found	Not Found	Not Found	Not Found	Not Found	Not Found	Not Found	Not Found	High	Not Found	Not Found	Peak Found	Not Found	Not Found	Not Found	Not Found
711	7.9050860404968297	7.6596393585205096	6.7535510063171396	6.0574502944946298	0	0	7.0011267662048304	0	FALSE	#N/A	+	Ki150_Ki21	0.0250615	-5.34365	-2.96679	FALSE	High	Master Protein	P11276	Fibronectin OS=Mus musculus OX=10090 GN=Fn1 PE=1 SV=4	0	5.9130000000000003	2	3	3	3	1	2477	272.39999999999998	5.59	0	3	0	Peak Found	Not Found	Peak Found	Not Found	Peak Found	Peak Found	Peak Found	Not Found	High	Peak Found	Peak Found	Peak Found	Not Found	Not Found	Peak Found	Not Found
712	6.1838831901550302	7.1679201126098597	6.3056058883667001	7.4886436462402299	0	0	0	0	FALSE	#N/A	+	Ki150_Ki21	7.23596e-07	-6.78651	-21.1726	FALSE	High	Master Protein	P61226	Ras-related protein Rap-2b OS=Mus musculus OX=10090 GN=Rap2b PE=1 SV=1	0	8.3040000000000003	13	2	3	2	1	183	20.5	4.8099999999999996	3.66	2	0	Not Found	Not Found	Peak Found	Not Found	Not Found	Not Found	Not Found	Not Found	Peak Found	High	Peak Found	High	Not Found	Not Found	Not Found	Not Found
713	0	9.3422966003418004	0	9.8931503295898402	0	0	0	0	FALSE	#N/A	#N/A	#N/A	0.134238	-4.80886	-1.73063	FALSE	High	Master Protein	Q99L45	Eukaryotic translation initiation factor 2 subunit 2 OS=Mus musculus OX=10090 GN=Eif2s2 PE=1 SV=1	0	6.3460000000000001	15	3	3	3	1	331	38.1	5.8	0	3	0	Not Found	Not Found	Not Found	Not Found	Not Found	Not Found	Not Found	Not Found	Not Found	Peak Found	Not Found	High	Not Found	Not Found	Not Found	Not Found
714	6.6161813735961896	6.4229059219360396	4.6088089942932102	6.7441611289978001	5.1085243225097701	0	0	0	FALSE	#N/A	+	Ki150_Ki21	0.0126058	-4.82088	-3.51427	FALSE	High	Master Protein	P62855	40S ribosomal protein S26 OS=Mus musculus OX=10090 GN=Rps26 PE=1 SV=3	0	3.4769999999999999	21	2	3	2	1	115	13	11	3.78	2	0	Peak Found	Not Found	Not Found	Not Found	Not Found	Peak Found	Not Found	Peak Found	High	High	Peak Found	High	Peak Found	Not Found	Not Found	Not Found
715	6.4296159744262704	5.9932212829589799	4.7279205322265598	5.8404631614685103	4.2016339302062997	1.26303446292877	9.8228893280029297	8.7807035446166992	FALSE	#N/A	#N/A	#N/A	0.898958	0.26926	0.132451	FALSE	High	Master Protein	P63089	Pleiotrophin OS=Mus musculus OX=10090 GN=Ptn PE=1 SV=1	0	4.2839999999999998	6	1	3	1	1	168	18.899999999999999	9.6	0	1	0	Not Found	Not Found	Not Found	Not Found	Not Found	Not Found	Not Found	Not Found	Peak Found	High	Peak Found	High	Peak Found	Peak Found	Peak Found	Peak Found
716	5.3434076309204102	0	0	1.32192814350128	0	0	9.7729740142822301	9.3144702911377006	FALSE	#N/A	#N/A	#N/A	0.345356	3.10553	1.02395	FALSE	High	Master Protein	P61327	Protein mago nashi homolog OS=Mus musculus OX=10090 GN=Magoh PE=2 SV=1	0	10.236000000000001	25	3	3	3	1	146	17.2	6.11	6.09	3	0	Not Found	Peak Found	Not Found	Not Found	Not Found	Not Found	Not Found	Not Found	High	Not Found	Not Found	Peak Found	Not Found	Not Found	Peak Found	Peak Found
717	8.3715591430664098	8.6032552719116193	5.1578521728515598	8.0687780380249006	7.6510515213012704	0	0	0	FALSE	#N/A	+	Ki150_Ki21	0.0347999	-5.6376	-2.71659	FALSE	High	Master Protein	P35922	Synaptic functional regulator FMR1 OS=Mus musculus OX=10090 GN=Fmr1 PE=1 SV=1	0	12.407999999999999	7	3	3	2	1	614	68.900000000000006	7.62	3.42	3	1	Peak Found	Not Found	Not Found	Not Found	Not Found	Not Found	Not Found	Not Found	High	Peak Found	Not Found	Peak Found	Peak Found	Not Found	Not Found	Not Found
718	9.0824155807495099	8.7014799118041992	7.6438560485839799	7.6567821502685502	7.9056878089904803	0	0	0	FALSE	#N/A	+	Ki150_Ki21	0.0202875	-6.29471	-3.13144	FALSE	High	Master Protein	Q9R0A0	Peroxisomal membrane protein PEX14 OS=Mus musculus OX=10090 GN=Pex14 PE=1 SV=1	0	6.883	7	2	3	2	1	376	41.2	5.1100000000000003	0	2	0	Not Found	Not Found	Not Found	Not Found	Not Found	Not Found	Not Found	Not Found	High	Peak Found	Peak Found	Peak Found	High	Not Found	Not Found	Not Found
719	7.4271035194396999	8.7441606521606392	7.9014701843261701	8.3871555328369105	6.1957411766052202	5.6865005493164098	0	0	FALSE	#N/A	+	Ki150_Ki21	0.0255087	-5.14441	-2.95314	FALSE	High	Master Protein	Q91WS0	CDGSH iron-sulfur domain-containing protein 1 OS=Mus musculus OX=10090 GN=Cisd1 PE=1 SV=1	0	6.2510000000000003	26	2	3	2	1	108	12.1	9.06	4.24	2	0	Peak Found	Not Found	Not Found	Not Found	Not Found	Not Found	Not Found	Not Found	High	High	Peak Found	High	Peak Found	Peak Found	Not Found	Not Found
720	8.5932044982910192	0	0	10.2453145980835	0	0	0	0	FALSE	#N/A	#N/A	#N/A	0.136435	-4.70963	-1.71888	FALSE	High	Master Protein	Q9R0P5	Destrin OS=Mus musculus OX=10090 GN=Dstn PE=1 SV=3	0	8.4209999999999994	21	3	3	2	1	165	18.5	7.97	6.08	3	0	Not Found	Not Found	Not Found	Not Found	Not Found	Not Found	Not Found	Not Found	Peak Found	Not Found	Not Found	High	Not Found	Not Found	Not Found	Not Found
721	7.6117625236511204	8.1158237457275408	8.0201463699340803	8.4262647628784197	5.7970128059387198	7.7582230567932102	7.97326707839966	0	FALSE	#N/A	#N/A	#N/A	0.203947	-2.66137	-1.42532	FALSE	High	Master Protein	P09671	Superoxide dismutase [Mn]. mitochondrial OS=Mus musculus OX=10090 GN=Sod2 PE=1 SV=3	0	7.8609999999999998	17	3	3	3	1	222	24.6	8.6199999999999992	3.6	3	0	Not Found	Not Found	Not Found	Not Found	Not Found	Not Found	Not Found	Not Found	High	Peak Found	Peak Found	High	Peak Found	Peak Found	Peak Found	Not Found
722	6.7575564384460396	6.1996722221374503	0	8.6624908447265607	7.6703019142150897	0	0	9.4676055908203107	FALSE	#N/A	#N/A	#N/A	0.732367	-1.12045	-0.35833	FALSE	High	Master Protein	Q8BR92	Paralemmin-2 OS=Mus musculus OX=10090 GN=Palm2 PE=1 SV=1	0	6.2320000000000002	10	3	3	2	1	376	42.1	5.15	1.65	3	0	Not Found	Not Found	Not Found	Not Found	Not Found	Peak Found	Not Found	Not Found	High	Peak Found	Not Found	High	Peak Found	Not Found	Not Found	Peak Found
723	0	0	0	6.9224357604980504	0	0	7.8523736000061	6.9164767265319798	FALSE	#N/A	#N/A	#N/A	0.502798	1.9616	0.712691	FALSE	High	Master Protein	Q8VDJ3	Vigilin OS=Mus musculus OX=10090 GN=Hdlbp PE=1 SV=1	0	11.041	3	3	3	3	1	1268	141.69999999999999	6.87	2.17	3	0	Peak Found	Not Found	Not Found	Not Found	Not Found	Not Found	Not Found	Not Found	Not Found	Not Found	Not Found	High	Not Found	Not Found	Peak Found	Peak Found
724	6.4610700607299796	6.5804471969604501	6.61911964416504	6.9541964530944798	5.7708292007446298	3.6322681903839098	0	8.2507724761962908	FALSE	#N/A	#N/A	#N/A	0.24799	-2.24024	-1.27944	FALSE	High	Master Protein	Q8BHE3	Caytaxin OS=Mus musculus OX=10090 GN=Atcay PE=1 SV=1	0	4.3440000000000003	11	2	3	2	1	372	42.2	4.68	0	2	0	Peak Found	Not Found	Not Found	Not Found	Not Found	Not Found	Not Found	Not Found	High	Peak Found	Peak Found	High	Peak Found	Peak Found	Not Found	Peak Found
725	1.32192814350128	2.4854269027710001	2.7441611289978001	5.4822030067443803	7.0969786643981898	3.1858665943145801	0	0	FALSE	#N/A	#N/A	#N/A	0.82559	-0.437718	-0.230193	FALSE	High	Master Protein	P31650	Sodium- and chloride-dependent GABA transporter 3 OS=Mus musculus OX=10090 GN=Slc6a11 PE=1 SV=2	0	7.2779999999999996	4	2	3	2	1	627	69.900000000000006	6.98	3.51	2	0	Not Found	Peak Found	Not Found	Not Found	Peak Found	Peak Found	Peak Found	Peak Found	High	Peak Found	Peak Found	High	Peak Found	Peak Found	Not Found	Not Found
726	3.5607149600982702	6.4178524017334002	5.7996053695678702	5.1699252128601101	0	0	6.4495615959167498	0	FALSE	#N/A	#N/A	#N/A	0.0803908	-3.62463	-2.10078	FALSE	High	Master Protein	P62073	Mitochondrial import inner membrane translocase subunit Tim10 OS=Mus musculus OX=10090 GN=Timm10 PE=1 SV=1	0	3.8050000000000002	23	2	3	2	1	90	10.3	6.29	1.77	2	0	Not Found	Peak Found	Peak Found	Peak Found	Not Found	Peak Found	Not Found	Not Found	Peak Found	High	Peak Found	High	Not Found	Not Found	Peak Found	Not Found
727	8.5969352722168004	8.8240041732788104	7.7306399345397896	9.0959243774414098	0	0	0	0	FALSE	#N/A	+	Ki150_Ki21	1.1142e-07	-8.56188	-28.9983	FALSE	High	Master Protein	Q9JKD3	Secretory carrier-associated membrane protein 5 OS=Mus musculus OX=10090 GN=Scamp5 PE=1 SV=1	0	5.5330000000000004	5	1	3	1	1	235	26.1	8.5399999999999991	6.68	1	0	Not Found	Not Found	Not Found	Not Found	Not Found	Not Found	Not Found	Not Found	High	High	Peak Found	High	Not Found	Not Found	Not Found	Not Found
728	7.20554876327515	8.4408693313598597	8.4520349502563494	8.8458032608032209	0	8.2026138305664098	0	0	FALSE	#N/A	+	Ki150_Ki21	0.0248988	-6.18541	-2.97182	FALSE	High	Master Protein	O89079	Coatomer subunit epsilon OS=Mus musculus OX=10090 GN=Cope PE=1 SV=3	0	9.7690000000000001	10	2	3	2	1	308	34.5	5.0599999999999996	4.79	2	0	Not Found	Not Found	Not Found	Not Found	Not Found	Not Found	Not Found	Not Found	Peak Found	Peak Found	High	High	Not Found	Peak Found	Not Found	Not Found
729	5.2517189979553196	6.3575520515441903	5.5484366416931197	6.9703936576843297	4.54225778579712	0	0	4.6380739212036097	FALSE	#N/A	+	Ki150_Ki21	0.0353433	-3.73694	-2.70493	FALSE	High	Master Protein	P24369	Peptidyl-prolyl cis-trans isomerase B OS=Mus musculus OX=10090 GN=Ppib PE=1 SV=2	0	3.37	9	2	3	2	1	216	23.7	9.5500000000000007	0	2	0	Peak Found	Not Found	High	Peak Found	Peak Found	Not Found	Not Found	Not Found	Peak Found	High	Peak Found	High	Peak Found	Not Found	Not Found	Peak Found
730	6.8911762237548801	6.82781887054443	4.9772801399231001	7.2336196899414098	3.99095487594604	0	0	0	FALSE	#N/A	+	Ki150_Ki21	0.00272295	-5.48474	-4.8956	FALSE	High	Master Protein	Q9CWS0	N(G).N(G)-dimethylarginine dimethylaminohydrolase 1 OS=Mus musculus OX=10090 GN=Ddah1 PE=1 SV=3	0	7.4409999999999998	13	3	3	3	1	285	31.4	5.97	1.98	3	0	Peak Found	Not Found	Not Found	Not Found	Not Found	Not Found	Not Found	Not Found	Peak Found	Peak Found	Peak Found	High	Peak Found	Not Found	Not Found	Not Found
731	8.5468940734863299	7.3407402038574201	6.8567366600036603	9.3546905517578107	0	8.1962327957153303	0	0	FALSE	#N/A	+	Ki150_Ki21	0.0307444	-5.97571	-2.81029	FALSE	High	Master Protein	O55013	Trafficking protein particle complex subunit 3 OS=Mus musculus OX=10090 GN=Trappc3 PE=1 SV=1	0	6.0190000000000001	9	2	3	2	1	180	20.3	4.96	1.76	2	0	Not Found	Not Found	Not Found	Not Found	Not Found	Not Found	Not Found	Not Found	Peak Found	Peak Found	High	High	Not Found	Peak Found	Not Found	Not Found
732	8.0741415023803693	8.2973747253418004	7.8041310310363796	9.6300849914550799	0	0	0	0	FALSE	#N/A	+	Ki150_Ki21	7.95736e-07	-8.45143	-20.836	FALSE	High	Master Protein	O88643	Serine/threonine-protein kinase PAK 1 OS=Mus musculus OX=10090 GN=Pak1 PE=1 SV=1	0	5.5339999999999998	4	2	3	2	1	545	60.7	5.74	2.16	2	0	Not Found	Not Found	Not Found	Not Found	Not Found	Not Found	Not Found	Not Found	High	Peak Found	Peak Found	High	Not Found	Not Found	Not Found	Not Found
733	7.46270656585693	5.4161643981933603	5.0746765136718803	7.6308131217956499	0	0	0	0	FALSE	#N/A	+	Ki150_Ki21	7.47046e-05	-6.39609	-9.56257	FALSE	High	Master Protein	Q80VP1	Epsin-1 OS=Mus musculus OX=10090 GN=Epn1 PE=1 SV=3	0	6.1379999999999999	7	3	3	3	1	575	60.2	4.8099999999999996	3.41	3	0	Peak Found	Not Found	Not Found	Not Found	Not Found	Peak Found	Not Found	Not Found	High	Peak Found	Peak Found	High	Not Found	Not Found	Not Found	Not Found
734	8.1080017089843803	7.90628910064697	7.4421138763427699	9.0639343261718803	6.0789513587951696	0	0	0	FALSE	#N/A	+	Ki150_Ki21	0.00541527	-6.61035	-4.24409	FALSE	High	Master Protein	P62482	Voltage-gated potassium channel subunit beta-2 OS=Mus musculus OX=10090 GN=Kcnab2 PE=1 SV=1	0	6.9160000000000004	7	3	3	3	1	367	41	9	3.37	3	0	Peak Found	Not Found	Not Found	Not Found	Not Found	Not Found	Not Found	Not Found	Peak Found	Peak Found	Peak Found	High	Peak Found	Not Found	Not Found	Not Found
735	2.0356237888336199	2.37851166725159	0	3.82781910896301	6.0853395462036097	0	0	4.4262647628784197	FALSE	#N/A	#N/A	#N/A	0.755872	0.567412	0.325476	FALSE	High	Master Protein	Q8BLQ9	Cell adhesion molecule 2 OS=Mus musculus OX=10090 GN=Cadm2 PE=1 SV=2	0	5.343	4	2	3	2	1	435	47.5	5.41	2.4300000000000002	2	0	Peak Found	Peak Found	Not Found	Not Found	Peak Found	Not Found	Peak Found	Peak Found	High	Peak Found	Not Found	High	Peak Found	Not Found	Not Found	Peak Found
736	4.6205863952636701	6.0134620666503897	4.8124980926513699	6.04439401626587	3.08746290206909	4.2403144836425799	0	0	FALSE	#N/A	+	Ki150_Ki21	0.0215842	-3.54079	-3.08285	FALSE	High	Master Protein	Q80WJ7	Protein LYRIC OS=Mus musculus OX=10090 GN=Mtdh PE=1 SV=1	0	4.2009999999999996	4	2	3	2	1	579	63.8	9.33	1.74	2	0	Peak Found	Peak Found	Peak Found	Peak Found	Peak Found	Peak Found	Peak Found	Peak Found	Peak Found	High	Peak Found	High	Peak Found	Peak Found	Not Found	Not Found
737	5.3504972457885698	1.8479968309402499	1.8479968309402499	0	0	2.5109617710113499	9.9978847503662092	8.9881162643432599	FALSE	#N/A	#N/A	#N/A	0.290412	3.11262	1.15922	FALSE	High	Master Protein	Q9JIX8	Apoptotic chromatin condensation inducer in the nucleus OS=Mus musculus OX=10090 GN=Acin1 PE=1 SV=3	0	12.037000000000001	3	3	3	3	1	1338	150.6	5.91	6.4	3	0	Not Found	Not Found	Not Found	Not Found	Peak Found	Peak Found	Not Found	Not Found	High	Peak Found	Peak Found	Not Found	Not Found	Peak Found	Peak Found	Peak Found
738	6.9852728843689	7.3083391189575204	8.0361738204956108	9.8469009399414098	7.0367231369018599	0	0	0	FALSE	#N/A	+	Ki150_Ki21	0.0152768	-6.28499	-3.3575	FALSE	High	Master Protein	P10605	Cathepsin B OS=Mus musculus OX=10090 GN=Ctsb PE=1 SV=2	0	7.0880000000000001	8	2	3	2	1	339	37.299999999999997	5.91	4.24	2	0	Not Found	Not Found	Not Found	Not Found	Not Found	Not Found	Not Found	Not Found	Peak Found	Peak Found	Peak Found	High	Peak Found	Not Found	Not Found	Not Found
739	4.7708292007446298	3.9541962146759002	1.4854267835617101	5.2517189979553196	1.67807197570801	2.4854269027710001	0	3.9068906307220499	FALSE	#N/A	#N/A	#N/A	0.164893	-1.84795	-1.5813	FALSE	High	Master Protein	P62911	60S ribosomal protein L32 OS=Mus musculus OX=10090 GN=Rpl32 PE=1 SV=2	0	5.5010000000000003	18	2	3	2	1	135	15.9	11.33	1.94	2	0	Peak Found	Not Found	Peak Found	Peak Found	Peak Found	Not Found	Not Found	Not Found	High	Peak Found	Peak Found	High	Peak Found	Peak Found	Not Found	Peak Found
740	7.3119754791259801	0	7.0628557205200204	8.7944154739379901	7.3083391189575204	9.4612751007080096	0	0	FALSE	#N/A	#N/A	#N/A	0.629701	-1.59991	-0.507823	FALSE	High	Master Protein	Q99PT1	Rho GDP-dissociation inhibitor 1 OS=Mus musculus OX=10090 GN=Arhgdia PE=1 SV=3	0	7.05	15	2	3	2	1	204	23.4	5.2	2.23	2	0	Not Found	Not Found	Not Found	Not Found	Not Found	Not Found	Not Found	Not Found	Peak Found	Not Found	Peak Found	High	High	High	Not Found	Not Found
741	6.67242527008057	6.16390132904053	5.9726924896240199	7.5125432014465297	5.3001236915588397	0	0	7.8517489433288601	FALSE	#N/A	#N/A	#N/A	0.15053	-3.29242	-1.64761	FALSE	High	Master Protein	P48722	Heat shock 70 kDa protein 4L OS=Mus musculus OX=10090 GN=Hspa4l PE=1 SV=2	0	7.9429999999999996	3	3	3	3	1	838	94.3	5.74	0	3	0	Peak Found	Peak Found	Peak Found	Not Found	Not Found	Not Found	Not Found	Peak Found	Peak Found	Peak Found	Peak Found	High	Peak Found	Not Found	Not Found	Peak Found
742	6.5561227798461896	0	0	5.5576553344726598	0	0	0	0	FALSE	#N/A	#N/A	#N/A	0.136149	-3.02844	-1.7204	FALSE	High	Master Protein	Q80YA9	Connector enhancer of kinase suppressor of ras 2 OS=Mus musculus OX=10090 GN=Cnksr2 PE=1 SV=1	0	6.3259999999999996	4	3	3	3	1	1032	117.3	6.79	2.0499999999999998	3	0	Peak Found	Not Found	Not Found	Not Found	Not Found	Not Found	Not Found	Not Found	High	Not Found	Not Found	Peak Found	Not Found	Not Found	Not Found	Not Found
743	7.2317013740539604	8.9242181777954102	7.7032113075256303	8.5607147216796893	0	0	0	0	FALSE	#N/A	+	Ki150_Ki21	7.79137e-07	-8.10496	-20.9102	FALSE	High	Master Protein	P17665	Cytochrome c oxidase subunit 7C. mitochondrial OS=Mus musculus OX=10090 GN=Cox7c PE=1 SV=1	0	4.1870000000000003	14	1	3	1	1	63	7.3	11	5.86	1	0	Not Found	Peak Found	Peak Found	Not Found	Not Found	Peak Found	Not Found	Not Found	High	High	Peak Found	High	Not Found	Not Found	Not Found	Not Found
744	0.84799689054489102	-0.51457321643829301	0.67807191610336304	4.6438560485839799	8.7042493820190394	1.1375035047531099	0	0	FALSE	#N/A	#N/A	#N/A	0.675258	1.0466	0.440126	FALSE	Medium	Master Protein	P46737	Lys-63-specific deubiquitinase BRCC36 OS=Mus musculus OX=10090 GN=Brcc3 PE=1 SV=1	4.2999999999999997E-2	1.3109999999999999	3	1	3	1	1	291	33.299999999999997	5.83	0	1	0	Peak Found	High	Not Found	Not Found	Not Found	Peak Found	Peak Found	Peak Found	Peak Found	Peak Found	Peak Found	High	Peak Found	Peak Found	Not Found	Not Found
745	6.1395511627197301	0	5.8728284835815403	6.8454899787902797	0	0	0	0	FALSE	#N/A	+	Ki150_Ki21	0.0248045	-4.71447	-2.97475	FALSE	High	Master Protein	Q8R3V5	Endophilin-B2 OS=Mus musculus OX=10090 GN=Sh3glb2 PE=1 SV=2	0	6.5369999999999999	7	2	3	2	1	400	44.5	5.82	2.02	2	0	Not Found	Peak Found	Not Found	Not Found	Not Found	Not Found	Not Found	Not Found	High	Not Found	Peak Found	High	Not Found	Not Found	Not Found	Not Found
746	9.8734445571899396	7.4085421562194798	8.9428081512451207	0	0	0	0	0	FALSE	#N/A	+	Ki150_Ki21	0.0265604	-6.5562	-2.92205	FALSE	Medium	Master Protein	O54724	Caveolae-associated protein 1 OS=Mus musculus OX=10090 GN=Cavin1 PE=1 SV=1	1.2999999999999999E-2	1.8740000000000001	3	1	3	1	1	392	43.9	5.52	0	1	0	Not Found	Not Found	Not Found	Not Found	Not Found	Not Found	Not Found	Not Found	High	Peak Found	High	High	Not Found	Not Found	Not Found	Not Found
747	6.1085243225097701	5.6322679519653303	5.16188764572144	5.3504972457885698	2.8073549270629901	0	0	0	FALSE	#N/A	+	Ki150_Ki21	0.000560054	-4.86146	-6.64677	FALSE	High	Master Protein	Q8VDM6	Heterogeneous nuclear ribonucleoprotein U-like protein 1 OS=Mus musculus OX=10090 GN=Hnrnpul1 PE=1 SV=1	0	6.2519999999999998	4	3	3	3	1	859	95.9	6.58	2.0699999999999998	3	0	Peak Found	High	Not Found	Not Found	Not Found	Not Found	Not Found	Not Found	High	Peak Found	Peak Found	Peak Found	Peak Found	Not Found	Not Found	Not Found
748	8.1639013290405291	9.1719274520874006	7.1568412780761701	8.4076929092407209	4.4724879264831499	0	0	0	FALSE	#N/A	+	Ki150_Ki21	0.00100111	-7.10697	-5.95755	FALSE	High	Master Protein	Q9D051	Pyruvate dehydrogenase E1 component subunit beta. mitochondrial OS=Mus musculus OX=10090 GN=Pdhb PE=1 SV=1	0	9.3239999999999998	13	3	3	3	1	359	38.9	6.87	2.13	3	0	Not Found	Not Found	Not Found	Not Found	Not Found	Not Found	Peak Found	Not Found	High	Peak Found	Peak Found	High	Peak Found	Not Found	Not Found	Not Found
749	3.5969352722168	3.8777441978454599	4.6892991065979004	3.5969352722168	2.8479969501495401	0	0	0	FALSE	#N/A	+	Ki150_Ki21	0.00530839	-3.22823	-4.2622	FALSE	High	Master Protein	Q9DBE8	Alpha-1.3/1.6-mannosyltransferase ALG2 OS=Mus musculus OX=10090 GN=Alg2 PE=1 SV=2	0	5.2460000000000004	7	2	3	2	1	415	47.4	7.97	1.7	2	0	Peak Found	Not Found	Not Found	Not Found	Not Found	Not Found	Not Found	Not Found	High	Peak Found	High	High	Peak Found	Not Found	Not Found	Not Found
750	7.1809039115905797	6.8801956176757804	7.4296159744262704	8.0837450027465803	0	0	0	0	FALSE	#N/A	+	Ki150_Ki21	1.14133e-07	-7.39362	-28.8815	FALSE	High	Master Protein	Q8K0S0	Phytanoyl-CoA hydroxylase-interacting protein OS=Mus musculus OX=10090 GN=Phyhip PE=1 SV=1	0	6.9080000000000004	8	3	3	1	1	330	37.5	7.01	0	3	0	Peak Found	Not Found	Not Found	Not Found	Not Found	Not Found	Not Found	Not Found	Peak Found	Peak Found	Peak Found	High	Not Found	Not Found	Not Found	Not Found
751	5.8678965568542498	6.9807109832763699	6.6850991249084499	5.2016339302062997	6.0916996002197301	0	0	0	FALSE	#N/A	+	Ki150_Ki21	0.02533	-4.66091	-2.95857	FALSE	High	Master Protein	O88947	Coagulation factor X OS=Mus musculus OX=10090 GN=F10 PE=1 SV=1	0	3.802	2	1	3	1	1	481	54	5.66	3.72	1	0	Peak Found	Not Found	Not Found	Not Found	Not Found	Not Found	Not Found	Not Found	High	High	Peak Found	Peak Found	Peak Found	Not Found	Not Found	Not Found
752	7.2094535827636701	7.5243458747863796	6.2460279464721697	8.3469572067260707	0	5.8972401618957502	0	0	FALSE	#N/A	+	Ki150_Ki21	0.00885136	-5.85739	-3.81118	FALSE	High	Master Protein	P47708	Rabphilin-3A OS=Mus musculus OX=10090 GN=Rph3a PE=1 SV=2	0	8.202	7	3	3	3	1	681	75.400000000000006	8.27	1.72	3	0	Peak Found	Not Found	Peak Found	Not Found	Not Found	Peak Found	Not Found	Not Found	Peak Found	Peak Found	Peak Found	High	Not Found	Peak Found	Not Found	Not Found
753	7.8373126983642596	7.8118562698364302	6.7455062866210902	7.5461225509643599	0	8.2450771331787092	0	0	FALSE	#N/A	+	Ki150_Ki21	0.0400443	-5.42393	-2.61142	FALSE	High	Master Protein	Q91X97	Neurocalcin-delta OS=Mus musculus OX=10090 GN=Ncald PE=1 SV=4	0	6.1109999999999998	11	2	3	2	1	193	22.2	5.35	2.04	2	0	Peak Found	Not Found	Not Found	Not Found	Not Found	Not Found	Not Found	Not Found	High	High	Peak Found	Peak Found	Not Found	Peak Found	Not Found	Not Found
754	6	6.2230362892150897	6.2779846191406303	7.2863268852233896	7.2890968322753897	0	6.0045013427734402	0	FALSE	#N/A	#N/A	#N/A	0.161709	-3.12344	-1.59552	FALSE	High	Master Protein	Q8CGK3	Lon protease homolog. mitochondrial OS=Mus musculus OX=10090 GN=Lonp1 PE=1 SV=2	0	3.4529999999999998	2	2	3	2	1	949	105.8	6.57	3.97	2	0	Peak Found	Not Found	Not Found	Not Found	Not Found	Peak Found	Not Found	Peak Found	Peak Found	Peak Found	High	High	Peak Found	Not Found	Peak Found	Not Found
755	7.9080924987793004	8.4425287246704102	7.9360489845275897	8.6503334045410192	6.8728284835815403	6.3593101501464799	0	0	FALSE	Acetyl [N-Term]	+	Ki150_Ki21	0.0427102	-4.92622	-2.56344	FALSE	High	Master Protein	Q8R191	Synaptogyrin-3 OS=Mus musculus OX=10090 GN=Syngr3 PE=1 SV=1	0	13.343999999999999	14	3	3	3	1	229	24.5	8.18	5.88	3	0	Not Found	Peak Found	Not Found	Not Found	Not Found	Not Found	Not Found	Not Found	High	Peak Found	Peak Found	High	Peak Found	Peak Found	Not Found	Not Found
756	8.2996664047241193	8.2407913208007795	7.5251293182373002	9.0295629501342791	0	0	0	0	FALSE	#N/A	+	Ki150_Ki21	1.73514e-07	-8.27379	-26.9212	FALSE	High	Master Protein	Q9CYZ2	Tumor protein D54 OS=Mus musculus OX=10090 GN=Tpd52l2 PE=1 SV=1	0	6.2460000000000004	18	3	3	3	1	220	24	6.15	1.92	3	0	Not Found	Peak Found	Not Found	Not Found	Not Found	Not Found	Not Found	Not Found	Peak Found	Peak Found	Peak Found	High	Not Found	Not Found	Not Found	Not Found
757	10.5211095809937	0	0	7.0279059410095197	0	0	0	0	FALSE	#N/A	#N/A	#N/A	0.146512	-4.38725	-1.66725	FALSE	High	Master Protein	Q8BTI8	Serine/arginine repetitive matrix protein 2 OS=Mus musculus OX=10090 GN=Srrm2 PE=1 SV=3	0	10.523	2	3	3	3	1	2703	294.7	12.03	3.76	3	0	Not Found	Not Found	Not Found	Not Found	Not Found	Not Found	Not Found	Not Found	High	Not Found	Not Found	Peak Found	Not Found	Not Found	Not Found	Not Found
758	6.31469631195068	6.5219931602478001	5.4296159744262704	6.5984249114990199	5.0746765136718803	5.2555007934570304	0	0	FALSE	#N/A	#N/A	#N/A	0.053471	-3.63364	-2.39758	FALSE	High	Master Protein	P51410	60S ribosomal protein L9 OS=Mus musculus OX=10090 GN=Rpl9 PE=2 SV=2	0	7.835	11	2	3	2	1	192	21.9	9.9499999999999993	1.6	2	0	Not Found	Peak Found	Not Found	Peak Found	Peak Found	Peak Found	Not Found	Peak Found	High	Peak Found	Peak Found	High	Peak Found	Peak Found	Not Found	Not Found
759	9.2208623886108398	8.39917087554932	0	9.1124391555786097	6.8086423873901403	0	0	0	FALSE	#N/A	#N/A	#N/A	0.126614	-4.98096	-1.7729	FALSE	High	Master Protein	Q9Z1D1	Eukaryotic translation initiation factor 3 subunit G OS=Mus musculus OX=10090 GN=Eif3g PE=1 SV=2	0	8.1519999999999992	9	2	3	2	1	320	35.6	5.9	5	2	0	Not Found	Not Found	Not Found	Not Found	Not Found	Not Found	Not Found	Not Found	High	Peak Found	Not Found	High	Peak Found	Not Found	Not Found	Not Found
760	6.5407090187072798	5.5999126434326199	6.1456775665283203	8.6567821502685494	6.82781887054443	4.7279205322265598	7.8246407508850098	7.8573589324951199	FALSE	#N/A	#N/A	#N/A	0.943266	0.0736644	0.0741964	FALSE	High	Master Protein	Q9D1E6	Tubulin-folding cofactor B OS=Mus musculus OX=10090 GN=Tbcb PE=1 SV=2	0	5.423	12	3	3	3	1	244	27.4	5.24	1.71	3	0	Peak Found	Not Found	Not Found	Not Found	Not Found	Not Found	Not Found	Not Found	Peak Found	Peak Found	Peak Found	High	High	Peak Found	Peak Found	Peak Found
761	9.2879428863525408	8.6649808883666992	0	9.1520309448242205	0	0	0	0	FALSE	#N/A	+	Ki150_Ki21	0.0241713	-6.77624	-2.99476	FALSE	High	Master Protein	Q9Z1S5	Neuronal-specific septin-3 OS=Mus musculus OX=10090 GN=Septin3 PE=1 SV=2	0	3.6869999999999998	3	1	3	1	1	350	40	6.81	1.9	1	0	Not Found	Not Found	Not Found	Not Found	Not Found	Not Found	Not Found	Not Found	High	Peak Found	Not Found	High	Not Found	Not Found	Not Found	Not Found
762	6.8047761917114302	7.51017093658447	6.5849623680114702	8.1395511627197301	0	0	9.6948804855346697	6.6308131217956499	FALSE	#N/A	#N/A	#N/A	0.244465	-3.17844	-1.29022	FALSE	High	Master Protein	Q3UNH4	G protein-regulated inducer of neurite outgrowth 1 OS=Mus musculus OX=10090 GN=Gprin1 PE=1 SV=2	0	6.9870000000000001	4	3	3	3	1	932	95.4	7.93	4.13	3	0	Not Found	Not Found	Not Found	Not Found	Not Found	Not Found	Not Found	Not Found	Peak Found	Peak Found	Peak Found	High	Not Found	Not Found	Peak Found	Peak Found
763	6.5453505516052202	0	0	7.1032876968383798	0	6.5834589004516602	0	0	FALSE	#N/A	#N/A	#N/A	0.517515	-1.76629	-0.687384	FALSE	High	Master Protein	Q61646	Haptoglobin OS=Mus musculus OX=10090 GN=Hp PE=1 SV=1	0	3.371	3	1	3	1	1	347	38.700000000000003	6.29	1.86	1	0	High	High	Peak Found	Not Found	Not Found	High	Not Found	Not Found	Peak Found	Not Found	Not Found	Peak Found	Not Found	Peak Found	Not Found	Not Found
764	8.8798894882202095	8.5740261077880895	8.4404535293579102	7.3793783187866202	7.5306015014648402	1.67807197570801	0	0	FALSE	#N/A	+	Ki150_Ki21	0.0161703	-6.01627	-3.31171	FALSE	Medium	Master Protein	P84750	Ig kappa chain V region Mem5 (Fragment) OS=Mus musculus OX=10090 PE=1 SV=1	1.6E-2	1.7949999999999999	6	1	3	1	1	121	13.2	8.81	1.74	1	0	Not Found	Peak Found	Not Found	Not Found	Not Found	Not Found	Not Found	Not Found	High	Peak Found	High	Peak Found	High	Peak Found	Not Found	Not Found
765	7.2982916831970197	7.7080492973327601	6.6667566299438503	8.6165485382080096	0	0	0	0	FALSE	#N/A	+	Ki150_Ki21	1.59322e-06	-7.57241	-18.5302	FALSE	High	Master Protein	Q9CXZ1	NADH dehydrogenase [ubiquinone] iron-sulfur protein 4. mitochondrial OS=Mus musculus OX=10090 GN=Ndufs4 PE=1 SV=3	0	3.4470000000000001	9	1	2	1	1	175	19.8	9.99	5.25	1	0	Peak Found	Not Found	Not Found	Not Found	Not Found	Not Found	Not Found	Not Found	High	Peak Found	Peak Found	High	Not Found	Not Found	Not Found	Not Found
766	7.1261882781982404	5.7892074584960902	6.0552825927734402	7.2133474349975604	4.7114949226379403	7.6373496055603001	0	0	FALSE	#N/A	#N/A	#N/A	0.120891	-3.4588	-1.80631	FALSE	High	Master Protein	Q80UW2	F-box only protein 2 OS=Mus musculus OX=10090 GN=Fbxo2 PE=1 SV=1	0	5.306	9	2	2	2	1	297	33.700000000000003	4.28	1.75	2	0	Peak Found	Not Found	Not Found	Not Found	Not Found	Not Found	Peak Found	Peak Found	High	Peak Found	Peak Found	High	Peak Found	Peak Found	Not Found	Not Found
767	5.99548435211182	2.9818527698516801	7.2075023651123002	4.6610655784606898	0	0	0	0	FALSE	#N/A	+	Ki150_Ki21	0.00120933	-5.21148	-5.7455	FALSE	Medium	Master Protein	Q7TMK6	Protein Hook homolog 2 OS=Mus musculus OX=10090 GN=Hook2 PE=1 SV=3	1.6E-2	1.8220000000000001	1	1	2	1	1	716	83.3	5.43	1.62	1	0	Not Found	Peak Found	Not Found	Not Found	Not Found	Peak Found	Not Found	Peak Found	High	Peak Found	High	Peak Found	Not Found	Not Found	Not Found	Not Found
768	7.9943532943725604	8.1843795776367205	7.4958548545837402	9.0858707427978498	6.7734689712524396	4.6322679519653303	0	0	FALSE	#N/A	+	Ki150_Ki21	0.0217629	-5.33868	-3.07641	FALSE	Medium	Master Protein	Q6PFQ7	Ras GTPase-activating protein 4 OS=Mus musculus OX=10090 GN=Rasa4 PE=1 SV=1	3.6999999999999998E-2	1.415	1	1	2	1	1	802	90	8	1.69	1	0	Not Found	Not Found	Not Found	Not Found	Not Found	Peak Found	Not Found	Not Found	Peak Found	High	High	Peak Found	Peak Found	Peak Found	Not Found	Not Found
769	0	0	0	4.9401669502258301	8.8926944732665998	0	0	5.46270656585693	FALSE	#N/A	#N/A	#N/A	0.384865	2.35381	0.937125	FALSE	High	Master Protein	Q62267	Cornifin-B OS=Mus musculus OX=10090 GN=Sprr1b PE=2 SV=1	1E-3	3.1269999999999998	5	1	2	1	1	153	16.600000000000001	7.71	0	1	0	Peak Found	Not Found	Peak Found	Not Found	Not Found	Peak Found	Not Found	Peak Found	Not Found	Not Found	Not Found	Peak Found	High	Not Found	Not Found	Peak Found
770	0	0	0	0	0	0	0	0	FALSE	#N/A	#N/A	#N/A	NaN	0	NaN	FALSE	Medium	Master Protein	Q71M36	Chondroitin sulfate proteoglycan 5 OS=Mus musculus OX=10090 GN=Cspg5 PE=1 SV=2	4.9000000000000002E-2	1.276	1	1	2	1	1	566	60.4	4.54	1.69	1	0	Not Found	Not Found	Not Found	Not Found	Not Found	Not Found	Not Found	Not Found	Not Found	Not Found	Not Found	High	High	Not Found	Not Found	Not Found
771	8.3442955017089808	9.1233453750610405	8.1451683044433594	6.3593101501464799	6.4610700607299796	8.0449409484863299	0	0	FALSE	#N/A	#N/A	#N/A	0.0941132	-4.36653	-1.98695	FALSE	High	Master Protein	Q8CG14	Complement C1s-A subcomponent OS=Mus musculus OX=10090 GN=C1sa PE=2 SV=2	0	10.721	5	2	2	2	1	688	76.8	5.08	2.54	2	0	Not Found	Not Found	Not Found	Not Found	Not Found	Not Found	Not Found	Not Found	High	Peak Found	Peak Found	Peak Found	Peak Found	Peak Found	Not Found	Not Found
772	0	9.0903768539428693	7.7374162673950204	9.0156936645507795	0	7.1828908920288104	0	7.4805884361267099	FALSE	#N/A	#N/A	#N/A	0.392769	-2.795	-0.920599	FALSE	High	Master Protein	P60824	Cold-inducible RNA-binding protein OS=Mus musculus OX=10090 GN=Cirbp PE=1 SV=1	0	6.3179999999999996	15	2	2	2	1	172	18.600000000000001	9.61	2.1	2	0	Not Found	Not Found	Not Found	Not Found	Not Found	Not Found	Not Found	Not Found	Not Found	Peak Found	Peak Found	High	Not Found	Peak Found	Not Found	Peak Found
773	5.8654241561889604	5.99548435211182	4.98641109466553	6.7668600082397496	0	4.5109620094299299	0	0	FALSE	#N/A	+	Ki150_Ki21	0.00688536	-4.7758	-4.02935	FALSE	High	Master Protein	Q9R1V7	Disintegrin and metalloproteinase domain-containing protein 23 OS=Mus musculus OX=10090 GN=Adam23 PE=1 SV=1	0	3.7170000000000001	2	1	2	1	1	829	91.5	7.68	2.21	1	0	Not Found	Peak Found	Not Found	Not Found	Not Found	Not Found	Not Found	Not Found	High	Peak Found	Peak Found	High	Not Found	Peak Found	Not Found	Not Found
774	5.7865962982177699	5.45285892486572	5.0045013427734402	4.7602210044860804	0	4.6553516387939498	9.23840427398682	7.7142453193664604	FALSE	#N/A	#N/A	#N/A	0.943694	0.150956	0.073635	FALSE	High	Master Protein	Q9JM52	Misshapen-like kinase 1 OS=Mus musculus OX=10090 GN=Mink1 PE=1 SV=3	0	5.7489999999999997	1	2	2	2	1	1308	147.19999999999999	7.44	2.0299999999999998	2	0	Peak Found	Not Found	Not Found	Not Found	Not Found	Not Found	Not Found	Not Found	High	Peak Found	Peak Found	High	Not Found	Peak Found	Peak Found	Peak Found
775	8.1699247360229492	8.4499740600585902	8.2616243362426793	8.7401180267334002	7.8316240310668901	0	0	0	FALSE	#N/A	+	Ki150_Ki21	0.0166912	-6.4475	-3.28628	FALSE	High	Master Protein	Q60692	Proteasome subunit beta type-6 OS=Mus musculus OX=10090 GN=Psmb6 PE=1 SV=3	0	4.38	5	1	2	1	1	238	25.4	5.1100000000000003	4.24	1	0	Not Found	Not Found	Not Found	Not Found	Not Found	Not Found	Not Found	Not Found	High	Peak Found	Peak Found	High	Peak Found	Not Found	Not Found	Not Found
776	8.1328849792480504	5.7681841850280797	5.8404631614685103	0	6.1977081298828098	7.1898245811462402	0	0	FALSE	#N/A	#N/A	#N/A	0.564275	-1.5885	-0.609935	FALSE	High	Master Protein	O08810	116 kDa U5 small nuclear ribonucleoprotein component OS=Mus musculus OX=10090 GN=Eftud2 PE=1 SV=1	0	6.1970000000000001	2	2	2	2	1	971	109.3	5	3.34	2	0	Peak Found	Not Found	Not Found	Not Found	Not Found	Not Found	Not Found	Not Found	High	Peak Found	Peak Found	Not Found	Peak Found	Peak Found	Not Found	Not Found
777	6.7197308540344203	0	0	8.5022354125976598	0	0	0	0	FALSE	#N/A	#N/A	#N/A	0.138353	-3.80549	-1.70878	FALSE	High	Master Protein	Q9CQI3	Glia maturation factor beta OS=Mus musculus OX=10090 GN=Gmfb PE=1 SV=3	0	9.4809999999999999	24	2	2	2	1	142	16.7	5.16	4.17	2	0	Peak Found	Not Found	Not Found	Not Found	Not Found	Not Found	Not Found	Not Found	Peak Found	Not Found	Not Found	High	Not Found	Not Found	Not Found	Not Found
778	8.1313428878784197	8.3845682144165004	8.0826816558837908	9.2326602935790998	6.8176231384277299	0	0	0	FALSE	#N/A	+	Ki150_Ki21	0.00784963	-6.75341	-3.91471	FALSE	High	Master Protein	Q921F4	Heterogeneous nuclear ribonucleoprotein L-like OS=Mus musculus OX=10090 GN=Hnrnpll PE=1 SV=3	0	5.1289999999999996	5	2	2	2	1	591	64.099999999999994	5.85	0	2	0	Not Found	Not Found	Not Found	Not Found	Not Found	Not Found	Not Found	Not Found	Peak Found	Peak Found	Peak Found	High	Peak Found	Not Found	Not Found	Not Found
779	8.700439453125	6.4329595565795898	8.6333589553833008	9.1969709396362305	6.82781887054443	0	0	0	FALSE	#N/A	+	Ki150_Ki21	0.0113552	-6.53398	-3.60083	FALSE	High	Master Protein	P35564	Calnexin OS=Mus musculus OX=10090 GN=Canx PE=1 SV=1	0	7.0149999999999997	3	2	2	2	1	591	67.2	4.6399999999999997	2.31	2	0	Not Found	Not Found	Not Found	Not Found	Not Found	Not Found	Not Found	Not Found	Peak Found	Peak Found	Peak Found	High	Peak Found	Not Found	Not Found	Not Found
780	8.0509366989135707	9.1917991638183594	0	9.5507469177246094	0	0	0	0	FALSE	#N/A	+	Ki150_Ki21	0.0249669	-6.69837	-2.96971	FALSE	High	Master Protein	Q9CRB9	MICOS complex subunit Mic19 OS=Mus musculus OX=10090 GN=Chchd3 PE=1 SV=1	0	7.7720000000000002	8	2	2	2	1	227	26.3	8.3699999999999992	2.19	2	0	Not Found	Not Found	Not Found	Not Found	Not Found	Not Found	Not Found	Not Found	Peak Found	Peak Found	Not Found	High	Not Found	Not Found	Not Found	Not Found
781	8	8.6315412521362305	7.6674666404724103	9.5391588211059606	0	0	0	0	FALSE	Acetyl [N-Term]	+	Ki150_Ki21	8.63901e-07	-8.45954	-20.5491	FALSE	High	Master Protein	Q7TMF3	NADH dehydrogenase [ubiquinone] 1 alpha subcomplex subunit 12 OS=Mus musculus OX=10090 GN=Ndufa12 PE=1 SV=2	0	4.3620000000000001	6	1	2	1	1	145	17.100000000000001	9.36	4.43	1	0	Not Found	Not Found	Not Found	Not Found	Not Found	Not Found	Not Found	Not Found	High	Peak Found	Peak Found	High	Not Found	Not Found	Not Found	Not Found
782	7.5085873603820801	9.1186819076538104	8.3273277282714808	8.4089660644531303	7.6503338813781703	0	0	0	FALSE	#N/A	+	Ki150_Ki21	0.0161589	-6.42831	-3.31228	FALSE	High	Master Protein	Q8BG73	SH3 domain-binding glutamic acid-rich-like protein 2 OS=Mus musculus OX=10090 GN=Sh3bgrl2 PE=1 SV=1	0	4.6429999999999998	11	1	2	1	1	107	12.2	5.55	0	1	0	Not Found	Not Found	Not Found	Not Found	Not Found	Not Found	Not Found	Not Found	Peak Found	High	Peak Found	High	Peak Found	Not Found	Not Found	Not Found
783	8.3535881042480504	8.4586114883422905	8.01513671875	9.3717765808105504	0	0	0	0	FALSE	#N/A	+	Ki150_Ki21	1.00692e-07	-8.54978	-29.4948	FALSE	High	Master Protein	Q61699	Heat shock protein 105 kDa OS=Mus musculus OX=10090 GN=Hsph1 PE=1 SV=2	0	4.9779999999999998	1	1	2	1	1	858	96.3	5.53	3.53	1	0	Not Found	Not Found	Not Found	Not Found	Not Found	Not Found	Not Found	Not Found	High	Peak Found	Peak Found	High	Not Found	Not Found	Not Found	Not Found
784	8.1048603057861293	8.4704551696777308	8.0201463699340803	8.5984249114990199	0	0	0	8.3344964981079102	FALSE	#N/A	+	Ki150_Ki21	0.0247638	-6.21485	-2.97602	FALSE	High	Master Protein	G5E869	Zinc finger protein 142 OS=Mus musculus OX=10090 GN=Znf142 PE=2 SV=1	0.01	1.986	0	1	2	1	1	1843	206.1	7.88	3.43	1	0	Not Found	Not Found	Not Found	Not Found	Not Found	Not Found	Not Found	Not Found	Peak Found	High	Peak Found	High	Not Found	Not Found	Not Found	Peak Found
785	5.8073549270629901	5.1977081298828098	4.8875250816345197	6.4379601478576696	0	5.0916996002197301	7.3628206253051802	5.8850860595703098	FALSE	#N/A	#N/A	#N/A	0.564207	-0.997736	-0.610044	FALSE	High	Master Protein	P00493	Hypoxanthine-guanine phosphoribosyltransferase OS=Mus musculus OX=10090 GN=Hprt1 PE=1 SV=3	0	4.6180000000000003	11	2	2	2	1	218	24.6	6.68	0	2	0	Peak Found	Peak Found	Peak Found	Not Found	Not Found	Not Found	Peak Found	Not Found	Peak Found	Peak Found	Peak Found	High	Not Found	Peak Found	Peak Found	Peak Found
786	7.6858000755310103	7.6161813735961896	6.7787342071533203	8.6840467453002894	0	0	0	9.4023723602294904	FALSE	#N/A	#N/A	#N/A	0.0662194	-5.3406	-2.2414	FALSE	High	Master Protein	P20108	Thioredoxin-dependent peroxide reductase. mitochondrial OS=Mus musculus OX=10090 GN=Prdx3 PE=1 SV=1	3.0000000000000001E-3	2.5529999999999999	12	1	2	1	1	257	28.1	7.58	0	1	0	Not Found	Not Found	Not Found	Not Found	Not Found	Not Found	Not Found	Not Found	High	Peak Found	Peak Found	Peak Found	Not Found	Not Found	Not Found	High
787	0	0	0	0	10.643856048584	0	0	0	FALSE	#N/A	#N/A	#N/A	0.355918	2.66096	1	FALSE	High	Master Protein	Q7TPC1	Corneodesmosin OS=Mus musculus OX=10090 GN=Cdsn PE=2 SV=2	0	3.573	2	1	2	1	1	561	54.3	9.2799999999999994	0	1	0	Not Found	Not Found	Not Found	Not Found	Not Found	Not Found	Not Found	Not Found	Not Found	Not Found	Not Found	Not Found	High	Not Found	Not Found	Not Found
788	7.1598711013793901	0	7.2240018844604501	7.90749168395996	0	0	0	0	FALSE	#N/A	+	Ki150_Ki21	0.0243946	-5.57284	-2.98764	FALSE	Medium	Master Protein	O88487	Cytoplasmic dynein 1 intermediate chain 2 OS=Mus musculus OX=10090 GN=Dync1i2 PE=1 SV=1	2.5000000000000001E-2	1.573	1	1	2	1	1	612	68.400000000000006	5.29	1.6	1	0	Not Found	Not Found	Not Found	Peak Found	Peak Found	Not Found	Peak Found	Peak Found	High	High	Peak Found	Peak Found	Not Found	Not Found	Not Found	Not Found
789	8.5913352966308594	7.7548875808715803	8.4458427429199201	9.1563358306884801	6.3037805557251003	0	0	0	FALSE	#N/A	+	Ki150_Ki21	0.00501616	-6.91116	-4.31387	FALSE	High	Master Protein	P63318	Protein kinase C gamma type OS=Mus musculus OX=10090 GN=Prkcg PE=1 SV=1	0	4.391	4	2	2	2	1	697	78.3	7.46	0	2	0	Not Found	Not Found	Not Found	Not Found	Not Found	Not Found	Not Found	Not Found	Peak Found	Peak Found	Peak Found	High	Peak Found	Not Found	Not Found	Not Found
790	5.2288188934326199	0	3.6892991065978999	4.01792192459106	3.8875253200531001	5.9932212829589799	0	0	FALSE	#N/A	#N/A	#N/A	0.696846	-0.763823	-0.408845	FALSE	High	Master Protein	Q9D0E1	Heterogeneous nuclear ribonucleoprotein M OS=Mus musculus OX=10090 GN=Hnrnpm PE=1 SV=3	1E-3	2.9769999999999999	2	1	2	1	1	729	77.599999999999994	8.6300000000000008	0	1	0	Peak Found	Not Found	Not Found	Not Found	Not Found	Not Found	Peak Found	Not Found	High	Not Found	Peak Found	High	Peak Found	Peak Found	Not Found	Not Found
791	9.1405744552612305	0	8.8382587432861293	8.4216442108154297	0	7.8765168190002397	0	0	FALSE	#N/A	#N/A	#N/A	0.16827	-4.63099	-1.56651	FALSE	High	Master Protein	Q9QZB7	Actin-related protein 10 OS=Mus musculus OX=10090 GN=Actr10 PE=1 SV=2	0	3.4929999999999999	9	2	2	2	1	417	46.2	7.61	0	2	0	Not Found	Not Found	Not Found	Not Found	Not Found	Not Found	Not Found	Not Found	High	Not Found	Peak Found	Peak Found	Not Found	Peak Found	Not Found	Not Found
792	2.2326607704162602	4.8479967117309597	0	4.2630343437194798	0	0	9.8068714141845703	9.3478431701660192	FALSE	#N/A	#N/A	#N/A	0.536134	1.95276	0.656033	FALSE	High	Master Protein	P50114	Protein S100-B OS=Mus musculus OX=10090 GN=S100b PE=1 SV=2	0	8.15	16	1	2	1	1	92	10.7	4.55	5.83	1	0	Not Found	Not Found	Not Found	Not Found	Not Found	Not Found	Not Found	Not Found	Peak Found	Peak Found	Not Found	Peak Found	Not Found	Not Found	High	High
793	5.4059925079345703	5.6496152877807599	0	6.5219931602478001	0	0	0	0	FALSE	#N/A	+	Ki150_Ki21	0.025261	-4.3944	-2.96067	FALSE	High	Master Protein	P12023	Amyloid-beta A4 protein OS=Mus musculus OX=10090 GN=App PE=1 SV=3	1E-3	3.286	2	1	2	1	1	770	86.7	4.79	2.41	1	0	Peak Found	Not Found	Not Found	Not Found	Not Found	Peak Found	Not Found	Not Found	High	Peak Found	Not Found	High	Not Found	Not Found	Not Found	Not Found
794	8.4123582839965803	7.45697021484375	5.9541964530944798	9.3888788223266602	0	8.4557380676269496	0	0	FALSE	#N/A	+	Ki150_Ki21	0.0438888	-5.68917	-2.54324	FALSE	High	Master Protein	Q9CYT6	Adenylyl cyclase-associated protein 2 OS=Mus musculus OX=10090 GN=Cap2 PE=1 SV=1	0	9.5229999999999997	6	2	2	2	1	476	52.8	6.43	3.94	2	0	Not Found	Not Found	Not Found	Not Found	Not Found	Not Found	Not Found	Not Found	Peak Found	Peak Found	Peak Found	High	Not Found	Peak Found	Not Found	Not Found
795	8.0531110763549805	8.6474580764770508	0	9.5395469665527308	0	7.5637683868408203	0	0	FALSE	#N/A	#N/A	#N/A	0.159361	-4.66909	-1.60617	FALSE	Medium	Master Protein	Q9CQE8	RNA transcription. translation and transport factor protein OS=Mus musculus OX=10090 GN=RTRAF PE=1 SV=1	3.6999999999999998E-2	1.4119999999999999	4	1	2	1	1	244	28.1	6.89	0	1	0	Not Found	Not Found	Not Found	Not Found	Not Found	Not Found	Not Found	Not Found	High	Peak Found	Not Found	High	Not Found	Peak Found	Not Found	Not Found
796	0	0	0	4.4724879264831499	0	0	9.6973152160644496	9.5461225509643608	FALSE	#N/A	#N/A	#N/A	0.263603	3.69274	1.23325	FALSE	High	Master Protein	P18524	Ig heavy chain V region RF OS=Mus musculus OX=10090 PE=1 SV=1	0	5.6150000000000002	19	2	2	1	1	117	12.9	9.2899999999999991	2.71	2	0	Not Found	Not Found	Not Found	Not Found	Not Found	Not Found	Not Found	Not Found	Not Found	Not Found	Not Found	Peak Found	Not Found	Not Found	Peak Found	High
797	7.1147832870483398	8.1734275817871094	0	9.4631156921386701	7.7387681007385298	7.9847030639648402	0	0	FALSE	#N/A	#N/A	#N/A	0.494604	-2.25696	-0.726995	FALSE	High	Master Protein	Q91V12	Cytosolic acyl coenzyme A thioester hydrolase OS=Mus musculus OX=10090 GN=Acot7 PE=1 SV=2	0	8.3699999999999992	6	2	2	2	1	381	42.5	8.68	2.59	2	0	Not Found	Not Found	Not Found	Not Found	Not Found	Not Found	Not Found	Not Found	Peak Found	Peak Found	Not Found	High	Peak Found	Peak Found	Not Found	Not Found
798	9.4342107772827095	0	0	9.8268661499023402	0	0	0	0	FALSE	#N/A	#N/A	#N/A	0.134108	-4.81527	-1.73133	FALSE	High	Master Protein	Q91WC3	Long-chain-fatty-acid--CoA ligase 6 OS=Mus musculus OX=10090 GN=Acsl6 PE=1 SV=1	0	3.4039999999999999	1	1	2	1	1	697	78	7.34	0	1	0	Not Found	Not Found	Not Found	Not Found	Not Found	Not Found	Not Found	Not Found	High	Not Found	Not Found	High	Not Found	Not Found	Not Found	Not Found
799	6.0853395462036097	0	6.4346280097961399	6.6920924186706499	4.9772801399231001	0	6.7892074584960902	0	FALSE	#N/A	#N/A	#N/A	0.461449	-1.86139	-0.786593	FALSE	High	Master Protein	Q91VI7	Ribonuclease inhibitor OS=Mus musculus OX=10090 GN=Rnh1 PE=1 SV=1	0	3.7669999999999999	4	2	2	2	1	456	49.8	4.78	1.65	2	0	Peak Found	Peak Found	Not Found	Not Found	Not Found	Not Found	Not Found	Peak Found	Peak Found	Not Found	Peak Found	High	Peak Found	Not Found	Peak Found	Not Found
800	6.0334229469299299	6.3092489242553702	7.7238316535949698	7.4878401756286603	0	0	0	0	FALSE	#N/A	+	Ki150_Ki21	3.30376e-06	-6.88859	-16.3748	FALSE	High	Master Protein	Q9ESJ4	NCK-interacting protein with SH3 domain OS=Mus musculus OX=10090 GN=Nckipsd PE=1 SV=2	0	5.3769999999999998	3	2	2	2	1	714	78.5	6.05	3.61	2	0	Not Found	Not Found	Peak Found	Not Found	Not Found	Not Found	Peak Found	Not Found	Peak Found	Peak Found	Peak Found	High	Not Found	Not Found	Not Found	Not Found
801	0	0	7.8366818428039604	9.4852256774902308	0	0	0	0	FALSE	#N/A	#N/A	#N/A	0.136871	-4.33048	-1.71657	FALSE	High	Master Protein	Q80X80	Phospholipid transfer protein C2CD2L OS=Mus musculus OX=10090 GN=C2cd2l PE=1 SV=3	1E-3	3.26	5	2	2	2	1	706	76.3	7.21	0	2	0	Not Found	Not Found	Peak Found	Not Found	Not Found	Not Found	Not Found	Not Found	Not Found	Not Found	Peak Found	High	Not Found	Not Found	Not Found	Not Found
802	9.2446012496948207	0	0	9.9562311172485405	0	0	0	0	FALSE	#N/A	#N/A	#N/A	0.134415	-4.80021	-1.72968	FALSE	High	Master Protein	Q5DTY9	BTB/POZ domain-containing protein KCTD16 OS=Mus musculus OX=10090 GN=Kctd16 PE=1 SV=2	0	5.4790000000000001	4	2	2	1	1	427	48.9	8.19	3.34	2	0	Not Found	Not Found	Not Found	Not Found	Not Found	Not Found	Not Found	Not Found	Peak Found	Not Found	Not Found	High	Not Found	Not Found	Not Found	Not Found
803	10.4357748031616	0	0	0	7.7475214004516602	0	0	0	FALSE	#N/A	#N/A	#N/A	0.842982	-0.672063	-0.206832	FALSE	High	Master Protein	Q91YN9	BAG family molecular chaperone regulator 2 OS=Mus musculus OX=10090 GN=Bag2 PE=1 SV=1	0	8.3379999999999992	9	2	2	2	1	210	23.5	6.42	2.36	2	0	Not Found	Not Found	Not Found	Not Found	Not Found	Not Found	Not Found	Not Found	High	Not Found	Not Found	Not Found	Peak Found	Not Found	Not Found	Not Found
804	8.5762958526611293	8.7754459381103498	0	9.6075153350830096	0	0	0	0	FALSE	#N/A	+	Ki150_Ki21	0.0244688	-6.73981	-2.98529	FALSE	High	Master Protein	Q8BJH1	Zinc finger C2HC domain-containing protein 1A OS=Mus musculus OX=10090 GN=Zc2hc1a PE=1 SV=1	0	4.4340000000000002	6	2	2	2	1	324	35.1	9.8800000000000008	2.2999999999999998	2	0	Not Found	Not Found	Peak Found	Not Found	Not Found	Not Found	Not Found	Not Found	Peak Found	Peak Found	Peak Found	High	Peak Found	Not Found	Not Found	Not Found
805	0	0	0	0	0	0	9.6644468307495099	9.6229667663574201	FALSE	#N/A	#N/A	#N/A	0.133976	4.82185	1.73204	FALSE	High	Master Protein	P09103	Protein disulfide-isomerase OS=Mus musculus OX=10090 GN=P4hb PE=1 SV=2	1E-3	3.2330000000000001	2	1	2	1	1	509	57	4.88	1.68	1	0	Not Found	Not Found	Not Found	Not Found	Not Found	Not Found	Not Found	Not Found	Not Found	Not Found	Not Found	Not Found	Not Found	Not Found	High	High
806	9.2939310073852504	9.0378217697143608	7.3802447319030797	0	7.4421138763427699	6.7306399345397896	0	0	FALSE	#N/A	#N/A	#N/A	0.372806	-2.88481	-0.96285	FALSE	High	Master Protein	P28665	Murinoglobulin-1 OS=Mus musculus OX=10090 GN=Mug1 PE=1 SV=3	0	6.2249999999999996	2	2	2	2	1	1476	165.2	6.42	3.44	2	0	Not Found	Not Found	Not Found	Not Found	Not Found	Not Found	Not Found	Not Found	High	Peak Found	Peak Found	Not Found	Peak Found	Peak Found	Not Found	Not Found
807	0	6.36106634140015	0	6.9032793045043901	6.3165078163146999	0	0	0	FALSE	#N/A	#N/A	#N/A	0.510611	-1.73696	-0.699196	FALSE	High	Master Protein	Q9Z1Z0	General vesicular transport factor p115 OS=Mus musculus OX=10090 GN=Uso1 PE=1 SV=2	0	8.4809999999999999	3	2	2	2	1	959	106.9	4.93	2.14	2	0	Peak Found	Not Found	Not Found	Not Found	Not Found	Not Found	Not Found	Not Found	Not Found	Peak Found	Not Found	High	Peak Found	Not Found	Not Found	Not Found
808	9.5393524169921893	7.6496152877807599	7.3442959785461399	7.5062084197998002	6.9354596138000497	7.5576553344726598	0	0	FALSE	#N/A	#N/A	#N/A	0.0883057	-4.38659	-2.03292	FALSE	High	Master Protein	Q91Z31	Polypyrimidine tract-binding protein 2 OS=Mus musculus OX=10090 GN=Ptbp2 PE=1 SV=2	3.0000000000000001E-3	2.54	2	1	2	1	1	531	57.5	8.66	0	1	0	Not Found	Not Found	Not Found	Not Found	Not Found	Not Found	Not Found	Not Found	High	Peak Found	Peak Found	Peak Found	Peak Found	Peak Found	Not Found	Not Found
809	6.9715437889099103	7.25077199935913	5.2441258430481001	7.4220647811889604	6.2779846191406303	4.2249665260314897	7.1507630348205602	7.0682406425476101	FALSE	#N/A	#N/A	#N/A	0.545464	-0.541638	-0.640585	FALSE	High	Master Protein	O55142	60S ribosomal protein L35a OS=Mus musculus OX=10090 GN=Rpl35a PE=1 SV=2	1E-3	2.84	8	1	2	1	1	110	12.5	10.89	3.7	1	0	Peak Found	Not Found	Not Found	Peak Found	Not Found	Not Found	Not Found	Not Found	High	Peak Found	Peak Found	High	Peak Found	Peak Found	Peak Found	Peak Found
810	0	0	0	10.643856048584	0	0	0	0	FALSE	#N/A	#N/A	#N/A	0.355918	-2.66096	-1	FALSE	High	Master Protein	Q9Z0P5	Twinfilin-2 OS=Mus musculus OX=10090 GN=Twf2 PE=1 SV=1	0	4.3940000000000001	7	2	2	1	1	349	39.4	6.8	1.61	2	0	Not Found	Not Found	Not Found	Not Found	Not Found	Not Found	Not Found	Not Found	Not Found	Not Found	Not Found	High	Not Found	Not Found	Not Found	Not Found
811	0	5.1126999855041504	2.5607149600982702	4.4594316482543901	7.6176509857177699	0	0	7.89965915679932	FALSE	#N/A	#N/A	#N/A	0.748187	0.846116	0.336171	FALSE	High	Master Protein	G3X9C2	F-box only protein 50 OS=Mus musculus OX=10090 GN=Nccrp1 PE=1 SV=2	0	4.8680000000000003	8	2	2	2	1	266	30.4	7.12	1.7	2	0	Peak Found	Peak Found	Not Found	Not Found	Not Found	Peak Found	Peak Found	Peak Found	Not Found	Peak Found	Peak Found	Peak Found	High	Not Found	Not Found	Peak Found
812	7.0660891532897896	7.2789139747619602	0	7.5894637107849103	7.0465784072876003	0	0	0	FALSE	#N/A	#N/A	#N/A	0.19331	-3.72197	-1.46484	FALSE	High	Master Protein	P33175	Kinesin heavy chain isoform 5A OS=Mus musculus OX=10090 GN=Kif5a PE=1 SV=3	1E-3	3.1190000000000002	1	1	2	1	1	1027	116.9	5.94	1.78	1	0	Not Found	Not Found	Not Found	Not Found	Peak Found	Not Found	Peak Found	Not Found	High	Peak Found	Not Found	High	Peak Found	Not Found	Not Found	Not Found
[truncated: 327 more rows]
[truncated: 2 more columns]
